# Supplementary material for: Multisystem Analysis of Mycobacterium tuberculosis Reveals Kinase-Dependent Remodeling of the Pathogen-Environment Interface
Source: mBio. 2018 Mar 6;9(2):e02333-17. doi: 10.1128/mBio.02333-17 (PMC5845002; doi:10.1128/mBio.02333-17)
Supplement: TABLE S2 [file mbo001183756st2.xlsx]

## Sheet:  S2A-all gene expression
Table S2A. Expression ratio of RNA from samples treated with the kinase inhibitor to samples treated with the inactive control compound, expressed as Log2 fold change (Log2FC) at 12, 24 and 48h of exposure.
Rv number	Gene.Symbol	Product	Log2FC.12hr	adj.P.Val.12hr	Log2FC.24hr	adj.P.Val.24hr	Log2FC.48hr	adj.P.Val.48hr
Rv0001	DnaA	Chromosomal replication initiator protein DnaA	-0.428616	0.000236256	-0.599444	1.33073e-07	-0.709894	8.38313e-10
Rv0002	DnaN	DNA polymerase III beta subunit (EC 2.7.7.7)	-0.268518	0.00242775	-0.408512	1.00314e-06	-0.596201	3.17005e-11
Rv0003	RecF	DNA recombination and repair protein RecF	-0.218915	0.0645367	-0.342321	0.00159368	-0.489439	8.87162e-06
Rv0004		Zn-ribbon-containing, possibly RNA-binding protein and truncated derivatives	0.0232153	0.784341	-0.101598	0.128313	-0.127663	0.0467488
Rv0005	GyrB	DNA gyrase subunit B (EC 5.99.1.3)	0.237678	0.105967	0.426617	0.00194926	0.654185	4.14086e-06
Rv0006	GyrA	DNA gyrase subunit A (EC 5.99.1.3)	0.255901	0.031752	0.487958	2.57189e-05	0.563338	1.4345e-06
Rv0007		Possible conserved membrane protein	0.12344	0.222751	0.236516	0.00912446	0.19787	0.0260515
Rv0008c		Possible membrane protein	-0.27947	0.000746307	-0.367785	2.66019e-06	-0.331413	9.20595e-06
Rv0009	PpiA	Peptidyl-prolyl cis-trans isomerase (EC 5.2.1.8)	-0.371817	0.0140637	-0.704136	1.10272e-06	-0.999122	8.3335e-11
Rv000X1	SocA		0.546782	0.0256782	1.92564	2.93874e-14	3.11527	4.57706e-26
Rv000X2	SocB		0.798195	0.0317469	2.1644	4.87224e-10	2.92569	3.09036e-18
Rv0010c		Possible membrane protein	-0.0445954	0.759456	-0.409605	0.000457085	-0.447034	0.000103667
Rv0011c		FIG018426: putative septation inhibitor protein	-0.0295382	0.818265	-0.227508	0.0224634	-0.236875	0.0147043
Rv0012		FIG215594: Membrane spanning protein	-0.112477	0.034125	-0.123209	0.0102611	-0.166891	0.000473777
Rv0013	TrpG	Anthranilate synthase, amidotransferase component (EC 4.1.3.27) @ Para-aminobenzoate synthase, amidotransferase component (EC 6.3.5.8)	-0.118786	0.00516232	-0.29706	2.50488e-11	-0.446957	2.98349e-18
Rv0014c	PknB	Serine/threonine-protein kinase PknB (EC 2.7.11.1)	-0.0339777	0.586408	-0.15969	0.00223984	-0.219839	2.98772e-05
Rv0015c	PknA	Serine/threonine-protein kinase PknA (EC 2.7.11.1)	0.0480107	0.690084	-0.0600615	0.558147	-0.127204	0.18603
Rv0016c	PbpA	Cell division protein FtsI [Peptidoglycan synthetase] (EC 2.4.1.129)	-0.00452839	0.948948	-0.0569165	0.30307	-0.152164	0.00414057
Rv0017c	RodA	Cell division protein FtsW	-0.0146849	0.829231	-0.159905	0.00250282	-0.177832	0.000648141
Rv0018c	Ppp	Serine/threonine phosphatase PPP (EC 3.1.3.16)	-0.0501964	0.596679	-0.107495	0.175619	-0.168817	0.0279821
Rv0019c	FhaB	Conserved protein with FHA domain, FhaB	0.0306594	0.76516	-0.103361	0.207024	-0.207819	0.00866331
Rv0020c	FhaA	Conserved protein with FHA domain, FhaA	0.0544749	0.555935	0.102269	0.201023	0.0661029	0.407831
Rv0021c		Nitronate monooxygenase	-0.174491	0.0128389	-0.470721	8.5419e-11	-0.516617	2.75531e-12
Rv0022c	WhiB5	WhiB family transcriptional regulator	-0.490003	0.0138602	-0.101057	0.599821	0.158616	0.361829
Rv0023		Transcriptional regulatory protein	-0.00673627	0.974032	0.0100889	0.950831	0.0827826	0.575427
Rv0024		NlpC/P60 family, cell wall-associated hydrolase, invasion-associated protein	0.0205171	0.911466	0.162058	0.249562	0.106944	0.434127
Rv0025		Conserved hypothetical protein	-0.0931043	0.305255	-0.0406182	0.633586	-0.16078	0.0385537
Rv0026		Conserved hypothetical protein	-0.0786201	0.148483	-0.110457	0.0226583	-0.0501924	0.296978
Rv0027		Conserved hypothetical protein	0.296853	0.000995826	0.487647	2.67339e-08	0.699618	6.16053e-14
Rv0028		Conserved hypothetical protein	0.211987	0.0193367	0.412793	1.82109e-06	0.510353	4.78568e-09
Rv0029		Vegetative cell wall protein gp1 precursor	-0.0350284	0.666174	-0.0166027	0.820598	0.082798	0.200714
Rv0030		Conserved hypothetical protein	-0.278404	0.00158216	-0.287531	0.0003567	-0.384098	1.95407e-06
Rv0031		PUTATIVE REMNANT OF A TRANSPOSASE	0.120381	0.245778	0.000473483	0.996185	-0.0166983	0.860103
Rv0032	BioF2	2-amino-3-ketobutyrate coenzyme A ligase (EC 2.3.1.29)	-0.430554	0.0040199	-0.605539	2.28626e-05	-0.624069	8.40725e-06
Rv0033	AcpA	Acyl carrier protein	-0.730741	0.018472	-1.05622	0.000725538	-1.2652	5.08872e-05
Rv0034		Conserved hypothetical protein	-0.501049	0.0327298	-0.684294	0.0029399	-0.832434	0.000313819
Rv0035	FadD34	Long-chain-fatty-acid--CoA ligase (EC 6.2.1.3)	-0.254985	0.0492281	-0.48303	6.54076e-05	-0.648941	2.01468e-07
Rv0036c		Conserved protein	-0.187804	0.00254395	-0.298427	5.01846e-07	-0.477917	5.14747e-13
Rv0037c		Possible membrane protein	-0.0256204	0.703998	-0.304763	1.73822e-07	-0.391575	1.36439e-10
Rv0038		Conserved protein	0.256559	0.0157021	0.323553	0.000846459	0.273328	0.00369672
Rv0039c		Possible membrane protein	0.645497	3.30269e-07	0.735517	1.12044e-09	0.180814	0.0850189
Rv0040c	Mtc28	Proline-rich 28 kDa antigen	0.804026	1.84359e-09	0.998322	2.71759e-13	0.419859	0.0001459
Rv0041	LeuS	Leucyl-tRNA synthetase (EC 6.1.1.4)	0.120948	0.0434269	0.0896585	0.0979435	0.156123	0.0035612
Rv0042c		Transcriptional regulator, MarR family	-0.122231	0.150377	-0.254544	0.000950705	-0.378486	1.572e-06
Rv0043c		Transcriptional regulator, GntR family	-0.125412	0.150874	-0.211396	0.00763237	-0.257694	0.000964804
Rv0044c		Possible oxidoreductase	0.12902	0.0504098	0.119936	0.0454898	0.0205749	0.7401
Rv0045c		Hydrolase	0.234532	0.448571	0.424171	0.108085	0.432204	0.096237
Rv0046c	Ino1	Inositol-1-phosphate synthase (EC 5.5.1.4)	0.239324	0.086398	0.228797	0.0800009	0.0816265	0.540278
Rv0047c		Transcriptional regulator, PadR family	0.50683	0.0979863	0.913015	0.00136658	1.03171	0.000310105
Rv0048c		Possible membrane protein	0.000424044	0.997177	-0.0690308	0.522868	0.0375709	0.728979
Rv0049		Conserved hypothetical protein	0.168362	0.0275367	0.144287	0.0354891	0.252771	0.000261777
Rv0050	PonA1	Multimodular transpeptidase-transglycosylase (EC 2.4.1.129) (EC 3.4.-.-)	0.24134	0.00288538	0.211519	0.00375106	0.222165	0.00199873
Rv0051		Multimodular transpeptidase-transglycosylase (EC 2.4.1.129) (EC 3.4.-.-)	0.330963	0.000158746	0.292486	0.000198749	0.254931	0.00081426
Rv0052		ThiJ/PfpI family protein	0.199937	0.0202603	0.0885697	0.256198	0.190321	0.011296
Rv0053	RpsF	SSU ribosomal protein S6p	-0.460586	0.0118133	-0.778204	6.45764e-06	-0.560229	0.000639793
Rv0054	Ssb	Single-stranded DNA-binding protein	-0.360434	0.0264231	-0.318164	0.0296207	-0.223257	0.118498
Rv0055	RpsR1	SSU ribosomal protein S18p @ SSU ribosomal protein S18p, zinc-dependent	-0.34061	0.0233495	-0.477384	0.000614643	-0.567713	4.48564e-05
Rv0056	RplI	LSU ribosomal protein L9p	-0.323098	0.0353689	-0.489027	0.000469209	-0.505016	0.000250053
Rv0057		Hypothetical protein	-0.326733	0.00187646	-0.537765	1.76856e-07	-0.463832	2.34619e-06
Rv0058	DnaB	Replicative DNA helicase (EC 3.6.1.-) @ intein-containing	-0.439715	0.0259035	-0.746865	3.90486e-05	-0.906581	6.84901e-07
Rv0059		Hypothetical protein	-0.181507	0.200436	-0.169818	0.187057	-0.173455	0.165437
Rv0060		ADP-ribose 1-phosphate phophatase related protein	-0.00731475	0.961468	-0.027801	0.822976	0.146603	0.183426
Rv0061			-0.184172	0.354	-0.308149	0.0716576	-0.152051	0.375676
Rv0062	CelA1	Endoglucanase A precursor (EC 3.2.1.4)	-0.534743	1.95422e-05	-0.833831	1.11764e-10	-0.657674	3.0611e-08
Rv0063		Oxidoreductase	0.628671	3.83589e-08	1.36273	9.51625e-22	1.10325	6.42199e-18
Rv0064		INTEGRAL MEMBRANE PROTEIN (Rhomboid family)	0.693394	6.55137e-07	1.08948	2.72631e-13	1.30204	4.0885e-16
Rv0065	VapC1	Possible toxin VapC1	0.297974	0.013104	0.441376	7.04191e-05	0.368429	0.000496303
Rv0066c	Icd2	Isocitrate dehydrogenase [NADP] (EC 1.1.1.42); Monomeric isocitrate dehydrogenase [NADP] (EC 1.1.1.42)	-0.0589924	0.653771	-0.043445	0.705396	-0.164235	0.112448
Rv0067c		Transcriptional regulator, TetR family	0.107586	0.355649	0.162926	0.109198	0.0347762	0.734518
Rv0068		Oxidoreductase/Short-chain dehydrogenase	-0.600495	1.19981e-05	-0.458223	0.000264842	-0.566144	4.04552e-06
Rv0069c	SdaA	L-serine dehydratase (EC 4.3.1.17)	-0.64978	0.000220307	-0.844679	5.01846e-07	-0.998493	7.59232e-09
Rv0070c	GlyA2	Serine hydroxymethyltransferase (EC 2.1.2.1)	-0.74038	0.000771381	-0.815288	6.47762e-05	-0.913187	7.01265e-06
Rv0071		Retron-type RNA-directed DNA polymerase (EC 2.7.7.49)	-0.172178	0.0260668	-0.295299	3.21856e-05	-0.151803	0.0204173
Rv0072		Glutamine-transport transmembrane protein ABC transporter	-0.29501	2.63465e-05	-0.413641	2.09593e-09	-0.645994	2.75808e-16
Rv0073		Glutamine-transport ATP-binding protein ABC transporter	-0.30078	8.22973e-06	-0.441835	7.67286e-11	-0.712385	7.70268e-19
Rv0074		Xaa-Pro dipeptidase (EC 3.4.13.9)	-0.182789	0.0141816	-0.331027	3.16722e-06	-0.536794	6.04058e-12
Rv0075		Cystathionine beta-lyase, type II (EC 4.4.1.8)	0.522762	4.82152e-12	0.329274	2.51418e-07	0.280861	4.08556e-06
Rv0076c		PROBABLE MEMBRANE PROTEIN	3.5587	1.42268e-31	3.27121	1.37654e-30	3.00222	8.05739e-29
Rv0077c		Oxidoreductase	6.19118	8.56299e-33	6.39924	2.94366e-34	5.80001	2.15331e-32
Rv0078		Transcriptional regulator, TetR family	1.40784	3.58809e-21	1.63373	4.27663e-25	1.68068	2.41495e-26
Rv0078A		Hypothetical protein	0.887585	5.20901e-16	1.06182	2.14462e-20	1.13947	6.17813e-22
Rv0079		Unknown protein	-0.0768612	0.806241	0.690873	0.00489754	0.929035	0.000292021
Rv0080		Conserved hypothetical protein	-0.0199475	0.955501	0.762581	0.00397855	0.858145	0.00119854
Rv0081		transcriptional regulator, ArsR family	-0.00561589	0.987742	0.135674	0.585587	0.598473	0.0039122
Rv0082		Formate hydrogenlyase subunit 11	0.0728608	0.752378	0.0208902	0.918834	0.212127	0.183252
Rv0083		Hydrogenase-4 component B (EC 1.-.-.-) / Formate hydrogenlyase subunit 3	0.0160014	0.948467	0.0478754	0.81127	0.184419	0.267972
Rv0084	HycD	Formate hydrogenlyase subunit 4	0.218505	0.0548405	0.0519335	0.631144	0.129563	0.192684
Rv0085	HycP	Hydrogenase-4 component E (EC 1.-.-.-)	0.108049	0.550897	0.136229	0.361999	0.282422	0.0340019
Rv0086	HycQ	Hydrogenase-4 component F (EC 1.-.-.-)	0.18673	0.129881	0.0135945	0.913078	0.072489	0.502378
Rv0087	HycE	Formate hydrogenlyase subunit 5	-0.00724808	0.974032	-0.0275288	0.874494	0.0320942	0.833509
Rv0088		Possible polyketide cyclase/dehydrase	0.0660841	0.698551	0.424388	0.00202645	0.569101	3.2287e-05
Rv0089		Methyltransferase/methylase	0.0161475	0.933534	0.257057	0.0819117	0.23457	0.0922845
Rv0090		Possible membrane protein	-0.30341	0.0755501	0.154401	0.328186	0.281958	0.0445737
Rv0091	Mtn	5'-methylthioadenosine nucleosidase (EC 3.2.2.16) / S-adenosylhomocysteine nucleosidase (EC 3.2.2.9)	-0.3731	0.0303127	-0.507357	0.00201505	-0.476841	0.00242016
Rv0092	CtpA	Lead, cadmium, zinc and mercury transporting ATPase (EC 3.6.3.3) (EC 3.6.3.5); Copper-translocating P-type ATPase (EC 3.6.3.4)	0.216191	0.00274244	0.315267	3.28152e-06	0.421332	2.67994e-09
Rv0093c		Possible membrane protein	0.131324	0.119042	0.351833	7.28125e-06	0.444295	1.57154e-08
Rv0094c		Partial REP13E12 repeat protein	-0.664294	0.301774	0.473531	0.43555	0.335733	0.575249
Rv0095c		Partial REP13E12 repeat protein	-0.0238411	0.942122	0.0324658	0.906685	0.130478	0.593227
Rv0096	PPE1	PPE family protein	-0.98439	0.00468744	-1.12674	0.000887213	-1.43914	1.83244e-05
Rv0097		Oxidoreductase	-0.643989	0.00782264	-0.575035	0.0122086	-0.62946	0.00461415
Rv0098	FcoT	Probable fatty acyl CoA thioesterase type III FcoT	-0.460268	0.0583474	-0.504376	0.0317613	-0.599642	0.00771802
Rv0099	FadD10	Long-chain-fatty-acid--CoA ligase (EC 6.2.1.3)	-0.651872	0.00438177	-0.814714	0.000158527	-0.704577	0.00065437
Rv0100		Conserved hypothetical protein	-0.304177	0.0581713	-0.278097	0.0603647	0.417901	0.00210761
Rv0101	Nrp	Long-chain-fatty-acid--CoA ligase (EC 6.2.1.3)	-0.168173	0.0717485	-0.366626	2.9346e-05	-0.308071	0.000279325
Rv0102		Cytochrome c oxidase caa3-type, assembly factor CtaG-related protein	0.399216	0.00380091	0.547371	2.24723e-05	0.584382	5.29204e-06
Rv0103c	CtpB	Lead, cadmium, zinc and mercury transporting ATPase (EC 3.6.3.3) (EC 3.6.3.5); Copper-translocating P-type ATPase (EC 3.6.3.4)	-0.117581	0.0532632	-0.241824	2.22544e-05	-0.400808	1.38093e-10
Rv0104		Conserved hypothetical protein	-0.191702	0.0821811	-0.273132	0.00585144	-0.360215	0.000271226
Rv0105c	RpmB1	LSU ribosomal protein L28p	-0.500997	0.0114066	-0.492763	0.00647097	-0.657393	0.000309223
Rv0106		Putative metal chaperone, involved in Zn homeostasis, GTPase of COG0523 family	0.345645	0.00181589	0.312501	0.00240555	0.335902	0.000934556
Rv0107c	CtpI	Probable cation-transporting ATPase I (EC 3.6.3.-)	0.0965069	0.287379	0.100223	0.227707	0.0416331	0.621994
Rv0108c		Hypothetical protein	-0.506839	0.0134114	-0.662386	0.000379123	-0.97085	4.73694e-07
Rv0109	PE_PGRS1	PE-PGRS FAMILY PROTEIN	-0.241578	0.00594137	-0.312124	0.000119311	-0.486658	1.11913e-08
Rv0110		FIG056164: rhomboid family serine protease	-0.155002	0.0126289	-0.20657	0.000310704	-0.363979	3.24097e-09
Rv0111		Transmembrane acyltransferase (EC:2.3.1.-)	-0.269152	0.0688326	-0.43545	0.00117715	-0.645301	3.03896e-06
Rv0112	Gca	GDP-mannose 4,6 dehydratase (EC 4.2.1.47)	-0.561959	0.000137595	-0.637117	3.24913e-06	-0.360337	0.00448152
Rv0113	GmhA	Phosphoheptose isomerase (EC 5.3.1.-)	-0.487191	0.00278334	-0.546121	0.000240428	-0.318298	0.0245098
Rv0114	GmhB	Possible D-alpha,beta-D-heptose-1,7-biphosphate phosphatase GmhB (D-glycero-D-manno-heptose 7-phosphate kinase)	-0.420963	0.00844643	-0.661741	1.45523e-05	-0.492734	0.00056196
Rv0115	HddA	D,D-heptose 7-phosphate kinase	-0.37599	0.00547416	-0.360537	0.00306733	-0.219723	0.0607489
Rv0116c	LdtA	Possible membrane protein	0.293139	0.0024305	0.744679	8.1659e-13	0.905358	2.98272e-16
Rv0117	OxyS	Hydrogen peroxide-inducible genes activator	0.324601	0.0140637	0.824328	8.35052e-10	0.734061	6.9824e-09
Rv0118c	OxcA	Oxalyl-CoA decarboxylase (EC 4.1.1.8)	1.30334	2.86982e-10	1.85856	5.15109e-17	1.75129	3.16176e-16
Rv0119	FadD7	Long-chain-fatty-acid--CoA ligase (EC 6.2.1.3)	0.276288	0.0377947	0.376922	0.00179662	0.212208	0.067024
Rv0120c	FusA2	Translation elongation factor G-related protein	-0.165574	0.0752587	0.002304	0.980897	-0.262185	0.00151672
Rv0121c		PPOX class F420-dependent enzyme	0.278576	0.000956914	0.632849	1.23208e-12	0.704715	2.74146e-15
Rv0122		Hypothetical protein	-0.463829	0.0207618	0.273546	0.147367	0.9026	1.38625e-07
Rv0123		DNA-binding protein, CopG family	-0.254955	0.136074	-0.104923	0.517441	0.298998	0.0334953
Rv0124	PE_PGRS2	PE-PGRS family protein	-0.134926	0.174789	-0.351201	8.75645e-05	-0.0605976	0.471169
Rv0125	PepA	Serine protease PepA	-0.0205259	0.871239	0.195934	0.0407285	0.204455	0.0309898
Rv0126	TreS	Trehalose synthase (EC 5.4.99.16)	0.0467755	0.579027	0.116974	0.0942525	0.177779	0.00946667
Rv0127	Mak	Uncharacterized protein, probably involved in trehalose biosynthesis [Carbohydrate transport and metabolism]	0.0569637	0.509526	0.0376436	0.627776	0.0504401	0.494594
Rv0128		Possible membrane protein	0.201482	0.202207	0.410024	0.00349085	0.324142	0.0179851
Rv0129c	FbpC	Antigen 85-C precursor (85C) (Antigen 85 complex C) (Ag85C) (Mycolyl transferase 85C) (EC 2.3.1.-)	0.789727	5.56472e-08	1.54549	5.55473e-19	1.26853	1.29652e-15
Rv0130	HtdZ	Probable enoyl-CoA hydratase 1 (EC 4.2.1.17)	-0.143322	0.434339	0.0428493	0.812981	-0.24186	0.115546
Rv0131c	FadE1	PROBABLE ACYL-CoA DEHYDROGENASE FADE1 (EC 1.3.99.-)	0.0815075	0.576235	0.198972	0.106704	0.186921	0.110279
Rv0132c	Fgd2	F420-dependent glucose-6-phosphate dehydrogenase Fgd3	0.188142	0.0584697	0.429596	4.46548e-06	0.584489	1.70456e-09
Rv0133		Histone acetyltransferase HPA2 and related acetyltransferases	0.312949	0.0447641	0.385697	0.00609419	0.450711	0.00115437
Rv0134	EphF	epoxide hydrolase	0.149723	0.24532	0.108801	0.35584	0.0262586	0.826891
Rv0135c		Transcriptional regulator, TetR family	0.0126004	0.896102	0.0628853	0.405914	0.232186	0.00129898
Rv0136	Cyp138	Cytochrome P450 138	-0.144989	0.160287	0.133448	0.149906	0.153108	0.0874378
Rv0137c	MsrA	Peptide methionine sulfoxide reductase MsrA (EC 1.8.4.11)	0.18924	0.00583641	0.346928	1.76054e-07	0.405381	2.25621e-09
Rv0138		Conserved hypothetical protein	-0.264534	0.00166075	-0.408912	4.37685e-07	-0.37799	1.27847e-06
Rv0139		Dihydroflavonol-4-reductase (EC 1.1.1.219)	-0.0499608	0.535945	-0.261035	0.000163455	-0.423177	8.63559e-09
Rv0140		Conserved protein	-0.085432	0.361868	0.0451349	0.601777	0.0707754	0.377456
Rv0141c		Unknown protein	-0.148357	0.271936	0.0119569	0.928458	0.101081	0.394361
Rv0142		Conserved hypothetical protein	-0.196924	0.267422	-0.268768	0.0871839	-0.501345	0.0011735
Rv0143c		Chloride channel protein	-0.11241	0.140461	-0.174539	0.0105273	-0.276403	6.05951e-05
Rv0144		Transcriptional regulator, TetR family	-0.219494	0.0488074	-0.216534	0.0353076	-0.545786	4.14249e-07
Rv0145		Possible S-adenosylmethionine-dependent methyltransferase	-0.235932	0.0185273	-0.316826	0.000784605	-0.502245	3.30312e-07
Rv0146		Possible S-adenosylmethionine-dependent methyltransferase	-0.13307	0.346175	-0.143366	0.253085	-0.145755	0.237674
Rv0147		Aldehyde dehydrogenase (EC 1.2.1.3)	0.169635	0.0692525	0.392212	9.54001e-06	0.303924	0.00040208
Rv0148		Short-chain dehydrogenase/reductase SDR	0.0405116	0.591926	0.0945686	0.129389	-0.0469535	0.455744
Rv0149		Quinone oxidoreductase (EC 1.6.5.5)	0.0794237	0.23856	0.164058	0.00589777	0.0284345	0.645164
Rv0150c		Conserved hypothetical protein	0.143946	0.0706933	0.107455	0.134347	0.141566	0.0365927
Rv0151c	PE1	PE family protein	-0.0588107	0.548018	-0.0179328	0.845223	-0.000296253	0.997264
Rv0152c	PE2	PE family protein	-0.165374	0.0626035	-0.206347	0.00986134	-0.14448	0.0610786
Rv0153c	PtbB	Protein tyrosine phosphatase (EC 3.1.3.48)	0.256371	0.0010001	0.501726	2.23395e-10	0.408326	3.45272e-08
Rv0154c	FadE2	Butyryl-CoA dehydrogenase (EC 1.3.99.2)	0.267402	0.00240146	0.492404	1.45845e-08	0.474096	2.48536e-08
Rv0155	PntAa	NAD(P) transhydrogenase alpha subunit (EC 1.6.1.2)	-0.253945	0.000151814	-0.465151	2.01297e-11	-0.612977	6.91507e-16
Rv0156	PntAb	NAD(P) transhydrogenase alpha subunit (EC 1.6.1.2)	-0.255056	0.00609041	-0.492454	1.22584e-07	-0.677746	1.3393e-11
Rv0157	PntB	NAD(P) transhydrogenase subunit beta (EC 1.6.1.2)	-0.196843	0.00321501	-0.392589	3.55071e-09	-0.5732	7.69197e-15
Rv0157A		Conserved protein	-0.343193	0.0127388	-0.52174	7.22758e-05	-0.566314	1.20103e-05
Rv0158		Transcriptional regulator, TetR family	0.0141593	0.894884	0.0661515	0.426387	0.27097	0.000616764
Rv0159c	PE3	PE family protein	-0.102576	0.24532	-0.0428098	0.608409	-0.124842	0.103072
Rv0160c	PE4	PE family protein	-0.295494	0.0160493	-0.231999	0.0405962	-0.200912	0.0607269
Rv0161		putative oxidoreductase	-0.313912	0.0338928	-0.374801	0.00615011	-0.37302	0.00428638
Rv0162c	AdhE1	Alcohol dehydrogenase (EC 1.1.1.1)	-0.168276	0.0554782	-0.349598	2.14597e-05	-0.479461	1.52707e-08
Rv0163		putative 4-hydroxybenzoyl-CoA thioesterase	-0.186996	0.0507806	-0.364438	5.4538e-05	-0.708686	4.07773e-12
Rv0164	TB18.5	Conserved protein TB18.5	-0.314039	0.00553871	-0.61088	3.44726e-08	-0.879905	3.39227e-13
Rv0165c	Mce1R	Predicted regulator PutR for proline utilization, GntR family	-0.313644	0.03331	-0.599395	1.67017e-05	-1.02207	2.57169e-11
Rv0166	FadD5	Long-chain-fatty-acid--CoA ligase (EC 6.2.1.3)	-0.610853	0.00511769	-0.702242	0.000519264	-1.53874	9.91121e-12
Rv0167	YrbE1A	Conserved integral membrane protein YrbE1A	-0.440845	0.0352034	-0.684003	0.000437822	-1.40929	4.77213e-11
Rv0168	YrbE1B	Conserved integral membrane protein YrbE1B	-0.544082	0.00343249	-0.768573	9.07519e-06	-1.44822	3.36147e-13
Rv0169	Mce1A	MCE-family protein Mce1A	-0.627323	0.00183671	-0.815405	1.22125e-05	-1.43239	3.86667e-12
Rv0170	Mce1B	MCE-family protein Mce1B	-0.604954	0.00525959	-0.653715	0.000800061	-1.07089	1.47928e-07
Rv0171	Mce1C	MCE-family protein Mce1C	-0.483378	0.00784278	-0.772199	7.73887e-06	-1.31283	4.21125e-12
Rv0172	Mce1D	MCE-family protein Mce1D	-0.506463	0.0133332	-0.656632	0.000442239	-1.10694	1.64713e-08
Rv0173	LprK	MCE-family lipoprotein LprK (MCE-family lipoprotein Mce1e)	-0.50517	0.0232898	-0.704674	0.000510854	-1.34702	9.81986e-10
Rv0174	Mce1F	MCE-family protein Mce1F	-0.318889	0.0359541	-0.528002	0.000232039	-1.01827	8.3926e-11
Rv0175		FIG033430: Probable conserved MCE associated membrane protein	-0.195705	0.0445293	-0.414204	9.8703e-06	-0.679065	2.93105e-11
Rv0176		FIG033285: Conserved MCE associated transmembrane protein	-0.128627	0.239633	-0.472557	3.84467e-06	-0.703489	1.33781e-10
Rv0177		FIG034772: Probable conserved MCE associated protein	-0.265265	0.00339028	-0.52255	6.91624e-09	-0.58324	1.73118e-10
Rv0178		FIG030769: Probable conserved MCE associated membrane protein	-0.101488	0.309111	-0.153932	0.0783074	-0.354785	5.26435e-05
Rv0179c	LprO	Possible lipoprotein LprO	0.742051	4.39653e-13	0.926894	1.06172e-17	0.825985	4.53385e-16
Rv0180c		Possible membrane protein	0.221042	6.61595e-05	0.250628	1.23091e-06	0.107126	0.0239652
Rv0181c		Pirin-like protein Rv0181c/MT0192	0.492394	0.00713856	0.482124	0.00317974	0.541893	0.000698485
Rv0182c	SigG	RNA polymerase factor sigma-70	0.461354	0.0156541	0.456436	0.00783611	0.49479	0.00319684
Rv0183		Monoglyceride lipase (EC 3.1.1.23)	-0.16885	0.0138159	-0.130509	0.0340815	-0.257069	3.6896e-05
Rv0184		Conserved hypothetical protein	0.0172643	0.912733	-0.131538	0.275264	-0.2277	0.0478176
Rv0185		Conserved hypothetical protein	0.154782	0.387644	-0.0233731	0.894706	0.0643706	0.685163
Rv0186	BglS	Beta-glucosidase (EC 3.2.1.21)	0.475314	0.0157715	1.29471	6.53914e-10	2.10758	6.80444e-17
Rv0186A	MymT		0.796242	0.00209552	2.34269	5.74119e-15	2.81427	1.23167e-17
Rv0187		O-methyltransferase	0.439985	9.39076e-08	0.744633	2.17144e-16	0.694266	9.42524e-16
Rv0188		PROBABLE CONSERVED TRANSMEMBRANE PROTEIN	0.835666	1.53523e-07	1.56171	1.31282e-17	1.89712	3.54063e-21
Rv0189c	IlvD	Dihydroxy-acid dehydratase (EC 4.2.1.9)	0.278421	0.0138852	0.405295	0.00011992	0.443104	2.53913e-05
Rv0190		Conserved protein	0.970605	2.14045e-11	1.84226	5.17175e-24	2.21681	5.60708e-28
Rv0191		Integral membrane protein, sugar transporter	0.581736	5.44748e-05	0.887609	4.93696e-10	1.09143	3.95247e-13
Rv0192		YkuD domain-containing hypothetical lipoprotein	0.214935	0.00233554	0.295971	7.7495e-06	0.230694	0.00025801
Rv0193c		Hypothetical protein	-0.114456	0.0685861	-0.0292012	0.628355	0.0181108	0.756021
Rv0194		ATP binding cassette (ABC) transporter homolog	-0.21218	0.0278853	-0.272467	0.00184952	-0.201346	0.0159134
Rv0195		Transcriptional regulator, LuxR family	-0.201762	0.154018	-0.261989	0.0363705	0.507247	1.23275e-05
Rv0196		Transcriptional regulator, TetR family	-0.228931	0.122565	-0.207387	0.127609	-0.282434	0.0262402
Rv0197		Formate dehydrogenase-O, major subunit (EC 1.2.1.2)	-0.28964	0.00352782	-0.366378	7.6488e-05	-0.278717	0.00126475
Rv0198c	Zmp1	Metallopeptidase	-0.0587077	0.386562	-0.256933	2.24723e-05	-0.280207	3.65752e-06
Rv0199		Possible membrane protein	-0.151139	0.0584697	-0.328233	1.40314e-05	-0.51013	3.18702e-10
Rv0200		Possible membrane protein	-0.0937793	0.0887636	-0.267725	4.37161e-07	-0.451085	5.6664e-14
Rv0201c		Conserved protein	0.119781	0.162623	0.112897	0.141903	-0.0314032	0.691691
Rv0202c	MmpL11	Transmembrane transport protein MmpL13	0.473868	0.00011973	0.49312	1.9877e-05	0.632811	1.04104e-07
Rv0203		POSSIBLE EXPORTED PROTEIN	-0.438258	0.00143762	-0.659835	9.64533e-07	-0.921452	1.23438e-10
Rv0204c		Possible membrane protein	0.190792	0.00341828	0.0460148	0.447043	-0.174166	0.00237545
Rv0205		Possible membrane protein	0.245257	0.00603654	0.278631	0.000597063	0.128417	0.100379
Rv0206c	MmpL3	Transmembrane transport protein MmpL5	0.606078	5.47549e-08	0.805153	5.26148e-12	0.716564	1.19825e-10
Rv0207c		Conserved hypothetical protein	0.611327	1.39849e-14	0.835203	3.95308e-21	0.701262	5.95956e-18
Rv0208c	YggH	tRNA (guanine46-N7-)-methyltransferase (EC 2.1.1.33)	0.938986	1.1203e-24	1.43289	4.49802e-35	1.30276	1.13329e-32
Rv0209		Hypothetical protein	0.372522	0.000326673	0.294467	0.0012402	0.358547	6.92698e-05
Rv0210		Hypothetical protein	-0.133773	0.136995	-0.0587412	0.482117	-0.0968588	0.213026
Rv0211	PckA	Phosphoenolpyruvate carboxykinase [GTP] (EC 4.1.1.32)	0.0321525	0.906887	0.214779	0.319865	0.58494	0.00628047
Rv0212c	NadR	Nicotinamide-nucleotide adenylyltransferase, NadR family (EC 2.7.7.1) / Ribosylnicotinamide kinase (EC 2.7.1.22)	0.166422	0.180896	0.0825421	0.473102	0.371662	0.000622373
Rv0213c		POSSIBLE METHYLTRANSFERASE CLUSTERED WITH NadR	0.0813613	0.275667	0.293035	1.7323e-05	0.610099	2.56864e-14
Rv0214	FadD4	Long-chain-fatty-acid--CoA ligase (EC 6.2.1.3)	-0.142345	0.10336	-0.0498467	0.550553	-0.0361404	0.654169
Rv0215c	FadE3	Acyl-CoA dehydrogenase, short-chain specific (EC 1.3.99.2)	0.0262636	0.707355	-0.221563	0.000115264	-0.168662	0.00200136
Rv0216		Double hotdog hydratase	-0.338355	0.0105123	-0.127695	0.299983	-0.260089	0.023591
Rv0217c	LipW	Esterase LipW	-0.112295	0.222751	-0.174057	0.0342285	-0.378684	5.75122e-06
Rv0218		Possible membrane protein	-0.0355818	0.653771	-0.0615737	0.345532	0.101637	0.0930563
Rv0219		PROBABLE CONSERVED TRANSMEMBRANE PROTEIN	-0.324904	0.0183222	-0.272273	0.0342311	-0.522098	4.46684e-05
Rv0220	LipC	Esterase LipC	-0.0211001	0.830093	-0.0652314	0.415921	-0.299619	0.000117169
Rv0221		Diacyglycerol O-acyltransferase (EC 2.3.1.20)	-0.00016905	0.998822	-0.105586	0.322107	-0.393798	0.000149561
Rv0222	EchA1	Enoyl-CoA hydratase (EC 4.2.1.17)	-0.121739	0.0989321	-0.234356	0.000508172	-0.553326	1.49576e-12
Rv0223c		Aldehyde dehydrogenase (EC 1.2.1.3)	-0.351101	6.03437e-07	-0.291328	5.07121e-06	-0.264214	1.53973e-05
Rv0224c		POSSIBLE METHYLTRANSFERASE (METHYLASE)	-0.328405	1.30359e-05	-0.499554	5.69453e-11	-0.431736	1.7378e-09
Rv0225		Glycosyltransferase (EC 2.4.1.-)	0.0586307	0.452547	-0.173182	0.00889159	-0.366029	1.8139e-07
Rv0226c		Possible membrane protein	-0.175177	0.128416	-0.644406	1.72519e-08	-0.850144	3.87383e-12
Rv0227c		PROBABLE CONSERVED MEMBRANE PROTEIN	-0.520727	0.00260097	-0.92038	4.06955e-08	-1.16779	3.54526e-11
Rv0228		Lysophospholipid acyltransferase	0.101979	0.269633	0.106783	0.189516	0.0889873	0.261613
Rv0229c		Cell division protein DivIC (FtsB), stabilizes FtsL against RasP cleavage	0.133232	0.197002	0.345861	0.000242002	0.300277	0.000964804
Rv0230c	Php	Phosphotriesterase homology protein	-0.439029	0.0270453	-0.469397	0.00847845	-0.642156	0.000349812
Rv0231	FadE4	Acyl-CoA dehydrogenase (EC 1.3.99.3)	-0.628824	0.00128121	-0.764468	2.24723e-05	-0.948779	2.65913e-07
Rv0232		Transcriptional regulator, TetR family	-0.177648	0.243786	-0.311305	0.0218897	-0.327735	0.0131565
Rv0233	NrdB	Ribonucleotide-diphosphate reductase subunit beta (EC 1.17.4.1)	-0.218185	0.105177	-0.348442	0.00400493	-0.606194	1.3816e-06
Rv0234c	GabD1	Succinate-semialdehyde dehydrogenase [NAD] (EC 1.2.1.24); Succinate-semialdehyde dehydrogenase [NADP+] (EC 1.2.1.16)	-0.0139972	0.900441	-0.0422291	0.638891	-0.084942	0.306285
Rv0235c		Possible membrane protein	-0.0899938	0.269647	-0.145923	0.0427287	-0.311912	1.76547e-05
Rv0236A		SMALL SECRETED PROTEIN	-0.299893	0.00176548	-0.592535	8.26541e-10	-0.765587	1.42384e-13
Rv0236c	AftD	PROBABLE CONSERVED TRANSMEMBRANE PROTEIN	0.0712705	0.652428	-0.279763	0.0317334	-0.451721	0.000483784
Rv0237	LpqI	Beta-hexosaminidase (EC 3.2.1.52)	-0.153717	0.0275873	-0.533128	1.73372e-12	-0.716585	1.24415e-17
Rv0238		Transcriptional regulator, TetR family	0.353578	0.00169103	0.46499	9.91631e-06	0.534592	4.00012e-07
Rv0239	VapB24	Possible antitoxin VapB24	0.381795	0.0113401	0.376757	0.00592132	0.309891	0.0203248
Rv0240	VapC24	Possible toxin VapC24. Contains PIN domain.	0.366352	0.0484924	0.346044	0.0378516	0.231315	0.155339
Rv0241c	HtdX	Acyl dehydratase	0.107425	0.652365	0.121158	0.553789	-0.0960879	0.630944
Rv0242c	FabG4	3-oxoacyl-[acyl-carrier protein] reductase (EC 1.1.1.100)	0.102705	0.71274	0.219081	0.349565	0.0239745	0.919831
Rv0243	FadA2	3-ketoacyl-CoA thiolase (EC 2.3.1.16) @ Acetyl-CoA acetyltransferase (EC 2.3.1.9)	0.277189	0.256524	0.415691	0.0629459	0.243404	0.2705
Rv0244c	FadE5	3-methylmercaptopropionyl-CoA dehydrogenase (DmdC)	-0.372746	0.0173029	-0.622796	2.26792e-05	-0.0716296	0.633998
Rv0245		Nitrilotriacetate monooxygenase component B (EC 1.14.13.-)	0.0134423	0.892135	-0.0674152	0.379259	0.143898	0.0470204
Rv0246		Possible membrane protein	-0.0460855	0.555962	-0.207169	0.00158505	-0.115654	0.0688761
Rv0247c		Succinate dehydrogenase iron-sulfur protein (EC 1.3.99.1)	-0.182635	0.218224	-0.372149	0.004583	-0.285958	0.0255108
Rv0248c	SdhA2	Succinate dehydrogenase flavoprotein subunit (EC 1.3.99.1)	-0.0684014	0.344204	-0.215926	0.000771211	-0.211331	0.000827397
Rv0249c		putative succinate dehydrogenase [membrane anchor subunit] (succinic dehydrogenase)	-0.102197	0.295475	-0.162191	0.0582521	-0.0264181	0.767934
Rv0250c		Conserved protein	0.192916	0.286863	0.502582	0.00189026	0.554747	0.000514747
Rv0251c	Hsp	Heat shock protein hsp	1.38568	6.0785e-10	2.71329	4.18339e-22	3.14665	1.13186e-24
Rv0252	NirB	Nitrite reductase [NAD(P)H] large subunit (EC 1.7.1.4)	0.123932	0.309111	0.521062	3.00847e-06	0.642567	1.61291e-08
Rv0253	NirD	Nitrite reductase [NAD(P)H] small subunit (EC 1.7.1.4)	-0.00176434	0.991903	0.305905	0.0335033	0.0943957	0.51508
Rv0254c	CobU	Adenosylcobinamide-phosphate guanylyltransferase (EC 2.7.7.62)	-0.092817	0.496065	-0.0648276	0.596065	-0.0985583	0.38157
Rv0255c	CobQ1	Cobyric acid synthase	-0.309793	0.0121324	-0.400917	0.000368981	-0.387105	0.000411946
Rv0256c	PPE2	Predicted cobalt transporter in Mycobacteria	-0.137243	0.0209489	-0.180107	0.00087122	-0.117179	0.026245
Rv0257		Conserved hypothetical protein	-0.280255	0.099746	-0.322629	0.0334157	-0.315863	0.0337889
Rv0258c		Conserved hypothetical protein	0.164952	0.141254	0.516296	1.48693e-06	0.648085	1.56285e-09
Rv0259c		Sirohydrochlorin ferrochelatase (EC 4.99.1.4)	0.19418	0.186585	0.187392	0.135644	0.455892	0.000125231
Rv0260c		Bifunctional uroporphyrinogen-III synthetase/response regulator domain protein	-0.239943	0.0933499	0.132469	0.293803	0.515706	1.5859e-05
Rv0261c	NarK3	Nitrate/nitrite transporter	0.4659	0.00122781	0.506464	9.26358e-05	0.372998	0.00164892
Rv0262c	Aac	Aminoglycoside 2'-N-acetyltransferase AAC (AAC(2')-IC)	0.896731	6.05025e-20	1.02024	1.26655e-23	0.864898	1.2819e-20
Rv0263c		Allophanate hydrolase 2 subunit 2 (EC 3.5.1.54)	1.11929	9.14293e-14	1.18873	5.01497e-16	0.709899	5.74928e-09
Rv0264c		Allophanate hydrolase 2 subunit 1 (EC 3.5.1.54)	0.977141	1.20529e-13	1.02276	1.57855e-15	0.711695	1.91993e-10
Rv0265c		ABC transporter, periplasmic iron-transport lipoprotein	-0.0985354	0.104228	-0.254739	7.99353e-06	-0.331551	1.45256e-08
Rv0266c	OplA	5-oxoprolinase (EC 3.5.2.9)	-0.131264	0.0283138	-0.227519	4.32068e-05	-0.114873	0.0291743
Rv0267	NarU	Nitrate/nitrite transporter	-0.317322	0.00863334	-0.42413	0.000139958	-0.242168	0.0219562
Rv0268c		Hypothetical protein	-0.316657	0.002583	-0.399653	3.73178e-05	-0.257914	0.0054496
Rv0269c		ATP-dependent DNA ligase (EC 6.5.1.1)	0.0729556	0.298041	0.051956	0.410971	0.201511	0.000793932
Rv0270	FadD2	Long-chain-fatty-acid--CoA ligase (EC 6.2.1.3)	0.230484	0.0371642	0.50156	3.27453e-06	0.504429	2.46836e-06
Rv0271c	FadE6	Acyl-CoA dehydrogenase, short-chain specific (EC 1.3.99.2)	0.200457	0.0135935	0.202871	0.00624459	0.136042	0.0624609
Rv0272c		Unknown protein	-0.0680619	0.389911	0.258895	0.000204418	0.387742	9.3258e-08
Rv0273c		Transcriptional regulator, TetR family	-0.110565	0.18024	0.163975	0.0263171	0.415449	6.25778e-08
Rv0274		Glyoxalase family protein	-0.0620226	0.533212	0.269071	0.00135164	0.573484	5.91495e-10
Rv0275c		Transcriptional regulator, TetR family	0.203866	0.0584012	0.760998	2.8944e-11	1.48606	1.87302e-22
Rv0276		Conserved hypothetical protein	-0.169886	0.364499	0.198358	0.232768	0.308059	0.0594808
Rv0277c	VapC25	Possible toxin VapC25. Contains PIN domain.	0.279098	0.147963	0.57453	0.00104806	0.935769	3.75307e-07
Rv0278c	PE_PGRS3	PE-PGRS FAMILY PROTEIN	-0.089469	0.430693	-0.0425648	0.681459	0.131843	0.152048
Rv0279c	PE_PGRS4	PE-PGRS FAMILY PROTEIN	-0.0490699	0.716174	-0.217456	0.0423884	-0.0447999	0.688789
Rv0280	PPE3	PPE family protein	0.0272849	0.763371	0.197376	0.00811316	0.370044	1.96386e-06
Rv0281		O-Methyltransferase	-0.0157642	0.8636	0.169521	0.0199425	0.195545	0.00643734
Rv0282	EccA3	AAA family ATPase, ESX-1 secretion system component Rv3868	0.127334	0.325577	0.436039	0.000263037	0.651856	1.51016e-07
Rv0283	EccB3	Type VII secretion protein EccB	0.313099	0.0392217	0.460872	0.0014799	0.665703	7.97878e-06
Rv0284	EccC3	Type VII secretion protein EccCa	0.1825	0.0606848	0.329346	0.000389982	0.473807	7.28495e-07
Rv0285	PE5	PE family protein	0.144425	0.137506	0.305732	0.00070136	0.335268	0.000202603
Rv0286	PPE4	PPE family protein	0.10311	0.158791	0.295968	2.64005e-05	0.200302	0.00293371
Rv0287	EsxG	PE family protein	-0.0569607	0.653803	0.256069	0.0155885	0.0121997	0.912884
Rv0288	EsxH	10 kDa antigen CFP7	0.0429283	0.695179	0.101168	0.272214	-0.126268	0.156565
Rv0289	EspG3	ESX-3 secretion-associated protein EspG3	0.247914	0.00170073	0.238675	0.00124259	0.159181	0.0260515
Rv0290	EccD3	ESX-3 secretion system protein EccD3	0.43327	0.00881901	0.327904	0.0350634	0.332276	0.0293358
Rv0291	MycP3	Type VII secretion-associated serine protease mycosin MycP3	0.356447	0.0294781	0.318603	0.0402935	0.397913	0.0094082
Rv0292	EccE3	ESX-3 secretion system protein EccE3	0.273859	0.0233495	0.245179	0.0305453	0.259737	0.0194138
Rv0293c		Conserved protein	0.251693	0.00557254	0.292664	0.000521004	0.331801	7.57346e-05
Rv0294	Tam	Trans-aconitate 2-methyltransferase (EC 2.1.1.144)	-0.196199	0.0145608	-0.406635	2.43209e-07	-0.580013	1.04192e-11
Rv0295c		Sulfotransferase	-0.241512	9.20611e-07	-0.492033	9.56947e-18	-0.649112	2.49637e-23
Rv0296c		Choline-sulfatase (EC 3.1.6.6)	-0.430231	0.000916366	-0.564168	3.99456e-06	-0.691643	3.47017e-08
Rv0297	PE_PGRS5	PE-PGRS family protein	-0.171122	0.143158	-0.316176	0.0028132	-0.510621	3.40199e-06
Rv0298		Programmed cell death antitoxin YdcD	0.232337	0.0548405	0.375522	0.000602224	0.330069	0.00183112
Rv0299		Programmed cell death toxin YdcE	0.380274	0.0287907	0.542993	0.000593761	0.476789	0.00178549
Rv0300	VapB2	Possible antitoxin VapB2	0.407506	0.00208215	0.524167	1.8738e-05	0.505301	2.12621e-05
Rv0301	VapC2	Possible toxin VapC2	0.362754	0.00814539	0.470214	0.000169691	0.588139	2.53509e-06
Rv0302		TetR/ACRR family transcriptional regulator	-0.00309823	0.987742	-0.0153414	0.92031	0.065494	0.626634
Rv0303		Oxidoreductase, short-chain dehydrogenase/reductase family	-0.0331311	0.833532	0.0321074	0.809032	0.168406	0.142866
Rv0304c	PPE5	PPE family protein	-0.183277	0.119304	-0.245486	0.0196686	-0.138766	0.178799
Rv0305c	PPE6	PPE family protein	-0.14726	0.380064	-0.0201571	0.903012	-0.045999	0.759217
Rv0306		Cobalamin biosynthesis protein BluB @ 5,6-dimethylbenzimidazole synthase, flavin destructase family	0.980788	6.35188e-07	1.64995	1.12776e-14	1.55948	2.10125e-14
Rv0307c		Unknown protein	1.19254	1.03392e-09	1.86783	4.69762e-18	1.8081	4.92933e-18
Rv0308		Possible membrane protein	-0.0546375	0.726902	0.0420218	0.757481	-0.0479218	0.71167
Rv0309		Possible conserved exported protein	0.455593	0.000909431	0.420073	0.000642427	0.0201245	0.873597
Rv0310c		Bile acid 7-alpha dehydratase BaiE (EC 4.2.1.106)	0.624429	8.89839e-06	0.524683	3.26303e-05	-0.0435883	0.736153
Rv0311		Unknown protein	1.12487	1.32724e-05	1.68563	7.18777e-11	1.81858	1.32685e-12
Rv0312		Proline and threonine rich protein	0.700597	1.70004e-07	0.640369	1.54464e-07	0.020633	0.860103
Rv0313		Conserved protein	0.438245	1.70324e-05	0.570308	8.42971e-09	0.95005	3.257e-16
Rv0314c		Cell division protein DivIC (FtsB), stabilizes FtsL against RasP cleavage	0.0729633	0.212347	0.102214	0.0505912	0.0100408	0.856059
Rv0315		Possible beta-1,3-glucanase	-0.570749	0.000259494	-0.925801	1.70419e-09	-1.09063	6.43908e-12
Rv0316		Muconolactone isomerase (EC 5.3.3.4)	-0.334501	0.000382847	-0.585418	6.04232e-10	-0.705776	9.66625e-13
Rv0317c	GlpQ2	Glycerophosphoryl diester phosphodiesterase (EC 3.1.4.46)	0.178295	0.168678	-0.0477135	0.705396	-0.165215	0.144448
Rv0318c		Possible membrane protein	-0.220448	0.0477574	-0.520738	1.42203e-06	-0.750874	6.07838e-11
Rv0319	Pcp	Pyrrolidone-carboxylate peptidase (EC 3.4.19.3)	-0.00133625	0.989785	-0.255862	0.00218936	-0.3456	3.43908e-05
Rv0320		Possible conserved exported protein	-0.978006	1.86201e-10	-1.08348	1.30764e-12	-1.51415	3.27535e-18
Rv0321	Dcd	Deoxycytidine triphosphate deaminase (EC 3.5.4.13)	-0.376274	3.16838e-05	-0.655169	7.18868e-12	-0.849136	2.26823e-16
Rv0322	UdgA	UDP-glucose dehydrogenase (EC 1.1.1.22)	-0.196634	0.0565409	-0.61067	6.94655e-09	-0.469885	1.11821e-06
Rv0323c		Conserved hypothetical protein	-0.0857089	0.298373	-0.183581	0.011818	-0.137542	0.044662
Rv0324		Transcriptional regulator, ArsR family	0.0758962	0.762416	0.434498	0.0275033	0.680809	0.000208956
Rv0325		Hypothetical protein	0.00234149	0.989785	0.310074	0.0209318	0.189412	0.128563
Rv0326		Methylated-DNA--protein-cysteine methyltransferase (EC 2.1.1.63)	-0.207517	0.167131	-0.00394976	0.980129	-0.0488119	0.72011
Rv0327c	Cyp135A1	Cytochrome P450 135A1	-0.319496	0.0163428	-0.0865509	0.502726	-0.0180303	0.884862
Rv0328		HTH-type transcriptional regulator BetI	0.232344	0.262311	0.507537	0.0046405	0.687329	8.07937e-05
Rv0329c		Conserved hypothetical protein	0.0829444	0.546175	0.369134	0.00137458	0.374161	0.000601622
Rv0330c		Transcriptional regulator, TetR family	-0.132421	0.161396	-0.0438358	0.628963	0.0261256	0.758074
Rv0331		Oxidoreductase (flavoprotein)	-0.196938	0.143053	0.180885	0.13508	0.388656	0.000719982
Rv0332		Conserved protein	-0.0452653	0.729884	-0.0689695	0.532204	-0.0579677	0.588736
Rv0333		Unknown protein	-0.00126877	0.991446	0.0610448	0.559475	0.0421092	0.674199
Rv0334	RmlA	Glucose-1-phosphate thymidylyltransferase (EC 2.7.7.24)	-0.119883	0.307093	-0.0188141	0.877271	-0.170063	0.0969035
Rv0335c	PE6	PE family protein	-0.150096	0.250812	0.00639025	0.960569	-0.0316675	0.790694
Rv0336		13E12 repeat family protein	0.178384	0.493651	0.446545	0.0431666	0.153047	0.491922
Rv0337c	AspC	Alanine transaminase (EC 2.6.1.2)	0.0178383	0.800443	-0.100786	0.0676	-0.181759	0.000872273
Rv0338c		Iron-sulphur-binding reductase	-0.162699	0.0353937	-0.239702	0.000800061	-0.377453	3.85845e-07
Rv0339c		POSSIBLE TRANSCRIPTIONAL REGULATORY PROTEIN	0.146141	0.111352	0.141919	0.0839663	0.0394283	0.641551
Rv0340		Conserved protein	0.913846	2.98901e-09	1.33723	3.38443e-16	1.52593	5.51116e-19
Rv0341	IniB	Isoniazid inductible protein IniB	2.32735	3.33596e-21	2.89412	2.93844e-26	3.05316	5.85138e-28
Rv0342	IniA	Isoniazid inductible protein IniA	2.12255	1.48609e-23	2.54643	2.41108e-28	2.6457	2.43741e-29
Rv0343	IniC	Isoniazid inductible protein IniC	1.36468	1.39849e-14	1.68314	2.74245e-19	1.56066	2.7203e-18
Rv0344c	LpqJ	Lipoprotein LpqJ	0.354977	0.0445171	0.673203	5.68691e-05	0.270295	0.0898075
Rv0345		CTP:molybdopterin cytidylyltransferase	0.113029	0.170658	-0.017626	0.829092	-0.129759	0.0705007
Rv0346c	AnsP2	L-asparagine permease	-0.0989049	0.18295	-0.218246	0.00121892	-0.50158	3.96217e-11
Rv0347		Probable conserved membrane protein	-0.0800064	0.562954	0.215355	0.0613406	0.603532	3.90243e-07
Rv0348		Possible transcriptional regulatory protein	-0.049744	0.781763	0.12894	0.383008	0.279841	0.0402407
Rv0349		Hypothetical protein	0.0714601	0.593227	0.287516	0.00928903	0.475832	1.70094e-05
Rv0350	DnaK	Chaperone protein DnaK	0.375928	0.150872	1.08474	1.19147e-05	1.23868	1.17043e-06
Rv0351	GrpE	Heat shock protein GrpE	0.306799	0.192045	0.950262	1.44477e-05	0.985019	5.94229e-06
Rv0352	DnaJ1	Chaperone protein DnaJ	0.379684	0.00348345	0.741273	1.11971e-08	0.771456	3.87103e-09
Rv0353	HspR	HspR, transcriptional repressor of DnaK operon	0.301498	0.0204132	0.634328	4.74698e-07	0.50037	1.81673e-05
Rv0354c	PPE7	PPE family protein	0.170992	0.0389344	-0.0144004	0.865744	-0.0652126	0.378138
Rv0355c	PPE8	PPE family protein	-0.147102	0.0138384	-0.251259	8.49361e-06	-0.31135	7.16565e-08
Rv0356c		Conserved protein	-0.258484	0.0571804	-0.39588	0.00135505	-0.684044	1.58042e-07
Rv0357c	PurA	Adenylosuccinate synthetase (EC 6.3.4.4)	-0.324082	0.000613056	-0.436942	1.05628e-06	-0.623403	7.46314e-11
Rv0358		Conserved protein	-0.286962	0.00888497	-0.561788	2.28152e-07	-0.605454	1.53599e-08
Rv0359		Possible membrane protein	-0.385812	0.00286079	-0.525651	2.08677e-05	-0.884106	5.64494e-11
Rv0360c		Conserved protein	-0.393102	0.0200052	-0.368186	0.0194663	-0.758189	2.69981e-06
Rv0361		PROBABLE CONSERVED MEMBRANE PROTEIN	-0.155337	0.153637	-0.170487	0.0809527	-0.299517	0.00195642
Rv0362	MgtE	Mg/Co/Ni transporter MgtE / CBS domain	-0.148063	0.00575668	-0.125406	0.00919108	-0.322937	1.22406e-09
Rv0363c	Fba	Fructose-bisphosphate aldolase class II (EC 4.1.2.13)	-0.0250292	0.864669	0.133008	0.241647	-0.0973913	0.386587
Rv0364		DedA protein	-0.0830431	0.161296	-0.251222	6.06658e-06	-0.423864	5.86598e-12
Rv0365c		fructose-bisphosphate aldolase family protein	0.209517	0.00576206	0.300879	1.90286e-05	0.313359	5.60397e-06
Rv0366c		Conserved hypothetical protein	0.0996492	0.490686	0.315223	0.00764198	0.67404	3.54873e-08
Rv0367c		Hypothetical protein	0.125249	0.220085	0.564008	8.42971e-09	0.918252	1.4028e-16
Rv0368c		Carbon monoxide oxidation accessory protein CoxE	-0.166781	0.41287	-0.230814	0.182889	-0.120197	0.465879
Rv0369c		Carbon monoxide oxidation accessory protein CoxG	0.0885096	0.498524	0.18228	0.0897602	0.193187	0.057965
Rv0370c		Carbon monoxide oxidation accessory protein CoxD	0.0372635	0.742212	-0.0980414	0.282451	-0.0740692	0.39176
Rv0371c		Uncharacterized MobA-related protein	0.0754077	0.797068	0.103929	0.674505	0.277177	0.192769
Rv0372c		Carbon monoxide dehydrogenase F protein	0.156249	0.389586	0.0779379	0.631856	0.44896	0.00174179
Rv0373c		Carbon monoxide dehydrogenase form I, large chain( EC:1.2.99.2 )	-0.064883	0.643799	0.194141	0.0866437	0.321323	0.00250349
Rv0374c		Carbon monoxide dehydrogenase small chain (EC 1.2.99.2)	0.0825932	0.711812	0.286759	0.11405	0.578238	0.000599775
Rv0375c		Carbon monoxide dehydrogenase medium chain (EC 1.2.99.2)	0.0706038	0.694505	0.283965	0.047916	0.415167	0.00154545
Rv0376c		CO dehydrogenases maturation factor, CoxF family	0.284253	0.0204138	0.395445	0.000379123	0.541895	6.84901e-07
Rv0377		Transcription regulator in CO-DH cluster	0.521318	1.52524e-05	0.92592	2.0816e-13	0.866328	5.09225e-13
Rv0378		PE_PGRS family protein	-0.270556	0.0890327	-0.471962	0.00087122	-0.175514	0.184109
Rv0379	SecE2	Preprotein translocase subunit SecE2	-0.501935	0.0243435	-0.642653	0.00139478	-0.981942	2.47555e-06
Rv0380c		probable RNA methyltransferase	-0.160803	0.242298	-0.332662	0.00612768	-0.532435	1.82626e-05
Rv0381c		Hypothetical protein	0.148717	0.0960255	-0.0110203	0.904451	-0.106156	0.177627
Rv0382c	PyrE	Orotate phosphoribosyltransferase (EC 2.4.2.10)	0.359315	0.0015661	0.424198	4.43811e-05	0.26951	0.00623521
Rv0383c		Possible membrane protein	0.355233	0.00325502	0.624874	1.51314e-07	0.497864	1.02209e-05
Rv0384c	ClpB	ClpB protein	0.129639	0.35166	0.743112	2.91549e-08	1.03666	2.69923e-12
Rv0385		Flavohemoprotein (Hemoglobin-like protein) (Flavohemoglobin) (Nitric oxide dioxygenase) (EC 1.14.12.17)	0.140743	0.070547	0.198759	0.00426601	0.157461	0.0191666
Rv0386		Adenylyl cyclase class-3/4/guanylyl cyclase / Disease resistance domain-containing protein / Tetratricopeptide repeat-containing protein / Transcriptional regulator, LuxR family	-0.252384	0.00328514	-0.375218	3.63611e-06	-0.452644	4.38764e-08
Rv0387c		PPE family protein	0.284963	0.0334447	0.342783	0.00315758	0.470237	4.26481e-05
Rv0388c	PPE9	PPE family protein	0.547067	1.76262e-06	0.67245	6.89266e-10	0.785066	1.24807e-12
Rv0389	PurT	Phosphoribosylglycinamide formyltransferase 2 (EC 2.1.2.-)	0.369938	0.000234226	0.538592	1.99228e-08	0.61313	1.82889e-10
Rv0390		Rhodanese-related sulfurtransferase	-0.227751	0.00050514	-0.238898	6.95998e-05	-0.304107	5.38786e-07
Rv0391	MetZ	O-acetylhomoserine sulfhydrylase (EC 2.5.1.49)	-0.103356	0.0248355	-0.239119	1.20916e-07	-0.276139	1.59103e-09
Rv0392c	NdhA	NADH dehydrogenase (EC 1.6.99.3)	-0.384297	0.000280249	-0.263425	0.00560799	-0.431208	7.20764e-06
Rv0393		13E12 repeat family protein	0.0179977	0.903309	-0.128375	0.244997	-0.216035	0.0402342
Rv0394c		Possible membrane protein	-0.113071	0.126215	-0.354265	6.37661e-07	-0.438273	1.82281e-09
Rv0395		Hypothetical protein	0.453758	0.0493109	0.00505444	0.981938	0.226182	0.247988
Rv0396		Hypothetical protein	0.1633	0.267685	0.108032	0.416369	-0.0558697	0.669755
Rv0397		13E12 repeat family protein	0.190455	0.116035	0.347888	0.00154435	0.22789	0.0270188
Rv0398c		Possible membrane protein	-0.00171825	0.989785	0.369424	0.000491762	0.218283	0.0266652
Rv0399c	LpqK	D-alanyl-D-alanine carboxypeptidase (EC 3.4.16.4)	0.433019	1.7799e-08	0.574385	1.90724e-13	0.51855	2.13831e-12
Rv0400c	FadE7	Glutaryl-CoA dehydrogenase (EC 1.3.99.7)	0.580865	9.14333e-05	0.886269	1.29502e-09	0.925221	1.46707e-10
Rv0401		Possible membrane protein	0.296393	0.037251	0.383731	0.00264671	0.235044	0.0508958
Rv0402c	MmpL1	Transmembrane transport protein MmpL1	-0.293121	0.00409456	-0.353378	0.000157702	-0.359104	9.36554e-05
Rv0403c	MmpS1	membrane protein, MmpS family	-0.423696	5.8294e-05	-0.426031	1.76712e-05	-0.333294	0.000380029
Rv0404	FadD30	Long-chain-fatty-acid--CoA ligase (EC 6.2.1.3)	-0.253282	0.0231963	-0.352145	0.000567083	-0.03416	0.744452
Rv0405	Pks6	Malonyl CoA-acyl carrier protein transacylase (EC 2.3.1.39)	-0.265453	0.0145392	-0.434539	2.0165e-05	-0.198741	0.0370766
Rv0406c		Beta lactamase-like protein	0.191487	0.0108426	0.303201	1.7517e-05	0.331498	1.53335e-06
Rv0407	Fgd1	F420-dependent glucose-6-phosphate dehydrogenase	-0.117518	0.0745553	-0.261518	2.32707e-05	-0.358789	2.07809e-08
Rv0408	Pta	Phosphate acetyltransferase (EC 2.3.1.8)	0.0631907	0.243457	-0.121472	0.0110448	-0.249479	6.11396e-07
Rv0409	AckA	Acetate kinase (EC 2.7.2.1)	0.163146	0.0368832	-0.02695	0.725426	0.0178224	0.808093
Rv0410c	PknG	serine/threonine protein kinase	-0.0406899	0.763599	0.0121931	0.921312	0.173463	0.104717
Rv0411c	GlnH	Glutamine ABC transporter, periplasmic glutamine-binding protein (TC 3.A.1.3.2)	-0.0626776	0.702806	0.0965988	0.485043	0.280561	0.0313053
Rv0412c		Possible membrane protein	-0.191823	0.307093	-0.113055	0.515512	0.15282	0.363764
Rv0413	MutT3	Possible mutator protein MutT3 (7,8-dihydro-8-oxoguanine-triphosphatase)	0.0393789	0.702623	-0.00646933	0.944187	0.034651	0.677228
Rv0414c	ThiE	Thiamin-phosphate pyrophosphorylase (EC 2.5.1.3)	-0.114493	0.27916	-0.281055	0.00219871	-0.242779	0.00573542
Rv0415	ThiO	Glycine oxidase ThiO (EC 1.4.3.19)	0.0373335	0.665044	0.0845257	0.228869	0.19164	0.00431147
Rv0416	ThiS	Sulfur carrier protein ThiS	-0.204123	0.206005	0.025731	0.87994	-0.0842164	0.562887
Rv0417	ThiG	Thiazole biosynthesis protein ThiG	-0.167664	0.0911304	-0.14906	0.101414	-0.168567	0.04949
Rv0418	LpqL	Aminopeptidase Y (Arg, Lys, Leu preference) (EC 3.4.11.15)	-0.376059	0.000746307	-0.644513	4.64681e-09	-0.853171	5.23358e-13
Rv0419	LpqM	Lipoprotein peptidase LpqM	0.13246	0.00131119	0.255003	9.56262e-10	0.206645	1.50865e-07
Rv0420c		Possible membrane protein	0.0535867	0.451878	0.0421259	0.508123	-0.151162	0.0103377
Rv0421c		Conserved hypothetical protein	0.377301	0.0208053	0.172832	0.229575	0.175501	0.20647
Rv0422c	ThiD	Hydroxymethylpyrimidine phosphate kinase ThiD (EC 2.7.4.7)	0.166676	0.0400237	0.130663	0.0744559	0.148908	0.0361883
Rv0423c	ThiC	Hydroxymethylpyrimidine phosphate synthase ThiC	0.047146	0.418757	0.111929	0.0260198	0.161231	0.00135745
Rv0424c		Hypothetical protein	0.234532	0.0901857	0.236588	0.0566299	-0.00300941	0.981853
Rv0425c	CtpH	Metal cation transporting P-type ATPase CtpH	0.530669	3.52544e-07	0.539632	7.0385e-08	0.472851	8.50303e-07
Rv0426c		Possible membrane protein	0.37925	5.44897e-05	0.799516	1.22002e-14	0.719282	3.23871e-13
Rv0427c	XthA	Exodeoxyribonuclease III (EC 3.1.11.2)	-0.100207	0.365213	-0.108801	0.2662	-0.175009	0.0610013
Rv0428c		Histone acetyltransferase HPA2 and related acetyltransferases	-0.389423	0.000215936	-0.624924	4.94595e-09	-0.805642	1.24572e-12
Rv0429c	Def	Peptide deformylase (EC 3.5.1.88)	-0.422879	0.00304827	-0.671721	1.84281e-06	-0.869173	2.74332e-09
Rv0430		Conserved hypothetical protein	-0.517369	0.0210662	-0.739974	0.000301466	-0.986358	2.60205e-06
Rv0431		Tuberculin related peptide	-0.260941	0.0208127	-0.464441	1.2294e-05	-0.594174	5.76477e-08
Rv0432	SodC	Superoxide dismutase [Cu-Zn] precursor (EC 1.15.1.1)	-0.170969	0.0285233	-0.244608	0.000628961	-0.419273	3.45676e-08
Rv0433		Carboxylate-amine ligase	-0.0905395	0.185551	-0.206897	0.000794801	-0.357049	4.48552e-08
Rv0434		Uncharacterized protein, similar to the N-terminal domain of Lon protease	0.0386208	0.763746	-0.218686	0.0298827	-0.345574	0.000580886
Rv0435c		Cell division protein FtsH (EC 3.4.24.-)	0.127715	0.209531	-0.172974	0.0565723	-0.242156	0.00630198
Rv0436c	PssA	CDP-diacylglycerol--serine O-phosphatidyltransferase (EC 2.7.8.8)	-0.0876958	0.180058	-0.359971	2.08408e-08	-0.50409	4.69501e-13
Rv0437c	Psd	Phosphatidylserine decarboxylase (EC 4.1.1.65)	-0.137826	0.143728	-0.292178	0.000572958	-0.443999	4.1597e-07
Rv0438c	MoeA2	Molybdopterin biosynthesis protein MoeA	-0.133797	0.0158052	-0.25948	1.09721e-06	-0.330995	1.92043e-09
Rv0439c		probable oxidoreductase/Short-chain dehydrogenase	-0.401105	0.00580717	-0.383039	0.00423434	-0.462818	0.000419654
Rv0440	GroEL2	Heat shock protein 60 family chaperone GroEL	-0.316926	0.6428	-0.49625	0.388235	-0.64071	0.251142
Rv0441c		Hypothetical protein	0.210934	0.00210617	0.0754122	0.223735	0.168909	0.00510452
Rv0442c	PPE10	PPE family protein	0.121884	0.247253	0.070233	0.469754	0.0313864	0.745139
Rv0443		Conserved protein	0.219687	0.0361227	0.208242	0.028055	0.299119	0.0014442
Rv0444c	RskA	Anti-sigma factor RskA (regulator of sigma K)	-0.0604727	0.296516	-0.298092	6.92265e-08	-0.372014	9.91202e-11
Rv0445c	SigK	RNA polymerase sigma factor RpoE	-0.138115	0.0219875	-0.429146	1.58918e-11	-0.488874	1.19084e-13
Rv0446c		Possible conserved transmembrane protein	-0.0960496	0.0890327	-0.401375	1.73987e-11	-0.473721	3.08333e-14
Rv0447c	UfaA1	Cyclopropane-fatty-acyl-phospholipid synthase (EC 2.1.1.79), plant type	-0.121129	0.111143	-0.428161	1.60478e-08	-0.636949	3.93114e-14
Rv0448c		Conserved hypothetical protein	-0.335164	0.000795325	-0.449034	2.42284e-06	-0.545182	1.45719e-08
Rv0449c		COG2907: Amine oxidase, flavin-containing	0.164637	0.0529911	0.172545	0.0235703	0.397323	6.35044e-07
Rv0450c	MmpL4	Transmembrane transport protein MmpL4	-0.00517841	0.974032	0.208656	0.0659222	0.372756	0.00102141
Rv0451c	MmpS4	membrane protein, MmpS family	-0.0581383	0.734469	0.357328	0.00919108	0.481799	0.000362237
Rv0452		Transcriptional regulator, TetR family	-0.277193	0.052611	-0.113188	0.410547	0.126492	0.316736
Rv0453	PPE11	PPE family protein	-0.129328	0.448393	-0.0263058	0.872013	0.577247	2.74966e-05
Rv0454		Conserved hypothetical protein	-0.196558	0.0149671	-0.25016	0.00069034	-0.25892	0.000324994
Rv0455c		Possible membrane protein	-0.42002	0.000398802	-0.321033	0.0023339	-0.475804	9.73308e-06
Rv0456A	MazF1	Programmed cell death toxin YdcE	0.299776	0.0214138	0.244362	0.0319065	0.759712	4.41136e-10
Rv0456c	EchA2	Enoyl-CoA hydratase (EC 4.2.1.17)	-0.381704	0.00199542	-0.327986	0.00401327	-0.563362	1.25482e-06
Rv0457c		Prolyl endopeptidase (EC 3.4.21.26)	0.093582	0.344208	0.205731	0.0170349	0.221289	0.00816581
Rv0458		Aldehyde dehydrogenase (EC 1.2.1.3)	0.469673	0.000639285	0.869092	4.31212e-10	0.419396	0.000511708
Rv0459		Conserved hypothetical protein	0.266426	0.014794	0.300411	0.00226072	0.000781774	0.994353
Rv0460		Possible membrane protein	-0.336574	0.00384466	-0.59299	1.5561e-07	-0.849784	4.33006e-12
Rv0461		Possible membrane protein	-0.312688	0.00960906	-0.473965	2.38602e-05	-0.643843	3.64446e-08
Rv0462	Lpd	Dihydrolipoamide dehydrogenase (EC 1.8.1.4)	-0.237951	0.0244135	-0.405828	3.35559e-05	-0.458708	2.84554e-06
Rv0463		Possible membrane protein	-0.10967	0.21691	-0.233911	0.00331864	-0.277105	0.000453233
Rv0464c		Conserved protein	-0.167139	0.0105123	-0.307351	8.44732e-07	-0.195362	0.000802403
Rv0465c		Transcriptional regulator, XRE family	-0.0217489	0.891319	0.293721	0.0134793	0.850249	3.15395e-10
Rv0466		Acyl-ACP thioesterase	-0.452146	0.000201543	-0.681884	9.53605e-09	-0.829851	1.93191e-11
Rv0467	Icl1	Isocitrate lyase (EC 4.1.3.1) / Methylisocitrate lyase (EC 4.1.3.30)	0.232008	0.654403	-0.0296705	0.949911	0.550763	0.211825
Rv0468	FadB2	3-hydroxybutyryl-CoA dehydrogenase (EC 1.1.1.157); 3-hydroxyacyl-CoA dehydrogenase (EC 1.1.1.35)	0.125138	0.652108	-0.200187	0.385742	-0.229823	0.306285
Rv0469	UmaA	POSSIBLE MYCOLIC ACID SYNTHASE UMAA1	-0.291185	0.128416	-0.492782	0.00396225	-0.452205	0.00812924
Rv0470A		Hypothetical protein	0.451451	0.0400242	0.295827	0.113811	0.267485	0.144728
Rv0470c	PcaA	Mycolic acid synthase (PcaA/UmaA2) (Cyclopropane Synthase)	-0.0353438	0.73596	-0.0351423	0.699607	-0.0929404	0.265091
Rv0471c		Hypothetical protein	0.154458	0.164015	0.135214	0.16809	0.103403	0.279472
Rv0472c		Transcriptional regulator, TetR family	0.133679	0.261905	0.238589	0.0234573	0.311562	0.00262479
Rv0473		Possible membrane protein	0.36664	0.000718633	0.565457	6.44151e-08	0.595509	8.66122e-09
Rv0474		Transcriptional regulator, XRE family	0.162119	0.319484	0.218409	0.12419	0.655928	5.08603e-06
Rv0475	HbhA	Iron-regulated heparin binding hemagglutinin HbhA (Adhesin)	-0.181015	0.0233319	-0.138317	0.0576259	0.00625446	0.936641
Rv0476		Possible conserved transmembrane protein	0.219607	0.0677786	0.447024	6.12041e-05	0.8305	2.90862e-11
Rv0477		POSSIBLE CONSERVED SECRETED PROTEIN	0.229833	0.00692756	0.181989	0.0172829	0.31401	4.86459e-05
Rv0478	DeoC	Deoxyribose-phosphate aldolase (EC 4.1.2.4)	0.235544	0.0339163	0.0307395	0.780798	-0.0123062	0.906892
Rv0479c		Possible membrane protein	0.00869332	0.951522	-0.0753925	0.503246	-0.232911	0.02713
Rv0480c		Carbon-nitrogen hydrolase	-0.0624896	0.339223	-0.0847332	0.137673	-0.187094	0.000864203
Rv0481c		Hypothetical protein	-0.119787	0.143158	-0.0825294	0.270928	-0.170813	0.0166055
Rv0482	MurB	UDP-N-acetylenolpyruvoylglucosamine reductase (EC 1.1.1.158)	-0.118374	0.070188	-0.182413	0.00210219	-0.218984	0.000200428
Rv0483	LprQ	Possible lipoprotein LprQ	0.119492	0.287379	0.0127521	0.912646	0.0664282	0.517333
Rv0484c		Serine 3-dehydrogenase	0.0498994	0.488829	0.0203959	0.758501	-0.0342378	0.580789
Rv0485		Transcriptional regulatory protein	0.255828	0.0600305	0.389141	0.00209407	0.878846	8.44939e-10
Rv0486	MshA	Glycosyltransferase MshA involved in mycothiol biosynthesis (EC 2.4.1.-)	0.416125	0.0566406	0.497576	0.0131167	0.662733	0.00101883
Rv0487		Uncharacterized protein Rv0487/MT0505 clustered with mycothiol biosynthesis gene	0.323124	0.0269591	0.494473	0.000220421	0.689314	3.86569e-07
Rv0488		Transporter, LysE family	-0.0397444	0.779964	0.0250409	0.840663	0.0966336	0.368164
Rv0489	Gpm1	Phosphoglycerate mutase (EC 5.4.2.1)	0.0246465	0.88129	0.0641179	0.62949	0.0654804	0.606818
Rv0490	SenX3	Phosphate regulon sensor protein PhoR (SphS) (EC 2.7.13.3); Sensor-like histidine kinase senX3 (EC 2.7.13.3)	0.152604	0.20059	0.148463	0.16668	0.200498	0.0557748
Rv0491	RegX3	Phosphate regulon transcriptional regulatory protein PhoB (SphR); Sensory transduction protein regX3	0.0966909	0.377986	0.109324	0.256929	0.190397	0.0379761
Rv0492A		Hypothetical protein	-0.378565	0.0369835	-0.34976	0.0389932	-0.366796	0.0213137
Rv0492c		GMC-type oxidoreductase	-0.0814368	0.327487	-0.104644	0.148744	-0.19846	0.00475249
Rv0493c		Conserved protein	-0.336079	0.00548808	-0.234687	0.0310292	-0.234916	0.0240195
Rv0494		Lactate-responsive regulator LldR in Enterobacteria, GntR family	0.0340005	0.781577	-0.0712672	0.477658	-0.0272504	0.783373
Rv0495c		Conserved hypothetical protein	0.0510309	0.641598	-0.0550512	0.555437	-0.0857789	0.328214
Rv0496		Exopolyphosphatase (EC 3.6.1.11)	-0.176048	0.00582152	-0.324816	1.55126e-07	-0.39218	7.88494e-10
Rv0497		Possible membrane protein	-0.233061	0.0207311	-0.451197	2.48628e-06	-0.58368	4.41891e-09
Rv0498		AP endonuclease, family protein 2	-0.0119548	0.896102	-0.451601	4.875e-09	-0.539697	1.46916e-11
Rv0499		TesB-like acyl-CoA thioesterase 3	0.0859421	0.503463	-0.294283	0.0062	-0.458844	3.06675e-05
Rv0500	ProC	Pyrroline-5-carboxylate reductase (EC 1.5.1.2)	-0.068827	0.228569	-0.268238	7.16834e-07	-0.360617	2.23908e-10
Rv0500A		DNA binding domain protein, excisionase family	-0.225698	0.0240254	-0.267829	0.00299415	-0.479758	4.05634e-07
Rv0500B		Conserved hypothetical protein	-0.294089	0.0162472	-0.534748	3.78174e-06	-0.665907	2.20699e-08
Rv0501	GalE2	UDP-glucose 4-epimerase (EC 5.1.3.2)	-0.174081	0.0403126	-0.343936	1.95362e-05	-0.403314	6.31595e-07
Rv0502		Phospholipid/glycerol acyltransferase	-0.192792	0.00828232	-0.167506	0.0127526	-0.376116	1.35013e-07
Rv0503c	CmaA2	Cyclopropane-fatty-acyl-phospholipid synthase 2, CmaA2 (EC 2.1.1.79)	-0.47409	2.74019e-06	-0.55009	1.4491e-08	-0.798985	6.34093e-14
Rv0504c		(3R)-hydroxyacyl-ACP dehydratase subunit HadA	-0.442734	0.000114277	-0.510046	2.65961e-06	-0.603634	4.05944e-08
Rv0505c	SerB1	Phosphoserine phosphatase (EC 3.1.3.3)	-0.0557262	0.387608	-0.0932211	0.0944656	-0.24625	1.45014e-05
Rv0506	MmpS2	membrane protein, MmpS family	-0.217017	0.121682	-0.405427	0.00132238	-0.715033	9.12106e-08
Rv0507	MmpL2	Putative membrane protein	-0.167614	0.0476906	-0.213813	0.00528344	-0.258343	0.00064952
Rv0508		Conserved hypothetical protein	-0.0497655	0.590816	-0.110939	0.148027	-0.198947	0.00726572
Rv0509	HemA	Glutamyl-tRNA reductase (EC 1.2.1.70)	0.0484451	0.718571	0.0823406	0.479405	-0.00712257	0.951582
Rv0510	HemC	Porphobilinogen deaminase (EC 2.5.1.61)	0.0948924	0.624233	0.109523	0.518798	0.0275571	0.87279
Rv0511	HemD	Uroporphyrinogen-III methyltransferase (EC 2.1.1.107) / Uroporphyrinogen-III synthase (EC 4.2.1.75)	0.100552	0.670536	0.0603693	0.784493	0.0753065	0.72011
Rv0512	HemB	Porphobilinogen synthase (EC 4.2.1.24)	0.240765	0.346525	0.109166	0.652755	0.0940635	0.6873
Rv0513		Transmembrane transport protein MmpL2	0.181045	0.456696	0.0522862	0.820983	-0.0619204	0.772467
Rv0514		Possible membrane protein	0.430451	0.184413	0.0903034	0.764504	-0.0978432	0.731754
Rv0515		13E12 repeat family protein	1.22302	1.25473e-08	1.08663	1.74912e-08	0.437339	0.0121067
Rv0516c		Anti-sigma F factor antagonist (spoIIAA-2); Anti-sigma B factor antagonist RsbV	1.11582	9.4083e-11	1.20663	5.46618e-13	0.517002	0.0001638
Rv0517		Membrane acyltransferase	-0.156467	0.156372	-0.390295	0.000110394	-0.632269	4.93381e-09
Rv0518		Possible membrane protein	-0.200841	0.143429	-0.228713	0.0625492	-0.36426	0.00268477
Rv0519c		Possible membrane protein	0.118575	0.21422	0.562575	2.55738e-09	0.445283	4.76853e-07
Rv0520		Similar to methyltransferase domain of sarcosine-dimethylglycine methyltransferase	-0.554259	0.000232729	-0.594952	3.38753e-05	-0.626746	4.92797e-06
Rv0521		POSSIBLE METHYLTRANSFERASE/METHYLASE (FRAGMENT)	-0.318269	0.119626	-0.587328	0.00196005	-0.136482	0.465879
Rv0522	GabP	Aromatic amino acid transport protein AroP	0.436831	4.76513e-09	0.609587	6.30631e-15	0.492555	7.11745e-12
Rv0523c		Conserved protein	-0.185042	0.152952	-0.259554	0.0262342	-0.581671	1.25223e-06
Rv0524	HemL	Glutamate-1-semialdehyde aminotransferase (EC 5.4.3.8)	0.110574	0.65042	-0.0189992	0.931741	-0.106562	0.599985
Rv0525		Hypothetical, related to broad specificity phosphatases COG0406	-0.0238561	0.930103	-0.0824758	0.716458	-0.254795	0.201854
Rv0526		Thiol:disulfide oxidoreductase related to ResA	0.129607	0.6546	-0.0569422	0.827427	-0.117143	0.618634
Rv0527	CcdA	Cytochrome c-type biogenesis protein CcdA (DsbD analog)	0.232298	0.378485	-0.0741115	0.764596	-0.201771	0.361829
Rv0528		Ccs1/ResB-related putative cytochrome C-type biogenesis protein	0.26444	0.301492	-0.0798828	0.744838	-0.167158	0.454812
Rv0529	CcsA	Cytochrome c-type biogenesis protein CcsA/ResC	0.135593	0.443797	-0.172942	0.256049	-0.346516	0.0170459
Rv0530		RD1 region associated protein Rv3876	0.403348	9.65579e-08	0.522264	8.08091e-12	0.555715	9.95777e-13
Rv0531		Possible membrane protein	-0.101873	0.200778	-0.250055	0.000585388	-0.53907	4.05877e-11
Rv0532	PE_PGRS6	PE-PGRS family protein	-0.0504379	0.659112	-0.349391	0.000188909	-0.467265	9.59418e-07
Rv0533c	FabH	3-oxoacyl-[acyl-carrier-protein] synthase, KASIII (EC 2.3.1.41)	-0.142139	0.00960669	-0.464707	3.02724e-14	-0.570519	5.78663e-18
Rv0534c	MenA	1,4-dihydroxy-2-naphthoate octaprenyltransferase (EC 2.5.1.74)	-0.325744	0.0015661	-0.679072	2.20968e-10	-0.786205	7.83207e-13
Rv0535	Pnp	5'-methylthioadenosine phosphorylase (EC 2.4.2.28)	0.0351241	0.69082	0.0842459	0.236743	-0.0698517	0.308016
Rv0536	GalE3	UDP-glucose 4-epimerase (EC 5.1.3.2)	0.00195557	0.983331	-0.0107801	0.88107	-0.0680253	0.269759
Rv0537c		Possible membrane protein	-0.0802277	0.178592	-0.247106	9.07519e-06	-0.2553	3.86874e-06
Rv0538		Possible membrane protein	0.190054	0.194677	0.233558	0.0743908	0.486355	0.000204235
Rv0539		Glycosyltransferase (EC 2.4.1.-)	0.227195	0.0412445	0.229675	0.0219939	0.610387	2.2173e-08
Rv0540		Conserved hypothetical protein	-0.0208676	0.881917	-0.125307	0.238185	-0.185082	0.0668327
Rv0541c		PROBABLE CONSERVED INTEGRAL MEMBRANE PROTEIN	0.305512	0.232	-0.0376357	0.883356	-0.120643	0.595193
Rv0542c	MenE	O-succinylbenzoic acid--CoA ligase (EC 6.2.1.26)	0.523579	0.0500884	0.0838004	0.748186	0.0446227	0.858974
Rv0543c		Conserved protein	0.144061	0.116925	-0.145139	0.0791095	-0.192946	0.0164482
Rv0544c		Possible membrane protein	0.0226465	0.858416	-0.270305	0.00489754	-0.42827	1.22368e-05
Rv0545c	PitA	Probable low-affinity inorganic phosphate transporter	0.0370056	0.758397	-0.271588	0.00548168	-0.487966	1.33063e-06
Rv0546c		Conserved protein	-0.146436	0.0495501	-0.336652	3.49489e-06	-0.341238	1.41077e-06
Rv0547c		Oxidoreductase, short-chain dehydrogenase/reductase family	-0.145886	0.0363427	-0.337058	6.39041e-07	-0.22516	0.000336894
Rv0548c	MenB	Naphthoate synthase (EC 4.1.3.36)	0.22211	0.00195275	0.213978	0.000939113	0.24619	0.000133794
Rv0549c	VapC3	Toxin 1, PIN domain	0.484457	0.00193491	0.874315	1.03443e-08	1.11933	1.46395e-12
Rv0550c	VapB3	Antitoxin 1a	0.578407	0.0019972	0.691343	3.60783e-05	0.969237	5.41968e-09
Rv0551c	FadD8	Long-chain-fatty-acid--CoA ligase (EC 6.2.1.3)	-0.270124	0.00357245	-0.121295	0.149906	-0.172014	0.0332924
Rv0552		Amidohydrolase family protein	0.287029	0.000582538	0.465126	1.14273e-08	0.536558	7.83647e-11
Rv0553	MenC	O-succinylbenzoate synthase (EC 4.2.1.113)	0.0474697	0.642959	0.182626	0.0239459	0.109393	0.15943
Rv0554	BpoC	2-succinyl-6-hydroxy-2,4-cyclohexadiene-1-carboxylate synthase (EC 4.2.99.20)	-0.378472	0.00339028	-0.649547	3.7098e-07	-0.76334	4.11892e-09
Rv0555	MenD	2-succinyl-5-enolpyruvyl-6-hydroxy-3-cyclohexene-1-carboxylic-acid synthase (EC 2.2.1.9)	0.132027	0.160153	-0.0146686	0.87994	-0.0614602	0.471169
Rv0556		Possible membrane protein	0.182964	0.0780378	-0.0173301	0.871589	-0.00297877	0.976804
Rv0557	MgtA	Glycosyltransferase	0.445069	0.00968539	0.292053	0.0580902	0.405234	0.00709167
Rv0558	UbiE	Ubiquinone/menaquinone biosynthesis methyltransferase UbiE (EC 2.1.1.-) @ 2-heptaprenyl-1,4-naphthoquinone methyltransferase (EC 2.1.1.163)	0.183839	0.13513	0.284055	0.00995444	0.285538	0.00819064
Rv0559c		POSSIBLE CONSERVED SECRETED PROTEIN	-0.0844167	0.321898	0.0818809	0.282267	0.0686651	0.361947
Rv0560c		Possible benzoquinone methyltransferase	0.0554345	0.75592	0.878374	1.90794e-08	0.96577	6.355e-10
Rv0561c		Possible oxidoreductase (EC 1.-.-.-)	0.202055	0.010676	0.2106	0.00290959	0.215074	0.00154716
Rv0562	GrcC1	Octaprenyl-diphosphate synthase (EC 2.5.1.-) / Dimethylallyltransferase (EC 2.5.1.1) / Geranyltranstransferase (farnesyldiphosphate synthase) (EC 2.5.1.10) / Geranylgeranyl pyrophosphate synthetase (EC 2.5.1.29)	0.1051	0.159735	-0.0798996	0.239645	-0.0498369	0.461317
Rv0563	HtpX	Probable protease htpX homolog (EC 3.4.24.-)	1.19114	1.73696e-19	1.76315	2.15901e-28	2.15579	1.76062e-32
Rv0564c	GpdA1	Glycerol-3-phosphate dehydrogenase [NAD(P)+] (EC 1.1.1.94)	0.526001	2.98068e-07	0.939987	2.05777e-16	1.16667	1.22941e-20
Rv0565c		Cyclohexanone monooxygenase (EC 1.14.13.22)	-0.187977	0.239633	-0.0493319	0.751706	-0.214807	0.121215
Rv0566c		UPF0234 protein YajQ	-0.56177	0.000390372	-0.728964	3.2327e-06	-1.00817	9.76483e-10
Rv0567		O-methyltransferase	-0.268587	0.0584697	-0.624312	3.25639e-06	-0.686528	3.34384e-07
Rv0568	Cyp135B1	Cytochrome P450 135B1	0.203301	0.00213265	0.218773	0.000335699	0.191301	0.00135454
Rv0569		Conserved protein	0.152651	0.361537	0.318451	0.0275885	0.368712	0.00672347
Rv0570	NrdZ	Ribonucleotide reductase of class II (coenzyme B12-dependent) (EC 1.17.4.1)	0.0197371	0.923216	0.00444375	0.980662	0.133422	0.408818
Rv0571c		Phosphoribosyl transferase domain protein	0.0224125	0.863547	-0.0234156	0.829092	0.233784	0.0119563
Rv0572c		Hypothetical protein	-0.71282	0.00335482	-0.339562	0.134347	-0.106077	0.612045
Rv0573c	PncB2	Nicotinate phosphoribosyltransferase (EC 2.4.2.11)	-0.0982304	0.307806	-0.262104	0.00188472	-0.304377	0.00016742
Rv0574c		Capsule biosynthesis protein CapA	-0.149869	0.344121	-0.00841784	0.95389	0.0203001	0.880614
Rv0575c		Oxidoreductase	-0.0404086	0.798905	0.0718016	0.566292	0.966969	4.33843e-13
Rv0576		Transcriptional regulator, ArsR family	-0.112589	0.225914	-0.334361	7.39224e-05	-0.239309	0.00294749
Rv0577	TB27.3	27 kDa antigen Cfp30B	-0.186012	0.00336753	-0.259928	1.18016e-05	-0.415453	8.82467e-11
Rv0578c	PE_PGRS7	PE-PGRS FAMILY PROTEIN	0.0226229	0.920229	0.0440869	0.823694	-0.042944	0.818952
Rv0579		Conserved hypothetical protein	0.0965311	0.258041	0.171966	0.0227018	0.13155	0.0750812
Rv0580c		Conserved protein	0.327786	0.00217781	0.620911	5.08598e-09	0.553275	4.99119e-08
Rv0581	VapB26	Possible antitoxin VapB26	0.169234	0.363018	0.269339	0.0983017	0.686528	1.54291e-05
Rv0582	VapC26	Possible toxin VapC26. Contains PIN domain.	-0.126708	0.267776	0.0635847	0.550355	0.386402	0.000112658
Rv0583c	LpqN	Lipoprotein LpqN	-0.337876	0.00275672	-0.330029	0.00116819	-0.498894	1.97378e-06
Rv0584		Alpha-1,2-mannosidase	0.048083	0.495043	-0.0244004	0.705551	-0.010954	0.859124
Rv0585c		Possible membrane protein	-0.175703	0.00146348	-0.0953243	0.0525213	-0.120768	0.0111395
Rv0586	Mce2R	Transcriptional regulator, GntR family	0.114641	0.542047	0.644374	6.57695e-05	1.76278	4.71733e-17
Rv0587	YrbE2A	Conserved hypothetical integral membrane protein YrbE2A	0.111064	0.430241	0.558932	8.46803e-06	1.13367	1.70844e-14
Rv0588	YrbE2B	Conserved hypothetical integral membrane protein YrbE2B	0.0915288	0.47132	0.476212	2.09671e-05	0.895246	1.4835e-12
Rv0589	Mce2A	MCE-family protein Mce1A	0.0223883	0.878723	0.358785	0.00144323	0.717549	2.62231e-09
Rv0590	Mce2B	MCE-family protein Mce1B	0.0547885	0.601715	0.381201	2.24723e-05	0.635903	4.46882e-11
Rv0590A		MCE-family protein Mce1B	0.168398	0.334703	0.290474	0.0583481	0.466977	0.00127323
Rv0591	Mce2C	MCE-family protein Mce1C	0.240955	0.0943039	0.349669	0.0050485	0.754576	6.46462e-09
Rv0592	Mce2D	MCE-family protein Mce1D	0.156553	0.154228	0.0287904	0.790853	0.149737	0.110685
Rv0593	LprL	MCE-family lipoprotein LprK (MCE-family lipoprotein Mce1e)	-0.0943234	0.23856	-0.381171	5.25421e-07	-0.333119	3.70668e-06
Rv0594	Mce2F	MCE-family protein Mce1F	0.0391035	0.518519	-0.0076926	0.894706	0.0823803	0.0930437
Rv0595c	VapC4	Possible toxin VapC4	0.265423	0.00516232	0.562709	2.61241e-09	0.560012	8.39097e-10
Rv0596c	VapB4	Possible antitoxin VapB4	0.324971	0.0251235	0.732642	2.69462e-07	1.03339	1.99212e-12
Rv0597c		ATPase	0.277386	0.0636849	0.296705	0.0301039	0.020971	0.884541
Rv0598c	VapC27	Toxin 1, PIN domain	0.292039	0.00172535	0.532705	6.42512e-09	0.446502	2.12656e-07
Rv0599c	VapB27	Possible antitoxin VapB27	0.416015	0.00226944	0.561926	6.90061e-06	0.57292	2.35663e-06
Rv0600c		PROBABLE TWO COMPONENT SENSOR KINASE [SECOND PART]	-0.347077	0.00420576	-0.359063	0.00128943	-0.554703	8.98674e-07
Rv0601c		Integral membrane sensor signal transduction histidine kinase	-0.386626	0.0878587	-0.381995	0.0771622	-0.239546	0.233557
Rv0602c	TcrA	Two component DNA binding Transcriptional regulatory protein TcrA	-0.265105	0.107245	-0.415162	0.00592132	-0.361661	0.0109866
Rv0603		POSSIBLE EXPORTED PROTEIN	0.0630271	0.809328	-0.0262791	0.911677	0.277624	0.148658
Rv0604	LpqO	PROBABLE CONSERVED LIPOPROTEIN LPQO	-0.23783	0.00170734	-0.391637	1.02304e-07	-0.49464	9.83383e-11
Rv0605		POSSIBLE RESOLVASE	0.398853	0.262569	0.437447	0.165138	0.674023	0.023979
Rv0606		Transposase	0.204431	0.495043	0.40682	0.1107	0.407158	0.0957779
Rv0607		Hypothetical protein	0.00320944	0.989785	0.0802343	0.717014	0.195768	0.314098
Rv0608	VapB28	Possible antitoxin VapB28	-0.0547708	0.621223	0.156648	0.0868076	0.608912	8.62712e-10
Rv0609	VapC28	Possible toxin VapC28. Contains PIN domain.	0.1609	0.226888	0.352751	0.00254444	1.00272	1.84368e-13
Rv0609A		Conserved hypothetical protein	0.034209	0.747203	0.145037	0.0825582	0.173067	0.0311113
Rv0610c		Hypothetical protein	0.177134	0.131665	0.061629	0.574653	0.0112957	0.917542
Rv0611c		Hypothetical protein	0.145504	0.174209	0.166784	0.0818793	0.333174	0.000499965
Rv0612		Conserved hypothetical protein	-0.042982	0.778331	-0.185994	0.106704	0.112332	0.304405
Rv0613c		Unknown protein	-0.200372	0.0363427	-0.576228	2.67853e-09	-0.756612	3.49462e-13
Rv0614		Possible membrane protein	-0.30134	0.0590439	-0.502769	0.000714432	-0.513315	0.000326141
Rv0615		Possible membrane protein	0.270188	0.0990472	0.343242	0.0155849	0.490873	0.00034507
Rv0616c		Hypothetical protein	0.230598	0.0334447	0.477115	3.06515e-06	0.710895	2.1481e-11
Rv0617	VapC29	Possible toxin VapC29. Contains PIN domain.	0.340088	0.0771901	0.58039	0.000670673	0.794247	2.66795e-06
Rv0618	GalTa	Galactose-1-phosphate uridylyltransferase (EC 2.7.7.10)	0.109748	0.242153	0.106215	0.190614	0.081241	0.304192
Rv0619	GalTb	Galactose-1-phosphate uridylyltransferase (EC 2.7.7.10)	0.105232	0.703998	0.00600154	0.980897	0.604913	0.00377316
Rv0620	GalK	Galactokinase (EC 2.7.1.6)	-0.0602438	0.828495	-0.627905	0.00212402	0.928952	9.51558e-07
Rv0621		Possible membrane protein	-0.238148	0.0228174	-0.229015	0.0131626	-0.284591	0.00141617
Rv0622		Possible membrane protein	-0.110296	0.349906	0.0130285	0.912938	0.210052	0.0250751
Rv0623	VapB30	Possible antitoxin VapB30	0.240846	0.197719	0.587583	0.000299794	1.21778	6.12714e-12
Rv0624	VapC30	Possible toxin VapC30. Contains PIN domain.	0.193224	0.0456478	0.32782	0.000175554	0.455455	2.31386e-07
Rv0625c		Possible membrane protein	-0.130043	0.097429	-0.264678	0.000202226	-0.248971	0.00031941
Rv0626	VapB5	Possible antitoxin VapB5	0.0643978	0.482123	0.113948	0.138834	0.453136	1.52079e-08
Rv0627	VapC5	Possible toxin VapC5	0.252127	0.0169644	0.484616	9.64561e-07	0.720249	9.32713e-12
Rv0628c		Conserved hypothetical protein	0.335716	9.43307e-05	0.468663	1.72822e-08	0.651601	6.39632e-13
Rv0629c	RecD	Exodeoxyribonuclease V alpha chain (EC 3.1.11.5)	-0.0514078	0.65436	-0.248001	0.00675145	-0.361078	8.56565e-05
Rv0630c	RecB	Exodeoxyribonuclease V beta chain (EC 3.1.11.5)	-0.199217	0.0203924	-0.400228	1.08432e-06	-0.491558	5.13018e-09
Rv0631c	RecC	Exodeoxyribonuclease V gamma chain (EC 3.1.11.5)	-0.282904	0.0122695	-0.411316	8.11993e-05	-0.548401	2.5686e-07
Rv0632c	EchA3	Enoyl-CoA hydratase	-0.0680529	0.494887	0.0381804	0.674354	-0.0169276	0.849177
Rv0633c		Possible membrane protein	-0.110447	0.174209	-0.0643404	0.392314	-0.138332	0.0503165
Rv0634A		Unknown protein	-0.256175	0.029931	-0.278605	0.00907084	-0.384298	0.0003224
Rv0634B	RpmG2	LSU ribosomal protein L33p	-0.50022	0.0157021	-0.794897	3.60783e-05	-0.746771	7.15492e-05
Rv0634c		Possible glyoxalase II (hydroxyacylglutathione hydrolase) (GLX II)	0.146313	0.0275536	0.104394	0.0827306	0.204795	0.000576502
Rv0635	HadA	(3R)-hydroxyacyl-ACP dehydratase subunit HadA	-0.520478	0.0139943	-0.713368	0.000213496	-0.725506	0.000133772
Rv0636	HadB	MaoC family protein	-0.376785	0.0106735	-0.620519	5.95688e-06	-0.503127	0.000134529
Rv0637	HadC	(3R)-hydroxyacyl-ACP dehydratase subunit HadC	-0.362249	0.0280001	-0.674095	1.15086e-05	-0.723595	2.19979e-06
Rv0638	SecE	Preprotein translocase subunit SecE (TC 3.A.5.1.1)	0.063821	0.548018	0.0072504	0.942923	0.173836	0.0498605
Rv0639	NusG	Transcription antitermination protein NusG	-0.00955762	0.929506	-0.0119916	0.900532	0.11939	0.151
Rv0640	RplK	LSU ribosomal protein L11p (L12e)	0.0222731	0.826141	-0.0861461	0.283867	-0.0751785	0.342686
Rv0641	RplA	LSU ribosomal protein L1p (L10Ae)	0.09128	0.448546	-0.0354172	0.760747	0.0636427	0.556515
Rv0642c	MmaA4	Cyclopropane-fatty-acyl-phospholipid synthase (EC 2.1.1.79)	-0.313142	0.00127632	-0.568209	4.85919e-09	-0.70544	3.14415e-12
Rv0643c	MmaA3	Cyclopropane-fatty-acyl-phospholipid synthase (EC 2.1.1.79)	-0.471862	4.97183e-05	-0.736672	2.01885e-10	-0.843682	1.41656e-12
Rv0644c	MmaA2	Cyclopropane-fatty-acyl-phospholipid synthase (EC 2.1.1.79)	-0.647656	0.00150854	-0.79444	2.13478e-05	-0.899506	1.663e-06
Rv0645c	MmaA1	Methoxy mycolic acid synthase 1 MmaA1 (EC 2.1.1.-)	-0.370309	5.44748e-05	-0.495632	2.30917e-08	-0.606519	4.70397e-11
Rv0646c	LipG	Carboxyl esterase	-0.16258	0.137918	-0.350704	0.000441317	-0.312355	0.00131447
Rv0647c		Ubiquinone biosynthesis monooxygenase UbiB	-0.128584	0.429876	-0.178747	0.206793	-0.195096	0.157735
Rv0648		Alpha-mannosidase (EC 3.2.1.24)	-0.237851	0.00345529	-0.225551	0.00149052	0.128089	0.0533904
Rv0649	FabD2	POSSIBLE MALONYL COA-ACYL CARRIER PROTEIN TRANSACYLASE FABD2 (MCT) (EC 2.3.1.39)	-0.22077	0.243786	-0.511241	0.00153362	-0.515883	0.000858479
Rv0650		Sugar kinase	-0.319628	0.0417131	-0.302702	0.0296692	-0.082269	0.543333
Rv0651	RplJ	LSU ribosomal protein L10p (P0)	-0.338978	0.000918744	-0.737869	7.04957e-12	-0.858154	2.02344e-14
Rv0652	RplL	LSU ribosomal protein L7/L12 (P1/P2)	-0.422695	0.00059787	-0.829731	4.8187e-11	-1.10996	1.14779e-15
Rv0653c		Transcriptional regulator, TetR family	-0.238137	0.0251212	-0.711027	1.18394e-10	-0.887483	3.91995e-14
Rv0654		Lignostilbene-alpha,beta-dioxygenase and related enzymes	-0.425793	0.00257634	-0.248353	0.0507263	-0.0929435	0.457713
Rv0655	Mkl	Methionine ABC transporter ATP-binding protein	-0.13443	0.33445	0.0512028	0.706381	-0.528002	2.3884e-05
Rv0656c	VapC6	Possible toxin VapC6	0.308236	0.100131	0.142726	0.39226	0.32585	0.0366325
Rv0657c	VapB6	Possible antitoxin VapB6	0.133528	0.228946	0.37403	0.000178843	0.385875	6.57885e-05
Rv0658c		Possible membrane protein	0.383055	0.0618682	0.493333	0.00581884	0.59943	0.000594694
Rv0659c	MazF2	Death on curing protein, Doc toxin	0.308708	0.0292101	0.761072	6.94251e-08	0.885268	8.80321e-10
Rv0660c	MazE2	Prevent host death protein, Phd antitoxin	0.160508	0.283968	0.876327	2.95701e-09	1.27882	7.35758e-15
Rv0661c	VapC7	Possible toxin VapC7	-0.0735545	0.701281	0.0722513	0.667271	-0.0276305	0.863886
Rv0662c	VapB7	DNA-binding protein, CopG family	-0.0769626	0.607454	0.112946	0.371281	0.187331	0.103209
Rv0663	AtsD	Arylsulfatase (EC 3.1.6.1)	-0.193071	0.00544031	-0.248154	0.000104691	-0.231269	0.000223796
Rv0664	VapB8	Possible antitoxin VapB8	-0.0737888	0.492468	-0.131278	0.154262	-0.254135	0.00334897
Rv0665	VapC8	Possible toxin VapC8	-0.281259	0.0796618	-0.248092	0.0919424	-0.495185	0.000490251
Rv0666		Possible membrane protein	-0.161017	0.459353	-0.365765	0.0495432	-0.0274972	0.885964
Rv0667	RpoB	DNA-directed RNA polymerase beta subunit (EC 2.7.7.6)	-0.122838	0.336843	-0.380783	0.00108223	-0.286936	0.0110516
Rv0668	RpoC	DNA-directed RNA polymerase beta' subunit (EC 2.7.7.6)	-0.00365922	0.985703	-0.1935	0.170477	-0.317756	0.0198185
Rv0669c		Alkaline ceramidase	-0.238569	0.00135012	-0.348391	8.57119e-07	-0.405066	1.6028e-08
Rv0670	End	Endonuclease IV (EC 3.1.21.2)	0.495916	0.000266188	0.957415	1.47041e-11	1.19749	4.02687e-15
Rv0671	LpqP	Lipoprotein LpqP	0.319336	0.000106142	0.567699	1.95537e-11	0.625844	3.77397e-13
Rv0672	FadE8	Acyl-CoA dehydrogenase (EC 1.3.99.3)	0.265177	0.034125	0.470263	5.67993e-05	0.344615	0.00200773
Rv0673	EchA4	Enoyl-CoA hydratase	0.356418	0.000238251	0.545631	7.88067e-09	0.386934	7.86386e-06
Rv0674		Phenylacetic acid degradation operon negative regulatory protein PaaX	0.165415	0.107248	0.30832	0.00086417	0.19867	0.0237796
Rv0675	EchA5	Enoyl-CoA hydratase (EC 4.2.1.17)	0.442642	0.000999576	0.612767	1.22403e-06	0.302991	0.00741471
Rv0676c	MmpL5	Transmembrane transport protein MmpL5	0.916023	0.000168273	0.871729	0.000105845	0.514845	0.0182773
Rv0677c	MmpS5	membrane protein, MmpS family	0.92906	0.000871167	0.924467	0.000263776	0.638143	0.00923153
Rv0678		Conserved protein	0.79902	7.83446e-06	0.926755	5.15333e-08	1.02038	4.65193e-09
Rv0679c		Cell division protein DivIC (FtsB), stabilizes FtsL against RasP cleavage	0.722109	6.05971e-10	0.889858	4.65565e-14	0.955926	2.05854e-15
Rv0680c		Possible membrane protein	0.022024	0.797068	0.304069	1.1996e-05	0.379269	6.86972e-08
Rv0681		Transcriptional regulator, TetR family	-0.0670354	0.288637	-0.19461	0.000557716	-0.237002	2.52781e-05
Rv0682	RpsL	SSU ribosomal protein S12p (S23e)	-0.416214	0.0584873	-0.483889	0.013931	-0.510689	0.00835253
Rv0683	RpsG	SSU ribosomal protein S7p (S5e)	-0.338479	0.0410966	-0.396853	0.00754639	-0.417417	0.00440172
Rv0684	FusA1	Translation elongation factor G	-0.31598	0.0414817	-0.384522	0.00731993	-0.41184	0.0033983
Rv0685	Tuf	Translation elongation factor Tu	-0.33432	0.0329812	-0.410284	0.004841	-0.471048	0.00100874
Rv0686		FIG025093: Probable membrane protein	0.0275761	0.782331	0.150105	0.0545643	0.194001	0.0108711
Rv0687		3-oxoacyl-[acyl-carrier protein] reductase (EC 1.1.1.100)	-0.153191	0.234209	-0.065054	0.59842	0.00639036	0.957197
Rv0688		Ferredoxin reductase	-0.410124	0.00110291	-0.34646	0.00221491	-0.48464	2.10868e-05
Rv0689c		Hypothetical protein	-0.383124	0.050157	-0.27504	0.117585	-0.392852	0.0171096
Rv0690c		Conserved hypothetical protein	0.309575	0.081914	0.127536	0.44028	0.208323	0.179614
Rv0691c		Mycofactocin system transcriptional regulator	0.400073	0.000752631	0.224129	0.0305713	0.321884	0.0014
Rv0692		Mycofactocin system small protein	-0.479209	0.00485427	-0.625298	6.95125e-05	-0.947169	1.16451e-08
Rv0693	PqqE	Mycofactocin radical SAM maturase	-0.295478	0.0173653	-0.4787	3.90996e-05	-0.825854	8.95115e-11
Rv0694	LldD1	Mycofactocin system heme/flavin dehydrogenase	-0.241174	0.032985	-0.37372	0.000363171	-0.734219	2.08835e-10
Rv0695		Creatinine amidohydrolase (EC 3.5.2.10)	-0.639527	2.21248e-05	-0.829211	1.58623e-08	-1.33442	2.31359e-15
Rv0696		Mycofactocin system glycosyltransferase	-0.638594	0.000351737	-0.964962	3.2666e-08	-1.59872	3.31061e-15
Rv0697		Dehydrogenase in mycofactocin cluster	-0.374824	0.0287279	-0.701061	1.41132e-05	-1.12335	1.4126e-10
Rv0698		Conserved hypothetical protein	-0.0189495	0.891319	-0.12697	0.226616	-0.0838589	0.409126
Rv0699		Hypothetical protein	-0.193591	0.523235	-0.443479	0.0891365	0.066392	0.800381
Rv0700	NusE	SSU ribosomal protein S10p (S20e)	-0.344792	0.00485094	-0.735059	2.98756e-09	-0.678001	1.51338e-08
Rv0701	RplC	LSU ribosomal protein L3p (L3e)	-0.330363	0.00743544	-0.699357	2.02612e-08	-0.6518	6.82061e-08
Rv0702	RplD	LSU ribosomal protein L4p (L1e)	-0.2477	0.0507278	-0.667941	1.26877e-07	-0.667367	7.68581e-08
Rv0703	RplW	LSU ribosomal protein L23p (L23Ae)	-0.40601	0.00620971	-0.785368	6.37081e-08	-0.837432	7.29268e-09
Rv0704	RplB	LSU ribosomal protein L2p (L8e)	-0.324469	0.0179607	-0.67349	5.4616e-07	-0.687567	2.04735e-07
Rv0705	RpsS	SSU ribosomal protein S19p (S15e)	-0.290812	0.0492281	-0.671639	2.17239e-06	-0.729079	2.2914e-07
Rv0706	RplV	LSU ribosomal protein L22p (L17e)	-0.232238	0.105734	-0.589202	1.21585e-05	-0.703412	2.3316e-07
Rv0707	RpsC	SSU ribosomal protein S3p (S3e)	-0.316256	0.0167659	-0.61474	1.35228e-06	-0.773216	3.45347e-09
Rv0708	RplP	LSU ribosomal protein L16p (L10e)	-0.387926	0.00322201	-0.633463	5.01846e-07	-0.810875	6.37178e-10
Rv0709	RpmC	LSU ribosomal protein L29p (L35e)	-0.356588	0.0108127	-0.725048	1.10103e-07	-0.847442	1.14368e-09
Rv0710	RpsQ	SSU ribosomal protein S17p (S11e)	-0.372272	0.010085	-0.575332	2.16385e-05	-0.739077	7.7991e-08
Rv0711	AtsA	Arylsulfatase (EC 3.1.6.1)	0.398431	3.32756e-07	0.914414	9.14593e-21	1.28183	1.53455e-27
Rv0712		Sulfatase modifying factor 1 precursor (C-alpha-formyglycine- generating enzyme 1)	0.346019	0.000169449	0.680435	1.78768e-12	0.826774	2.3318e-16
Rv0713		Possible membrane protein	-0.382115	0.0669073	-0.561249	0.00299349	-0.678646	0.000321682
Rv0714	RplN	LSU ribosomal protein L14p (L23e)	-0.390353	0.000507948	-0.799698	8.99737e-12	-0.616248	1.07665e-08
Rv0715	RplX	LSU ribosomal protein L24p (L26e)	-0.388934	0.000289831	-0.721721	5.63854e-11	-0.696545	9.11218e-11
Rv0716	RplE	LSU ribosomal protein L5p (L11e)	-0.257218	0.00506109	-0.638504	2.96708e-11	-0.63515	1.95976e-11
Rv0717	RpsN1	SSU ribosomal protein S14p (S29e) @ SSU ribosomal protein S14p (S29e), zinc-dependent	-0.413474	0.0051963	-0.733728	3.7098e-07	-0.908461	1.15697e-09
Rv0718	RpsH	SSU ribosomal protein S8p (S15Ae)	-0.410947	0.0053719	-0.793166	4.22009e-08	-0.816983	1.22426e-08
Rv0719	RplF	LSU ribosomal protein L6p (L9e)	-0.228753	0.0205804	-0.512285	1.12207e-07	-0.494281	1.57958e-07
Rv0720	RplR	LSU ribosomal protein L18p (L5e)	-0.333748	0.000888856	-0.509566	1.36499e-07	-0.618031	5.16999e-10
Rv0721	RpsE	SSU ribosomal protein S5p (S2e)	-0.22344	0.0316261	-0.461207	3.68742e-06	-0.599918	5.93401e-09
Rv0722	RpmD	LSU ribosomal protein L30p (L7e)	-0.277205	0.0144858	-0.504826	4.00575e-06	-0.623882	2.43074e-08
Rv0723	RplO	LSU ribosomal protein L15p (L27Ae)	-0.175995	0.0308638	-0.449929	3.63636e-08	-0.515941	4.78447e-10
Rv0724	SppA	Possible protease IV SppA (endopeptidase IV) (signal peptide peptidase)	0.742903	1.57384e-05	1.03673	2.98359e-09	1.21594	2.13773e-11
Rv0725c		Conserved hypothetical protein	0.174403	0.0973523	0.184688	0.0453809	0.322972	0.000308269
Rv0726c		Possible S-adenosylmethionine-dependent methyltransferase	-0.207412	0.0287576	-0.159172	0.0632361	-0.0303426	0.735471
Rv0727c	FucA	L-fuculose phosphate aldolase (EC 4.1.2.17)	-0.0147167	0.896102	-0.0213484	0.81956	0.277558	0.000693496
Rv0728c	SerA2	D-3-phosphoglycerate dehydrogenase (EC 1.1.1.95)	-0.221667	0.139808	-0.438645	0.00112508	-0.252293	0.0419532
Rv0729	XylB	Putative xylulose kinase (EC 2.7.1.17)	-0.178464	0.0618971	-0.226663	0.00903002	-0.263614	0.00158688
Rv0730		GCN5-related N-acetyltransferase	-0.0292179	0.833199	0.197692	0.0658022	0.0532733	0.630606
Rv0731c		Possible S-adenosylmethionine-dependent methyltransferase	-0.265669	0.000582538	-0.376177	3.06058e-07	-0.510366	5.64494e-11
Rv0732	SecY	Preprotein translocase secY subunit (TC 3.A.5.1.1)	-0.422507	0.00780717	-0.713098	1.93919e-06	-0.81464	6.62128e-08
Rv0733	Adk	Adenylate kinase (EC 2.7.4.3)	-0.364671	0.0233495	-0.620705	3.37598e-05	-0.783357	3.18119e-07
Rv0734	MapA	Methionine aminopeptidase (EC 3.4.11.18)	-0.144244	0.180035	-0.461922	4.41818e-06	-0.562212	4.61715e-08
Rv0735	SigL	RNA polymerase sigma-70 factor	0.156393	0.0789352	0.189985	0.0161472	0.359504	6.98622e-06
Rv0736	RslA	Possible membrane protein	0.335447	0.00242704	0.719503	1.04269e-10	1.03433	1.3932e-17
Rv0737		Transcriptional regulator, MarR family	0.0416024	0.699372	-0.100676	0.257566	0.115351	0.165808
Rv0738		Conserved protein	0.565467	3.6967e-06	1.02644	4.41869e-15	0.809268	4.3421e-12
Rv0739		Conserved hypothetical protein	-0.296475	0.0427358	-0.311403	0.0217059	-0.367627	0.00483243
Rv0740		Conserved hypothetical protein	-0.280501	0.0400237	-0.309736	0.0147166	-0.421684	0.000675461
Rv0741		Mobile element protein	-0.166763	0.172198	-0.337498	0.0022283	-0.592496	3.28411e-07
Rv0742	PE_PGRS8	PE-PGRS FAMILY PROTEIN	-0.0879521	0.572392	-0.34776	0.00727801	-0.475704	0.000206746
Rv0743c		Hypothetical protein	0.142205	0.121991	0.593475	2.53015e-10	0.792796	4.90877e-15
Rv0744c		POSSIBLE TRANSCRIPTIONAL REGULATORY PROTEIN	0.157664	0.255521	0.685902	2.36275e-07	1.03215	9.4783e-13
Rv0745		Conserved hypothetical protein	-0.141652	0.431015	0.105679	0.50559	0.371217	0.0084321
Rv0746	PE_PGRS9	PE-PGRS virulence associated protein	-0.140356	0.192616	-0.391682	4.82957e-05	-0.462493	9.87919e-07
Rv0747	PE_PGRS10	PE-PGRS FAMILY PROTEIN	0.0962441	0.517011	0.291488	0.015816	0.588186	2.30683e-06
Rv0748	VapB31	Possible antitoxin VapB31	-0.149358	0.0810375	0.0251626	0.763352	0.135414	0.0579926
Rv0749	VapC31	Possible toxin VapC31. Contains PIN domain.	-0.116239	0.13279	-0.151192	0.0283449	-0.0459472	0.502378
Rv0749A		Rv3128c-like protein	0.275599	0.0089409	0.102975	0.274821	0.0664535	0.473578
Rv0750		Conserved hypothetical protein	0.453132	0.0219875	0.463027	0.00703762	0.390443	0.0128977
Rv0751c	MmsB	3-hydroxyisobutyrate dehydrogenase (EC 1.1.1.31)	0.0823347	0.593527	0.319291	0.0106454	0.358397	0.00327247
Rv0752c	FadE9	Acyl-CoA dehydrogenase, short-chain specific (EC 1.3.99.2)	-0.0927586	0.643017	0.346564	0.029553	0.433333	0.00407037
Rv0753c	MmsA	Methylmalonate-semialdehyde dehydrogenase (EC 1.2.1.27)	-0.104512	0.600725	0.370507	0.0222072	0.55976	0.000580086
Rv0754	PE_PGRS11	PE-PGRS FAMILY PROTEIN	0.0350316	0.806782	0.372702	0.000834402	0.787518	2.81069e-11
Rv0755A		PUTATIVE TRANSPOSASE (FRAGMENT)	-0.162908	0.158791	-0.225911	0.0282383	-0.400466	0.000120849
Rv0755c	PPE12	PPE family protein	-0.0721335	0.665776	0.0545213	0.71358	0.0625249	0.656248
Rv0756c		Unknown protein	0.273802	0.000324924	0.464042	1.13172e-09	0.632682	3.31751e-14
Rv0757	PhoP	DNA-binding response regulator	0.15453	0.0133087	0.29292	9.8874e-07	0.387456	8.31675e-10
Rv0758	PhoR	PhoR	0.221912	8.82301e-07	0.296497	5.56871e-11	0.370053	2.19367e-14
Rv0759c		HIT family protein	-0.188555	0.203507	-0.200062	0.137061	-0.147266	0.259111
Rv0760c		steroid isomerase, putative	-0.350642	0.0928366	-0.418507	0.0299568	-0.539899	0.00417465
Rv0761c	AdhB	Alcohol dehydrogenase (EC 1.1.1.1)	-0.404298	0.0224759	-0.509327	0.00141179	-0.596551	0.000184914
Rv0762c		Conserved hypothetical protein	-0.0775805	0.640515	0.00955615	0.949484	0.385051	0.00236432
Rv0763c		Ferredoxin	0.0574063	0.833532	0.0681635	0.767398	0.519929	0.00635991
Rv0764c	Cyp51	Cytochrome P450 51	-0.00221193	0.988034	0.0752031	0.498666	0.462128	1.20987e-05
Rv0765c		oxidoreductase, short-chain dehydrogenase/reductase family	0.00387318	0.980002	0.444319	3.73794e-05	0.871501	1.04864e-13
Rv0766c	Cyp123	putative cytochrome P450 hydroxylase	-0.052994	0.729884	0.29709	0.0140639	0.816593	3.86809e-10
Rv0767c		Transcriptional regulator, TetR family	-0.130886	0.488478	0.629657	6.95125e-05	1.44709	3.45054e-16
Rv0768	AldA	Aldehyde dehydrogenase (EC 1.2.1.3)	-0.302196	0.154817	0.334058	0.0728892	0.938485	2.44746e-07
Rv0769		3-oxoacyl-[acyl-carrier protein] reductase (EC 1.1.1.100)	-0.34012	0.0471486	-0.168892	0.291458	0.0318319	0.837497
Rv0770		2-hydroxy-3-oxopropionate reductase (EC 1.1.1.60)	-0.416074	0.0196361	-0.182031	0.273387	0.0547277	0.727304
Rv0771		4-carboxymuconolactone decarboxylase (EC 4.1.1.44)	-0.46925	0.0150493	-0.237273	0.194204	-0.270423	0.103094
Rv0772	PurD	Phosphoribosylamine--glycine ligase (EC 6.3.4.13)	-0.386217	0.000918744	-0.529427	1.71828e-06	-0.578299	1.42641e-07
Rv0773c	GgtA	Gamma-glutamyltranspeptidase (EC 2.3.2.2)	-0.178006	0.00428338	-0.455112	5.80987e-12	-0.636844	9.96904e-18
Rv0774c		Gamma-glutamyltranspeptidase (EC 2.3.2.2)	-0.168076	0.00339028	-0.338859	3.23602e-09	-0.557212	7.78803e-17
Rv0775		Transcriptional regulator, TetR family	0.191544	0.0636849	0.126344	0.173161	0.185958	0.0365057
Rv0776c		Conserved hypothetical protein	0.249404	0.000543089	0.524973	2.55923e-12	0.657248	6.83719e-17
Rv0777	PurB	Adenylosuccinate lyase (EC 4.3.2.2)	0.279096	9.24355e-05	0.260112	5.84514e-05	0.140081	0.022303
Rv0778	Cyp126	Cytochrome P450 126A3	0.132783	0.027303	0.0406057	0.473891	-0.00441864	0.93833
Rv0779c		POSSIBLE CONSERVED TRANSMEMBRANE PROTEIN	-0.0438842	0.653485	-0.0287425	0.736689	-0.120307	0.110678
Rv0780	PurC	Phosphoribosylaminoimidazole-succinocarboxamide synthase (EC 6.3.2.6)	-0.0491217	0.491726	-0.268784	1.81747e-05	-0.254154	2.85582e-05
Rv0781	PtrBa	Protease II (EC 3.4.21.83)	-0.109813	0.298041	-0.228772	0.0156037	-0.187139	0.0379145
Rv0782	PtrBb	Protease II (EC 3.4.21.83)	0.124871	0.109685	0.0477787	0.511702	-0.0463643	0.505371
Rv0783c	EmrB	Inner membrane component of tripartite multidrug resistance system	-0.00916594	0.900441	-0.201853	0.000312822	-0.184079	0.000740579
Rv0784		Conserved hypothetical protein	0.327806	0.000626545	0.504138	3.73415e-08	0.846012	4.74667e-16
Rv0785		Fumarate/succinate/L-aspartate dehydrogenases	-0.124864	0.101174	-0.127981	0.0629857	-0.227853	0.000763333
Rv0786c		Conserved protein	0.316415	4.99613e-05	0.502222	1.24092e-10	0.652053	3.55597e-15
Rv0787		Unknown protein	0.156882	0.0617407	0.140464	0.0645444	0.106834	0.153056
Rv0787A		Phosphoribosylformylglycinamidine synthase, PurS subunit (EC 6.3.5.3)	0.30153	0.00734378	0.229491	0.0244276	0.023697	0.819465
Rv0788	PurQ	Phosphoribosylformylglycinamidine synthase, glutamine amidotransferase subunit (EC 6.3.5.3)	0.44955	9.92792e-12	0.388862	9.05267e-11	0.438501	1.06444e-12
Rv0789c		Hypothetical protein	0.526527	1.34104e-06	0.711399	4.25389e-11	1.35878	9.6465e-23
Rv0790c		Transglutaminase-like enzymes, putative cysteine proteases	-0.153337	0.465853	0.0505456	0.791666	0.315852	0.0407736
Rv0791c		Coenzyme F420-dependent N5,N10-methylene tetrahydromethanopterin reductase and related flavin-dependent oxidoreductases	-0.225847	0.228191	0.0791293	0.650221	0.4708	0.00221376
Rv0792c		PF00070 family, FAD-dependent NAD(P)-disulphide oxidoreductase	0.0598297	0.729884	0.197926	0.14723	0.746976	1.55822e-07
Rv0793		Possible monooxygenase	-0.174805	0.165549	-0.239019	0.0334918	0.123137	0.22922
Rv0794c		PF00070 family, FAD-dependent NAD(P)-disulphide oxidoreductase	0.259924	0.000909312	0.385917	2.02672e-07	0.431988	4.89393e-09
Rv0796		Mobile element protein	-0.789098	0.150377	0.0578545	0.921312	0.171815	0.744448
Rv0797		Mobile element protein	-0.148073	0.549716	-0.210617	0.319865	-0.428618	0.0259503
Rv0798c	Cfp29	Encapsulating protein for a DyP-type peroxidase or ferritin-like protein oligomers	-0.170585	0.0509016	-0.296645	0.000259967	-0.450181	9.84605e-08
Rv0799c		Predicted dye-decolorizing peroxidase (DyP), encapsulated subgroup	-0.196717	0.000630793	-0.447238	5.92468e-13	-0.677402	1.94595e-20
Rv0800	PepC	Aspartyl aminopeptidase	-0.0536044	0.6428	-0.0180525	0.866403	-0.109841	0.229907
Rv0801		glyoxalase family protein superfamily	0.0584163	0.675816	0.0269475	0.835904	-0.116857	0.304405
Rv0802c		Possible succinyltransferase in the GCN5-related N-acetyltransferase family	0.145129	0.154025	0.33296	0.000363171	0.189714	0.0299324
Rv0803	PurL	Phosphoribosylformylglycinamidine synthase, synthetase subunit (EC 6.3.5.3)	-0.0915219	0.261905	-0.236386	0.00114549	-0.416352	6.53429e-08
Rv0804		3',5'-cyclic-nucleotide phosphodiesterase (EC 3.1.4.17)	0.108764	0.261905	-0.15619	0.0693472	-0.303668	0.000379983
Rv0805		3',5'-cyclic-nucleotide phosphodiesterase (EC 3.1.4.17)	0.417574	3.34267e-07	0.294155	6.2423e-05	0.39815	1.76084e-07
Rv0806c	CpsY	probable UDP-glucose-4-epimerase	0.438693	1.15328e-05	0.48244	2.8064e-07	0.514694	4.52902e-08
Rv0807		Conserved hypothetical protein	0.284956	0.0790852	0.748903	5.95414e-07	0.602186	1.33001e-05
Rv0808	PurF	Amidophosphoribosyltransferase (EC 2.4.2.14)	0.359974	0.0287629	0.636408	5.77027e-05	0.602553	0.000120309
Rv0809	PurM	Phosphoribosylformylglycinamidine cyclo-ligase (EC 6.3.3.1)	-0.0200688	0.695768	0.10767	0.00912432	0.140616	0.000714543
Rv0810c		Conserved hypothetical protein	0.144615	0.0708373	0.277652	0.000178042	0.360663	2.23414e-06
Rv0811c		Folate-dependent protein for Fe/S cluster synthesis/repair in oxidative stress	0.463755	0.000628212	0.695975	9.67046e-08	0.799716	1.65074e-09
Rv0812		Aminodeoxychorismate lyase (EC 4.1.3.38)	0.196827	0.0269591	0.262483	0.00114222	0.231131	0.0030624
Rv0813c		DUF1794	0.0921456	0.218973	0.0100585	0.894706	0.114661	0.07758
Rv0814c	SseC2	probable sseC protein	-0.074902	0.744301	-0.407858	0.0233062	-0.171371	0.315592
Rv0815c	CysA2	Thiosulfate sulfurtransferase, rhodanese (EC 2.8.1.1)	0.210008	0.295475	-0.409589	0.0215392	0.326252	0.0491433
Rv0816c	ThiX	Thioredoxin	-0.0174784	0.868262	-0.283188	0.000481537	-0.133662	0.0824108
Rv0817c		Probable conserved exported protein	0.0916803	0.322594	0.0889766	0.286555	-0.00393312	0.963094
Rv0818		Phosphate regulon transcriptional regulatory protein PhoB (SphR)	0.247336	0.118501	0.207185	0.149906	0.231699	0.10051
Rv0819	MshD	Acetyl-CoA:Cys-GlcN-Ins acetyltransferase, mycothiol synthase MshD	0.0530314	0.597514	0.0321481	0.720521	0.0305127	0.7232
Rv0820	PhoT	Phosphate transport ATP-binding protein PstB (TC 3.A.1.7.1)	0.0452691	0.541375	0.316435	1.64207e-06	0.399353	5.21998e-09
Rv0821c	PhoY2	Phosphate transport system regulatory protein PhoU	0.375986	0.0185335	0.936625	1.05175e-08	1.19425	8.27082e-12
Rv0822c		Cell envelope-associated transcriptional attenuator LytR-CpsA-Psr, subfamily A1 (as in PMID19099556)	0.0125689	0.966846	0.18251	0.432774	-0.00797935	0.974009
Rv0823c		tRNA dihydrouridine synthase B (EC 1.-.-.-)	0.19266	0.623487	0.301914	0.388207	0.0445722	0.901354
Rv0824c	DesA1	Fatty acid desaturase occurring in virulence cluster	0.0890131	0.814364	0.264938	0.408933	0.0537208	0.869857
Rv0825c		Transcriptional regulator, TetR family	-0.354677	0.000973758	-0.332486	0.0006481	-0.532954	1.46026e-07
Rv0826		Conserved hypothetical protein	-0.236708	0.0750472	-0.134996	0.264454	0.170079	0.119022
Rv0827c	KmtR	transcriptional regulator, ArsR family	-0.439971	0.0461155	0.213813	0.30089	0.51262	0.00411212
Rv0828c		Deaminase	-0.0698468	0.73064	-0.425755	0.00585589	-0.274731	0.0549797
Rv0829		Mobile element protein	0.216448	0.352036	0.0112171	0.959959	0.0829831	0.689997
Rv0830		O-Methyltransferase involved in polyketide biosynthesis	0.137361	0.187459	0.190946	0.0398293	0.314332	0.000648838
Rv0831c		Conserved protein	0.0135893	0.885129	-0.00618624	0.938649	-0.125267	0.0725003
Rv0832	PE_PGRS12	PE_PGRS family protein	0.0995247	0.464481	-0.0589139	0.630713	-0.0370713	0.754152
Rv0833	PE_PGRS13	PE-PGRS family protein PE_PGRS13	0.123685	0.344453	-0.144041	0.210642	-0.126924	0.262955
Rv0834c	PE_PGRS14	PE-PGRS FAMILY PROTEIN	0.134633	0.223454	0.241697	0.0136753	0.373247	0.00019263
Rv0835	LpqQ	POSSIBLE LIPOPROTEIN LPQQ	0.526172	4.42932e-09	0.857468	8.89915e-18	0.94394	3.14686e-20
Rv0836c		Hypothetical protein	0.39986	0.000761586	0.56964	2.64882e-07	0.701468	3.13434e-10
Rv0837c		COG4861: Uncharacterized protein conserved in bacteria	-0.126324	0.557328	0.0501485	0.800464	0.634574	0.000136874
Rv0838	LpqR	D-alanyl-D-alanine dipeptidase	0.183692	0.107844	0.00667842	0.951798	0.0266017	0.796269
Rv0839		Methyltransferase (EC 2.1.1.-)	0.206474	0.523033	0.316632	0.245771	0.313122	0.232959
Rv0840c	Pip	Proline iminopeptidase (EC 3.4.11.5)	0.0428478	0.876454	0.300386	0.13965	0.483434	0.0115346
Rv0841		PROBABLE CONSERVED TRANSMEMBRANE PROTEIN	0.745521	0.168002	0.339672	0.447936	1.60643	3.21992e-05
Rv0842		PROBABLE CONSERVED INTEGRAL MEMBRANE PROTEIN	0.636338	0.00944284	0.534671	0.0130716	0.83263	0.00012483
Rv0843		PROBABLE DEHYDROGENASE	0.201427	0.0689223	0.215931	0.0279291	0.081403	0.401224
Rv0844c	NarL	DNA-binding response regulator, LuxR family	0.118513	0.218373	0.0858115	0.325234	-0.00190256	0.982805
Rv0845		POSSIBLE TWO COMPONENT SENSOR KINASE	-0.286883	0.000592265	-0.299223	0.000110091	-0.246691	0.00079753
Rv0846c		Multicopper oxidase	-0.0412784	0.82135	0.723859	9.59521e-07	1.20064	8.0033e-14
Rv0847	LpqS	PROBABLE LIPOPROTEIN LPQS	0.755423	0.0332232	2.71091	1.00427e-12	3.1655	2.26823e-16
Rv0848	CysK2	Cysteine synthase (EC 2.5.1.47)	0.324871	0.194996	0.950967	1.81172e-05	1.52431	9.89741e-11
Rv0849		PROBABLE CONSERVED INTEGRAL MEMBRANE TRANSPORT PROTEIN	0.314333	0.167986	0.888417	1.154e-05	0.827138	7.83136e-06
Rv0850		PUTATIVE TRANSPOSASE (FRAGMENT)	-0.00609257	0.982173	0.423435	0.0209645	0.211163	0.216327
Rv0851c		Dehydrogenases with different specificities (related to short-chain alcohol dehydrogenases)	-0.0494231	0.707582	0.0397615	0.72911	0.150717	0.13026
Rv0852	FadD16	Long-chain fatty-acid-CoA ligase (EC 6.2.1.3), Mycobacterial subgroup FadD16	-0.235572	0.137827	-0.38411	0.00771126	-0.549922	0.000124838
Rv0853c	Pdc	Pyruvate decarboxylase (EC 4.1.1.1); Alpha-keto-acid decarboxylase (EC 4.1.1.-)	-0.0908464	0.481239	-0.0738876	0.517754	-0.180478	0.0893667
Rv0854		Conserved protein	-0.273362	0.103939	-0.0286035	0.872883	-0.353024	0.0181873
Rv0855	Far	Alpha-methylacyl-CoA racemase (EC 5.1.99.4)	-0.252464	0.034125	-0.0488245	0.676402	-0.295981	0.00509905
Rv0856		Conserved hypothetical protein	0.259443	0.0141923	0.383057	0.000104581	0.370778	0.000106956
Rv0857		Conserved hypothetical protein	0.460919	1.19335e-08	0.720187	3.07335e-16	0.826954	4.53755e-19
Rv0858c	DapC	putative aminotransferase	-0.0377795	0.656799	-0.0803773	0.251523	-0.204607	0.00258524
Rv0859	FadA	3-ketoacyl-CoA thiolase [isoleucine degradation] (EC 2.3.1.16)	0.0285898	0.782331	0.204425	0.0121697	0.179197	0.0264596
Rv0860	FadB	Enoyl-CoA hydratase [isoleucine degradation] (EC 4.2.1.17) / 3-hydroxyacyl-CoA dehydrogenase (EC 1.1.1.35) / 3-hydroxybutyryl-CoA epimerase (EC 5.1.2.3)	0.0629672	0.383787	0.192071	0.00277641	0.148236	0.0185964
Rv0861c	Ercc3	DNA repair helicase	0.346601	0.00507109	0.49472	1.96194e-05	0.52717	4.2064e-06
Rv0862c		probable DNA-binding protein	0.0904598	0.310911	0.182885	0.01839	0.184577	0.0144891
Rv0863		Conserved hypothetical protein	0.241036	0.0168635	0.315913	0.000596283	0.352258	0.000106281
Rv0864	MoaC2	Molybdenum cofactor biosynthesis protein MoaC	0.21179	0.000649877	0.282256	1.50187e-06	0.306692	1.69578e-07
Rv0865	Mog	Molybdenum cofactor biosynthesis protein MoaB	0.317663	0.00632267	0.294885	0.00439266	0.457424	1.01227e-05
Rv0866	MoaE2	Molybdenum cofactor biosynthesis protein MoaE	0.17747	0.0963341	-0.0231494	0.827427	-0.0374912	0.705767
Rv0867c	RpfA	Possible resuscitation-promoting factor RpfA	-0.212149	0.0661947	-0.533035	1.49519e-06	-0.469206	1.13145e-05
Rv0868c	MoaD2	Molybdenum cofactor biosynthesis protein MoaD	0.376383	0.000639924	0.301548	0.00183896	0.189849	0.0412361
Rv0869c	MoaA	Molybdenum cofactor biosynthesis protein MoaA	0.427244	0.0302794	0.563996	0.00217947	0.523194	0.00399051
Rv0870c		FIG020413: transmembrane protein	0.364555	0.0014165	0.438129	3.29218e-05	0.349239	0.000555289
Rv0871	CspB	Cold shock protein CspC	-0.103306	0.0622453	-0.204622	6.95514e-05	-0.35139	3.60188e-10
Rv0872c	PE_PGRS15	PE-PGRS virulence associated protein	0.310853	0.024151	0.530783	4.96937e-05	0.523058	6.05365e-05
Rv0873	FadE10	Acyl-CoA dehydrogenase, short-chain specific (EC 1.3.99.2)	0.13439	0.166683	0.386719	1.74143e-05	0.199715	0.019397
Rv0874c		Conserved hypothetical protein	0.336902	1.46586e-05	0.537246	1.25154e-11	0.596113	1.66099e-13
Rv0875c		POSSIBLE CONSERVED EXPORTED PROTEIN	0.317584	0.00248646	0.686142	1.17271e-10	0.757238	1.47355e-12
Rv0876c		possible membrane protein	0.26953	0.00168617	0.637738	3.73858e-12	0.678838	3.21193e-13
Rv0877		Conserved hypothetical protein	0.0878241	0.119595	0.259662	1.38072e-06	0.197796	0.000105583
Rv0878c	PPE13	PPE family protein	0.11077	0.403068	-0.0172181	0.894706	-0.0549984	0.635426
Rv0879c		POSSIBLE CONSERVED TRANSMEMBRANE PROTEIN	-0.382928	0.00780717	-0.536557	5.83833e-05	-0.748236	6.16069e-08
Rv0880		Transcriptional regulator, MarR family	-0.411283	0.000617795	-0.584009	4.95456e-07	-0.609674	7.77128e-08
Rv0881		putative rRNA methylase	-0.242596	0.0469628	-0.410391	0.000285089	-0.179304	0.0866781
Rv0882		PROBABLE TRANSMEMBRANE PROTEIN	-0.289488	0.0967462	-0.138802	0.388697	-0.423617	0.00618844
Rv0883c		Conserved hypothetical protein	-0.169631	0.0820934	0.0638394	0.485108	-0.305557	0.000457816
Rv0884c	SerC	Phosphoserine aminotransferase (EC 2.6.1.52)	0.353692	0.0171562	0.783201	8.71856e-08	1.01269	6.50687e-11
Rv0885		possible transmembrane protein	-0.0324893	0.903309	0.456693	0.0254605	0.567206	0.00542366
Rv0886	FprB	Ferredoxin / Ferredoxin--NADP(+) reductase, actinobacterial (eukaryote-like) type (EC 1.18.1.2)	-0.0240627	0.920714	0.402771	0.0284945	0.255225	0.158067
Rv0887c		Glyoxalase family protein	0.237484	0.10394	0.659335	1.39701e-06	0.502799	5.13185e-05
Rv0888		PROBABLE EXPORTED PROTEIN	0.718384	1.70004e-07	1.07439	1.0954e-13	0.865685	8.38709e-11
Rv0889c	CitA	Citrate synthase (si) (EC 2.3.3.1)	0.31247	0.000146512	0.403244	2.64882e-07	0.232699	0.00128084
Rv0890c		Disease resistance domain-containing protein / Transcriptional regulator, LuxR family	-0.145407	0.131084	-0.379753	2.14589e-05	-0.637329	7.80205e-11
Rv0891c		Adenylyl cyclase class-3/4/guanylyl cyclase	-0.210038	0.0267263	-0.423459	3.45193e-06	-0.699454	5.8771e-12
Rv0892		Cyclohexanone monooxygenase (EC 1.14.13.22)	-0.216809	0.0685861	-0.420121	0.00015173	-0.674966	1.03697e-08
Rv0893c		O-Methyltransferase involved in polyketide biosynthesis	-0.0438219	0.670536	-0.305793	0.000393019	-0.658493	2.69274e-11
Rv0894		Disease resistance domain-containing protein	0.0825556	0.492468	-0.265974	0.00845168	-0.297359	0.00250349
Rv0895		Wax ester synthase/acyl-CoA:diacylglycerol acyltransferase	-0.125381	0.15252	-0.409974	8.78698e-07	-0.54137	4.38094e-10
Rv0896	GltA2	Citrate synthase (si) (EC 2.3.3.1)	-0.1336	0.142315	-0.189666	0.0215396	-0.301634	0.000257724
Rv0897c		Beta-carotene ketolase (EC 1.14.-.-)	0.565492	0.000348939	0.795883	1.54464e-07	1.02593	1.17045e-10
Rv0898c		Conserved hypothetical protein	0.694457	3.88364e-05	1.32704	1.31656e-13	1.7204	1.33079e-18
Rv0899	OmpA	Outer membrane protein	-0.265624	0.0171849	-0.262991	0.00996785	-0.254968	0.00964344
Rv0900		POSSIBLE MEMBRANE PROTEIN	-0.0588422	0.68301	-0.0575474	0.649339	-0.232502	0.0398156
Rv0901		POSSIBLE CONSERVED EXPORTED OR MEMBRANE PROTEIN	-0.121491	0.0494789	-0.129694	0.0196342	-0.170551	0.00165684
Rv0902c	PrrB	Sensor-type histidine kinase prrB (EC 2.7.13.3)	0.232667	0.000276298	0.56041	6.19599e-15	0.699677	6.4201e-19
Rv0903c	PrrA	DNA-binding response regulator	0.473789	0.00108661	1.04768	8.91136e-12	1.34385	9.60658e-16
Rv0904c	AccD3	Acetyl-coenzyme A carboxyl transferase alpha chain (EC 6.4.1.2) / Acetyl-coenzyme A carboxyl transferase beta chain (EC 6.4.1.2)	-0.157492	0.0118133	-0.238394	3.81368e-05	-0.121522	0.0250259
Rv0905	EchA6	Enoyl-CoA hydratase (EC 4.2.1.17)	0.0932313	0.672682	0.120352	0.519003	0.243506	0.164817
Rv0906		Outer membrane protein romA	0.105205	0.565749	0.202483	0.186149	0.263229	0.0760872
Rv0907		Beta-lactamase (EC 3.5.2.6)	-0.035489	0.793015	-0.00114613	0.991468	-0.0582777	0.586446
Rv0908	CtpE	Cation-transporting ATPase, E1-E2 family	0.0931613	0.417084	-0.07232	0.481999	-0.0622931	0.532842
Rv0909		Conserved hypothetical protein	-0.251705	0.0228226	-0.360683	0.00040576	-0.472586	3.91383e-06
Rv0910		Conserved hypothetical protein	-0.196384	0.015776	-0.224087	0.0023525	-0.37814	8.04739e-07
Rv0911		Putative hydroxylase	-0.120898	0.0410966	-0.300677	1.97345e-07	-0.434713	3.26713e-12
Rv0912		PROBABLE CONSERVED TRANSMEMBRANE PROTEIN	-0.0638862	0.57146	-0.182358	0.0473173	-0.23295	0.00892864
Rv0913c		Lignostilbene-alpha,beta-dioxygenase and related enzymes	0.349192	0.000212859	0.627669	8.21223e-11	0.398326	3.38017e-06
Rv0914c		3-ketoacyl-CoA thiolase (EC 2.3.1.16)	0.370902	7.22236e-06	0.690007	1.54902e-14	0.648083	8.03676e-14
Rv0915c	PPE14	PPE family protein	-0.0473959	0.670536	-0.0334645	0.727739	0.0670891	0.425999
Rv0916c	PE7	PE family protein	-0.036686	0.800443	0.071713	0.546504	0.214416	0.0363526
Rv0917	BetP	High-affinity choline uptake protein BetT	-0.0508913	0.489558	-0.23392	0.000231806	-0.330968	3.82362e-07
Rv0918		Conserved protein	-0.0182171	0.876662	0.317384	0.000343682	0.773557	3.33606e-14
Rv0919		GCN5-related N-acetyltransferase; Histone acetyltransferase HPA2 and related acetyltransferases	0.121124	0.390341	0.0207313	0.881855	0.0168559	0.895006
Rv0920c		Probable transposase for the insertion element IS2606	-0.342525	0.00312972	-0.356977	0.000837687	-0.316588	0.00203614
Rv0921		POSSIBLE RESOLVASE	-0.207149	0.233919	-0.168478	0.284487	0.0828858	0.589161
Rv0922		Transposase	-0.0159077	0.913284	-0.00486911	0.968923	-0.24225	0.0272846
Rv0923c		Conserved hypothetical protein	-0.102337	0.346525	-0.145504	0.126771	-0.440862	5.4239e-06
Rv0924c	MntH	Manganese transport protein MntH	-0.629172	2.21836e-05	-0.824288	2.71644e-08	-0.973842	1.48233e-10
Rv0925c		BRAMP	-0.63183	0.000276298	-0.613892	0.000130533	-0.919545	4.68369e-08
Rv0926c		Conserved hypothetical protein	-0.335272	0.000669095	-0.304715	0.000760099	-0.464524	4.52474e-07
Rv0927c		7-alpha-hydroxysteroid dehydrogenase (EC 1.1.1.159)	-0.350069	0.0023719	-0.382813	0.000266368	-0.541566	3.55101e-07
Rv0928	PstS3	Phosphate ABC transporter, periplasmic phosphate-binding protein PstS (TC 3.A.1.7.1)	-0.133309	0.261661	-0.284455	0.00736089	-0.405845	0.00012516
Rv0929	PstC2	Phosphate transport system permease protein PstC (TC 3.A.1.7.1)	-0.0489636	0.548379	-0.242586	0.000670673	-0.391655	1.33795e-07
Rv0930	PstA1	Phosphate transport system permease protein PstA (TC 3.A.1.7.1)	0.160645	0.216887	0.00314824	0.98102	0.00479582	0.96958
Rv0931c	PknD	Serine/threonine-protein kinase pknD (EC 2.7.11.1)	0.0325408	0.818265	0.0370816	0.766593	0.0297856	0.803402
Rv0932c	PstS2	Phosphate ABC transporter, periplasmic phosphate-binding protein PstS (TC 3.A.1.7.1)	-0.0296244	0.859994	0.0247154	0.869509	0.0226189	0.871776
Rv0933	PstB	Phosphate transport ATP-binding protein PstB (TC 3.A.1.7.1)	-0.30794	0.000135803	-0.545999	3.7357e-11	-0.752156	1.99759e-16
Rv0934	PstS1	Phosphate ABC transporter, periplasmic phosphate-binding protein PstS (TC 3.A.1.7.1)	-0.547423	0.000846228	-0.618213	3.22809e-05	-0.910731	6.81949e-09
Rv0935	PstC1	Phosphate transport system permease protein PstC (TC 3.A.1.7.1)	-0.120664	0.0505749	-0.345543	1.90027e-08	-0.530555	1.34817e-14
Rv0936	PstA2	Phosphate transport system permease protein PstA (TC 3.A.1.7.1)	0.0703498	0.451789	-0.075286	0.35538	-0.202003	0.00913895
Rv0937c	Mku	Ku domain protein	0.504178	1.85168e-07	0.674959	4.37213e-12	0.742607	7.22311e-14
Rv0938	LigD	ATP-dependent DNA ligase (EC 6.5.1.1) clustered with Ku protein, LigD	0.602249	0.00266182	0.852896	7.72874e-06	0.892924	2.33504e-06
Rv0939		Fumarylacetoacetase (EC 3.7.1.2)	0.521181	0.00177124	0.776634	1.30134e-06	1.04153	9.76483e-10
Rv0940c		Hydride transferase 1 (Fragment)	-0.00773389	0.912921	0.038834	0.49022	0.344349	2.22719e-09
Rv0941c		Conserved hypothetical protein	-0.0358243	0.681555	0.180259	0.0099224	0.301991	1.5938e-05
Rv0942		Hypothetical protein	0.290627	0.0045526	0.311017	0.000716431	0.672718	1.68057e-11
Rv0943c		Cyclohexanone monooxygenase (EC 1.14.13.22)	-0.0564557	0.745187	-0.311455	0.023142	-0.52376	9.76121e-05
Rv0944		Formamidopyrimidine-DNA glycosylase (EC 3.2.2.23)	-0.320735	0.0239869	-0.40622	0.00211909	-0.389424	0.00180119
Rv0945		Oxidoreductase, short-chain dehydrogenase/reductase family (EC 1.1.1.-)	0.0082422	0.914982	-0.0768734	0.19036	-0.226865	8.48949e-05
Rv0946c	Pgi	Glucose-6-phosphate isomerase (EC 5.3.1.9)	0.138817	0.198221	0.386182	9.38452e-05	0.368962	0.000115721
Rv0947c		Probable mycolyl transferase, pseudogene	0.253683	0.139113	-0.112075	0.478317	0.136928	0.355612
Rv0948c		Chorismate mutase I (EC 5.4.99.5)	-0.128771	0.363931	-0.454697	0.000282063	-0.521427	2.8043e-05
Rv0949	UvrD1	ATP-dependent DNA helicase UvrD/PcrA	-0.0951344	0.128702	-0.0557541	0.330505	-0.0679855	0.217892
Rv0950c		Phage peptidoglycan binding endopeptidase	-1.43882	6.28164e-18	-1.75095	6.56567e-23	-2.10043	1.10203e-26
Rv0951	SucC	Succinyl-CoA ligase [ADP-forming] beta chain (EC 6.2.1.5)	-0.287198	0.108037	-0.507386	0.00142506	-0.500811	0.00148945
Rv0952	SucD	Succinyl-CoA ligase [ADP-forming] alpha chain (EC 6.2.1.5)	-0.226422	0.155929	-0.451502	0.0014078	-0.46864	0.000826855
Rv0953c		Hydride transferase 1 (Fragment)	-0.344256	0.00404475	-0.127391	0.253085	-0.17434	0.0884853
Rv0954		antigen 34 kDa	0.0752952	0.181162	-0.187244	0.000269816	-0.218932	2.12825e-05
Rv0955		FIG021574: Possible membrane protein related to de Novo purine biosynthesis	0.105086	0.160836	-0.11778	0.0800544	-0.118207	0.0732733
Rv0956	PurN	Phosphoribosylglycinamide formyltransferase (EC 2.1.2.2)	-0.169675	0.0148344	-0.240252	0.000219721	-0.0360079	0.568408
Rv0957	PurH	IMP cyclohydrolase (EC 3.5.4.10) / Phosphoribosylaminoimidazolecarboxamide formyltransferase (EC 2.1.2.3)	-0.290247	0.00116801	-0.532025	2.15373e-09	-0.585141	8.78301e-11
Rv0958		Magnesium chelatase, subunit ChlI (EC 6.6.1.1)	0.153353	0.0277636	0.0432192	0.510796	0.17589	0.00423779
Rv0959		FIG019045: long form Mg-chelase associated protein with vWA domain	0.205937	0.000922585	0.24987	1.34029e-05	0.437067	8.27355e-12
Rv0960	VapC9	Toxin 1, PIN domain	0.240341	0.0180568	0.473721	6.97189e-07	0.742555	7.73112e-13
Rv0961		PROBABLE INTEGRAL MEMBRANE PROTEIN	0.0796777	0.511713	0.233799	0.0222824	0.243269	0.0136532
Rv0962c	LprP	lipoprotein, putative	0.273289	0.108793	0.255806	0.087265	0.353495	0.0118351
Rv0963c		Putative secreted protein	-0.00573719	0.974032	0.0717683	0.590273	0.380303	0.00115592
Rv0964c		Hypothetical protein	-0.192698	0.180896	-0.0189989	0.896386	0.181215	0.13304
Rv0965c		Conserved hypothetical protein	-0.0794454	0.348408	-0.0673485	0.378407	-0.0561371	0.44512
Rv0966c		Conserved protein	-0.102303	0.153019	-0.22823	0.000432603	-0.166812	0.00766537
Rv0967	CsoR	Copper-sensitive operon repressor CsoR	1.32917	1.33572e-07	2.27874	1.57855e-15	2.59554	1.79638e-17
Rv0968		Conserved protein	1.12308	5.77489e-07	2.07285	1.03997e-15	2.23152	1.43339e-16
Rv0969	CtpV	Cu+ P-type ATPase	1.46101	1.21239e-05	2.06817	2.32849e-09	2.33461	8.30622e-11
Rv0970		PROBABLE CONSERVED INTEGRAL MEMBRANE PROTEIN	1.18861	1.141e-05	1.55804	7.75952e-09	1.84135	6.62102e-11
Rv0971c	EchA7	Methylglutaconyl-CoA hydratase (EC 4.2.1.18)	1.03477	0.000205538	1.35174	1.55315e-07	1.67364	3.28451e-10
Rv0972c	FadE12	Acyl-CoA dehydrogenase, short-chain specific (EC 1.3.99.2)	0.193345	0.0745553	0.487098	2.20873e-06	0.522676	1.51018e-07
Rv0973c	AccA2	Methylcrotonyl-CoA carboxylase biotin-containing subunit (EC 6.4.1.4)	0.303309	0.0235034	0.644915	4.34348e-07	0.752144	3.3105e-09
Rv0974c	AccD2	Methylcrotonyl-CoA carboxylase carboxyl transferase subunit (EC 6.4.1.4)	0.270861	0.121056	0.568358	0.000257717	0.694361	4.84576e-06
Rv0975c	FadE13	Isovaleryl-CoA dehydrogenase (EC 1.3.99.10)	0.242059	0.188465	0.603786	0.000221474	0.58524	0.000127338
Rv0976c		expressed protein	0.213876	0.204955	0.422348	0.00397112	0.553505	0.000108146
Rv0977	PE_PGRS16	PE-PGRS FAMILY PROTEIN	-0.210137	0.005746	-0.440547	6.336e-09	-0.4877	2.2357e-10
Rv0978c	PE_PGRS17	PE_PGRS family protein	-0.110819	0.548379	-0.167342	0.273227	-0.295444	0.0361125
Rv0979A	RpmF	LSU ribosomal protein L32p	-0.129167	0.324135	-0.556325	3.62659e-06	-0.553087	2.82674e-06
Rv0979c		Hypothetical protein	-0.337345	0.116852	-0.329671	0.104704	-0.0377387	0.851721
Rv0980c	PE_PGRS18	PE_PGRS family protein	-0.133502	0.0744366	-0.380325	1.77836e-07	-0.431435	5.13006e-09
Rv0981	MprA	Two-component response regulator	1.0912	2.16237e-21	1.51186	1.89081e-29	1.89826	2.17507e-34
Rv0982	MprB	Osmosensitive K+ channel histidine kinase KdpD (EC 2.7.3.-)	1.07171	5.95738e-12	1.42796	2.07407e-17	1.74346	4.72604e-21
Rv0983	PepD	Heat shock protein HtrA	0.897794	2.89625e-17	1.15857	8.33578e-23	1.4457	3.13683e-27
Rv0984	MoaB2	Molybdenum cofactor biosynthesis protein MoaB	0.675599	5.72658e-12	0.974385	4.10199e-19	1.09866	2.02541e-21
Rv0985c	MscL	Large-conductance mechanosensitive channel	0.278219	0.00632267	0.448574	3.2473e-06	0.512737	1.2696e-07
Rv0986		AttE component of AttEFGH ABC transport system	-0.515302	0.0117333	-0.482432	0.011818	-0.256418	0.154407
Rv0987		AttF component of AttEFGH ABC transport system / AttG component of AttEFGH ABC transport system	-0.401262	0.00782144	-0.417699	0.00211554	-0.115411	0.394207
Rv0988		AttH component of AttEFGH ABC transport system	-0.365097	0.0261781	-0.633578	4.76716e-05	-0.429607	0.00334541
Rv0989c	GrcC2	Octaprenyl-diphosphate synthase (EC 2.5.1.-) / Dimethylallyltransferase (EC 2.5.1.1) / Geranyltranstransferase (farnesyldiphosphate synthase) (EC 2.5.1.10) / Geranylgeranyl pyrophosphate synthetase (EC 2.5.1.29)	-0.245624	0.0135179	-0.422034	9.33125e-06	-0.318479	0.000367286
Rv0990c		Heat shock protein 22.5 (Hsp22.5)	-0.383832	0.0823627	-0.0691108	0.751879	0.140853	0.471169
Rv0991c		Type I antifreeze protein	-0.557919	0.0598565	-0.168355	0.553332	0.14569	0.591876
Rv0992c		5-formyltetrahydrofolate cyclo-ligase (EC 6.3.3.2)	0.215371	0.00336753	0.291135	1.51952e-05	0.237521	0.000202495
Rv0993	GalU	UTP--glucose-1-phosphate uridylyltransferase (EC 2.7.7.9)	-0.316609	7.24168e-05	-0.267354	0.00020625	-0.613274	3.60813e-13
Rv0994	MoeA1	Molybdopterin biosynthesis protein MoeA	-0.0441722	0.594382	-0.155596	0.0232044	-0.394671	6.70785e-08
Rv0995	RimJ	Ribosomal-protein-S5p-alanine acetyltransferase	-0.183873	0.0231096	-0.346635	7.06612e-06	-0.69417	2.91149e-14
Rv0996		PROBABLE CONSERVED TRANSMEMBRANE PROTEIN	-0.166405	0.148532	0.427777	5.64511e-05	0.583096	1.22948e-07
Rv0997		Hypothetical protein	0.710835	1.62272e-08	1.07867	1.60006e-15	1.80664	1.05719e-25
Rv0998		cyclic nucleotide-binding protein	0.417058	0.000289831	0.40225	0.000114488	0.599608	4.1988e-08
Rv0999		Unknown protein	-0.0692584	0.512114	-0.270125	0.00256139	-0.220083	0.0107429
Rv1000c		Alkylated DNA repair protein AlkB	0.080381	0.718838	-0.0555319	0.776032	-0.164607	0.34858
Rv1001	ArcA	Arginine deiminase (EC 3.5.3.6)	-0.103408	0.236891	-0.0178902	0.835904	0.239303	0.001716
Rv1002c		CONSERVED MEMBRANE PROTEIN	-0.239957	0.0173047	-0.473621	9.87745e-07	-0.422446	6.00074e-06
Rv1003		rRNA small subunit methyltransferase I	-0.0925421	0.209338	-0.171549	0.00928903	-0.322827	1.43361e-06
Rv1004c		elastin	0.0461393	0.735685	-0.0796516	0.477787	0.0662748	0.542511
Rv1005c	PabB	Para-aminobenzoate synthase, aminase component (EC 2.6.1.85)	0.38626	2.2584e-05	0.513891	5.06651e-09	0.542784	5.332e-10
Rv1006		Unknown protein	-0.0590659	0.523033	-0.177137	0.0271674	-0.219973	0.00528679
Rv1007c	MetG	Methionyl-tRNA synthetase (EC 6.1.1.10)	0.0196879	0.806241	-0.0453994	0.489334	-0.110325	0.0717196
Rv1008	TatD	Putative deoxyribonuclease YcfH	-0.448926	9.14333e-05	-0.692948	2.70443e-09	-0.681226	1.75631e-09
Rv1009	RpfB	Cell wall-binding protein	-0.974248	4.19093e-18	-1.34422	1.20651e-25	-1.37203	3.06764e-26
Rv1010	KsgA	Dimethyladenosine transferase (EC 2.1.1.-)	-0.705183	7.90643e-06	-1.06832	3.15359e-11	-1.07614	1.4803e-11
Rv1011	IspE	4-diphosphocytidyl-2-C-methyl-D-erythritol kinase (EC 2.7.1.148)	-0.38358	7.02486e-05	-0.664731	2.8504e-11	-0.916612	1.68317e-16
Rv1012		Hypothetical protein	-0.266799	0.0477574	-0.534018	8.2028e-05	-0.574744	9.44549e-06
Rv1013	Pks16	Long-chain-fatty-acid--CoA ligase (EC 6.2.1.3)	-0.787991	0.000447985	-0.885992	1.71567e-05	-1.0068	1.05906e-06
Rv1014c	Pth	Peptidyl-tRNA hydrolase (EC 3.1.1.29)	-0.461014	5.7704e-05	-0.762894	7.86519e-11	-0.869413	8.57036e-13
Rv1015c	RplY	LSU ribosomal protein L25p	-0.308043	0.00140429	-0.719326	2.14636e-12	-0.794779	4.08864e-14
Rv1016c	LpqT	lipoprotein, putative	-0.0474575	0.527419	-0.246803	0.000133264	-0.405828	4.08676e-09
Rv1017c	PrsA	Ribose-phosphate pyrophosphokinase (EC 2.7.6.1)	-0.34638	0.000729616	-0.417945	9.82297e-06	-0.619625	7.6226e-10
Rv1018c	GlmU	N-acetylglucosamine-1-phosphate uridyltransferase (EC 2.7.7.23) / Glucosamine-1-phosphate N-acetyltransferase (EC 2.3.1.157)	-0.15156	0.00380091	-0.194973	5.70949e-05	-0.312024	1.97436e-09
Rv1019		Transcriptional regulator, TetR family	0.453704	0.000177734	0.782618	1.51228e-10	0.87319	2.21578e-12
Rv1020	Mfd	Transcription-repair coupling factor	0.42365	0.000578299	0.568087	1.29059e-06	0.711552	5.22627e-09
Rv1021		Nucleoside triphosphate pyrophosphohydrolase MazG (EC 3.6.1.8)	0.199673	0.0339658	0.351317	6.2423e-05	0.413733	2.49039e-06
Rv1022	LpqU	Probable conserved lipoprotein LpqU	0.049863	0.518655	0.0889014	0.176508	0.0193378	0.771469
Rv1023	Eno	Enolase (EC 4.2.1.11)	-0.223614	0.0382796	-0.25684	0.00863418	-0.4356	1.21929e-05
Rv1024		Cell division protein DivIC (FtsB), stabilizes FtsL against RasP cleavage	-0.122595	0.123544	-0.313845	2.36678e-05	-0.449202	5.79159e-09
Rv1025		FIG004853: possible toxin to DivIC	-0.0775546	0.451789	-0.241703	0.00520439	-0.354721	4.38837e-05
Rv1026		Exopolyphosphatase (EC 3.6.1.11)	0.250901	0.114337	-0.0296744	0.847689	-0.106391	0.440444
Rv1027c	KdpE	DNA-binding response regulator KdpE	0.139032	0.188828	0.422183	1.95362e-05	0.38447	3.6178e-05
Rv1028A	KdpF	Probable membrane protein KdpF	-0.447457	0.0126757	-0.408238	0.0182612	-0.821584	3.65174e-06
Rv1028c	KdpD	Osmosensitive K+ channel histidine kinase KdpD (EC 2.7.3.-)	0.204976	0.0287907	0.406019	4.83468e-06	0.633999	6.08502e-11
Rv1029	KdpA	Potassium-transporting ATPase A chain (EC 3.6.3.12) (TC 3.A.3.7.1)	-0.180334	0.0147037	-0.195869	0.00349033	-0.110116	0.0853135
Rv1030	KdpB	Potassium-transporting ATPase B chain (EC 3.6.3.12) (TC 3.A.3.7.1)	-0.0968956	0.367971	-0.302059	0.00143645	-0.387086	4.25534e-05
Rv1031	KdpC	Potassium-transporting ATPase C chain (EC 3.6.3.12) (TC 3.A.3.7.1)	0.135579	0.299468	-0.0709696	0.553436	-0.221551	0.0476492
Rv1032c	TrcS	Sensor protein basS/pmrB (EC 2.7.3.-)	0.280927	0.0239869	0.247408	0.0265967	0.13387	0.225256
Rv1033c	TrcR	DNA-binding response regulator TrcR	0.321053	0.00872147	0.453857	5.99758e-05	0.289831	0.00708705
Rv1034c		transposase	-0.408602	0.119626	-0.15606	0.526323	0.0573376	0.807073
Rv1035c		PROBABLE TRANSPOSASE (FRAGMENT)	0.0757361	0.64734	0.199342	0.136156	0.196675	0.122062
Rv1036c		Mobile element protein	-0.392984	0.013509	-0.290504	0.0468783	-0.197835	0.161654
Rv1037c	EsxI	ESAT-6-like protein EsxL	-0.387605	0.070188	-0.404702	0.0500012	-0.516369	0.00968459
Rv1038c	EsxJ	ESAT-6-like protein EsxK	-0.222159	0.626589	0.0313606	0.940942	-0.373165	0.289596
Rv1039c	PPE15	PPE family protein	-0.150776	0.193136	-0.391847	0.000189436	-0.169785	0.0805234
Rv1040c	PE8	PPE family protein	0.0412371	0.863264	-0.0185431	0.922568	0.497135	0.00116616
Rv1041c		Mobile element protein	0.368535	0.291155	0.471082	0.11336	0.389127	0.16829
Rv1043c		protease-related protein	0.562516	2.81753e-07	0.766817	3.95844e-12	1.16167	2.39036e-19
Rv1044		Conserved hypothetical protein	0.0179123	0.943896	0.470665	0.0131842	0.863626	2.93252e-06
Rv1045		Hypothetical protein	0.321521	0.0531657	0.513339	0.000580199	0.60329	3.63342e-05
Rv1046c		Hypothetical protein	0.119986	0.267394	0.219832	0.0227018	0.401738	4.70053e-05
Rv1047		Mobile element protein	-0.948747	0.0873566	-0.312004	0.568146	0.176057	0.744327
Rv1048c		Hypothetical protein	0.0149995	0.920714	0.264352	0.0202402	0.831875	3.24595e-11
Rv1049		Organic hydroperoxide resistance transcriptional regulator	-0.117669	0.535955	0.111873	0.502602	0.220194	0.143858
Rv1050		Oxidoreductase, short-chain dehydrogenase/reductase family (EC 1.1.1.-)	-0.260585	0.143956	-0.282394	0.0917996	-0.440057	0.00524644
Rv1051c		Conserved hypothetical protein	-0.0794183	0.673356	-0.138297	0.393201	-0.0123417	0.938247
Rv1052		Hypothetical protein	0.557474	1.59962e-05	0.765882	1.24628e-09	0.965291	2.26175e-13
Rv1053c		Hypothetical protein	0.215366	0.0253952	0.0630542	0.489532	0.062264	0.474705
Rv1054		Integrase	0.189887	0.0099316	-0.0730196	0.276853	-0.0823527	0.195912
Rv1055		Possible integrase (fragment)	0.0481589	0.661086	-0.23983	0.00907382	-0.362203	7.50248e-05
Rv1056		Conserved protein	0.171266	0.00699633	0.144929	0.0107855	0.313833	1.16437e-07
Rv1057		surface antigen, putative	2.31052	7.2952e-08	2.54865	2.07973e-10	3.78901	6.76524e-17
Rv1058	FadD14	Long-chain-fatty-acid--CoA ligase (EC 6.2.1.3)	-0.0345591	0.86698	0.231639	0.149943	0.80556	7.09518e-07
Rv1059		Conserved protein	0.149844	0.230581	0.218284	0.0493451	0.319252	0.00323231
Rv1060		Unknown protein	-0.10351	0.357571	-0.261539	0.00754055	-0.323542	0.00086555
Rv1061		glutamine amidotransferases, class-II	0.191965	6.51189e-05	0.148671	0.00052144	0.156689	0.000181421
Rv1062		probably phosphoesterase, evidenced by COGnitor	0.393219	0.00259517	0.422454	0.000274076	0.24155	0.0264596
Rv1063c		UPF0028 protein YchK	0.303051	0.0229501	0.455527	0.00017682	0.5465	6.14378e-06
Rv1064c	LpqV	PUTATIVE LIPOPROTEIN LPQV	-0.122615	0.283627	-0.215351	0.0375871	-0.263069	0.00635228
Rv1065		Conserved hypothetical protein	0.373617	0.00794764	0.233184	0.0722383	0.929616	4.03836e-10
Rv1066		Conserved hypothetical protein	0.313491	0.1613	0.3761	0.0447812	0.901135	9.51558e-07
Rv1067c	PE_PGRS19	PE-PGRS FAMILY PROTEIN	0.229192	0.261066	0.178216	0.292618	0.716223	8.99985e-06
Rv1068c	PE_PGRS20	PE-PGRS FAMILY PROTEIN	0.192698	0.249897	-0.262151	0.069484	-0.329729	0.0188434
Rv1069c		Predicted membrane protein (DUF2319)	-0.0722804	0.42312	-0.168153	0.0285022	-0.210717	0.00526798
Rv1070c	EchA8	3-methylthioacryloyl-CoA hydratase 2 (DmdD2)	-0.218623	0.102725	-0.25567	0.0332265	-0.284342	0.0153441
Rv1071c	EchA9	3-hydroxyisobutyryl-CoA hydrolase (EC 3.1.2.4)	-0.203182	0.0319436	-0.246239	0.00408026	-0.190012	0.0231299
Rv1072		PROBABLE CONSERVED TRANSMEMBRANE PROTEIN	0.76159	1.30428e-13	1.08296	2.43288e-20	1.31012	4.23285e-24
Rv1073		Conserved hypothetical protein	0.526422	4.51923e-06	0.792179	1.95537e-11	0.998658	4.97997e-15
Rv1074c	FadA3	3-ketoacyl-CoA thiolase (EC 2.3.1.16) @ Acetyl-CoA acetyltransferase (EC 2.3.1.9)	-0.153953	0.0540471	-0.07098	0.343657	-0.232474	0.00137381
Rv1075c		CONSERVED EXPORTED PROTEIN	0.477422	5.47124e-05	0.797304	4.20401e-11	0.392139	0.000165117
Rv1076	LipU	esterase	0.960052	3.78847e-10	1.17688	3.38623e-14	0.447747	0.000305587
Rv1077	Cbs	Cystathionine beta-synthase (EC 4.2.1.22)	0.268442	0.0136364	0.244959	0.0122894	-0.0289348	0.776797
Rv1078	Pra	Proline-rich antigen homolog	-0.448554	0.0617407	-0.877075	6.3512e-05	-1.13403	4.61906e-07
Rv1079	MetB	Cystathionine gamma-lyase (EC 4.4.1.1)	-0.422535	0.058816	-0.646792	0.00126398	-0.656767	0.000941846
Rv1080c	GreA	Transcription elongation factor GreA	0.138158	0.252389	0.182519	0.0975457	0.519615	5.03392e-06
Rv1081c		Probable conserved membrane protein	-0.00976035	0.938259	-0.0430354	0.672883	-0.0464509	0.626859
Rv1082	Mca	Mycothiol S-conjugate amidase Mca	0.218911	5.88163e-05	0.267784	1.99204e-07	0.374078	1.27167e-11
Rv1083		probable secreted protein	0.220508	0.00303201	0.377849	1.43955e-07	0.460954	2.47106e-10
Rv1084		Thymidylate kinase (EC 2.7.4.9)	0.352031	0.00310574	0.396807	0.000241891	0.441608	3.78261e-05
Rv1085c		COG1272: Predicted membrane protein hemolysin III homolog	-0.115229	0.286119	-0.349586	0.000281651	-0.520234	2.10986e-07
Rv1086		Undecaprenyl pyrophosphate synthetase (EC 2.5.1.31)	0.488553	1.67221e-05	0.7572	4.10774e-11	0.98355	1.91114e-15
Rv1087	PE_PGRS21	PE-PGRS family protein PE_PGRS21	0.074089	0.518519	0.17373	0.0686429	0.18291	0.0478554
Rv1087A		Undecaprenyl pyrophosphate synthetase (EC 2.5.1.31)	0.0922438	0.468173	-0.228089	0.0328383	-0.251518	0.0146639
Rv1088	PE9	PE family protein	-1.06374	0.000367446	-1.02341	0.000125616	-0.254527	0.314986
Rv1089	PE10	PE family protein	-0.190447	0.463028	-0.514226	0.0232044	-0.283779	0.200548
Rv1089A	CelA2a	Probable cellulase CelA2a (endo-1,4-beta-glucanase) (endoglucanase) (carboxymethyl cellulase)	-0.478602	0.0641414	-0.312023	0.175722	-0.458653	0.0335207
Rv1090	CelA2b	PROBABLE CELLULASE CELA2B (ENDO-1,4-BETA-GLUCANASE) (ENDOGLUCANASE) (CARBOXYMETHYL CELLULASE) (EC 3.2.1.4)	-0.0960307	0.38672	-0.33918	0.00048137	-0.28262	0.0021755
Rv1091	PE_PGRS22	PE-PGRS FAMILY PROTEIN	0.157275	0.201951	0.0941795	0.401502	0.0070154	0.951145
Rv1092c	CoaA	Pantothenate kinase (EC 2.7.1.33)	-0.0368442	0.810055	-0.0599882	0.64081	-0.162266	0.16423
Rv1093	GlyA1	Serine hydroxymethyltransferase 1 (EC 2.1.2.1)	0.134623	0.136583	0.149484	0.0669146	0.205135	0.0110506
Rv1094	DesA2	Fatty acid desaturase occurring in virulence cluster	0.176501	0.6428	0.0979528	0.784592	-0.0672185	0.844373
Rv1095	PhoH2	Predicted ATPase related to phosphate starvation-inducible protein PhoH	0.028301	0.915514	0.0827719	0.7171	-0.0927069	0.670904
Rv1096		Possible glycosyl hydrolase (EC 3.-.-.-)	-0.170262	0.0164343	-0.390888	2.5291e-08	-0.478106	5.49292e-11
Rv1097c		PROBABLE MEMBRANE GLYCINE AND PROLINE RICH PROTEIN	-0.0693015	0.101081	-0.301813	1.22655e-11	-0.482138	9.86989e-20
Rv1098c	Fum	Fumarate hydratase class II (EC 4.2.1.2)	-0.127977	0.0316261	-0.354549	3.68016e-09	-0.658555	5.69271e-19
Rv1099c	GlpX	Fructose-1,6-bisphosphatase, GlpX type (EC 3.1.3.11)	-0.152927	0.0051504	-0.243595	2.61178e-06	-0.496142	1.27578e-15
Rv1100		Conserved protein	0.27866	0.0119339	0.481827	3.85087e-06	0.54941	1.38123e-07
Rv1101c		CONSERVED MEMBRANE PROTEIN	0.151352	0.0211755	0.246088	5.84689e-05	0.243642	5.26435e-05
Rv1102c	MazF3	Death on curing protein, Doc toxin	0.125063	0.14963	0.139368	0.0713025	0.273309	0.000361596
Rv1103c	MazE3	Prevent host death protein, Phd antitoxin	-0.0298425	0.798728	0.0905328	0.325779	0.654944	9.82538e-11
Rv1104		Carboxylesterase (EC 3.1.1.1)	0.00877087	0.93526	0.0521682	0.54608	-0.0152218	0.859124
Rv1105		Carboxylesterase, type B	-0.0516934	0.786222	-0.122783	0.43254	-0.404768	0.00600071
Rv1106c		PROBABLE CHOLESTEROL DEHYDROGENASE	-0.0973416	0.119042	-0.150129	0.00728635	-0.296091	4.62248e-07
Rv1107c	XseB	Exodeoxyribonuclease VII small subunit (EC 3.1.11.6)	0.071349	0.567921	0.0200684	0.865721	-0.0869039	0.401151
Rv1108c	XseA	Exodeoxyribonuclease VII large subunit (EC 3.1.11.6)	0.188253	0.143429	0.21854	0.0589854	0.123571	0.279074
Rv1109c		Conserved protein	-0.06251	0.643596	0.0938758	0.412994	-0.0930263	0.400247
Rv1110	LytB	4-hydroxy-3-methylbut-2-enyl diphosphate reductase (EC 1.17.1.2)	0.437206	2.134e-05	0.851377	6.10487e-14	0.948269	9.0945e-16
Rv1111c		INTEGRAL MEMBRANE PROTEIN (Rhomboid family)	-0.178476	0.0144388	-0.360969	3.07779e-07	-0.448987	7.95178e-10
Rv1112	YchF	GTP-binding and nucleic acid-binding protein YchF	-0.377523	0.00424691	-0.372064	0.00233313	-0.214167	0.0656425
Rv1113	VapB32	Possible antitoxin VapB32	0.0595284	0.762343	0.277345	0.0865111	0.137588	0.387361
Rv1114	VapC32	PIN domain protein	0.0570113	0.668457	0.290276	0.00927182	0.287516	0.00741471
Rv1115		Possible exported protein	0.231063	0.120994	0.092471	0.509134	0.25981	0.0382034
Rv1116		Hypothetical protein	0.119809	0.579561	-0.0949626	0.625335	-0.215993	0.229578
Rv1116A		PE family protein	-0.0842645	0.557715	-0.183414	0.139278	-0.445044	0.000286516
Rv1117		Conserved protein	0.275585	0.00944284	0.566074	6.37302e-08	0.972568	2.03849e-15
Rv1118c		Conserved protein	0.318391	0.0014165	0.296828	0.00085639	0.264527	0.00227665
Rv1119c		Hypothetical protein	-0.0791992	0.639739	0.0471317	0.748838	0.0514395	0.703746
Rv1120c		lipJ	0.0462612	0.799326	-0.0145528	0.926295	0.0361463	0.802228
Rv1121	Zwf1	Glucose-6-phosphate 1-dehydrogenase (EC 1.1.1.49)	0.108303	0.490427	-0.124273	0.36441	-0.105261	0.432022
Rv1122	Gnd2	6-phosphogluconate dehydrogenase, decarboxylating (EC 1.1.1.44)	0.00988069	0.93901	-0.167936	0.0910157	-0.379171	0.0001194
Rv1123c	BpoB	Possible peroxidase bpoB (Non-haem peroxidase) (EC 1.11.1.-)	-0.161494	0.00484777	-0.318923	1.96245e-08	-0.545026	1.80768e-16
Rv1124	EphC	Probable epoxide hydrolase ephC (EC 3.3.2.9)	0.052543	0.684874	0.0463827	0.677458	-0.175583	0.073354
Rv1125		Conserved hypothetical protein	0.189697	0.017475	0.108276	0.130389	-0.0463766	0.519532
Rv1126c		Conserved protein	0.241602	0.000433504	0.339729	1.5561e-07	0.284583	2.87913e-06
Rv1127c	PpdK	Pyruvate,phosphate dikinase (EC 2.7.9.1)	0.266567	0.0144301	0.374935	0.000182445	0.361105	0.000208877
Rv1128c		Conserved hypothetical protein	0.334226	0.305687	0.64514	0.0194784	1.27682	2.81417e-06
Rv1129c		Transcriptional regulator, XRE family	-0.00726491	0.983983	1.08818	5.90776e-06	1.43857	1.56767e-09
Rv1130	PrpD	2-methylcitrate dehydratase (EC 4.2.1.79)	0.64831	0.176906	2.52525	2.29504e-08	2.22289	1.15466e-07
Rv1131	PrpC	2-methylcitrate synthase (EC 2.3.3.5)	0.581861	0.151931	1.76348	1.26982e-06	1.38243	3.23675e-05
Rv1132		CONSERVED MEMBRANE PROTEIN	-0.133856	0.0506982	-0.409617	4.22042e-09	-0.711125	9.57469e-18
Rv1133c	MetE	5-methyltetrahydropteroyltriglutamate--homocysteine methyltransferase (EC 2.1.1.14)	-0.141752	0.0578231	-0.564346	7.77389e-12	-0.943291	4.85258e-21
Rv1134		MTCI65.01 protein	-0.192221	0.387797	-0.321624	0.0943154	-0.463006	0.0108711
Rv1135A		ketoacyl-CoA thiolase-related protein	-0.312116	0.312502	-0.314534	0.248238	-0.242614	0.351015
Rv1135c	PPE16	PE family protein	-0.087436	0.27916	-0.196835	0.00598288	-0.205403	0.00282762
Rv1136		Enoyl-CoA hydratase (EC 4.2.1.17)	-0.549405	0.00239443	-0.486896	0.00308259	-0.461136	0.00323084
Rv1137c		Hypothetical protein	0.111566	0.418305	0.231059	0.0480238	0.143443	0.203159
Rv1138c		PUTATIVE OXIDOREDUCTASE	0.166976	0.0224759	0.240789	0.000272361	0.118752	0.0573231
Rv1139c		Conserved hypothetical membrane protein	-0.023007	0.832509	0.118631	0.161447	0.0284552	0.73836
Rv1140		PROBABLE INTEGRAL MEMBRANE PROTEIN	0.0432271	0.462609	-0.231924	9.14298e-06	-0.342282	6.82995e-10
Rv1141c	EchA11	Enoyl-CoA hydratase (EC 4.2.1.17)	-0.210022	0.00610489	-0.238737	0.000647427	-0.156595	0.0186914
Rv1142c	EchA10	Enoyl-CoA hydratase (EC 4.2.1.17)	0.268828	0.217834	0.426519	0.0268908	0.664138	0.000514433
Rv1143	Mcr	Alpha-methylacyl-CoA racemase (EC 5.1.99.4)	-0.241031	0.000857431	-0.317382	3.31113e-06	-0.512269	4.91202e-12
Rv1144		3-hydroxyacyl-CoA dehydrogenase [isoleucine degradation] (EC 1.1.1.35)	0.770013	0.000319134	0.888255	7.72874e-06	0.508274	0.00595948
Rv1145	MmpL13a	Probable conserved transmembrane transport protein MmpL13a	-0.192482	0.037251	0.180804	0.0319101	0.379203	4.92797e-06
Rv1146	MmpL13b	Transmembrane transport protein MmpL13b	-0.0169646	0.810754	-0.158779	0.0041225	0.0582804	0.283136
Rv1147		Methyltransferase (EC 2.1.1.-)	0.187011	0.070053	0.177387	0.0519628	0.354054	8.61262e-05
Rv1148c		Partial REP13E12 repeat protein	0.300296	0.000202478	0.424863	4.01303e-08	0.577727	1.32043e-12
Rv1150		Possible transposase (fragment)	0.242557	0.3114	0.404164	0.0524695	0.1994	0.314168
Rv1151c		NAD-dependent protein deacetylase of SIR2 family	0.0818245	0.244452	0.42097	2.1562e-09	0.292776	3.57152e-06
Rv1152		Transcriptional regulator, GntR family	0.450226	0.00420159	0.979986	3.37454e-10	1.69345	2.41888e-19
Rv1153c	Omt	omt (omt)	0.138728	0.141303	0.508368	3.25332e-08	0.527116	5.3051e-09
Rv1154c		Hypothetical protein	-0.0629426	0.562954	0.170768	0.0589854	0.212309	0.0133655
Rv1155		Pyridoxine 5'-phosphate oxidase, Rv1155	0.315064	0.00780717	0.600295	1.87709e-07	0.600756	1.06213e-07
Rv1156		Conserved protein	0.110124	0.127615	0.182067	0.00517654	0.109495	0.0855273
Rv1157c		Conserved ala-, pro-rich protein	0.420902	4.32817e-06	0.804344	3.47808e-15	0.442197	1.72995e-07
Rv1158c		Conserved alanine and proline rich protein	0.339947	0.0455684	0.864507	1.95785e-07	0.314214	0.035591
Rv1159	PimE	probable conserved membrane protein	0.522887	4.63029e-09	0.789354	3.18818e-16	0.748522	1.3082e-15
Rv1159A	PhhB	Pterin-4-alpha-carbinolamine dehydratase (EC 4.2.1.96)	0.658996	1.38456e-08	1.07275	8.13736e-17	1.01421	2.62422e-16
Rv1160	MutT2	Mutator mutT protein (7,8-dihydro-8-oxoguanine-triphosphatase) (EC 3.6.1.-)	-0.278144	0.000322377	-0.281377	6.44021e-05	-0.506275	5.13004e-11
Rv1161	NarG	Respiratory nitrate reductase alpha chain (EC 1.7.99.4)	0.11691	0.501546	0.441097	0.00417557	0.333555	0.0275036
Rv1162	NarH	Respiratory nitrate reductase beta chain (EC 1.7.99.4)	0.175642	0.172445	0.524802	2.23277e-05	0.897918	8.06132e-11
Rv1163	NarJ	Respiratory nitrate reductase delta chain (EC 1.7.99.4)	0.118452	0.417084	0.207516	0.0955845	-0.0278553	0.829484
Rv1164	NarI	Respiratory nitrate reductase gamma chain (EC 1.7.99.4)	0.145348	0.188465	0.0897073	0.378181	-0.0482296	0.635581
Rv1165	TypA	GTP-binding protein TypA/BipA	0.0497423	0.704995	0.035609	0.759815	-0.140147	0.176916
Rv1166	LpqW	LpqW	0.015423	0.781577	-0.116104	0.00793918	-0.227606	6.74692e-07
Rv1167c		Transcriptional regulator, TetR family	0.0735242	0.478477	0.402361	1.14232e-05	0.264909	0.00216987
Rv1168c	PPE17	PPE family protein	-0.344497	0.0019972	-0.202638	0.0434178	-0.243043	0.0146253
Rv1169c	PE11	(MTV005.05c), len: 100. similar to the N-terminal region of the M. tuberculosis PE family of proteinseg. TR:O05297 (EMBL:Z93777) MTCI364.07 (99 aa), fasta scores; opt: 209 z-score: 407.6 E(): 1.6e-15, 37.4% identityin 99 aa overlap. Also simlar to the N-terminus of M. tuberculosis TR:P77909 (EMBL:U76006) ESTERASE/LIPASE (EC 3.1.1.3) (TRIACYLGLYCEROL LIPASE) (437 aa), fasta scores; opt: 193z-score…	-0.632796	7.71712e-05	-0.0886458	0.547245	0.184199	0.165965
Rv1170	MshB	N-acetyl-1-D-myo-inosityl-2-amino-2-deoxy-alpha-D-glucopyranoside deacetylase MshB	-0.207558	0.0276744	-0.295765	0.000582498	0.0140635	0.875045
Rv1171		Conserved hypothetical protein	-0.241223	0.0183322	-0.339569	0.000310633	-0.687613	7.8266e-11
Rv1172c	PE12	PE-PGRS FAMILY PROTEIN	-0.295976	0.000378424	-0.477291	6.02534e-09	-0.522604	3.5426e-10
Rv1173	FbiC	7,8-didemethyl-8-hydroxy-5-deazariboflavin synthase subunit 1 / 7,8-didemethyl-8-hydroxy-5-deazariboflavin synthase subunit 2	0.153647	0.102488	0.160448	0.0669251	0.133783	0.119022
Rv1174c	TB8.4	LOW MOLECULAR WEIGHT T-CELL ANTIGEN TB8.4	0.275058	0.00134596	0.423213	5.3187e-07	0.36513	7.4408e-06
Rv1175c	FadH	2,4-dienoyl-CoA reductase [NADPH] (EC 1.3.1.34)	-0.146631	0.00145442	-0.319345	3.15359e-11	-0.330866	7.59082e-12
Rv1176c		Transcriptional regulator, PadR family	-0.356437	4.72885e-05	-0.47993	2.99361e-08	-0.513777	1.43848e-09
Rv1177	FdxC	Ferredoxin	0.0235531	0.922853	-0.102562	0.610698	-0.35404	0.0568797
Rv1178		N-succinyl-L,L-diaminopimelate aminotransferase alternative (EC 2.6.1.17)	0.2442	0.378189	0.003501	0.989364	-0.223194	0.369677
Rv1179c		DNA or RNA helicases of superfamily II	0.0455453	0.798905	-0.099108	0.508439	-0.299036	0.0322271
Rv1180	Pks3	Polyketide synthase	-0.325475	1.59259e-05	-0.0753017	0.268786	-0.343318	1.10382e-06
Rv1181	Pks4	Polyketide synthase	-0.289432	0.00368468	-0.124091	0.182336	-0.299261	0.0011461
Rv1182	PapA3	POSSIBLE CONSERVED POLYKETIDE SYNTHASE ASSOCIATED PROTEIN PAPA2	-0.44607	0.0436331	-0.394102	0.0507222	-0.613373	0.00215301
Rv1183	MmpL10	membrane protein, MmpL family, putative	-0.20006	0.307806	-0.113516	0.54046	-0.315528	0.0668296
Rv1184c		POSSIBLE EXPORTED PROTEIN	-0.0965593	0.427562	0.314128	0.00365965	0.208052	0.0489752
Rv1185c	FadD21	Long-chain-fatty-acid--CoA ligase (EC 6.2.1.3)	-0.147089	0.1478	-0.0694869	0.478933	-0.252708	0.00591936
Rv1186c		Regulator of polyketide synthase expression	-0.215697	0.0148713	0.183489	0.020873	0.157356	0.0422746
Rv1187	RocA	Delta-1-pyrroline-5-carboxylate dehydrogenase (EC 1.5.1.12)	0.221825	0.36954	0.390816	0.0655351	0.270226	0.192097
Rv1188		Proline dehydrogenase (EC 1.5.99.8) (Proline oxidase)	-0.00341756	0.988034	0.112362	0.504201	0.0608231	0.702672
Rv1189	SigI	putative RNA polymerase sigma factor	0.0222003	0.887569	-0.0120276	0.926052	-0.122911	0.268697
Rv1190		hydrolase, alpha/beta hydrolase fold family	0.0495864	0.741032	0.0894061	0.460711	0.0565077	0.626634
Rv1191		putative RNA polymerase sigma factor	-0.041008	0.586806	-0.0693855	0.272936	-0.164156	0.00633033
Rv1192		Unknown protein	-0.111733	0.452547	-0.140738	0.27798	-0.0305881	0.823606
Rv1193	FadD36	Long-chain-fatty-acid--CoA ligase (EC 6.2.1.3)	-0.028993	0.736564	-0.157317	0.0212827	-0.146602	0.0292716
Rv1194c		Regulator of polyketide synthase expression	-0.0433707	0.703998	-0.236571	0.0104622	0.0209656	0.831563
Rv1195	PE13	FIG018298: PE family protein	0.612275	0.0232067	0.622629	0.0144661	0.819753	0.0012148
Rv1196	PPE18	PPE family protein	0.69286	0.0215045	0.776901	0.00682967	0.861823	0.00250993
Rv1197	EsxK	ESAT-6-like protein EsxK	0.752087	0.00157864	0.784005	0.000320451	0.77635	0.000311388
Rv1198	EsxL	ESAT-6-like protein EsxL	0.301425	0.223837	0.685022	0.00262064	0.605053	0.00729104
Rv1199c		Mobile element protein	-0.852289	0.129791	-0.120137	0.837811	0.228689	0.667119
Rv1200		Permeases of the major facilitator superfamily	0.0772716	0.50674	0.116942	0.243775	0.181317	0.060297
Rv1201c	DapD	2,3,4,5-tetrahydropyridine-2,6-dicarboxylate N-succinyltransferase (EC 2.3.1.117)	-0.341993	0.00036723	-0.613915	2.18992e-10	-0.795114	2.56426e-14
Rv1202	DapE	N-succinyl-L,L-diaminopimelate desuccinylase (EC 3.5.1.18)	-0.0430466	0.446933	-0.199284	5.42291e-05	-0.309795	3.52015e-09
Rv1203c		Hypothetical protein	-0.168404	0.0904334	-0.258882	0.00375885	-0.167837	0.0453831
Rv1204c		ATPase	-0.166066	0.0809288	-0.372544	2.43762e-05	-0.353231	4.36498e-05
Rv1205		Lysine decarboxylase family	-0.150423	0.214713	-0.0855562	0.447776	-0.172909	0.0976458
Rv1206	FadD6	Acetoacetyl-CoA synthetase (EC 6.2.1.16) / Long-chain-fatty-acid--CoA ligase (EC 6.2.1.3)	-0.23824	0.00173173	-0.255652	0.000221777	-0.516509	2.87491e-11
Rv1207	FolP2	Non functional Dihydropteroate synthase 2	0.00646255	0.922283	-0.221185	2.34503e-05	-0.30761	1.52884e-08
Rv1208	GpgS	Glycosyltransferases involved in cell wall biogenesis	0.0152991	0.829074	-0.120836	0.0266283	-0.287414	4.5429e-07
Rv1209		Conserved protein	0.302905	0.00960906	0.271084	0.00912432	0.434735	3.26012e-05
Rv1210	TagA	DNA-3-methyladenine glycosylase (EC 3.2.2.20)	0.165509	0.0287907	0.0674791	0.337101	-0.0166578	0.814845
Rv1211		Conserved protein	-0.108971	0.377986	0.0432428	0.707881	-0.119829	0.258395
Rv1212c	GlgA	Predicted glycogen synthase, ADP-glucose transglucosylase (EC 2.4.1.21), Actinobacterial type	0.0483093	0.601941	0.0212995	0.801416	-0.17854	0.0170671
Rv1213	GlgC	Glucose-1-phosphate adenylyltransferase (EC 2.7.7.27)	-0.0429005	0.803337	0.223621	0.0982331	0.266334	0.0418656
Rv1214c	PE14	PE-PGRS FAMILY PROTEIN	0.0228336	0.838384	0.0406628	0.655563	-0.0899344	0.276796
Rv1215c		Cocaine esterase (EC 3.1.1.-)	0.23787	0.0604425	0.432794	0.000253757	0.543322	6.31331e-06
Rv1216c		PROBABLE CONSERVED INTEGRAL MEMBRANE PROTEIN	0.39126	0.00412135	0.547169	1.45252e-05	0.627538	4.7367e-07
Rv1217c		PROBABLE TETRONASIN-TRANSPORT INTEGRAL MEMBRANE PROTEIN ABC TRANSPORTER	0.442376	2.67725e-05	0.868329	2.03497e-14	0.764039	7.25035e-13
Rv1218c		ABC-type multidrug transport system, ATPase component	0.332087	0.0264405	1.04705	3.57029e-11	0.912478	4.11275e-10
Rv1219c		Transcriptional regulator, TetR family	0.356363	0.0229835	0.749916	3.57868e-07	0.834761	6.36665e-09
Rv1220c		O-methyltransferase	-0.0847118	0.308156	0.0551783	0.467763	0.00276431	0.971932
Rv1221	SigE	RNA polymerase sigma-70 factor, ECF subfamily	1.52306	2.24726e-11	2.21812	2.2017e-18	2.91722	5.55112e-23
Rv1222	RseA	Anti-sigma factor RseA	0.766849	4.23583e-09	1.11175	2.86411e-15	1.1493	7.18752e-16
Rv1223	HtrA	serine protease	0.438248	8.90976e-06	0.656869	1.06309e-10	0.585323	2.12029e-09
Rv1224	TatB	Twin-arginine translocation protein TatB	0.452193	0.00016419	0.46922	1.9877e-05	0.317324	0.00220696
Rv1225c		HAD-superfamily subfamily IIA hydrolase, hypothetical 2	0.497995	0.00255088	0.504956	0.000623847	0.454354	0.00144707
Rv1226c		transmembrane protein, distant homology with ydbT	0.118934	0.55365	0.0568544	0.751706	0.00297265	0.985587
Rv1227c		transmembrane protein, distant homology with ydbS	0.0675982	0.746973	-0.0777782	0.654149	-0.0422817	0.792615
Rv1228	LpqX	PUTATIVE LIPOPROTEIN LPQX	0.0210686	0.83747	-0.013196	0.884181	0.0143689	0.861873
Rv1229c	Mrp	Mrp protein homolog	0.142079	0.0280774	0.0994306	0.0931336	0.115879	0.0455271
Rv1230c		POSSIBLE MEMBRANE PROTEIN	-0.262065	0.171192	-0.281617	0.0992236	-0.756926	1.28144e-05
Rv1231c		PROBABLE MEMBRANE PROTEIN	-0.115974	0.0858774	-0.0825235	0.180894	-0.214714	0.000381741
Rv1232c		Mg/Co/Ni transporter MgtE / CBS domain	0.0419512	0.667542	-0.1346	0.0897079	-0.175323	0.0231217
Rv1233c		Basic proline-rich protein	0.0391513	0.792405	-0.341875	0.00326582	-0.387819	0.000731245
Rv1234		Probable transmembrane protein	-0.0754041	0.533986	0.153163	0.136079	0.229301	0.0189932
Rv1235	LpqY	Maltose/maltodextrin ABC transporter, substrate binding periplasmic protein MalE	-0.218985	0.0262912	-0.111681	0.218247	-0.052995	0.558345
Rv1236	SugA	Maltose/maltodextrin ABC transporter, permease protein MalF	-0.0965497	0.228191	-0.238019	0.00107636	-0.263165	0.000213859
Rv1237	SugB	Maltose/maltodextrin ABC transporter, permease protein MalG	-0.0875725	0.348408	-0.224602	0.0061506	-0.247339	0.00214178
Rv1238	SugC	Maltose/maltodextrin transport ATP-binding protein MalK (EC 3.6.3.19)	-0.201304	0.101464	-0.346614	0.00183066	-0.351583	0.00126512
Rv1239c	CorA	Magnesium and cobalt transport protein CorA	-0.324764	0.0722276	-0.307789	0.0601776	-0.284862	0.0739539
Rv1240	Mdh	Malate dehydrogenase (EC 1.1.1.37)	-0.333993	0.00191434	-0.640514	1.97669e-09	-0.83667	3.06597e-13
Rv1241	VapB33	Possible antitoxin VapB33	-0.567055	0.000197812	-0.83845	3.91773e-08	-0.808625	5.02249e-08
Rv1242	VapC33	Possible toxin VapC33. Contains PIN domain.	-0.393243	0.0131945	-0.645784	1.71743e-05	-0.723624	1.49017e-06
Rv1243c	PE_PGRS23	PE family protein	0.0656705	0.712882	-0.202453	0.144956	-0.218703	0.103081
Rv1244	LpqZ	Substrate-binding region of ABC-type glycine betaine transport system	-0.00877377	0.916142	-0.264939	4.88105e-05	-0.207704	0.000964804
Rv1245c		Short-chain type dehydrogenase/reductase	0.1647	0.0804503	0.258287	0.00238738	0.246886	0.00301271
Rv1246c	RelE	Toxin RelE	0.139606	0.370129	0.0975537	0.493204	0.119339	0.372193
Rv1247c	RelB	Antitoxin RelB	0.191343	0.134612	0.148661	0.204052	0.19626	0.0775158
Rv1248c	Kgd	Dihydrolipoamide succinyltransferase component (E2) of 2-oxoglutarate dehydrogenase complex (EC 2.3.1.61) / 2-oxoglutarate dehydrogenase E1 component (EC 1.2.4.2)	-0.104259	0.25683	-0.0889661	0.288628	-0.100522	0.218104
Rv1249c		Possible membrane protein	-0.0253208	0.69578	-0.120233	0.0198603	-0.223477	2.16995e-05
Rv1250		EmrB/QacA family drug resistance transporter	-0.0836718	0.345883	-0.123581	0.10825	0.138893	0.0613064
Rv1251c		Superfamily I DNA and RNA helicases and helicase subunits	-0.396908	0.0152744	-0.396383	0.00707292	-0.603447	5.55757e-05
Rv1252c	LprE	Putative lipoprotein lprE precursor	-0.378405	0.0304991	-0.391334	0.0150721	-0.622609	0.00013866
Rv1253	DeaD	Cold-shock DEAD-box protein A	-0.0406486	0.679395	0.135997	0.0869678	0.129382	0.0985847
Rv1254		Acyltransferase	0.0313626	0.767161	0.156871	0.0596029	0.171554	0.0338018
Rv1255c		Possible oxidoreductase subunit	0.155869	0.205164	0.244595	0.0233781	0.312133	0.0026705
Rv1256c	Cyp130	Cytochrome P450 130	0.0289328	0.832495	0.196931	0.0559204	0.426007	2.80604e-05
Rv1257c		Glycolate oxidase, subunit GlcD	0.214759	0.00122781	0.173998	0.00330559	0.204237	0.000504093
Rv1258c		H+ antiporter integral membrane transport protein	-0.164523	0.226902	-0.180504	0.137673	0.109465	0.349302
Rv1259	UdgB	Uracil-DNA glycosylase, family 5	-0.136354	0.316091	-0.369301	0.00149767	-0.00192183	0.985587
Rv1260		Oxidoreductase	-0.0750399	0.557754	-0.282153	0.00854886	-0.32641	0.00194863
Rv1261c		Conserved protein	-0.0332277	0.704344	0.103316	0.142185	-0.103841	0.126961
Rv1262c		Bis(5'-nucleosyl)-tetraphosphatase (asymmetrical) (EC 3.6.1.17)	0.0784644	0.363018	0.16765	0.0212186	0.188647	0.00726029
Rv1263	AmiB2	Amidase (EC 3.5.1.4)	-0.403088	0.000141032	-0.486082	1.67616e-06	-0.365999	6.78842e-05
Rv1264		Adenylate cyclase (EC 4.6.1.1)	-0.0780838	0.385896	-0.105717	0.180894	0.135553	0.0807461
Rv1265		Unknown protein	0.131249	0.242426	-0.0087326	0.937723	0.194827	0.0438367
Rv1266c	PknH	Serine/threonine protein kinase (EC 2.7.11.1)	0.0456707	0.507716	0.051399	0.39264	-0.0903543	0.111863
Rv1267c	EmbR	Transcriptional regulatory protein EmbR	-0.531082	0.00308929	-0.513148	0.00207938	-0.586601	0.000278114
Rv1268c		Hypothetical protein	-0.150703	0.107182	-0.269243	0.00140725	-0.293156	0.000261162
Rv1269c		Possible membrane protein	-0.61017	0.00115595	-0.420565	0.0151619	-0.820955	3.06049e-06
Rv1270c	LprA	Lipoprotein LprA	-0.50292	0.00411123	-0.445416	0.00449802	-0.7452	4.22179e-06
Rv1271c		Conserved hypothetical secreted protein	0.126237	0.313111	-0.0237313	0.845835	-0.250815	0.0182126
Rv1272c		Lipid A export ATP-binding/permease protein MsbA	0.00972463	0.938168	0.0429417	0.677458	-0.0310423	0.753402
Rv1273c		ABC transporter ATP-binding protein	-0.0664644	0.504216	-0.213192	0.0111461	-0.227859	0.00561487
Rv1274	LprB	Lipoprotein LprB	0.0902961	0.188031	-0.0728661	0.238209	0.133801	0.0244793
Rv1275	LprC	Putative lipoprotein LprC precursor	0.119235	0.334703	0.146179	0.177079	0.144091	0.171808
Rv1276c		Phosphohistidine phosphatase SixA	0.0847896	0.478706	-0.00709849	0.949911	0.0470338	0.643823
Rv1277		DNA double-strand break repair protein Mre11	-0.353384	0.0332687	-0.247551	0.103854	-0.0228419	0.884862
Rv1278		DNA double-strand break repair Rad50 ATPase	-0.240768	0.0546234	-0.0705091	0.553283	-0.00970721	0.935542
Rv1279		Choline dehydrogenase (EC 1.1.99.1)	-0.209662	0.00209678	-0.174591	0.00410616	-0.27427	9.84156e-06
Rv1280c	OppA	Oligopeptide ABC transporter, periplasmic oligopeptide-binding protein OppA (TC 3.A.1.5.1)	0.0966351	0.34709	0.0257935	0.794073	-0.0919602	0.299613
Rv1281c	OppD	Oligopeptide transport system permease protein OppD (TC 3.A.1.5.1)	-0.0460301	0.478895	-0.170596	0.00200709	-0.238009	1.96228e-05
Rv1282c	OppC	Oligopeptide transport system permease protein OppC (TC 3.A.1.5.1)	-0.0952053	0.24532	-0.357731	4.03761e-06	-0.49122	1.33549e-09
Rv1283c	OppB	Oligopeptide transport system permease protein OppB (TC 3.A.1.5.1)	-0.0911242	0.171558	-0.282861	5.90776e-06	-0.40426	9.5074e-10
Rv1284	CanA	Carbonic anhydrase (EC 4.2.1.1)	-0.639422	0.0135492	-0.397471	0.0931336	-0.200925	0.38514
Rv1285	CysD	Sulfate adenylyltransferase subunit 2 (EC 2.7.7.4)	-0.220731	0.342688	0.616847	0.00198125	1.11205	8.87e-08
Rv1286	CysN	Sulfate adenylyltransferase subunit 1 (EC 2.7.7.4) / Adenylylsulfate kinase (EC 2.7.1.25)	-0.126682	0.492468	0.384894	0.0126883	0.830664	5.21267e-07
Rv1287		Predicted transcriptional regulator of sulfate adenylyltransferase, Rrf2 family	-0.244465	0.0686974	-0.0130181	0.923387	0.224571	0.0440981
Rv1288		Putative esterase	-0.298327	0.0157986	-0.232691	0.0365969	-0.108916	0.304192
Rv1289		Unknown protein	0.0567628	0.637478	-0.0645319	0.531119	-0.0245506	0.808667
Rv1290A		Hypothetical protein	0.330982	0.00797881	0.0396273	0.736889	0.199072	0.0529223
Rv1290c		Conserved protein	0.124991	0.180131	0.0631568	0.465005	0.0362514	0.668462
Rv1291c		Conserved hypothetical secreted protein	-0.26813	0.0905203	-0.395101	0.00703892	-0.320651	0.0168649
Rv1292	ArgS	Arginyl-tRNA synthetase (EC 6.1.1.19)	0.0267577	0.752163	-0.114625	0.0874526	-0.0644314	0.335735
Rv1293	LysA	Diaminopimelate decarboxylase (EC 4.1.1.20)	0.0324011	0.794465	-0.0639427	0.526323	-0.00260316	0.980561
Rv1294	ThrA	Homoserine dehydrogenase (EC 1.1.1.3)	0.0126291	0.923216	-0.054145	0.61671	-0.0153323	0.885883
Rv1295	ThrC	Threonine synthase (EC 4.2.3.1)	0.165775	0.187872	0.0455173	0.709727	0.106553	0.342322
Rv1296	ThrB	Homoserine kinase (EC 2.7.1.39)	0.2757	0.00288538	0.0574912	0.504033	0.15876	0.0462742
Rv1297	Rho	Transcription termination factor Rho	-0.0789297	0.668457	-0.310725	0.0463915	-0.209814	0.171808
Rv1298	RpmE	LSU ribosomal protein L31p	-0.0349825	0.854872	-0.0343528	0.835905	0.119453	0.427015
Rv1299	PrfA	Peptide chain release factor 1	0.0395673	0.807344	-0.0991715	0.461321	0.112611	0.385904
Rv1300	HemK	Methylase of polypeptide chain release factors	0.11289	0.404983	-0.0110484	0.932546	0.0870617	0.461317
Rv1301		YrdC/Sua5 family protein, required for threonylcarbamoyladenosine (t(6)A) formation in tRNA	0.160511	0.210274	0.114127	0.329704	0.136928	0.224197
Rv1302	Rfe	Undecaprenyl-phosphate N-acetylglucosaminyl 1-phosphate transferase (EC 2.7.8.-)	0.00959931	0.93901	-0.207487	0.0302913	-0.307244	0.00118985
Rv1303		ATP synthase protein I	-0.301897	0.0137723	-0.353182	0.00148127	-0.421958	0.00013726
Rv1304	AtpB	ATP synthase A chain (EC 3.6.3.14)	-0.393495	0.00296157	-0.444347	0.000236936	-0.550034	5.96309e-06
Rv1305	AtpE	ATP synthase C chain (EC 3.6.3.14)	-0.419287	0.0305588	-0.564794	0.00124072	-0.727997	3.96477e-05
Rv1306	AtpF	ATP synthase B chain (EC 3.6.3.14)	-0.260087	0.124036	-0.542221	0.000364786	-0.668774	1.3757e-05
Rv1307	AtpH	ATP synthase B' chain (EC 3.6.3.14) / ATP synthase delta chain (EC 3.6.3.14)	-0.181184	0.130555	-0.399978	0.000281119	-0.55475	9.47908e-07
Rv1308	AtpA	ATP synthase alpha chain (EC 3.6.3.14)	-0.280086	0.0818368	-0.47279	0.00125896	-0.663236	9.20595e-06
Rv1309	AtpG	ATP synthase gamma chain (EC 3.6.3.14)	-0.301853	0.0532632	-0.485468	0.000617881	-0.589145	3.59002e-05
Rv1310	AtpD	ATP synthase beta chain (EC 3.6.3.14)	-0.254703	0.074355	-0.397983	0.00210072	-0.530921	4.74793e-05
Rv1311	AtpC	ATP synthase epsilon chain (EC 3.6.3.14)	-0.229715	0.201647	-0.379937	0.017367	-0.488087	0.00195927
Rv1312		Possible membrane protein	-0.131844	0.291093	-0.377439	0.000707323	-0.500313	8.43129e-06
Rv1313c		Mobile element protein	-0.0782384	0.784153	-0.126529	0.59667	-0.356066	0.107147
Rv1314c		Cob(I)alamin adenosyltransferase PduO (EC 2.5.1.17)	-0.0326543	0.742081	0.0215129	0.806468	0.163893	0.0290637
Rv1315	MurA	UDP-N-acetylglucosamine 1-carboxyvinyltransferase (EC 2.5.1.7)	-0.223934	0.00217781	-0.446686	1.12782e-09	-0.389439	2.89502e-08
Rv1316c	Ogt	Methylated-DNA--protein-cysteine methyltransferase (EC 2.1.1.63)	-0.00288718	0.988034	0.117482	0.418105	0.754739	1.31979e-07
Rv1317c	AlkA	Methylated-DNA--protein-cysteine methyltransferase (EC 2.1.1.63)	0.257638	0.265328	0.377738	0.0649787	1.0665	6.65183e-07
Rv1318c		Adenylate cyclase (EC 4.6.1.1)	-0.0399149	0.789255	0.0189546	0.886849	0.46829	5.48052e-05
Rv1319c		Adenylate cyclase (EC 4.6.1.1)	-0.234675	0.00477009	-0.263093	0.000509807	-0.18064	0.0129403
Rv1320c		Adenylate cyclase (EC 4.6.1.1)	-0.321443	0.000361027	-0.232762	0.00366579	-0.32375	5.81414e-05
Rv1321		Conserved hypothetical protein	-0.121077	0.164132	-0.368184	6.51007e-06	-0.451345	5.8447e-08
Rv1322		Conserved hypothetical protein	0.152122	0.23053	0.0678429	0.566292	-0.0258219	0.825408
Rv1322A		Methylmalonyl-CoA epimerase (EC 5.1.99.1); Ethylmalonyl-CoA epimerase	-0.0378435	0.844468	0.0843308	0.604921	0.0707287	0.657545
Rv1323	FadA4	3-ketoacyl-CoA thiolase (EC 2.3.1.16) @ Acetyl-CoA acetyltransferase (EC 2.3.1.9)	0.151832	0.112162	0.299757	0.000739897	0.471779	4.19263e-07
Rv1324		COG3118: Thioredoxin domain-containing protein EC-YbbN	0.174108	0.26828	0.0753583	0.617794	0.0605656	0.68055
Rv1325c	PE_PGRS24	PE-PGRS FAMILY PROTEIN	0.13994	0.228267	0.100829	0.330937	0.0932908	0.35075
Rv1326c	GlgB	1,4-alpha-glucan (glycogen) branching enzyme, GH-13-type (EC 2.4.1.18)	0.118919	0.211118	0.201007	0.0173531	0.386853	9.72592e-06
Rv1327c	GlgE	Putative glucanase glgE (EC 3.2.1.-)	0.0766207	0.414886	0.142272	0.0789892	0.209508	0.00850212
Rv1328	GlgP	Glycogen phosphorylase (EC 2.4.1.1)	-0.122489	0.0872661	-0.446596	7.43225e-10	-0.598374	3.03495e-14
Rv1329c	DinG	DinG family ATP-dependent helicase YoaA	0.108309	0.0623629	-0.0163681	0.776897	-0.177289	0.000634416
Rv1330c	PncB1	Nicotinate phosphoribosyltransferase (EC 2.4.2.11)	0.232972	0.00834112	0.412327	8.87315e-07	0.327235	3.15305e-05
Rv1331	ClpS	ATP-dependent Clp protease adaptor protein ClpS	0.62815	0.000407788	1.1297	3.40769e-10	1.3873	3.22276e-13
Rv1332		Transcriptional regulatory protein	0.550055	1.03254e-08	0.888036	1.16055e-16	0.887676	1.24596e-16
Rv1333		possible hydrolase	0.582752	7.01613e-06	0.855813	6.70063e-11	0.962131	1.04883e-12
Rv1334	Mec	Mec+	0.233002	0.0035805	0.343673	4.67788e-06	0.380295	3.5902e-07
Rv1335	CysO	9.5 kDa culture filtrate antigen Cfp10A	0.214748	0.0482731	0.431762	2.34503e-05	0.459567	4.83216e-06
Rv1336	CysM	Cysteine synthase B (EC 2.5.1.47)	0.441107	1.53523e-07	0.533748	9.23917e-11	0.562098	1.04872e-11
Rv1337		Rhomboid membrane family protein	0.495628	1.4873e-07	0.503865	1.57967e-08	0.532432	2.49608e-09
Rv1338	MurI	Glutamate racemase (EC 5.1.1.3)	0.410121	0.000373112	0.351512	0.000580637	0.372881	0.000192945
Rv1339		Metal-dependent hydrolases of the beta-lactamase superfamily III	0.173539	0.0891938	0.0640821	0.504826	0.258845	0.00426228
Rv1340	Rph	Ribonuclease PH (EC 2.7.7.56)	0.0647264	0.368569	-0.112277	0.0717292	-0.119154	0.0497983
Rv1341		Nucleoside 5-triphosphatase RdgB (dHAPTP, dITP, XTP-specific) (EC 3.6.1.15)	0.00410446	0.959211	-0.12263	0.0367553	-0.178658	0.00195269
Rv1342c		CONSERVED MEMBRANE PROTEIN	0.124106	0.261488	0.111128	0.26399	0.122192	0.194854
Rv1343c	LprD	Lipoprotein LprD	0.0810638	0.568029	0.0782799	0.523556	0.38062	0.000534974
Rv1344	MbtL	Acyl carrier protein MbtL	-0.334149	0.147576	-0.0775735	0.733511	0.259579	0.173792
Rv1345	MbtM	Long-chain-fatty-acid--CoA ligase (EC 6.2.1.3)	0.21082	0.0911304	0.0484226	0.691508	0.145411	0.194738
Rv1346	MbtN	Isovaleryl-CoA dehydrogenase (EC 1.3.99.10)	0.0818358	0.401156	0.0773735	0.365841	0.259556	0.001604
Rv1347c	MbtK	Lysine N-acyltransferase mbtK (EC 2.3.1.-) (N-acyltransferase mbtK) (Mycobactin synthetase protein K)	0.253996	0.0192531	0.354777	0.000300573	0.424715	1.29104e-05
Rv1348	IrtA	ABC transporter ATP-binding protein	0.218243	0.0905203	0.455096	0.000131259	0.594246	1.20588e-06
Rv1349	IrtB	ABC transporter ATP-binding protein	0.166266	0.136388	0.43871	1.73935e-05	0.448165	7.79247e-06
Rv1350	FabG2	3-oxoacyl-[acyl-carrier protein] reductase (EC 1.1.1.100)	0.412454	0.0396139	0.89839	2.17394e-06	1.13134	2.05567e-09
Rv1351		Hypothetical protein	0.254017	0.084252	0.597812	1.66909e-05	0.648923	1.17163e-06
Rv1352		Conserved protein	-0.0643727	0.426557	0.0278226	0.71037	0.111445	0.0930437
Rv1353c		Transcriptional regulator, TetR family	-0.0247669	0.832495	0.0212536	0.829111	-0.015454	0.861873
Rv1354c		Sensory box/GGDEF family protein	-0.0728841	0.477991	-0.309673	0.000469209	-0.333689	0.000124428
Rv1355c	MoeY	Molybdopterin biosynthesis protein MoeY	0.481071	0.0375424	0.765232	0.000227628	1.82953	4.98166e-14
Rv1356c		Hypothetical protein	0.31976	0.0403744	0.412298	0.00401327	0.846885	8.71046e-09
Rv1357c		Sensory box/GGDEF family protein	0.446587	1.27323e-05	0.37298	4.96962e-05	0.594709	9.0433e-10
Rv1358		Adenylyl cyclase class-3/4/guanylyl cyclase / Disease resistance domain-containing protein / Tetratricopeptide repeat-containing protein / Transcriptional regulator, LuxR family	0.591382	1.03254e-08	0.69796	4.29457e-12	0.740633	1.59256e-13
Rv1359		Adenylyl cyclase class-3/4/guanylyl cyclase	0.991878	1.57867e-11	1.43341	4.45559e-19	1.60287	8.86809e-22
Rv1360		Oxidoreductase	0.0912592	0.502457	-0.0181031	0.89193	-0.329626	0.00357032
Rv1361c	PPE19	PPE family protein	0.276456	0.131156	0.208206	0.198343	0.126684	0.426678
Rv1362c		Possible membrane protein	-0.187601	0.0396139	-0.0527169	0.549949	-0.267035	0.00111811
Rv1363c		Possible membrane protein	-0.229186	0.0745553	-0.179808	0.125622	-0.246086	0.0290912
Rv1364c		Serine phosphatase RsbU, regulator of sigma subunit	0.0894063	0.190957	0.154772	0.0113869	0.31159	1.27795e-06
Rv1365c	RsfA	Anti-sigma factor antagonist	-0.436877	0.00344889	-0.386717	0.00395712	-0.541075	5.65508e-05
Rv1366		GTP pyrophosphokinase (EC 2.7.6.5)	-0.178582	0.0642633	-0.419999	7.72874e-06	-0.426476	2.6184e-06
Rv1367c		Beta-lactamase class C and other penicillin binding proteins	0.11628	0.129791	0.0588995	0.407298	0.0906917	0.175336
Rv1368	LprF	Lipoprotein LprF	-0.354557	1.19982e-05	-0.209046	0.00327214	-0.444764	6.90025e-09
Rv1369c		Mobile element protein	-0.745639	0.233749	-0.949608	0.100633	0.00209934	0.997264
Rv1371		Desaturase-related protein	0.316751	0.0757436	0.632665	0.000128739	0.791029	7.66052e-07
Rv1372		Chalcone synthase (EC 2.3.1.74)	0.170169	0.264897	0.360386	0.00776816	0.611493	4.01891e-06
Rv1373		Glycolipid sulfotransferase	0.0145477	0.844237	0.0544119	0.345912	0.474466	3.99035e-13
Rv1374c		Hypothetical protein	-0.478229	0.0266776	-0.808365	4.37383e-05	-0.939441	2.69981e-06
Rv1375		Conserved hypothetical protein	-0.0224879	0.898566	0.110002	0.422473	0.892865	2.29472e-09
Rv1376		Conserved hypothetical protein	0.155362	0.049327	-0.0584132	0.428672	0.147343	0.0317883
Rv1377c		Methyltransferase (EC 2.1.1.-)	0.171987	0.0773881	0.17203	0.0468783	0.130563	0.118482
Rv1378c		HNH nuclease	0.243959	0.451878	0.332342	0.2271	0.323143	0.219405
Rv1379	PyrR	Uracil phosphoribosyltransferase (EC 2.4.2.9) / Pyrimidine operon regulatory protein PyrR	-0.306018	0.0100492	-0.607367	1.64696e-07	-0.684755	5.21403e-09
Rv1380	PyrB	Aspartate carbamoyltransferase (EC 2.1.3.2)	-0.2968	0.0641414	-0.428341	0.00396225	-0.273428	0.0539547
Rv1381	PyrC	Dihydroorotase (EC 3.5.2.3)	-0.313498	0.0678378	-0.320563	0.0407769	-0.362098	0.0171507
Rv1382		FIG00821137: secreted protein	-0.258608	0.122223	-0.262215	0.0911091	-0.161747	0.276358
Rv1383	CarA	Carbamoyl-phosphate synthase small chain (EC 6.3.5.5)	-0.295816	0.0513762	-0.287872	0.0415916	-0.243489	0.0725003
Rv1384	CarB	Carbamoyl-phosphate synthase large chain (EC 6.3.5.5)	-0.171369	0.259245	-0.217119	0.104907	-0.213358	0.102842
Rv1385	PyrF	Orotidine 5'-phosphate decarboxylase (EC 4.1.1.23)	0.124889	0.259245	-0.0688261	0.492079	0.116178	0.210187
Rv1386	PE15	PE family protein	-0.398083	0.015776	0.0703795	0.656556	0.641293	3.29944e-05
Rv1387	PPE20	PPE family protein	-0.312931	0.0167077	0.0340832	0.800283	0.611474	2.47555e-06
Rv1388	MihF	integration host factor	-0.417379	0.00741049	-0.579788	4.72575e-05	-0.599743	2.32779e-05
Rv1389	Gmk	Guanylate kinase (EC 2.7.4.8)	-0.274525	0.0858774	-0.580699	7.70955e-05	-0.735611	8.46505e-07
Rv1390	RpoZ	DNA-directed RNA polymerase omega subunit (EC 2.7.7.6)	0.0430954	0.724581	0.0582826	0.571836	0.260871	0.00729996
Rv1391	Dfp	Phosphopantothenoylcysteine decarboxylase (EC 4.1.1.36) / Phosphopantothenoylcysteine synthetase (EC 6.3.2.5)	0.251294	0.0102183	0.241169	0.00735986	0.263224	0.00323231
Rv1392	MetK	S-adenosylmethionine synthetase (EC 2.5.1.6)	0.0263208	0.890855	0.0460593	0.778537	0.222551	0.131645
Rv1393c		Cyclohexanone monooxygenase (EC 1.14.13.22)	0.0171642	0.858992	0.15881	0.0296207	0.103262	0.148409
Rv1394c	Cyp132	Cytochrome P450 132	0.00444897	0.974032	0.161961	0.100949	0.123698	0.20042
Rv1395		Transcriptional regulator, AraC family	0.21976	0.175986	0.522791	0.000285089	1.05271	1.51038e-11
Rv1396c	PE_PGRS25	PE-PGRS FAMILY PROTEIN	0.608781	0.0479644	0.697804	0.0125076	1.31227	5.9662e-06
Rv1397c	VapC10	Possible toxin VapC10	0.423786	0.0128331	0.800213	2.08329e-06	1.2361	3.18229e-11
Rv1398c	VapB10	Transcriptional regulator, CopG family	0.383919	0.0452259	0.613572	0.000939772	0.894615	2.98504e-06
Rv1399c	LipH	Esterase/lipase	-0.147197	0.0449263	-0.234275	0.000477103	-0.383219	4.46499e-08
Rv1400c	LipI	Esterase/lipase	-0.103937	0.427562	-0.305371	0.0060191	-0.402676	0.000267221
Rv1401		YhhN family membrane protein	0.271803	0.0300368	0.241882	0.030362	0.0171304	0.884093
Rv1402	PriA	Helicase PriA essential for oriC/DnaA-independent DNA replication	0.272357	0.153412	0.0932755	0.600532	0.171579	0.296595
Rv1403c		Methyltransferase	0.26708	0.0595464	0.438388	0.00055279	1.33259	3.88115e-17
Rv1404		Transcriptional regulator, MarR family	0.0136843	0.948348	0.332608	0.0385808	0.969825	4.95552e-08
Rv1405c		Methyltransferase	0.45975	0.0769463	1.2438	4.37685e-07	2.64873	3.88115e-17
Rv1406	Fmt	Methionyl-tRNA formyltransferase (EC 2.1.2.9)	0.130947	0.377986	0.0876414	0.511702	0.294776	0.0161272
Rv1407	Fmu	Ribosomal RNA small subunit methyltransferase B (EC 2.1.1.-)	0.193424	0.018472	0.186499	0.0103809	0.284399	8.67664e-05
Rv1408	Rpe	Ribulose-phosphate 3-epimerase (EC 5.1.3.1)	0.00796004	0.954002	-0.0381996	0.736042	-0.130956	0.198972
Rv1409	RibG	Diaminohydroxyphosphoribosylaminopyrimidine deaminase (EC 3.5.4.26) / 5-amino-6-(5-phosphoribosylamino)uracil reductase (EC 1.1.1.193)	0.234762	0.0149087	0.173951	0.0476434	0.0818583	0.351139
Rv1410c		EmrB/QacA family drug resistance transporter	0.560537	1.38668e-05	0.746251	7.64865e-09	0.756422	3.64777e-09
Rv1411c	LprG	Lipoprotein LprG	0.443771	0.000940737	0.887132	1.78376e-10	1.02306	1.56627e-12
Rv1412	RibC	Riboflavin synthase eubacterial/eukaryotic (EC 2.5.1.9)	0.242072	0.000123184	0.482288	4.73227e-13	0.573081	1.68317e-16
Rv1413		METAL-ACTIVATED PYRIDOXAL ENZYME	-0.14736	0.116273	0.0343734	0.708292	-0.139453	0.0876512
Rv1414		METAL-ACTIVATED PYRIDOXAL ENZYME	0.0215129	0.903309	-0.211479	0.101414	-0.295615	0.0149772
Rv1415	RibA2	3,4-dihydroxy-2-butanone 4-phosphate synthase / GTP cyclohydrolase II (EC 3.5.4.25)	0.398378	0.000413151	0.724659	3.39689e-10	0.751139	9.75358e-11
Rv1416	RibH	6,7-dimethyl-8-ribityllumazine synthase (EC 2.5.1.78)	0.46246	0.000127371	0.698361	3.35719e-09	0.633906	1.89206e-08
Rv1417		Cell division protein DivIC (FtsB), stabilizes FtsL against RasP cleavage	0.689181	0.000306773	0.605568	0.000275265	0.439541	0.00558782
Rv1418	LprH	Lipoprotein LprH	0.106848	0.158315	0.0358304	0.617794	-0.160483	0.0147205
Rv1419		Unknown protein	0.0749216	0.534168	0.234633	0.0198413	0.566165	1.27893e-07
Rv1420	UvrC	Excinuclease ABC subunit C	0.103421	0.227678	0.0742911	0.341715	0.151542	0.042245
Rv1421		Conserved protein	-0.0097225	0.929138	-0.140166	0.0924004	-0.17262	0.0325401
Rv1422		Conserved hypothetical protein	0.0130233	0.911466	-0.0669088	0.467537	-0.213809	0.012796
Rv1423	WhiA	Probable transcriptional regulatory protein WhiA	-0.153298	0.0945282	-0.181481	0.0275885	-0.312104	0.000145791
Rv1424c		Possible membrane protein	-0.0634452	0.451789	-0.104405	0.151847	-0.15298	0.0278722
Rv1425		Wax ester synthase/acyl-CoA:diacylglycerol acyltransferase	-0.0544465	0.614427	0.14289	0.108197	-0.0297528	0.746638
Rv1426c	LipO	Lipase (EC 3.1.1.3)	0.129279	0.143158	-0.00262213	0.976709	-0.3163	7.02055e-05
Rv1427c	FadD12	Long-chain-fatty-acid--CoA ligase (EC 6.2.1.3)	0.193033	0.0314768	0.00636009	0.944506	-0.232912	0.00352436
Rv1428c		acyltransferase family protein	-0.0441386	0.555025	-0.316599	1.55269e-06	-0.475605	2.87491e-11
Rv1429		Putative transcriptional regulator, PucR family	-0.111095	0.232928	-0.0452499	0.615547	-0.0517193	0.532842
Rv1430	PE16	PE family protein	-0.0299804	0.678864	-0.0966472	0.0979093	0.0804127	0.157005
Rv1431		Possible membrane protein	-0.126223	0.105887	-0.0818881	0.253086	-0.169454	0.0125981
Rv1432		Phytoene dehydrogenase and related proteins	0.15231	0.148385	0.251241	0.00633549	0.168767	0.0523244
Rv1433		Possible conserved exported protein	0.412722	6.85979e-08	1.12218	7.41595e-26	0.780567	9.13744e-19
Rv1434		Hypothetical protein	0.796624	0.00106548	1.57886	2.32027e-11	1.27779	5.41968e-09
Rv1435c		Probable conserved Proline, Glycine, Valine-rich secreted protein	0.663784	5.81141e-07	1.60669	6.19683e-21	1.54065	4.08787e-20
Rv1436	Gap	NAD-dependent glyceraldehyde-3-phosphate dehydrogenase (EC 1.2.1.12)	-0.128722	0.137982	-0.20447	0.00855547	-0.421521	2.7518e-07
Rv1437	Pgk	Phosphoglycerate kinase (EC 2.7.2.3)	-0.0612103	0.529582	-0.171357	0.0363074	-0.424909	7.0865e-07
Rv1438	TpiA	Triosephosphate isomerase (EC 5.3.1.1)	-0.0839775	0.255335	-0.226938	0.000608409	-0.408031	8.5866e-09
Rv1439c		Unknown protein	-0.0898177	0.381353	-0.0893033	0.31945	-0.238718	0.00534359
Rv1440	SecG	Preprotein translocase subunit SecG (TC 3.A.5.1.1)	-0.0941407	0.242153	-0.282332	0.000105845	-0.432796	1.74556e-08
Rv1441c	PE_PGRS26	PE-PGRS FAMILY PROTEIN	-0.153249	0.109588	-0.317814	0.000209613	-0.463569	1.69153e-07
Rv1442	BisC	Biotin sulfoxide reductase (EC 1.-.-.-)	0.534423	5.30119e-05	0.955301	7.77389e-12	1.09109	6.76095e-14
Rv1443c		Unknown protein	0.176991	0.0300136	0.317105	3.27332e-05	0.312878	2.28471e-05
Rv1444c		Unknown protein	-0.138089	0.113022	-0.12823	0.103393	-0.320873	4.99746e-05
Rv1445c	DevB	6-phosphogluconolactonase (EC 3.1.1.31), eukaryotic type	0.0237038	0.806792	-0.105391	0.165685	-0.181631	0.0134784
Rv1446c	OpcA	OpcA, an allosteric effector of glucose-6-phosphate dehydrogenase, actinobacterial	-0.0759664	0.373754	-0.240553	0.00119406	-0.34011	6.4088e-06
Rv1447c	Zwf2	Glucose-6-phosphate 1-dehydrogenase (EC 1.1.1.49)	-0.107399	0.180058	-0.241048	0.000824116	-0.357904	1.40219e-06
Rv1448c	Tal	Transaldolase (EC 2.2.1.2)	-0.165004	0.102742	-0.294865	0.00119027	-0.386706	2.53513e-05
Rv1449c	Tkt	Transketolase (EC 2.2.1.1)	-0.0604729	0.502457	-0.226555	0.00331669	-0.275995	0.000361131
Rv1450c	PE_PGRS27	PE_PGRS family protein	-0.0430164	0.798728	-0.35151	0.00555148	-0.250162	0.0364697
Rv1451	CtaB	Heme O synthase, protoheme IX farnesyltransferase (EC 2.5.1.-) COX10-CtaB	0.0443438	0.765132	-0.036132	0.779743	-0.00541649	0.965391
Rv1452c	PE_PGRS28	PE_PGRS family protein	0.0451304	0.782583	0.00412586	0.976709	0.0868578	0.465879
Rv1453		Possible transcriptional activator protein	-0.191955	0.0267626	-0.220546	0.00517401	-0.42904	2.26169e-07
Rv1454c	Qor	Quinone oxidoreductase (EC 1.6.5.5)	-0.00208717	0.982173	0.0569881	0.386102	0.0292956	0.658781
Rv1455		Conserved protein	-0.354216	0.00231288	-0.370227	0.00053782	-0.41969	5.26181e-05
Rv1456c		Cytochrome oxidase assembly protein	-0.172575	0.0449888	-0.406904	8.88272e-07	-0.432222	8.6104e-08
Rv1457c		ABC-type multidrug transport system, permease component	-0.0533279	0.418478	-0.376238	3.12824e-09	-0.370547	2.49608e-09
Rv1458c		ABC-type multidrug transport system, ATPase component	-0.188599	0.00196146	-0.386646	4.05763e-10	-0.438289	4.2406e-12
Rv1459c		POSSIBLE CONSERVED INTEGRAL MEMBRANE PROTEIN	-0.114036	0.260734	-0.207761	0.0207311	-0.314403	0.000476332
Rv1460		Iron-sulfur cluster regulator SufR	0.160615	0.65339	0.428409	0.137694	1.02623	0.000365895
Rv1461		Iron-sulfur cluster assembly protein SufB @ intein-containing	-0.0509978	0.878723	0.202428	0.453044	0.445276	0.0824194
Rv1462		Iron-sulfur cluster assembly protein SufD	0.187279	0.449958	0.294987	0.169615	0.548183	0.0100415
Rv1463		Iron-sulfur cluster assembly ATPase protein SufC	0.00576886	0.984776	0.0753001	0.73366	0.311413	0.120964
Rv1464	Csd	Cysteine desulfurase (EC 2.8.1.7), SufS subfamily	0.190797	0.417544	0.274933	0.180324	0.551226	0.0065982
Rv1465		Putative iron-sulfur cluster assembly scaffold protein for SUF system, SufE2	0.235309	0.337987	0.24583	0.253685	0.48892	0.0171507
Rv1466		PaaD-like protein (DUF59) involved in Fe-S cluster assembly	0.109179	0.57093	0.203155	0.206634	0.372534	0.0166055
Rv1467c	FadE15	3-methylmercaptopropionyl-CoA dehydrogenase (DmdC)	-0.120277	0.409218	-0.0494887	0.714701	-0.142236	0.246331
Rv1468c	PE_PGRS29	PE family protein	0.305407	0.00275784	0.529074	7.75451e-08	0.391751	2.01149e-05
Rv1469	CtpD	Lead, cadmium, zinc and mercury transporting ATPase (EC 3.6.3.3) (EC 3.6.3.5); Copper-translocating P-type ATPase (EC 3.6.3.4)	0.767393	1.42813e-08	1.06366	3.61379e-14	0.595925	4.54929e-07
Rv1470	TrxA	Thioredoxin TrxA	0.419739	0.00160865	0.323439	0.00801214	0.173152	0.14085
Rv1471	TrxB1	Thioredoxin TrxB1	0.30596	0.19623	0.637053	0.00269453	0.775941	0.0001471
Rv1472	EchA12	Enoyl-CoA hydratase (EC 4.2.1.17)	0.0272451	0.784341	-0.00906553	0.91983	0.269661	0.000538671
Rv1473		ABC transporter ATP-binding protein	-0.184188	0.000451223	-0.392659	1.58155e-12	-0.29062	8.71562e-09
Rv1473A		POSSIBLE TRANSCRIPTIONAL REGULATORY PROTEIN	0.0902562	0.394488	-0.262138	0.00395366	-0.35283	8.20783e-05
Rv1474c		Transcriptional regulator, TetR family	-0.0546515	0.372351	-0.0550777	0.310937	-0.17734	0.000703121
Rv1475c	Acn	Aconitate hydratase (EC 4.2.1.3) @ 2-methylisocitrate dehydratase (EC 4.2.1.99)	-0.139087	0.242426	-0.134873	0.208248	-0.266904	0.0107449
Rv1476		Possible membrane protein	-0.295596	0.0126337	-0.57529	5.3017e-07	-0.821181	2.99002e-11
Rv1477	RipA	NLP/P60 family protein	-0.0265687	0.866296	0.120811	0.335185	-0.378898	0.00144626
Rv1478		Invasion protein	0.153585	0.199837	0.409073	0.000186126	-0.144552	0.166188
Rv1479	MoxR1	COG0714: MoxR-like ATPases	0.124893	0.183552	0.0462185	0.609741	-0.0475769	0.586722
Rv1480		Possible membrane protein	0.310789	0.0143665	0.159897	0.168879	0.0631167	0.593507
Rv1481		Possible membrane protein	0.295272	0.0173047	0.113855	0.322843	-0.0183575	0.876855
Rv1482c		Conserved hypothetical protein	0.0714619	0.601709	-0.0928776	0.423704	-0.0201973	0.861873
Rv1483	FabG1	3-oxoacyl-[acyl-carrier protein] reductase (EC 1.1.1.100)	-0.246442	0.086398	-0.421688	0.00119406	-0.443701	0.000552119
Rv1484	InhA	Enoyl-[acyl-carrier-protein] reductase [NADH] (EC 1.3.1.9)	-0.142644	0.1478	-0.411386	8.1373e-06	-0.464925	5.32115e-07
Rv1485	HemZ	Ferrochelatase, protoheme ferro-lyase (EC 4.99.1.1)	0.0616856	0.430395	0.104461	0.116866	0.135682	0.0347069
Rv1486c		Conserved hypothetical protein	0.535265	0.000158078	0.885569	5.66688e-10	0.984192	1.6039e-11
Rv1487		Putative activity regulator of membrane protease YbbK	0.569453	1.28619e-05	0.928223	4.42646e-12	0.882757	7.13682e-12
Rv1488		Putative stomatin/prohibitin-family membrane protease subunit YbbK	0.514497	1.93182e-06	0.859945	1.64919e-13	0.789099	2.90381e-12
Rv1489		Conserved protein	0.481459	4.05235e-06	0.827396	1.25233e-13	0.823655	6.76095e-14
Rv1489A		Methylmalonyl-CoA mutase (EC 5.4.99.2)	0.5262	1.26928e-06	0.805226	6.87894e-13	0.829136	7.93081e-14
Rv1490		Possible membrane protein	-0.312344	0.0433781	-0.205509	0.146526	-0.278697	0.0406544
Rv1491c		DedA family protein paralog	-0.0164248	0.824205	0.0180163	0.77409	-0.138753	0.0122643
Rv1492	MutA	Methylmalonyl-CoA mutase, small subunit (EC 5.4.99.2)	0.214952	0.244907	0.37673	0.0205188	0.727988	1.17944e-05
Rv1493	MutB	Methylmalonyl-CoA mutase (EC 5.4.99.2)	0.154697	0.188179	0.232072	0.0263041	0.472504	9.58227e-06
Rv1494	MazE4	Possible antitoxin MazE4	-0.128591	0.14095	-0.0412622	0.623292	-0.000519692	0.995309
Rv1495	MazF4	Possible toxin MazF4	-0.372499	0.0217828	-0.451782	0.00359137	-0.150843	0.311748
Rv1496		putative periplasmic protein kinase ArgK and related GTPases of G3E family	0.062367	0.327428	0.0615101	0.275424	0.154446	0.0038931
Rv1497	LipL	Esterase LipL	1.09226	1.39591e-15	1.42185	2.32709e-21	1.22557	8.05145e-19
Rv1498A		Conserved protein	-0.498512	0.00779274	-0.368344	0.0373574	-0.437034	0.00900897
Rv1498c		Methyltransferase (EC 2.1.1.-)	-0.182387	0.0777916	-0.228907	0.01388	-0.290553	0.00154028
Rv1499		Hypothetical protein	-0.10351	0.213495	-0.401581	3.80588e-07	-0.342682	4.01891e-06
Rv1500		Glycosyl transferase, family 2	-0.247235	0.0267282	-0.336798	0.000950604	-0.26416	0.00731577
Rv1501		Conserved hypothetical protein	-0.141302	0.264864	-0.117837	0.303263	0.0174408	0.882594
Rv1502		Hypothetical protein	-0.163806	0.384364	0.0222294	0.906013	0.0784707	0.641616
Rv1503c		Conserved hypothetical protein	0.367022	0.0115389	0.262544	0.0383837	0.608203	2.12749e-06
Rv1504c		4-keto-6-deoxy-N-Acetyl-D-hexosaminyl-(Lipid carrier) aminotransferase	-0.243247	0.039505	-0.323919	0.00287852	-0.192306	0.0659896
Rv1505c		Acyltransferase	-0.114334	0.493651	-0.246892	0.0856261	-0.138999	0.325096
Rv1506c		SAM (And some other nucleotide) binding motif	-0.145823	0.321593	-0.334436	0.010368	-0.270343	0.0316839
Rv1507A		Hypothetical protein	-0.474842	0.000622013	-0.52097	4.26078e-05	-0.510813	3.99399e-05
Rv1507c		Conserved protein	-0.423083	0.00339028	-0.464115	0.00047145	-0.4023	0.00167025
Rv1508A		Conserved hypothetical protein	0.0747568	0.480314	0.0861175	0.349313	-0.0417599	0.645164
Rv1508c		Possible membrane protein	-0.353715	0.0044604	-0.461492	5.03116e-05	-0.567909	9.31593e-07
Rv1509		Methyltransferase domain	-0.0755294	0.592252	-0.127973	0.288133	-0.0114412	0.925566
Rv1510		PROBABLE CONSERVED INTEGRAL MEMBRANE PROTEIN	-0.0865052	0.200431	-0.216469	0.000391761	-0.212031	0.000378998
Rv1511	GmdA	GDP-mannose 4,6-dehydratase (EC 4.2.1.47)	-0.00110497	0.989785	-0.0655254	0.316281	-0.190186	0.00251054
Rv1512	EpiA	GDP-fucose synthetase	0.0148185	0.797068	-0.102689	0.0213147	-0.17465	9.59004e-05
Rv1513		FkbM family methyltransferase	-0.0175989	0.827662	-0.10428	0.0951919	-0.195231	0.00147845
Rv1514c		Putative glycosyl transferase	-0.270134	0.143728	-0.513224	0.00293734	-0.654289	0.000128585
Rv1515c		Conserved hypothetical protein	-0.545822	0.043497	-0.838666	0.00149767	-0.898047	0.000463088
Rv1516c		Probable sugar transferase	-0.567004	0.0012498	-0.668163	4.96962e-05	-0.794839	1.59019e-06
Rv1517		Conserved hypothetical transmembrane protein	-0.152732	0.361868	-0.249664	0.0984052	-0.265941	0.059781
Rv1518		Glycosyltransferase PglI (EC 2.4.1.-)	-0.0547232	0.572392	-0.128828	0.107531	-0.13335	0.0800128
Rv1519		Conserved hypothetical protein	-0.301739	0.0394743	-0.189269	0.154141	-0.209079	0.0927557
Rv1520		Uncharacterized protein Rv1520/MT1570	-0.0679204	0.491235	-0.161033	0.0521958	-0.196422	0.0152373
Rv1521	FadD25	Long-chain-fatty-acid--CoA ligase (EC 6.2.1.3)	-0.134106	0.183387	-0.190258	0.0342148	-0.241096	0.00633305
Rv1522c	MmpL12	Putative membrane protein MmpL12	0.112064	0.0546194	0.17262	0.00119027	0.0470952	0.372888
Rv1523		Probable methyltransferase (EC 2.1.1.-)	-0.182178	0.0387489	-0.167236	0.0383837	-0.416146	7.74512e-07
Rv1524		Uncharacterized glycosyltransferase Rv1524/MT1575 (EC 2.-.-.-)	-0.149165	0.229959	-0.257181	0.0188449	-0.565109	1.04969e-06
Rv1525	WbbL2	POSSIBLE RHAMNOSYL TRANSFERASE WBBL2	-0.0888684	0.41731	-0.186678	0.0477917	-0.20079	0.027274
Rv1526c		Uncharacterized protein Rv1526c/MT1577	0.045469	0.695179	-0.0678619	0.480616	0.0497045	0.592417
Rv1527c	Pks5	Polyketide synthase	-0.099109	0.256355	-0.125867	0.105726	-0.00316518	0.969977
Rv1528c	PapA4	PROBABLE CONSERVED POLYKETIDE SYNTHASE ASSOCIATED PROTEIN PAPA4	0.330907	0.098941	0.435244	0.0122881	1.03292	2.27734e-09
Rv1529	FadD24	Long-chain-fatty-acid--CoA ligase (EC 6.2.1.3)	0.0578101	0.667542	0.375719	0.000660891	0.609654	1.01978e-07
Rv1530	Adh	Alcohol dehydrogenase (EC 1.1.1.1)	0.172885	0.0486394	0.166756	0.0306847	0.252443	0.000659932
Rv1531		Carboxymuconolactone decarboxylase	0.0389311	0.710452	0.128388	0.129847	0.180668	0.0242953
Rv1532c		Putative uncharacterized protein BCG_1584c	-0.0582478	0.621223	0.307054	0.00140818	0.595302	3.11703e-09
Rv1533		Enoyl-[acyl-carrier-protein] reductase [FMN] (EC 1.3.1.9)	-0.00522876	0.974719	0.206244	0.0903156	0.601463	2.12024e-06
Rv1534		Transcriptional regulator, TetR family	-0.101945	0.248455	0.0339399	0.686803	0.140793	0.0614687
Rv1535		Putative uncharacterized protein BCG_1587	-0.744959	0.0145438	0.448582	0.110411	0.858878	0.00267789
Rv1536	IleS	Isoleucyl-tRNA synthetase (EC 6.1.1.5)	-0.0146553	0.922043	0.487035	5.99758e-05	1.1112	6.08683e-14
Rv1537	DinX	DNA polymerase IV (EC 2.7.7.7)	0.0427798	0.726902	0.0196443	0.854888	0.220967	0.0136489
Rv1538c	AnsA	L-asparaginase (EC 3.5.1.1)	-0.0388442	0.657268	-0.0586362	0.425241	-0.099184	0.14894
Rv1539	LspA	Lipoprotein signal peptidase (EC 3.4.23.36)	0.310369	0.0990366	0.441926	0.00891848	0.574387	0.000566336
Rv1540		Ribosomal large subunit pseudouridine synthase D (EC 4.2.1.70)	0.286704	0.0403744	0.387102	0.00240551	0.374168	0.00267271
Rv1541c	LprI	Lipoprotein, LprL	0.232679	0.0406625	0.318869	0.00202864	0.245071	0.0137034
Rv1542c	GlbN	Cyanoglobin; Hemoglobin-like protein HbN	0.459414	0.026258	0.42717	0.0167133	0.528544	0.00194872
Rv1543		Oxidoreductase, short-chain dehydrogenase/reductase family	0.115095	0.127833	0.244417	0.000372173	0.121172	0.0672986
Rv1544		Ketoacyl reductase	0.248286	0.00133699	0.247628	0.000405171	0.0288062	0.68662
Rv1545		Hypothetical protein	0.271172	0.0027549	0.243047	0.00246456	0.0931934	0.231744
Rv1546		Conserved protein	-0.00162619	0.987614	-0.103656	0.125522	-0.315179	4.88067e-06
Rv1547	DnaE	DNA polymerase III alpha subunit (EC 2.7.7.7)	-0.211706	0.00242704	-0.292189	8.90246e-06	-0.4965	6.80678e-12
Rv1548c	PPE21	PPE family protein	-0.164566	0.145292	-0.265623	0.00881487	-0.193767	0.0476933
Rv1549	FadD11.1	Long-chain-fatty-acid--CoA ligase (EC 6.2.1.3)	-0.299266	0.0303127	-0.77115	3.25332e-08	-0.661084	5.34349e-07
Rv1550	FadD11	Long-chain-fatty-acid--CoA ligase (EC 6.2.1.3)	-0.483062	0.0114066	-0.61586	0.0006481	-0.895188	1.44195e-06
Rv1551	PlsB1	Glycerol-3-phosphate acyltransferase (EC 2.3.1.15)	-0.0977133	0.452547	-0.205415	0.0631564	-0.284394	0.0072073
Rv1552	FrdA	Succinate dehydrogenase flavoprotein subunit (EC 1.3.99.1)	-0.507506	0.00673931	-0.571511	0.000916943	-1.0922	5.56468e-09
Rv1553	FrdB	Succinate dehydrogenase iron-sulfur protein (EC 1.3.99.1)	-0.544639	0.0105643	-0.691608	0.000526454	-1.37011	8.9195e-10
Rv1554	FrdC	Fumarate reductase subunit C	-0.539341	0.0261619	-0.575537	0.00904593	-0.780118	0.000534248
Rv1555	FrdD	Fumarate reductase subunit D	-0.0689406	0.764709	-0.582894	0.00126163	-0.661679	0.000129541
Rv1556		Transcriptional regulator, TetR family	-0.0639192	0.568029	-0.295012	0.0019237	-0.330579	0.00034346
Rv1557	MmpL6	Transmembrane transport protein MmpL6	0.521256	1.52882e-09	0.329623	8.42348e-06	0.15875	0.0213589
Rv1558		AclJ	0.182281	0.0152001	0.102935	0.129168	-0.00873176	0.902153
Rv1559	IlvA	Threonine dehydratase (EC 4.3.1.19)	0.00303781	0.974032	-0.253904	0.000205005	-0.461277	6.23635e-10
Rv1560	VapB11	Possible antitoxin VapB11	0.288565	0.00121773	0.318805	9.42035e-05	0.176991	0.0212506
Rv1561	VapC11	Possible toxin VapC11	0.255042	0.0104887	0.411243	9.25454e-06	0.418561	3.70668e-06
Rv1562c	TreZ	Malto-oligosyltrehalose trehalohydrolase (EC 3.2.1.141)	0.213825	0.00288538	0.228765	0.000388798	0.235777	0.00019618
Rv1563c	TreY	Malto-oligosyltrehalose synthase (EC 5.4.99.15)	0.411783	0.00176548	0.435457	0.000234746	0.51158	1.3111e-05
Rv1564c	TreX	Glycogen debranching enzyme (EC 3.2.1.-)	0.148503	0.0634977	0.275287	0.000200183	0.316625	1.69046e-05
Rv1565c		O-antigen acetylase	0.182039	0.0267263	0.395301	9.52693e-07	0.414434	2.39417e-07
Rv1566c		Invasion protein	-0.275847	0.0254469	0.356801	0.0017597	0.0633243	0.586701
Rv1567c		Probable hypothetical membrane protein	-0.182403	0.0373779	-0.12868	0.108095	-0.409954	8.96031e-07
Rv1568	BioA	Adenosylmethionine-8-amino-7-oxononanoate aminotransferase (EC 2.6.1.62)	0.0536345	0.533419	-0.0220154	0.780798	-0.00651142	0.931818
Rv1569	BioF1	8-amino-7-oxononanoate synthase (EC 2.3.1.47)	0.0383754	0.738634	-0.0491832	0.61143	-0.141854	0.110258
Rv1570	BioD	Dethiobiotin synthetase (EC 6.3.3.3)	0.0879748	0.490427	-0.129962	0.217428	-0.09444	0.35293
Rv1571		Conserved protein	0.149686	0.232363	-0.148172	0.172534	-0.310462	0.00327247
Rv1572c		Conserved hypothetical protein	-0.118889	0.562929	-0.0342325	0.856707	-0.426738	0.0097805
Rv1573		Probable phiRV1 phage protein	0.758915	0.0192854	0.0238345	0.937723	0.275473	0.314127
Rv1574		Probable PhiRv1 phage related protein	0.438639	0.117068	0.718798	0.00276559	1.58525	9.70965e-11
Rv1575		Probable PhiRv1 phage protein	0.776411	0.022672	0.807457	0.00389881	1.6589	4.25891e-09
Rv1576c		Phage major capsid protein	0.679827	0.0246411	0.958235	0.000427215	1.41441	2.83387e-07
Rv1577c		PhiRv1 phage, prohead protease, HK97 family	0.614194	0.0396139	0.936186	0.000438771	1.40042	1.24447e-07
Rv1578c		Probable phiRv1 phage protein	0.559012	0.0208127	1.06834	1.58644e-06	1.4433	3.40305e-11
Rv1579c		Probable phiRv1 phage protein	-0.216547	0.115316	0.125898	0.316363	0.107664	0.351376
Rv1580c		Probable phiRv1 phage protein	-0.296192	0.0371642	-0.640447	4.2863e-06	-0.817382	9.83574e-09
Rv1581c		Probable phiRv1 phage protein	-0.192083	0.145292	-0.407564	0.000732943	-0.44469	9.95212e-05
Rv1582c		DNA primase/helicase, phage-associated	0.0963828	0.572392	0.0753898	0.606691	0.434302	0.000762315
Rv1583c		Probable phiRv1 phage protein	0.174139	0.521155	0.24446	0.267494	0.69916	0.000543342
Rv1584c		Putative phiRv1 phage protein	0.360675	0.000399663	0.514122	8.21881e-08	0.90135	4.0166e-16
Rv1585c		Putative phiRv1 phage protein	0.370859	0.036863	0.730926	7.20548e-06	1.15157	9.75057e-12
Rv1586c		Probable phiRv1 integrase	0.226137	0.245254	0.692733	5.64511e-05	1.16024	1.91334e-10
Rv1587c		Partial REP13E12 repeat protein	-0.592105	0.324612	-0.170009	0.779827	0.171229	0.763345
Rv1588c		Partial REP13E12 repeat protein	0.00498879	0.992252	0.298326	0.515712	1.144	0.00579729
Rv1589	BioB	Biotin synthase (EC 2.8.1.6)	-0.275503	0.000828721	-0.419999	1.15385e-07	-0.639438	3.19249e-13
Rv1590		Conserved hypothetical protein	-0.276169	0.00146462	-0.400977	1.33114e-06	-0.707399	6.66189e-14
Rv1591		Possible membrane protein	-0.132396	0.119065	-0.501367	3.42618e-09	-0.346368	7.93271e-06
Rv1592c		Lipase 1 (EC 3.1.1.3)	-0.541062	0.0107945	-0.814332	3.34616e-05	-0.465017	0.013402
Rv1593c		Nudix-related transcriptional regulator NrtR	0.153557	0.577826	0.507334	0.0259023	0.774192	0.000564169
Rv1594	NadA	Quinolinate synthetase (EC 2.5.1.72)	0.219622	0.212347	0.202623	0.215042	0.12587	0.441594
Rv1595	NadB	L-aspartate oxidase (EC 1.4.3.16)	0.250114	0.165477	0.354958	0.0339121	0.309266	0.059871
Rv1596	NadC	Quinolinate phosphoribosyltransferase [decarboxylating] (EC 2.4.2.19)	0.26428	0.0505099	0.295865	0.018358	0.0947154	0.454938
Rv1597		Methyltransferase (EC 2.1.1.-)	0.136693	0.028654	0.182126	0.00142714	0.0441792	0.439109
Rv1598c		Conserved protein	0.457836	0.000122685	0.780964	1.00189e-10	0.83387	6.97581e-12
Rv1599	HisD	Histidinol dehydrogenase (EC 1.1.1.23)	0.327645	0.102778	0.598773	0.00112567	0.809076	1.71087e-05
Rv1600	HisC1	Histidinol-phosphate aminotransferase (EC 2.6.1.9)	0.217897	0.174997	0.532273	0.000291332	0.797932	2.04735e-07
Rv1601	HisB	Imidazoleglycerol-phosphate dehydratase (EC 4.2.1.19)	0.0968782	0.45121	0.249808	0.0221492	0.404436	0.000180571
Rv1602	HisH	Imidazole glycerol phosphate synthase amidotransferase subunit (EC 2.4.2.-)	0.30025	0.0232471	0.436824	0.000321936	0.568617	2.64881e-06
Rv1603	HisA	Phosphoribosylformimino-5-aminoimidazole carboxamide ribotide isomerase (EC 5.3.1.16) / Acting phosphoribosylanthranilate isomerase (EC 5.3.1.24)	0.423595	0.00120577	0.399539	0.00066334	0.453163	9.13632e-05
Rv1604	ImpA	Histidinol-phosphatase [alternative form] (EC 3.1.3.15)	0.45221	0.00401183	0.415246	0.00305122	0.587989	2.87483e-05
Rv1605	HisF	Imidazole glycerol phosphate synthase cyclase subunit (EC 4.1.3.-)	0.549173	0.0051963	0.535314	0.00220618	0.671708	9.86882e-05
Rv1606	HisI	Phosphoribosyl-AMP cyclohydrolase (EC 3.5.4.19)	0.365677	0.00213265	0.383778	0.000304416	0.345837	0.000622373
Rv1607	ChaA	Calcium/proton antiporter	0.0400358	0.533212	-0.082576	0.127364	-0.197968	0.000232549
Rv1608c	BcpB	Alkyl hydroperoxide reductase subunit C-like protein	0.106982	0.248455	0.103053	0.213488	0.0510205	0.540278
Rv1609	TrpE	Anthranilate synthase, aminase component (EC 4.1.3.27)	-0.0496398	0.648521	-0.190853	0.0305409	-0.370183	3.62466e-05
Rv1610		Possible conserved membrane protein	0.125188	0.250881	-0.127203	0.185002	-0.237371	0.0104211
Rv1611	TrpC	Indole-3-glycerol phosphate synthase (EC 4.1.1.48)	-0.140865	0.0320877	-0.396312	4.29447e-09	-0.698966	3.90669e-18
Rv1612	TrpB	Tryptophan synthase beta chain (EC 4.2.1.20)	-0.117129	0.143429	-0.427223	5.77022e-08	-0.704398	3.51798e-15
Rv1613	TrpA	Tryptophan synthase alpha chain (EC 4.2.1.20)	-0.0296508	0.845339	-0.254095	0.0310447	-0.429985	0.000246785
Rv1614	Lgt	Prolipoprotein diacylglyceryl transferase (EC 2.4.99.-)	-0.0675994	0.578078	-0.303196	0.00312789	-0.412467	5.65508e-05
Rv1615		Probable membrane protein	0.384059	1.22924e-07	0.358401	8.7471e-08	0.349971	9.31302e-08
Rv1616		Possible membrane protein	0.587821	1.62431e-06	0.541559	1.21505e-06	0.474332	8.03431e-06
Rv1617	PykA	Pyruvate kinase (EC 2.7.1.40)	-0.112374	0.199624	-0.317735	6.54076e-05	-0.482601	1.09377e-08
Rv1618	TesB1	Acyl-CoA thioesterase II (EC 3.1.2.-)	-0.185418	0.153126	-0.438416	0.000205013	-0.600279	7.10334e-07
Rv1619		Conserved membrane protein	0.0568829	0.526299	0.0190541	0.820598	-0.0530765	0.481282
Rv1620c	CydC	Transport ATP-binding protein CydC	-0.077224	0.722421	-0.000556335	0.997506	0.0361119	0.819633
Rv1621c	CydD	Transport ATP-binding protein CydD	-0.189634	0.277863	-0.0821928	0.603492	0.0609768	0.686721
Rv1622c	CydB	Cytochrome d ubiquinol oxidase subunit II (EC 1.10.3.-)	-0.395297	0.0414817	-0.0487752	0.800033	-0.0976933	0.542071
Rv1623c	CydA	Cytochrome d ubiquinol oxidase subunit I (EC 1.10.3.-)	-0.0883536	0.539904	0.0821722	0.515462	0.127293	0.296996
Rv1624c		Possible membrane protein	-0.110661	0.253576	0.126988	0.142849	0.0530098	0.54271
Rv1625c	Cya	Adenylate cyclase (EC 4.6.1.1)	0.187921	0.0045413	0.223568	0.000240097	0.312945	7.32473e-07
Rv1626		response regulator	-0.192004	0.0208053	-0.349141	9.07652e-06	-0.529847	2.98066e-10
Rv1627c		Probable nonspecific lipid-transfer protein	0.172316	0.114985	0.163502	0.100079	0.164061	0.0931716
Rv1628c		Conserved protein	0.0627521	0.621502	0.156795	0.129847	0.330776	0.000957071
Rv1629	PolA	DNA polymerase I (EC 2.7.7.7)	-0.146994	0.0372292	-0.283144	1.95493e-05	-0.298116	5.93349e-06
Rv1630	RpsA	SSU ribosomal protein S1p	-0.164333	0.0382796	-0.253364	0.000701356	-0.351585	3.57631e-06
Rv1631	CoaE	Dephospho-CoA kinase (EC 2.7.1.24)	0.0750922	0.555912	-0.18824	0.0824826	-0.227771	0.0293179
Rv1632c		Hypothetical protein	-0.0492341	0.748389	-0.122373	0.326282	-0.404881	0.000807495
Rv1633	UvrB	Excinuclease ABC subunit B	0.257179	0.0299796	0.351914	0.00129214	0.389495	0.000360069
Rv1634		Drug efflux membrane protein	0.446328	0.00166141	0.380821	0.00254761	0.415389	0.000811019
Rv1635c		Possible membrane protein	0.0801926	0.625534	0.26584	0.0464731	0.512953	0.000126378
Rv1636	TB15.3	Universal stress protein UspA and related nucleotide-binding proteins	-0.264328	0.104375	-0.131934	0.378407	0.0336055	0.826663
Rv1637c		metallo-beta-lactamase superfamily protein	-0.212174	0.00367214	-0.268447	6.27193e-05	-0.340943	6.39228e-07
Rv1638	UvrA	Excinuclease ABC subunit A	0.0744043	0.243786	0.0141722	0.823694	-0.0740685	0.191324
Rv1638A		Conserved hypothetical protein	-0.213367	0.350199	-0.25664	0.198886	-0.726725	0.000247495
Rv1639c		Conserved hypothetical membrane protein	-0.186888	0.283968	-0.164702	0.304319	-0.379172	0.0135988
Rv1640c	LysX	Putative membrane protein found fused to lysyl-tRNA synthetase like protein / Lysyl-tRNA synthetase (class II) related protein found fused to membrane protein	0.00120484	0.989785	-0.0909083	0.225192	-0.107827	0.139527
Rv1641	InfC	Translation initiation factor 3	-0.188909	0.338017	-0.113277	0.534316	-0.0331154	0.858915
Rv1642	RpmI	LSU ribosomal protein L35p	0.0847062	0.709562	-0.125072	0.51403	-0.142058	0.440298
Rv1643	RplT	LSU ribosomal protein L20p	0.00225132	0.989785	-0.060221	0.67436	-0.10567	0.432022
Rv1644	TsnR	FIG011178: rRNA methylase	0.186245	0.282211	-0.0082119	0.961827	0.0643311	0.691235
Rv1645c		Conserved hypothetical protein	0.10896	0.339936	0.0937863	0.355256	0.056176	0.572592
Rv1646	PE17	PE family protein	0.0454323	0.618725	0.34253	1.22125e-05	0.159442	0.0309898
Rv1647		Purine cyclase-related protein	-0.0624757	0.492747	-0.0192967	0.821463	0.0142563	0.859124
Rv1648		Possible membrane protein	0.310061	1.31438e-05	0.195669	0.00168453	0.139769	0.020708
Rv1649	PheS	Phenylalanyl-tRNA synthetase alpha chain (EC 6.1.1.20)	-0.115909	0.0724525	-0.255943	2.15289e-05	-0.2909	1.34913e-06
Rv1650	PheT	Phenylalanyl-tRNA synthetase beta chain (EC 6.1.1.20)	-0.111524	0.158791	-0.286668	7.99993e-05	-0.364775	8.24657e-07
Rv1651c	PE_PGRS30	PE family protein	0.195524	0.00260136	0.227454	0.000123388	0.310381	3.47296e-07
Rv1652	ArgC	N-acetyl-gamma-glutamyl-phosphate reductase (EC 1.2.1.38)	-0.396623	0.00714559	0.164378	0.202116	1.48776	4.70298e-19
Rv1653	ArgJ	Glutamate N-acetyltransferase (EC 2.3.1.35) / N-acetylglutamate synthase (EC 2.3.1.1)	-0.378382	0.0016924	0.0491526	0.661761	0.400215	9.84034e-05
Rv1654	ArgB	Acetylglutamate kinase (EC 2.7.2.8)	-0.271249	0.0573473	0.151588	0.227094	0.417571	0.000411946
Rv1655	ArgD	Acetylornithine aminotransferase (EC 2.6.1.11)	-0.315156	0.0197061	0.0953073	0.431885	0.38618	0.000562747
Rv1656	ArgF	Ornithine carbamoyltransferase (EC 2.1.3.3)	-0.267678	0.026258	-0.0115168	0.923735	0.220978	0.0298314
Rv1657	ArgR	Arginine pathway regulatory protein ArgR, repressor of arg regulon	-0.240141	0.164388	0.162377	0.273387	0.261231	0.0514155
Rv1658	ArgG	Argininosuccinate synthase (EC 6.3.4.5)	-0.173781	0.0912948	-0.0657124	0.493194	0.0240668	0.801536
Rv1659	ArgH	Argininosuccinate lyase (EC 4.3.2.1)	-0.0165482	0.870237	0.0409885	0.611507	0.0337933	0.66528
Rv1660	Pks10	Chalcone synthase (EC 2.3.1.74)	0.123357	0.150377	0.458469	4.23463e-08	0.497537	3.48463e-09
Rv1661	Pks7	Probable polyketide synthase pks7	0.344901	0.000484151	0.755071	1.09133e-12	0.742977	1.14981e-12
Rv1662	Pks8	Probable polyketide synthase pks7	0.304896	0.00268553	0.606588	2.47014e-09	0.478303	4.1677e-07
Rv1663	Pks17	Polyketide synthase Pks17	0.170484	0.0535259	0.286497	0.000353643	0.336515	1.64836e-05
Rv1664	Pks9	Polyketide synthase	0.327079	0.00132584	0.306016	0.000760099	0.336231	0.000164963
Rv1665	Pks11	Chalcone synthase (EC 2.3.1.74)	0.0356186	0.801301	0.18233	0.0994372	0.131	0.231324
Rv1666c	Cyp139	Cytochrome P450 139	0.055351	0.551141	-0.0316502	0.706234	-0.142359	0.0579612
Rv1667c		Probable second part of macrolide-transport ATP-binding protein ABC transporter	-0.109177	0.158791	-0.19996	0.0036617	-0.245812	0.000296463
Rv1668c		Probable first part of macrolide-transport ATP-binding protein ABC transporter	-0.111898	0.171558	-0.0137946	0.868949	-0.144332	0.0385692
Rv1669		Hypothetical protein	0.14678	0.321593	0.490614	0.00020394	1.00121	1.03746e-12
Rv1670		Conserved hypothetical protein	0.547229	8.21074e-05	1.00225	4.01167e-12	1.11834	4.26218e-15
Rv1671		Possible membrane protein	0.26954	0.0267263	0.68807	1.92085e-08	0.738316	4.83822e-10
Rv1672c		Integral membrane transport protein	0.326653	0.0110294	0.721777	1.18127e-08	0.645856	8.86872e-08
Rv1673c		Transglutaminase-like enzymes, putative cysteine proteases	-0.29103	0.0587002	-0.21166	0.130255	-0.101461	0.446725
Rv1674c		Transcriptional regulator, ArsR family	-0.156745	0.225914	-0.138491	0.219367	0.261168	0.0118526
Rv1675c	Cmr	transcriptional regulator, Crp/Fnr family	-0.128	0.21969	-0.41064	2.01699e-05	-0.366271	5.69469e-05
Rv1676		Unknown protein	0.0346321	0.673639	-0.283498	3.9571e-05	-0.499768	4.75284e-11
Rv1677	DsbF	Lipoprotein DsbF	0.118376	0.110992	-0.133827	0.0441105	-0.477405	1.73874e-10
Rv1678		fig|419947.9.peg.2833	0.0553837	0.614427	-0.0918489	0.313434	-0.389338	1.61486e-05
Rv1679	FadE16	Isovaleryl-CoA dehydrogenase (EC 1.3.99.10)	-0.0145965	0.914982	-0.0637764	0.553789	-0.397621	0.000106326
Rv1680		Phosphonate ABC transporter phosphate-binding periplasmic component (TC 3.A.1.9.1)	-0.278358	0.000140323	-0.329683	1.87434e-06	-0.614053	1.34817e-14
Rv1681	MoeX	Molybdopterin biosynthesis protein MoeX	-0.0601774	0.742081	-0.0608595	0.695423	0.528852	0.000113174
Rv1682		AbpS-like protein	-0.186813	0.348124	-0.3119	0.0601327	0.424254	0.00546018
Rv1683		Polyhydroxyalkanoic acid synthase	-0.0110336	0.913704	0.0154576	0.86059	-0.0991074	0.198972
Rv1684		FIG002473: Protein YcaR in KDO2-Lipid A biosynthesis cluster	-0.116831	0.288739	-0.267	0.00610817	-0.33769	0.000334414
Rv1685c		Transcriptional regulator, TetR family	-0.145472	0.134612	-0.313825	0.000365532	-0.378834	1.28361e-05
Rv1686c		ABC drug efflux pump, inner membrane subunit, DrrB family	-0.521754	0.00384374	-0.385057	0.0253695	-0.545903	0.000551985
Rv1687c		ABC transporter ATP-binding protein	-0.441582	0.0132072	-0.174949	0.294304	-0.0190217	0.907535
Rv1688	Mpg	DNA-3-methyladenine glycosylase II (EC 3.2.2.21)	-0.364239	0.0299365	-0.405638	0.00919108	-0.347874	0.0159559
Rv1689	TyrS	Tyrosyl-tRNA synthetase (EC 6.1.1.1)	-0.241195	0.0143665	-0.409496	1.05452e-05	-0.465937	5.63759e-07
Rv1690	LprJ	Lipoprotein LprJ	0.89362	8.20633e-05	1.00459	2.5884e-06	0.831489	5.2428e-05
Rv1691		TPR-repeat-containing protein	0.643655	6.03437e-07	0.51847	7.42878e-06	0.276186	0.0104979
Rv1692		4-nitrophenylphosphatase (EC 3.1.3.41)	0.151979	0.103287	-0.106765	0.200558	-0.165754	0.0395348
Rv1693		Conserved hypothetical protein	0.0119545	0.901231	-0.224475	0.00234581	-0.456185	8.21502e-09
Rv1694	TlyA	RNA binding methyltransferase FtsJ like	0.0744577	0.44241	-0.036027	0.68551	-0.21686	0.00676507
Rv1695	PpnK	NAD kinase (EC 2.7.1.23)	0.0446283	0.563366	-0.10385	0.107027	-0.383466	2.65818e-08
Rv1696	RecN	DNA repair protein RecN	0.178998	0.123335	-0.0286452	0.803865	-0.117536	0.250098
Rv1697		FIG005773: conserved membrane protein ML1361	0.261216	0.0216468	1.06444	2.07507e-15	0.929946	1.87547e-13
Rv1698	MctB	Outer membrane protein MctB	0.283044	0.00460279	0.974002	2.05777e-16	0.760949	9.91839e-13
Rv1699	PyrG	CTP synthase (EC 6.3.4.2)	-0.230213	0.00328954	-0.13723	0.0513391	-0.313441	1.37421e-05
Rv1700		ADP-ribose pyrophosphatase (EC 3.6.1.13)	-0.127092	0.0834948	-0.163587	0.0137781	-0.257079	0.000104716
Rv1701	XerD	Tyrosine recombinase XerD	-0.133805	0.0840272	-0.0978576	0.163143	-0.380852	2.15291e-07
Rv1702c		Conserved hypothetical protein	0.153563	0.312345	-0.0526706	0.714701	-0.14666	0.261513
Rv1703c		Probable catechol-o-methyltransferase (EC 2.1.1.6)	0.0390064	0.750204	-0.0208662	0.847689	-0.0446086	0.658781
Rv1704c	CycA	D-serine/D-alanine/glycine transporter	-0.279507	0.00187646	-0.620697	2.97497e-11	-0.81682	1.06468e-15
Rv1705c	PPE22	PPE family protein	-0.100451	0.28358	-0.0704842	0.396475	0.46262	1.78984e-08
Rv1706A		Conserved hypothetical protein	0.241145	0.630588	1.21936	0.000975241	1.99681	3.28132e-09
Rv1706c	PPE23	PPE family protein	0.141343	0.432556	0.966835	3.25652e-09	2.11904	3.72167e-23
Rv1707		Sulfate permease	-0.127042	0.0225022	-0.125356	0.0135002	0.0061082	0.909264
Rv1708		Chromosome (plasmid) partitioning protein ParA / Sporulation initiation inhibitor protein Soj	-0.174478	0.013104	-0.274219	2.80293e-05	-0.314909	1.55055e-06
Rv1709	ScpA	Segregation and condensation protein A	0.0366632	0.762416	-0.243006	0.0107035	-0.335431	0.000418267
Rv1710	ScpB	Segregation and condensation protein B	0.018617	0.837867	-0.25357	0.000356895	-0.38931	1.37572e-07
Rv1711		Ribosomal small subunit pseudouridine synthase A (EC 4.2.1.70)	0.0881586	0.510515	-0.181798	0.108975	-0.37902	0.000735596
Rv1712	Cmk	Cytidylate kinase (EC 2.7.4.14)	0.082757	0.561259	-0.117757	0.328951	-0.222537	0.0524196
Rv1713	EngA	GTP-binding protein EngA	0.165404	0.379165	-0.0488136	0.784597	-0.291347	0.0645529
Rv1714		3-oxoacyl-[acyl-carrier protein] reductase (EC 1.1.1.100)	0.250182	0.487802	-0.0851098	0.791666	-0.227889	0.446725
Rv1715	FadB3	3-hydroxybutyryl-CoA dehydrogenase (EC 1.1.1.157)	-0.125356	0.506975	-0.336241	0.0342311	-0.471791	0.00258747
Rv1716		Kynurenine formamidase, bacterial (EC 3.5.1.9)	0.0490843	0.85626	-0.224947	0.273032	-0.364445	0.0691147
Rv1717		Conserved hypothetical protein	-0.00371378	0.991446	-0.10002	0.738935	-0.154871	0.586701
Rv1718		Conserved hypothetical protein	-0.185675	0.279526	-0.204227	0.171198	-0.149191	0.304405
Rv1719		Transcriptional regulator, IclR family	-0.17036	0.271636	-0.191825	0.160319	-0.398403	0.00258764
Rv1720c	VapC12	Toxin 1, PIN domain	0.111391	0.415398	0.205399	0.0742474	0.495521	1.35725e-05
Rv1721c	VapB12	Antitoxin 1	0.177709	0.158791	0.43077	0.000182465	0.746409	3.00353e-10
Rv1722		Biotin carboxylase-like protein	-0.229312	0.00933848	-0.047194	0.573148	-0.116163	0.129541
Rv1723		6-aminohexanoate-dimer hydrolase (EC 3.5.1.46)	0.129751	0.340118	0.0803385	0.505542	0.0856794	0.452191
Rv1724c		Hypothetical protein	0.119518	0.410129	0.0552048	0.686803	0.0623441	0.622354
Rv1725c		Transcriptional regulator, HxlR family	0.567765	2.51707e-07	0.857276	3.39356e-14	1.14966	1.85544e-20
Rv1726		Oxidoreductase	0.0405053	0.680449	0.102902	0.200558	0.156147	0.0373196
Rv1727		Conserved hypothetical protein	-0.00382205	0.984035	-0.282359	0.0287847	-0.446104	0.000503016
Rv1728c		Possible membrane protein	-0.0987032	0.139031	-0.238155	0.000113043	-0.423992	3.33795e-10
Rv1729c		Possible S-adenosylmethionine-dependent methyltransferase	0.0672736	0.385896	-0.181203	0.00675145	-0.219493	0.000835453
Rv1730c		Beta-lactamase (EC 3.5.2.6)	0.251714	0.106782	0.34734	0.0123401	0.390896	0.00370561
Rv1731	GabD2	Aldehyde dehydrogenase (EC 1.2.1.3)	0.0752872	0.271932	0.23338	0.000165846	0.0603748	0.318061
Rv1732c		Alkyl hydroperoxide reductase and/or thiol-specific antioxidant family (AhpC/TSA) protein	0.167691	0.0205294	0.421733	5.31052e-09	0.371266	6.62128e-08
Rv1733c		Possible membrane protein	-0.224027	0.527361	0.334576	0.246824	0.485112	0.0714346
Rv1734c		Conserved hypothetical protein	0.0328873	0.930425	0.521607	0.070512	0.71825	0.0152446
Rv1735c		C4-dicarboxylate transporter/malic acid transport protein	0.0482163	0.942425	0.573932	0.181049	0.841749	0.0131397
Rv1736c	NarX	Respiratory nitrate reductase NarX	-0.226724	0.521722	0.260516	0.400098	-0.0465864	0.887409
Rv1737c	NarK2	Nitrate/nitrite transporter	-0.192102	0.606592	0.304448	0.328224	0.0505357	0.879533
Rv1738		Conserved protein	-0.405839	0.407164	0.424753	0.320102	0.327037	0.452191
Rv1739c		Sulfate transporter	-0.224591	0.504038	0.338609	0.232768	0.416549	0.132042
Rv1740	VapB34	Possible antitoxin VapB34	0.200005	0.132468	0.119412	0.319865	0.109299	0.338096
Rv1741	VapC34	Toxin 1, PIN domain	-0.0753293	0.412332	0.350006	2.14195e-05	0.33359	1.57748e-05
Rv1742		Unknown protein	0.0116078	0.896102	0.120906	0.0708907	0.0619392	0.341548
Rv1743	PknE	Serine/threonine-protein kinase PknE (EC 2.7.11.1)	-0.121813	0.00484777	-0.143298	0.000292044	-0.34844	1.20601e-13
Rv1744c		Probable membrane protein	-0.148232	0.0812183	-0.191612	0.0112968	-0.327166	1.85423e-05
Rv1745c	Idi	Isopentenyl-diphosphate delta-isomerase (EC 5.3.3.2)	-0.201517	0.0500884	-0.233391	0.011824	-0.610575	2.26196e-09
Rv1746	PknF	Probable serine/threonine-protein kinase pknF (EC 2.7.11.1)	-0.19651	0.00960245	-0.305453	1.60566e-05	-0.454011	1.57312e-09
Rv1747		Probable conserved transmembrane ATP-binding protein ABC transporter	0.0494122	0.385585	-0.162967	0.00115251	-0.198054	7.60827e-05
Rv1748		Putative uncharacterized protein BCG_1787	0.138776	0.059614	0.158621	0.0179666	0.226831	0.000512485
Rv1749c		Possible membrane protein	-0.11133	0.339737	-0.127325	0.220561	-0.233593	0.0187596
Rv1750c	FadD1	Long-chain-fatty-acid--CoA ligase (EC 6.2.1.3)	0.036219	0.724581	-0.054538	0.524778	0.00912189	0.913266
Rv1751		2-polyprenyl-6-methoxyphenol hydroxylase and related FAD-dependent oxidoreductases	-0.12545	0.162102	-0.107332	0.186108	-0.412133	9.34928e-07
Rv1752		Conserved hypothetical protein	0.105934	0.22922	-0.2563	0.00114222	-0.424043	2.25192e-07
Rv1753c	PPE24	PPE family protein	-0.114595	0.365462	-0.149744	0.178551	0.130189	0.222935
Rv1754c		Conserved protein	-0.449121	0.0451483	-0.392473	0.0525386	-0.663147	0.00102791
Rv1755c	PlcD	phospholipase C	0.236191	0.0166787	0.130385	0.143558	0.331976	0.000106704
Rv1756c		Mobile element protein	-0.147371	0.841232	1.14158	0.0477243	0.0635767	0.916158
Rv1758	Cut1	Cutinase Cut1	-0.105717	0.601144	-0.661602	9.25887e-05	-0.264837	0.0789009
Rv1759c	Wag22	PE-PGRS FAMILY PROTEIN	0.0135605	0.919257	-0.0287613	0.792747	0.0998543	0.293039
Rv1760		Wax ester synthase/acyl-CoA:diacylglycerol acyltransferase	-0.102401	0.415476	-0.0637743	0.571836	-0.167481	0.110188
Rv1761c		Possible exported protein	-0.225043	0.0880008	-0.0818709	0.518517	-0.371116	0.00175982
Rv1762c		Unknown protein	-0.26159	0.049327	-0.119744	0.353917	-0.349965	0.00413936
Rv1765A		PUTATIVE TRANSPOSASE (FRAGMENT)	0.0202282	0.91875	-0.2766	0.0663564	-0.378581	0.0101253
Rv1765c		Transcriptional regulator, IclR family	0.538554	0.17024	0.773404	0.0292347	0.89224	0.00967626
Rv1766		Conserved protein	0.0990144	0.402401	0.095211	0.356792	0.531166	2.28325e-07
Rv1767		Possible carboxymuconolactone decarboxylase family protein (EC 4.1.1.44)	0.393979	0.000739717	0.776028	2.33213e-11	1.69726	3.54846e-27
Rv1768	PE_PGRS31	PE_PGRS	0.22477	0.0417131	0.299778	0.00269453	0.284021	0.00369672
Rv1769		L-gulono-1,4-lactone oxidase (EC 1.1.3.8)	-0.0117479	0.859994	-0.103149	0.0414517	-0.264269	5.96059e-07
Rv1770		Putative aminopeptidase	-0.0124964	0.896102	-0.199107	0.00584556	-0.327016	1.0717e-05
Rv1771		oxidoreductase, FAD-binding	-0.167512	0.153565	-0.232005	0.0257086	-0.399738	0.000136236
Rv1772		Hypothetical protein	1.6082	3.51497e-26	2.42442	2.9633e-36	2.53759	5.7833e-37
Rv1773c		Transcriptional regulator, IclR family	1.63622	1.90703e-33	2.33606	6.96393e-43	2.36531	5.5519e-43
Rv1774		oxidoreductase, FAD-binding	0.798741	1.93605e-15	1.22707	4.40733e-25	1.07877	1.20189e-22
Rv1775		Conserved hypothetical protein	0.644542	4.82152e-12	0.928184	1.03641e-19	0.69136	8.1397e-15
Rv1776c		Transcriptional regulator, TetR family	0.563995	1.2073e-09	0.761684	1.60006e-15	0.566263	2.46753e-11
Rv1777	Cyp144	Cytochrome P450 144	0.243803	0.030458	0.340007	0.000905064	0.41873	2.30044e-05
Rv1778c		Unknown protein	-0.0288948	0.891529	-0.110947	0.505165	0.0520172	0.748648
Rv1779c		Possible integral membrane protein	0.0752373	0.764561	0.150321	0.468302	0.528881	0.00754916
Rv1780		Conserved protein	-0.00885859	0.937914	-0.021513	0.822323	0.0118399	0.896079
Rv1781c	MalQ	4-alpha-glucanotransferase (amylomaltase) (EC 2.4.1.25)	-0.0182089	0.847567	-0.0544276	0.474716	-0.0106182	0.889643
Rv1782	EccB5	Possible membrane protein	0.0818475	0.496892	0.28256	0.00581608	0.334642	0.00118985
Rv1783	EccC5	Type VII secretion protein EccCa, FtsK/SpoIIIE family	0.135684	0.186457	0.210807	0.0204307	0.271242	0.00284477
Rv1784		Type VII secretion protein EccCa, FtsK/SpoIIIE family	0.21667	0.0267085	0.318776	0.000485767	0.405662	1.21789e-05
Rv1785c	Cyp143	Cytochrome P450 143	0.122138	0.206662	0.0880569	0.315267	0.0401657	0.65136
Rv1786		Putative ferredoxin	-0.0398304	0.729884	-0.18102	0.048969	-0.151695	0.0874378
Rv1787	PPE25	PPE family protein	0.0866136	0.361846	-0.147556	0.0696426	0.0451827	0.582013
Rv1788	PE18	PE FAMILY PROTEIN	0.131855	0.292325	-0.104444	0.34577	-0.0713312	0.510733
Rv1789	PPE26	PPE family protein	-0.0426284	0.597262	-0.0560843	0.41803	-0.147159	0.0253305
Rv1790	PPE27	PPE family protein	0.0925264	0.496757	0.151768	0.176946	0.664318	1.92137e-09
Rv1791	PE19	PE FAMILY PROTEIN	-0.29293	0.0287629	-0.16217	0.183209	-0.0149727	0.907122
Rv1792	EsxM	ESAT-6 like protein EsxM	-0.0253885	0.861022	0.0353072	0.772163	0.026341	0.819794
Rv1793	EsxN	ESAT-6-like protein EsxL	-0.109406	0.438637	0.175504	0.144607	0.137037	0.250736
Rv1794		Conserved protein	-0.0463844	0.522184	0.0501598	0.43555	0.109062	0.0734881
Rv1795	EccD5	Type VII secretion integral membrane protein EccD	0.196314	0.00548682	0.241738	0.000261752	0.346131	4.31137e-07
Rv1796	MycP5	Type VII secretion-associated serine protease mycosin	0.132561	0.102704	0.183751	0.0142664	0.320618	2.83473e-05
Rv1797	EccE5	Type VII secretion protein EccE	0.248543	0.0382796	0.289206	0.00921677	0.318271	0.00379998
Rv1798	EccA5	Type VII secretion AAA-ATPase EccA	0.159808	0.123111	0.334779	0.000481446	0.455586	3.33206e-06
Rv1799	LppT	Lipoprotein LppT	-0.2123	0.105734	-0.172286	0.151972	-0.0510062	0.662009
Rv1800	PPE28	PPE family protein	0.0982987	0.215836	0.00566265	0.942993	0.123707	0.0720706
Rv1801	PPE29	PPE family protein	0.107136	0.402428	0.581728	2.86257e-07	1.36711	2.5612e-22
Rv1802	PPE30	PPE family protein	-0.0653952	0.56976	-0.24364	0.00946546	-0.27936	0.00199852
Rv1803c	PE_PGRS32	PE family protein	-0.141772	0.252519	-0.123939	0.272214	-0.0254215	0.8225
Rv1804c		Conserved protein	0.366262	0.137644	1.57297	7.98569e-11	2.72606	1.14246e-22
Rv1805c		Hypothetical protein	-0.354837	0.084252	0.655176	0.000535438	0.905811	4.32111e-06
Rv1806	PE20	PE family protein	-0.320155	0.614427	2.9446	1.51332e-07	3.0149	3.89341e-09
Rv1807	PPE31	PPE family protein	-0.483715	0.172445	1.47618	6.89044e-06	1.83777	5.86876e-08
Rv1808	PPE32	PPE family protein	0.78925	5.35542e-05	1.6207	3.18236e-14	1.74958	1.36519e-15
Rv1809	PPE33	PPE family protein	0.988285	9.75546e-05	1.59091	4.24215e-10	1.54781	6.97882e-10
Rv1810		Conserved protein	1.00226	1.49976e-06	1.23801	1.43848e-09	1.18445	3.2659e-09
Rv1811	MgtC	Mg(2+) transport ATPase protein C	0.564888	0.000300231	0.535159	0.000139199	0.565786	4.52283e-05
Rv1812c		NADH dehydrogenase (EC 1.6.99.3)	0.124003	0.663672	0.632372	0.00620771	0.843017	0.000379638
Rv1813c		Possible membrane protein	0.761546	0.0286458	1.63695	1.4654e-06	1.66747	1.93408e-06
Rv1814	Erg3	Membrane-bound C-5 sterol desaturase Erg3	0.04703	0.656518	0.06774	0.449762	0.177298	0.0323844
Rv1815		Conserved protein	-0.84986	1.84359e-09	-0.881176	7.86519e-11	-0.863922	8.46907e-11
Rv1816		Transcriptional regulator, TetR family	-0.421127	0.000242516	-0.578476	1.29686e-07	-0.361977	0.000323137
Rv1817		fumarate reductase/succinate dehydrogenase flavoprotein, N-terminal:FAD dependent oxidoreductase	-0.0579392	0.36954	0.0330004	0.573148	0.276515	9.60755e-07
Rv1818c	PE_PGRS33	PE family protein	0.297023	0.00325457	0.272001	0.00260097	0.368608	5.41676e-05
Rv1819c	BacA	Drugs-transport transmembrane ATP-binding protein ABC transporter	-0.0915032	0.474173	-0.23997	0.0262845	-0.253009	0.016713
Rv1820	IlvG	COG0028: Thiamine pyrophosphate-requiring enzymes	0.32594	0.0133332	0.48709	6.28027e-05	0.604477	9.25721e-07
Rv1821	SecA2	Protein export cytoplasm protein SecA ATPase RNA helicase (TC 3.A.5.1.1)	0.206192	0.00122781	0.195378	0.000855489	0.131516	0.0204693
Rv1822	PgsA2	CDP-diacylglycerol--glycerol-3-phosphate 3-phosphatidyltransferase (EC 2.7.8.5)	-0.0580255	0.455842	-0.126073	0.0573902	-0.259028	9.96035e-05
Rv1823		Conserved protein	-0.182691	0.00968539	-0.254685	9.23685e-05	-0.314851	1.66484e-06
Rv1824		Conserved hypothetical membrane protein	-0.282173	0.0195685	-0.397262	0.000476823	-0.586379	4.69941e-07
Rv1825		Division initiation protein	-0.306434	0.00314838	-0.367322	0.000122085	-0.55465	3.25598e-08
Rv1826	GcvH	Glycine cleavage system H protein	-0.230082	0.029931	-0.381484	9.49238e-05	-0.449362	4.84006e-06
Rv1827	Cfp17	Conserved protein with FHA domain, GarA	-0.0329519	0.738677	0.235321	0.00324461	0.280085	0.000494929
Rv1828		Transcriptional regulator, MerR family	0.135074	0.0204138	0.229308	2.92603e-05	0.162862	0.00205694
Rv1829		Conserved protein	0.23074	0.0179897	0.421163	5.60442e-06	0.243806	0.00499829
Rv1830		Conserved hypothetical protein	-0.0726858	0.419652	0.0916873	0.245264	-0.220389	0.00370671
Rv1831		Hypothetical protein	0.318251	0.00558865	0.533595	1.22687e-06	0.691552	2.03788e-09
Rv1832	GcvB	Glycine dehydrogenase [decarboxylating] (glycine cleavage system P protein) (EC 1.4.4.2)	0.282607	0.0102949	0.296912	0.00366703	0.423203	4.89896e-05
Rv1833c		Haloalkane dehalogenase 2 (EC 3.8.1.5)	-0.126218	0.188223	0.0148242	0.87994	0.0386401	0.657545
Rv1834	LipZ	Hydrolase	-0.131331	0.0841043	-0.217034	0.00150512	-0.149965	0.0179269
Rv1835c		Glutaryl-7-ACA acylase	0.151486	0.0643729	-0.109615	0.14036	-0.230936	0.00158828
Rv1836c		Conserved protein	0.123066	0.153765	-0.0519745	0.522999	-0.190772	0.0120485
Rv1837c	GlcB	Malate synthase G (EC 2.3.3.9)	0.0207275	0.889244	-0.08017	0.502495	-0.236335	0.0335858
Rv1838c	VapC13	Possible toxin VapC13	0.165836	0.0284994	0.145874	0.0319101	0.144767	0.0293823
Rv1839c	VapB13	Possible antitoxin VapB13	0.0325516	0.828534	0.228358	0.054467	0.265146	0.0182094
Rv1840c	PE_PGRS34	PE family protein	0.211986	0.141359	0.102454	0.43164	0.0693842	0.581978
Rv1841c		Magnesium and cobalt efflux protein CorC	0.303358	0.0139943	0.427871	0.000175788	0.328212	0.00267789
Rv1842c		Magnesium and cobalt efflux protein CorC	0.21003	0.0089409	0.230735	0.00159689	0.109516	0.123338
Rv1843c	GuaB1	Inosine-5'-monophosphate dehydrogenase (EC 1.1.1.205)	0.237881	0.000300231	0.458427	2.24683e-11	0.333618	1.24447e-07
Rv1844c	Gnd1	6-phosphogluconate dehydrogenase, decarboxylating (EC 1.1.1.44)	0.0587443	0.39401	0.17766	0.00294221	0.186144	0.00172786
Rv1845c	BlaR	Peptidase M48, Ste24p precursor	0.36618	0.047578	0.580681	0.000636651	0.804678	4.42772e-06
Rv1846c	BlaI	Transcriptional regulator, BlaI family	0.62785	0.00370602	0.996185	1.78579e-06	1.16801	5.83628e-08
Rv1847		Putative esterase	0.0992612	0.42312	0.37603	0.000498521	0.715487	2.28499e-09
Rv1848	UreA	Urease gamma subunit (EC 3.5.1.5)	-0.187047	0.141228	-0.163495	0.147367	0.211974	0.0381366
Rv1849	UreB	Urease beta subunit (EC 3.5.1.5)	-0.0759926	0.571327	-0.246457	0.0256462	-0.145418	0.158685
Rv1850	UreC	Urease alpha subunit (EC 3.5.1.5)	-0.0515381	0.539518	-0.128206	0.0688923	-0.0885811	0.195774
Rv1851	UreF	Urease accessory protein UreF	0.0154823	0.916884	-0.0701581	0.54647	-0.146151	0.1647
Rv1852	UreG	Urease accessory protein UreG	0.173263	0.0633084	0.121167	0.14177	0.127644	0.103547
Rv1853	UreD	Urease accessory protein UreD	0.0568896	0.509526	0.149417	0.0380212	0.481113	6.81577e-10
Rv1854c	Ndh	NADH dehydrogenase (EC 1.6.99.3)	0.326627	0.0879298	0.565791	0.00120949	1.18038	2.39002e-09
Rv1855c		Oxidoreductase	0.326628	1.725e-07	0.361562	1.738e-09	0.433896	4.26874e-12
Rv1856c		Oxidoreductase, short-chain dehydrogenase/reductase family	-0.211142	0.238775	-0.729902	1.18027e-05	-0.856066	3.26073e-07
Rv1857	ModA	Molybdenum ABC transporter, periplasmic molybdenum-binding protein ModA (TC 3.A.1.8.1)	-0.207557	0.122589	-0.66707	2.7732e-07	-0.885703	1.01041e-10
Rv1858	ModB	Molybdenum transport system permease protein ModB (TC 3.A.1.8.1)	-0.139658	0.0509662	-0.488366	6.37662e-11	-0.517231	4.31314e-12
Rv1859	ModC	Molybdenum transport ATP-binding protein ModC (TC 3.A.1.8.1)	0.229913	0.0450166	0.0740687	0.493579	0.0313638	0.770916
Rv1860	Apa	Alanine and proline-rich secreted protein Apa, fibronectin attachment protein	-0.441422	0.00428338	-0.531962	0.000158373	-0.805238	5.10736e-08
Rv1861		Possible membrane protein	0.508425	0.000679742	0.818229	3.45101e-08	0.816639	1.46682e-08
Rv1862	AdhA	Alcohol dehydrogenase (EC 1.1.1.1)	0.468679	1.84535e-07	0.582766	4.64307e-11	0.549784	1.5932e-10
Rv1863c		Possible membrane protein	0.165154	0.0143665	0.0587623	0.348219	-0.0895861	0.134332
Rv1864c		Uncharacterized protein conserved in bacteria	-0.0167901	0.885591	-0.220319	0.0146569	-0.267963	0.00232888
Rv1865c		Oxidoreductase, short-chain dehydrogenase/reductase family	-0.249351	0.0255484	-0.245843	0.0167905	-0.408991	5.69469e-05
Rv1866		Acyl-CoA transferases/carnitine dehydratase	-0.300524	0.0105123	-0.495605	1.03409e-05	-0.60215	9.79501e-08
Rv1867		Acetyl-CoA acetyltransferase	-0.10741	0.316127	-0.108498	0.259727	-0.13644	0.130262
Rv1868		Phosphoenolpyruvate synthase (EC 2.7.9.2)	-0.115547	0.497897	-0.0507971	0.748421	-0.153717	0.282892
Rv1869c		Ferredoxin reductase / At1g63940 homolog	-0.0834482	0.738634	-0.17033	0.41719	-0.442247	0.0246825
Rv1870c		Conserved hypothetical protein	0.214658	0.419507	0.00898233	0.973298	-0.0575139	0.816764
Rv1871c		Conserved protein	-0.117383	0.145352	-0.0248572	0.76298	-0.220766	0.00274587
Rv1872c	LldD2	L-lactate dehydrogenase (EC 1.1.2.3)	-0.0188538	0.877692	-0.0437742	0.674505	-0.210363	0.0255108
Rv1873		NTP pyrophosphohydrolases including oxidative damage repair enzymes	-0.0104194	0.926638	-0.219337	0.00910472	-0.240004	0.0033865
Rv1874		Unknown protein	0.210621	0.0177552	0.365624	1.12398e-05	0.482208	1.39607e-08
Rv1875		Pyridoxine 5'-phosphate oxidase	0.150598	0.0307333	0.687485	9.14609e-17	0.830517	1.04063e-20
Rv1876	BfrA	Bacterioferritin (BFR)	-0.488181	0.000466814	-0.620617	2.31818e-06	-0.54231	1.65381e-05
Rv1877		EmrB/QacA family drug resistance transporter	-0.158213	0.00184056	-0.328867	2.19041e-10	-0.327996	1.53437e-10
Rv1878	GlnA3	Glutamine synthetase (EC 6.3.1.2), putative	-0.0893371	0.127042	-0.247563	6.2025e-06	-0.205042	9.29749e-05
Rv1879		Amidohydrolase	0.200524	0.0293519	0.218187	0.00863418	0.241067	0.00312155
Rv1880c	Cyp140	Cytochrome P450 140	0.0513899	0.469919	0.254312	4.45995e-05	0.331989	2.46611e-07
Rv1881c	LppE	Lipoprotein LppE	-0.242876	0.00108661	-0.369966	2.23443e-07	-0.536744	3.8446e-12
Rv1882c		Probable short-chain type dehydrogenase/reductase (EC 1.1.-.-)	-0.239476	0.0132286	-0.300415	0.00069235	-0.359868	4.36798e-05
Rv1883c		Conserved hypothetical protein	-0.363817	2.94296e-05	-0.337413	3.24363e-05	-0.636022	2.90993e-12
Rv1884c	RpfC	Resuscitation-promoting factor RpfC	-0.599304	4.82152e-12	-0.547228	2.24683e-11	-0.795441	9.12383e-18
Rv1885c		Periplasmic chorismate mutase I precursor (EC 5.4.99.5)	-1.12858	5.72658e-12	-1.48512	1.07946e-17	-1.87231	3.40635e-22
Rv1886c	FbpB	Esterase, secreted fibronectin-binding protein antigen 85-B FbpB	-1.35564	7.44813e-12	-1.78457	1.28056e-17	-2.29529	1.35203e-22
Rv1887		Possible membrane protein	-0.0852826	0.281984	-0.357278	2.21034e-06	-0.473479	1.65074e-09
Rv1888A		Conserved hypothetical protein	-0.186679	0.0359203	-0.227324	0.00571752	-0.0975612	0.20284
Rv1888c		Possible membrane protein	0.00158697	0.987742	-0.151519	0.02827	-0.133777	0.0462742
Rv1889c		O-methyltransferase	0.0263238	0.846596	0.00212641	0.98496	-0.180912	0.0780295
Rv1890c		Hypothetical protein	-0.164774	0.238471	-0.336288	0.00881487	-0.320737	0.00840778
Rv1891		Possible membrane protein	-0.325977	0.00493296	-0.353842	0.00077009	-0.729005	3.94718e-10
Rv1892		Possible membrane protein	-0.276418	0.0327803	-0.280763	0.0179754	-0.669754	1.06816e-07
Rv1893		Conserved hypothetical protein	-0.301224	0.0526841	-0.195079	0.176398	-0.412812	0.00297454
Rv1894c		2-nitropropane dioxygenase (EC 1.13.11.32)	-0.0617372	0.52421	0.233132	0.00429689	0.55034	9.18298e-10
Rv1895		Threonine dehydrogenase and related Zn-dependent dehydrogenases	-0.346821	0.0132632	-0.263691	0.0388718	0.00290915	0.982006
Rv1896c		Putative S-adenosyl-L-methionine-dependent methyltransferase	-0.230649	0.018456	-0.224345	0.012543	-0.248374	0.00422487
Rv1897c		D-tyrosyl-tRNA(Tyr) deacylase	-0.0166781	0.885085	-0.197139	0.0255649	-0.383583	1.32739e-05
Rv1898		ExtraCellular Mutant; Ecm15p	0.233699	0.00436648	0.130876	0.0722351	0.0901416	0.202364
Rv1899c	LppD	Lipoprotein LppD	0.206705	0.00960906	0.169078	0.0207336	0.0443592	0.556515
Rv1900c	LipJ	lignin peroxidase LipJ	0.0681046	0.442125	0.0319096	0.698575	-0.006427	0.936633
Rv1901	CinA	N-terminal domain of CinA protein, COG1058 / C-terminal domain of CinA type S	-0.370464	2.42004e-05	-0.629063	4.4163e-12	-0.791314	6.08505e-16
Rv1902c	NanT	Sialic acid-transport integral membrane protein NanT	-0.116658	0.119225	-0.324424	4.11247e-06	-0.43135	3.95119e-09
Rv1903		Possible membrane protein	-0.154536	0.092508	-0.300989	0.000423048	-0.340839	5.49885e-05
Rv1904		Anti-sigma F factor antagonist (spoIIAA-2); Anti-sigma B factor antagonist RsbV	-0.316707	0.00203858	-0.320189	0.000689326	-0.552098	3.42068e-08
Rv1905c	Aao	D-amino-acid oxidase (EC 1.4.3.3)	0.140088	0.324033	0.0759085	0.563989	-0.107365	0.389715
Rv1906c		Conserved protein	0.108412	0.287989	0.194823	0.031062	0.120648	0.175066
Rv1907c		Hypothetical protein	0.401476	0.0123431	0.368083	0.00971917	0.68678	2.67038e-06
Rv1908c	KatG	Catalase (EC 1.11.1.6) / Peroxidase (EC 1.11.1.7)	0.278797	0.201903	0.492139	0.0136452	0.79607	9.05188e-05
Rv1909c	FurA	Transcriptional regulator, FUR family	0.184235	0.129791	0.78095	2.07505e-10	1.61116	7.02132e-23
Rv1910c		Phosphatidylethanolamine-binding protein	0.086333	0.242153	0.253198	0.000145545	0.342363	2.64353e-07
Rv1911c	LppC	Phosphatidylethanolamine-binding protein	0.158726	0.0600803	0.300127	0.000114043	0.278002	0.000236603
Rv1912c	FadB5	Oxidoreductase FadB5	-0.274592	0.135586	-0.0620547	0.736889	-0.150526	0.358185
Rv1913		Fumarylacetoacetase (EC 3.7.1.2)	-0.116081	0.126656	-0.399525	9.27829e-08	-0.327646	2.50239e-06
Rv1914c		Unknown protein	-0.16347	0.148317	-0.348654	0.00102765	-0.423139	4.24408e-05
Rv1915	AceAa	Isocitrate lyase (EC 4.1.3.1), group III, Mycobacterial type ICL2	-0.177859	0.0263087	-0.0998101	0.169137	-0.0747169	0.30439
Rv1916	AceAb	Isocitrate lyase (EC 4.1.3.1), group III, Mycobacterial type ICL2	-0.160265	0.0976612	0.00441525	0.963164	-0.00561024	0.951145
Rv1917c	PPE34	PPE family protein	-0.0393722	0.715069	-0.11257	0.197064	0.200623	0.0162408
Rv1918c	PPE35	PPE family protein	-0.216286	0.131656	-0.342439	0.00728532	-0.366212	0.00352436
Rv1919c		Conserved protein	-0.272865	0.00325502	-0.532039	7.21518e-09	-0.797415	9.01591e-15
Rv1920		Acyltransferase family protein	-0.314066	0.0118133	-0.24164	0.0343934	-0.425733	0.000170577
Rv1921c	LppF	Lipoprotein LppF	-0.121373	0.258322	-0.143878	0.133556	-0.2977	0.00139297
Rv1922		D-alanyl-D-alanine carboxypeptidase (EC 3.4.16.4)	-0.0622343	0.517983	0.248615	0.00217717	0.434157	2.1449e-07
Rv1923	LipD	Lipase LipD	0.00748061	0.95081	0.0176482	0.865721	-0.0492339	0.599965
Rv1924c		Unknown protein	-0.0272335	0.75592	0.01222	0.877271	-0.080965	0.233179
Rv1925	FadD31	Long-chain-fatty-acid--CoA ligase (EC 6.2.1.3)	0.503043	0.00492752	0.928789	2.43771e-07	1.06104	7.44692e-09
Rv1926c	Mpt63	Immunogenic protein MPT63/MPB63 precursor	0.0801164	0.440209	0.322103	0.000364408	0.231038	0.00841538
Rv1927		Putative uncharacterized protein BCG_1966	0.184329	0.101223	0.372147	0.000245479	0.452199	5.9662e-06
Rv1928c		Probable short-chain type dehydrogenase/reductase (EC 1.-.-.-)	-0.039445	0.661086	0.0929001	0.21717	0.0812353	0.251839
Rv1929c		Conserved hypothetical protein	0.134288	0.567312	-0.032481	0.885652	0.407366	0.029978
Rv1930c		ThiJ/PfpI family protein	-0.272615	0.184682	-0.0987087	0.621257	0.0261556	0.887409
Rv1931c		Transcriptional regulator, AraC family	0.0214897	0.88443	0.0955761	0.392781	0.374838	0.000215593
Rv1932	Tpx	Thiol peroxidase, Tpx-type (EC 1.11.1.15)	-0.134971	0.119517	-0.344394	1.86249e-05	-0.584555	4.27487e-11
Rv1933c	FadE18	Butyryl-CoA dehydrogenase (EC 1.3.99.2)	-0.0745412	0.389166	-0.306353	6.56101e-05	-0.476299	4.83792e-09
Rv1934c	FadE17	Butyryl-CoA dehydrogenase (EC 1.3.99.2)	0.0896124	0.57146	-0.14573	0.265634	-0.278449	0.0241121
Rv1935c	EchA13	Enoyl-CoA hydratase (EC 4.2.1.17)	-0.219364	0.0483407	-0.311919	0.00211909	-0.225866	0.0167786
Rv1936		Monooxygenase component A	-0.336422	0.00969277	-0.111479	0.355256	0.111537	0.298034
Rv1937		Monooxygenase, FAD- and [2Fe-2S]-containing component B	0.358318	0.00023947	0.546262	8.10466e-09	0.870741	1.01001e-15
Rv1938	EphB	Monooxygenase component C / Probable epoxide hydrolase EphB (EC 3.3.2.9)	-0.216564	0.120195	0.00315804	0.981938	0.129728	0.256514
Rv1939		Nitrilotriacetate monooxygenase component B (EC 1.14.13.-)	0.0582706	0.735851	0.214268	0.113922	0.276571	0.021524
Rv1940	RibA1	3,4-dihydroxy-2-butanone 4-phosphate synthase (EC 4.1.99.12) / GTP cyclohydrolase II (EC 3.5.4.25)	-0.0309951	0.846596	0.116608	0.342634	0.253536	0.0229745
Rv1941		short-chain type dehydrogenase-reductase	0.180838	0.104512	0.10474	0.302653	0.0210886	0.839809
Rv1942c	MazF5	Death on curing protein, Doc toxin	0.117425	0.311371	0.275383	0.00673357	0.289483	0.00297656
Rv1943c	MazE5	Prevent host death protein, Phd antitoxin	-0.0639126	0.607454	0.0499948	0.652938	-0.00474631	0.964625
Rv1944c		Conserved protein	-0.184727	0.0791726	-0.0495949	0.622869	-0.0452647	0.633998
Rv1945		Partial REP13E12 repeat protein	0.235716	0.132583	0.382175	0.00511714	0.957204	2.79012e-11
Rv1946c	LppG	Possible lipoprotein	-0.0762995	0.532083	-0.281756	0.00623876	-0.240546	0.0143421
Rv1947		Hypothetical protein	0.204946	0.289306	-0.207042	0.232739	-0.303372	0.0688938
Rv1948c		Hypothetical protein	0.177009	0.261905	0.20262	0.14723	0.52523	8.27918e-05
Rv1949c		Conserved hypothetical protein	-0.00890538	0.942425	-0.171405	0.0674432	0.238787	0.00692181
Rv1950c		Conserved hypothetical protein	-0.247631	0.1478	-0.145684	0.375788	-0.187982	0.211869
Rv1951c		Conserved hypothetical protein	-0.147933	0.369076	-0.179802	0.226648	-0.249738	0.0723608
Rv1952	VapB14	Possible antitoxin VapB14	-0.212942	0.0490662	-0.353878	0.00031779	-0.313445	0.00082896
Rv1953	VapC14	Possible toxin VapC14	-0.352162	0.000987179	-0.36689	0.000192247	-0.421909	1.19414e-05
Rv1954c		Hypothetical protein	1.12722	4.48589e-11	2.19734	1.18395e-23	2.42535	1.82617e-25
Rv1955	HigB	Possible toxin HigB	0.409845	0.00146697	1.20085	3.82791e-16	1.71543	6.02616e-24
Rv1956	HigA	Possible transcriptional regulatory protein	0.0333515	0.863064	0.672981	9.25e-06	1.27379	5.29368e-14
Rv1957		Hypothetical protein	-0.0497517	0.797068	0.262231	0.0792158	0.738294	7.09518e-07
Rv1958c		Hypothetical protein	0.0886449	0.596544	0.348805	0.0107855	0.680711	1.03666e-06
Rv1959c	ParE1	plasmid stabilization protein ParE	0.174811	0.127311	0.533346	7.55978e-07	0.836745	5.8608e-13
Rv1960c	ParD1	Antitoxin ParD1	0.22003	0.145888	0.485556	0.000327547	1.00972	1.51037e-11
Rv1961		Hypothetical protein	-0.0568566	0.516168	-0.202723	0.00573328	-0.110509	0.114012
Rv1962c	VapC35	Possible toxin VapC35. Contains PIN domain.	-0.311456	0.00869986	-0.316993	0.00374141	-0.316565	0.00257393
Rv1963c	Mce3R	Transcriptional repressor Mce3R, TetR family	-0.396839	0.00300262	-0.0783465	0.542355	0.117967	0.316339
Rv1964	YrbE3A	Conserved hypothetical integral membrane protein YrbE3A	-0.182144	0.115452	0.385784	0.000193136	0.576188	1.15606e-08
Rv1965	YrbE3B	Conserved hypothetical integral membrane protein YrbE3B	-0.118616	0.380064	0.399649	0.000792714	0.503143	4.26089e-06
Rv1966	Mce3A	MCE-family protein Mce1A	-0.216507	0.164454	0.240372	0.0831663	0.509327	5.64431e-05
Rv1967	Mce3B	MCE-family protein Mce1B	0.01391	0.951834	0.641419	0.00020667	0.656818	1.65381e-05
Rv1968	Mce3C	MCE-family protein Mce1C	-0.0328046	0.900441	0.503574	0.0077074	0.809957	3.3514e-06
Rv1969	Mce3D	MCE-family protein Mce1D	-0.11455	0.579156	0.171593	0.30637	0.402845	0.00674643
[truncated: 1,976 more rows]

## Sheet: S2B-Incr & other conditions
Table S2B. Genes with highly significantly increased exression (Log2FC > 1.0 and P < 0.0001) and comparison to expression in other conditions
RV	Gene.Symbol	Log2FC.48h	adj.P.Val.48h	Log2FC Isoniazid (1)	Log2FC Rifampin (1)	Log2FC Macrophage 24h(2)	Log2FC nutrient depl 96h (3)	Log2FC Hypoxia 7d (4)
Rv000X1	socA	3.11527	4.57706e-26	NA	NA	NA	NA	NA	Copper regulated gene	Data for comparison to kinase inhibitor results are from:
Rv000X2	socB	2.92569	3.09036e-18	NA	NA	NA	NA	NA	Copper regulated gene	1. Isoniazid and Rifampin: Boshoff, H et al. Ref 34 in main text.
Rv0063		1.10325	6.42199e-18	0.423269	-0.152614	-0.5353	NA	-2.20229		2. Macrophage infection: Rohde, K et al. Ref 37 in main text.
Rv0064		1.30204	4.0885e-16	-0.437156	-0.558658	0.1243	1.67807	0.570571		3. Nutrient depletion: Betts, J et al. Ref 42 in main text.
Rv0076c		3.00222	8.05739e-29	-0.713663	-1.35979	0.0144	NA	1.81014		4. Hypoxia: Rustad, T et al. Ref 43 in main text.
Rv0077c		5.80001	2.15331e-32	-0.502571	-0.817635	0.1243	NA	3.12743
Rv0078		1.68068	2.41495e-26	-0.784491	1.27436	-0.4739	NA	1.16814		Expression of genes in other conditions is highlighted
Rv0078A		1.13947	6.17813e-22	NA	NA	NA	NA	0.634286		in red if the log2FC is >1.0 and in orange if the log2FC is >0.5,
Rv0118c	OxcA	1.75129	3.16176e-16	-1.30987	0.38774	0.0976	NA	-0.978714	oxalate metabolism	based on the data provide in the references above.
Rv0129c	FbpC	1.26853	1.29652e-15	1.3369	-1.32642	-0.3219	NA	-1.26314	Mycolyl transferase, Ag85c	For nutrient depletion, only data for genes with log2FC > 1.0 are available.
Rv0186	BglS	2.10758	6.80444e-17	-0.629222	0.934629	0.0426	NA	1.44186	Glycosyl hydrolase
Rv0186A	MymT	2.81427	1.23167e-17	NA	NA	NA	NA	NA	Copper regulated gene
Rv0188		1.89712	3.54063e-21	-0.42329	-1.12346	0.4542	5.66732	2.75514
Rv0190	RicR	2.21681	5.60708e-28	0.0828821	-1.86203	0.1635	NA	1.60971	Copper-responsive regulator
Rv0191		1.09143	3.95247e-13	-0.0700695	2.17598	0	NA	0.922571
Rv0208c	YggH	1.30276	1.13329e-32	1.3633	-0.239307	-0.304	NA	-1.428	Methyltransferase
Rv0251c	Hsp	3.14665	1.13186e-24	-0.41057	-1.015	1.6323	3.20789	4.39743	Chaperone, SigE regulon
Rv0275c		1.48606	1.87302e-22	0.270317	-0.132481	-0.2345	NA	1.372
Rv0306		1.55948	2.10125e-14	-0.221232	-0.28235	0.189	NA	0.814
Rv0307c		1.8081	4.92933e-18	0.363098	0.00516282	-0.1047	NA	1.05629
Rv0311		1.81858	1.32685e-12	-0.268912	0.0450396	0.275	NA	0.381857
Rv0340		1.52593	5.51116e-19	0.465895	-0.603858	-0.4344	NA	0.273429
Rv0341	IniB	3.05316	5.85138e-28	2.17702	-0.204751	-0.8625	NA	0.392714	Isoniazid inducible gene
Rv0342	IniA	2.6457	2.43741e-29	0.968769	-0.602429	-0.6897	NA	-0.663571	Isoniazid inducible gene
Rv0343	IniC	1.56066	2.7203e-18	0.822572	-0.110228	-1	NA	0.893	Isoniazid inducible gene
Rv0350	DnaK	1.23868	1.17043e-06	-0.613245	-1.45481	0.9486	NA	2.57914	Chaperone, hsp70
Rv0384c	ClpB	1.03666	2.69923e-12	-0.659722	-0.78906	0.8639	1.01436	2.90757	Chaperone ATPase
Rv0549c	VapC3	1.11933	1.46395e-12	0.0594834	-0.870408	0.3896	NA	0.434571	TA toxin
Rv0563	HtpX	2.15579	1.76062e-32	-1.1533	0.0287518	0.2987	2.61589	1.92371	Protease, SigE regulon
Rv0564c	GpdA1	1.16667	1.22941e-20	-0.3945	1.30437	0.0144	NA	0.663143	Phospholipid biosynthesis
Rv0586	Mce2R	1.76278	4.71733e-17	0.154177	-0.319174	0.3219	NA	0.634714	Mce2
Rv0587	YrbE2A	1.13367	1.70844e-14	-0.216729	1.00022	0.1243	1.17632	-0.408286	Mce2
Rv0596c	VapB4	1.03339	1.99212e-12	-0.396973	0.207346	0.4854	NA	0.569714	TA antitoxin
Rv0609	VapC28	1.00272	1.84368e-13	-0.0744087	0.328397	0.4436	NA	1.23686	TA
Rv0623	VapB30	1.21778	6.12714e-12	0.733969	0.392648	0.1243	NA	1.63157	TA antitoxin
Rv0660c	MazE2	1.27882	7.35758e-15	1.95743	-0.925124	1.2327	NA	-1.42329	TA antitoxin
Rv0670	End	1.19749	4.02687e-15	0.299742	-0.608159	-0.0291	1.76553	1.63943	DNAse, DNA repair
Rv0678		1.02038	4.65193e-09	-1.06878	-0.645918	-0.0439	NA	2.32529
Rv0711	AtsA	1.28183	1.53455e-27	-0.178472	0.130647	0.433	NA	-1.15771	Arylsulfatase
Rv0724	SppA	1.21594	2.13773e-11	-0.203429	-1.37238	-0.074	NA	-0.686857	Signal peptide cleavage
Rv0736	RslA	1.03433	1.3932e-17	-1.35525	0.674327	-0.1681	NA	0.805857	anti-sigma factor for SigL
Rv0744c		1.03215	9.4783e-13	-0.489766	-0.636775	-0.2009	NA	1.06843
Rv0767c		1.44709	3.45054e-16	-1.17483	0.0434491	0	NA	3.59143
Rv0789c		1.35878	9.6465e-23	-0.557478	-0.41226	0.2016	3.39232	0.949857
Rv0821c	PhoY2	1.19425	8.27082e-12	-0.295785	-0.723083	0.1243	1.15056	-2.36457	Transcription regulator, phospate transport
Rv0841		1.60643	3.21992e-05	NA	NA	NA	NA	1.92643
Rv0846c		1.20064	8.0033e-14	-0.616306	-0.155017	-0.454	NA	3.83029
Rv0847	LpqS	3.1655	2.26823e-16	0.214637	-0.645103	0.6229	NA	5.96714	Lipoprotein
Rv0848	CysK2	1.52431	9.89741e-11	0.111429	-0.758373	0.433	NA	4.62971	Cysteine biosynthesis
Rv0884c	SerC	1.01269	6.50687e-11	-1.19776	0.0487962	0.0144	NA	0.0254286	Phosphoserine aminotransferase
Rv0897c		1.02593	1.17045e-10	0.267501	-0.330485	0.4854	NA	-0.907286
Rv0898c		1.7204	1.33079e-18	-0.350959	-1.78615	0.4005	1.76129	0.320857
Rv0903c	PrrA	1.34385	9.60658e-16	-0.00949862	0.527867	-0.074	NA	-0.0775714	Two component system response regulator
Rv0939		1.04153	9.76483e-10	-0.745235	-0.667433	-0.1047	NA	-1.524
Rv0967	CsoR	2.59554	1.79638e-17	-0.572209	-0.698922	-0.737	NA	4.84829	Copper-responsive regulator
Rv0968		2.23152	1.43339e-16	0	0	-1.3959	NA	1.50914
Rv0969	CtpV	2.33461	8.30622e-11	-0.239026	-0.547928	-3.4739	NA	2.50357	Copper regulated gene, transporter
Rv0970		1.84135	6.62102e-11	0.201548	-0.193824	-1.3219	NA	1.10586
Rv0971c	EchA7	1.67364	3.28451e-10	-0.867303	1.05282	-0.2345	NA	0.482857	Fatty acid metabolism
Rv0981	MprA	1.89826	2.17507e-34	-0.600907	0.183017	-0.2009	1.54597	-0.0184286	Two component system response regulator, SigE regulon
Rv0982	MprB	1.74346	4.72604e-21	0	-0.532957	-0.0439	NA	-0.820857	Two component system sensor, SigE regulon
Rv0983	PepD	1.4457	3.13683e-27	-0.991081	0.206769	-0.6439	NA	1.52671	Protease, SigE regulon
Rv0984	MoaB2	1.09866	2.02541e-21	-0.322235	1.77794	0	NA	0.724429	Molybdopterin biosynthesis, SigE regulon
Rv0997		1.80664	1.05719e-25	-0.00761962	0.332959	-0.1844	NA	-1.20229
Rv1043c		1.16167	2.39036e-19	-0.589801	0.0556836	0.275	NA	-0.715286
Rv1057		3.78901	6.76524e-17	-0.488902	-0.492376	0.848	-1.97085	-0.664286	SigE regulon
Rv1072		1.31012	4.23285e-24	-0.939569	-0.529108	0.0144	1.51096	0.590714
Rv1128c		1.27682	2.81417e-06	-1.04468	-0.523159	1.3103	NA	-1.32071
Rv1129c		1.43857	1.56767e-09	-0.120126	-0.639721	1.0496	NA	-1.03786
Rv1130	PrpD	2.22289	1.15466e-07	-0.704983	-0.348228	0.8237	NA	1.027	Methylcitrate cycle
Rv1131	PrpC	1.38243	3.23675e-05	-0.298315	-0.393	0.9336	NA	-2.692	Methylcitrate cycle
Rv1152		1.69345	2.41888e-19	0.0128258	-1.07456	0.0566	3.93452	1.16629
Rv1159A	PhhB	1.01421	2.62422e-16	NA	NA	NA	NA	0.370571
Rv1221	SigE	2.91722	5.55112e-23	0.446144	-1.3607	0.2016	2.55336	3.12086	ECF sigma factor
Rv1222	RseA	1.1493	7.18752e-16	-0.202138	-0.715621	-0.074	NA	0.827286	Anti-sigma factor for SigE
Rv1285	CysD	1.11205	8.87e-08	-0.559564	-0.0708502	0.5059	1.60407	3.12886	sulfate activation, cysteine biosynthesis
Rv1317c	AlkA	1.0665	6.65183e-07	-0.47407	-0.303673	-0.3959	1.29866	-1.09757	Regulatory protein, DNA repair
Rv1331	ClpS	1.3873	3.22276e-13	0.222433	0.457464	-0.2176	1.7137	-0.335571
Rv1350	FabG2	1.13134	2.05567e-09	-0.765134	0.25116	0.1506	NA	-0.179857	Fatty acid biosynthesis
Rv1355c	MoeY	1.82953	4.98166e-14	0.742698	-0.493025	-0.5146	NA	0.926143	Molybdopterin biosynthesis
Rv1359		1.60287	8.86809e-22	-1.1192	1.02923	0.0426	2.24793	0.684857
Rv1395		1.05271	1.51038e-11	-0.322717	0.192708	-0.3219	NA	2.159
Rv1396c	PE_PGRS25	1.31227	5.9662e-06	1.27199	-1.04215	0	NA	-0.653286	PE/PPE family protein
Rv1397c	VapC10	1.2361	3.18229e-11	-0.363004	-2.40446	-0.0145	1.72247	-1.70957	TA toxin
Rv1403c		1.33259	3.88115e-17	-0.405013	-0.0675072	0	NA	4.70357
Rv1405c		2.64873	3.88115e-17	-0.195916	-0.460982	0.669	-2.34483	3.28557
Rv1411c	LprG	1.02306	1.56627e-12	0.325007	-0.224223	-0.152	-1.75702	-1.35557	Lipoprotein
Rv1434		1.27779	5.41968e-09	0.763943	0.15533	NA	NA	NA
Rv1435c		1.54065	4.08787e-20	2.19986	-0.036571	-0.4344	NA	-2.41614
Rv1442	BisC	1.09109	6.76095e-14	-0.59478	-2.9295	-0.074	NA	-1.42557	Biotin sulfoxide reductase
Rv1497	LipL	1.22557	8.05145e-19	1.57167	0.00993437	-0.9434	NA	-0.388143	Lipid metabolism
Rv1528c	PapA4	1.03292	2.27734e-09	-0.758824	-0.489362	0.263	NA	2.64986	Lipid metabolism
Rv1536	IleS	1.1112	6.08683e-14	-1.93791	0.672227	-0.2176	NA	-1.46729	Ile tRNA charging
Rv1574	NA	1.58525	9.70965e-11	-0.0731532	-0.328637	NA	NA	NA	Phage-related protein
Rv1575	NA	1.6589	4.25891e-09	-0.502163	-0.457396	NA	NA	NA	Phage-related protein
Rv1576c	NA	1.41441	2.83387e-07	-0.75794	-0.534581	NA	NA	NA	Phage-related protein
Rv1577c	NA	1.40042	1.24447e-07	-0.302351	-0.0167585	NA	NA	NA	Phage-related protein
Rv1578c	NA	1.4433	3.40305e-11	-0.42547	0.125546	NA	NA	NA	Phage-related protein
Rv1585c	NA	1.15157	9.75057e-12	-0.0222752	-1.48557	NA	NA	NA	Phage-related protein
Rv1586c	NA	1.16024	1.91334e-10	-0.323367	-0.682959	NA	NA	NA	Phage-related protein
Rv1652	ArgC	1.48776	4.70298e-19	-1.11366	0.265796	-0.3219	NA	1.46857	Arg biosynthesis
Rv1669		1.00121	1.03746e-12	-0.851001	1.34841	0.0286	NA	0.952286
Rv1670		1.11834	4.26218e-15	-0.312945	-0.0797476	-0.1844	NA	0.608
Rv1706A		1.99681	3.28132e-09	NA	NA	NA	NA	NA
Rv1706c	PPE23	2.11904	3.72167e-23	1.1061	-0.861994	-0.2863	NA	1.14314	PE/PPE family protein
Rv1725c		1.14966	1.85544e-20	-0.444982	-0.0375114	0.0704	1.28688	0.864857
Rv1767		1.69726	3.54846e-27	-0.368835	0.496649	0.111	NA	1.35871
Rv1772		2.53759	5.7833e-37	1.2248	0.601259	-0.3585	NA	-0.596
Rv1773c		2.36531	5.5519e-43	-0.306991	1.62094	-0.2009	NA	1.63929
Rv1774		1.07877	1.20189e-22	0.266636	-0.402661	-0.6215	NA	0.119571
Rv1801	PPE29	1.36711	2.5612e-22	-0.520826	-0.2752	-0.2176	1.01436	1.46657	PE/PPE family protein
Rv1804c		2.72606	1.14246e-22	-0.462531	0.369099	-0.6666	NA	3.041
Rv1806	PE20	3.0149	3.89341e-09	-0.724086	-0.481555	0.7049	NA	5.04014	PE/PPE family protein
Rv1807	PPE31	1.83777	5.86876e-08	-0.835712	-0.414147	-0.3959	NA	2.91271	PE/PPE family protein
Rv1808	PPE32	1.74958	1.36519e-15	-0.298604	0.00577429	-0.7612	NA	1.036	PE/PPE family protein
Rv1809	PPE33	1.54781	6.97882e-10	-0.243834	-1.29996	-0.2688	2.86394	0.833143	PE/PPE family protein
Rv1810		1.18445	3.2659e-09	0.97292	-0.774373	-0.152	NA	0.34
Rv1813c		1.66747	1.93408e-06	-0.464341	0.0695792	0.9635	NA	2.723
Rv1846c	BlaI	1.16801	5.83628e-08	0.366863	-2.277	0.111	NA	-0.726	Transcription regulator
Rv1854c	Ndh	1.18038	2.39002e-09	0.639387	-0.631163	1	NA	0.420429	NADH dehydrogenase
Rv1909c	FurA	1.61116	7.02132e-23	-0.829017	-0.715553	0.696	NA	3.63814	Iron-responsive transcription regulator
Rv1925	FadD31	1.06104	7.44692e-09	0.444168	-2.50543	-0.1361	NA	-1.35286	Lipid metabolism
Rv1954c		2.42535	1.82617e-25	-0.131118	0.62777	-1.9434	3.74953	2.35143
Rv1955	HigB	1.71543	6.02616e-24	-0.80622	-0.58147	-0.737	3.38681	4.83629	TA toxin
Rv1956	HigA	1.27379	5.29368e-14	-0.163889	-0.390488	-0.415	2.60644	3.59643	TA antitoxin
Rv1960c	ParD1	1.00972	1.51037e-11	0.838281	0.0619197	-0.4739	NA	2.31671
Rv1989c		1.19833	6.17813e-22	-0.535738	0.379566	0.4436	NA	2.46786
Rv1990A		1.22579	1.14246e-22	NA	NA	NA	NA	1.85443
Rv1990c		1.50784	1.87302e-22	-0.36119	-0.802473	0.3334	NA	3.35357
Rv1991c	MazF6	1.09484	1.19432e-15	-0.514738	0.143287	0.0286	NA	2.55071	TA toxin
Rv2008c		1.00276	8.31646e-13	-0.711085	-0.929081	-0.1361	NA	0.404857
Rv2016		1.16933	2.66451e-09	-1.27232	-0.28208	0.8953	NA	1.21971
Rv2017		1.39666	2.96798e-12	-0.568036	-0.630318	0.2869	NA	0.548
Rv2034		3.70686	3.13532e-31	-1.18436	-0.623513	0	4.21956	5.37471
Rv2035		2.02398	1.01458e-16	-1.34279	-0.0754173	0.0286	1.58976	4.77157
Rv2036		1.25136	9.62868e-15	-1.02577	0.35758	0.111	2.53854	3.56286
Rv2042c		1.34154	8.08134e-15	-0.763298	-0.408809	0.1243	NA	-1.18014
Rv2043c	PncA	1.45776	3.54855e-15	0.288041	-0.842942	-0.0439	2.03914	-0.563857	Pyrazinamidase
Rv2052c		1.85368	1.72875e-15	-0.11699	-0.82031	-0.415	NA	0.415143	SigE regulon
Rv2053c	FxsA	2.05211	6.97344e-18	0.236519	-0.581091	0.189	NA	1.39086	SigE regulon
Rv2077c		1.28069	1.29178e-10	0.6803	-1.58455	0.2265	NA	0.615429
Rv2086		1.61609	1.04921e-17	-0.493366	0.607782	0.0426	NA	0.35
Rv2092c	HelY	1.06721	2.27484e-07	0.0629129	-0.315392	-0.6666	-1.9782	-1.482	DNA helicase
Rv2094c	TatA	1.01868	4.24851e-17	-0.450598	-2.14898	0.0566	NA	-1.528	TAT protein synthesis
Rv2107	PE22	1.90927	2.46071e-10	0.13968	0.252343	-0.6215	NA	0.581429	PE/PPE family protein
Rv2115c	Mpa	1.66432	1.29045e-23	-0.353898	-1.24098	-0.6439	1.33914	-1.00143
Rv2122c	HisE	1.92454	3.36036e-14	0.0368293	0.166241	0.251	NA	1.42	His biosynthesis
Rv2123	PPE37	1.16337	1.38503e-15	-0.465762	-0.645924	-0.0291	NA	1.02957	PE/PPE family protein
Rv2169c		1.10032	8.05145e-19	-0.892863	0.762174	-0.1361	4.18587	1.27129
Rv2223c		1.21527	1.1066e-33	0	-0.818029	-0.074	NA	-1.68514
Rv2224c	CaeA	1.36173	1.13993e-20	-0.0256674	-1.32025	-0.2176	1.22033	-0.878143
Rv2293c	NA	1.36322	4.34015e-26	0.353783	0.58376	NA	NA	NA
Rv2320c	RocE	1.14114	1.32647e-21	-0.860116	0.409805	0.3334	NA	-0.416429	Amino acid transport
Rv2321c	RocD2	1.4649	5.12881e-18	-0.716878	1.48218	NA	NA	NA	Arginine metabolism
Rv2322c	RocD1	1.5482	2.69828e-25	-0.828479	0.290622	NA	NA	NA	Arginine metabolism
Rv2323c		1.48804	3.53674e-24	-0.442989	0.0770044	0.1375	2.43829	0.474
Rv2324		1.46047	2.14436e-23	-0.485673	-0.235034	-0.0439	NA	1.915
Rv2353c	PPE39	1.69584	7.9944e-08	-0.133558	-0.26557	-0.3585	NA	1.89943	PE/PPE family protein
Rv2364c	YqfH	1.01677	9.5021e-08	-1.48152	0.626874	-0.4344	NA	0.237714	GTPase
Rv2365c		1.06944	1.76792e-07	-0.636679	0.792557	0.0704	NA	-1.38757
Rv2366c		1.20999	3.89341e-09	-0.832624	1.05113	0.0976	NA	-1.67414
Rv2367c		1.19418	1.83333e-10	0.612614	0.101981	-0.0145	NA	-1.00757
Rv2378c	MbtG	1.21315	1.04745e-18	-0.335264	-0.158425	-0.0145	NA	-0.992714	Mycobactin biosynthesis
Rv2379c	MbtF	1.25694	4.4032e-17	-0.186618	0.186922	-0.0893	NA	-2.13914	Mycobactin biosynthesis
Rv2380c	MbtE	1.51273	1.55426e-20	-0.218827	-0.206073	0.1375	NA	-0.394143	Mycobactin biosynthesis
Rv2381c	MbtD	1.53745	2.05669e-16	-0.237043	-0.576603	0.2141	NA	-1.232	Mycobactin biosynthesis
Rv2382c	MbtC	1.4984	9.20318e-17	-0.193156	-0.0267916	0.4114	NA	0.296714	Mycobactin biosynthesis
Rv2383c	MbtB	1.37048	2.21011e-11	-0.0248811	-0.0812767	0.2987	NA	0.0721429	Mycobactin biosynthesis
Rv2386c	MbtI	1.03969	8.33519e-09	-1.18368	0.127011	-0.415	NA	0.523143	Mycobactin biosynthesis
Rv2390c		1.11853	8.3296e-11	-0.0391861	-0.208893	1.8197	-1.64616	1.05071
Rv2436	RbsK	1.02771	7.6039e-09	-0.282254	-0.419366	-0.7612	NA	-1.136	Ribose metabolism
Rv2466c		1.17426	2.78733e-07	-0.800976	-0.354779	0.669	NA	4.62714
Rv2495c	PdhC	1.19432	1.18836e-19	-0.825959	0.231185	0.0976	2.27798	0.424429	Pruvate dehydrogenae complex
Rv2496c	PdhB	1.29766	3.62479e-18	0.273043	-2.64328	-0.2345	2.52105	0.297286	Pruvate dehydrogenae complex
Rv2497c	PdhA	1.70166	1.68677e-19	-0.292933	0.0264124	0.4005	3.08236	1.62786	Pruvate dehydrogenae complex
Rv2498c	CitE	1.05392	1.49991e-20	-0.320064	-0.44491	-0.0291	NA	0.991143	Citrate lyase
Rv2500c	FadE19	1.09139	5.9978e-15	-0.229582	-0.780575	-0.0145	NA	1.775	Fatty acid metabolism
Rv2501c	AccA1	1.12332	9.17864e-18	-1.1159	-0.0462745	0	NA	1.85929	Biotin carrier protein, fatty acid synthesis
Rv2517c		1.00457	1.16572e-12	-0.120445	-0.543568	0.275	3.54844	2.99786
Rv2526		1.15986	1.8829e-13	0.126705	-0.268655	NA	NA	NA
Rv2621c		1.08707	1.08166e-08	-0.587496	-0.171308	1.0356	1.02857	0.655714
Rv2650c		1.45359	2.3173e-07	-0.559883	-0.0706607	-0.304	NA	-0.174857
Rv2651c		1.60697	4.95791e-08	-0.391248	-0.0158437	0.2016	NA	-0.181429
Rv2654c		1.61888	9.79118e-06	-1.12607	0.600242	0.1375	NA	0.666143
Rv2660c		2.17125	1.98741e-19	0.677616	0.72405	0.2265	NA	2.84229
Rv2661c		3.10368	2.9914e-26	-0.193603	1.11163	0.433	4.74255	0.971
Rv2676c		1.18195	1.14242e-18	0.505375	-1.03966	-0.1844	NA	0.0617143
Rv2687c		1.30463	8.11778e-27	-0.320955	-0.043762	-0.2863	NA	1.99943
Rv2694c*		1.48971	2.24489e-14	-0.330425	-0.707291	0.3785	NA	2.668
Rv2706c		1.49788	3.15588e-09	0.277303	0.602951	0.7908	NA	1.44114
Rv2710	SigB	2.82927	3.13532e-31	-0.201191	-1.88795	0.5059	2.45418	0.957571	Alternative sigma factor, SigE regulon
Rv2711	IdeR	1.65225	2.3578e-21	-1.01162	-1.81337	0.3219	1.37295	0.192286	Iron-responsive transcription regulator
Rv2712c		1.24847	2.23936e-24	-0.140145	-0.0692498	0.4854	NA	0.161571
Rv2744c*	35kd_ag	1.44876	1.82109e-24	0.404318	-1.07659	0.2016	NA	1.84057	Ala rich protein, SigE regulon
Rv2745c*	ClgR	2.34716	1.98808e-28	-0.645651	0.0975585	0.6229	2.80941	2.81371	Transcription regulator, SigE regulon
Rv2865	RelF	1.67238	1.11098e-18	0.826529	-0.399154	-0.1361	NA	1.504	TA antitoxin
Rv2894c	XerC	1.27244	2.738e-12	0	0.52068	-0.0439	NA	-1.51686	Integrase/recombinase
Rv2918c	GlnD	1.14332	5.48383e-07	-0.126282	0.272876	0.6041	NA	-1.94129	Uridylyltransferase
Rv2919c	GlnB	1.45297	1.41632e-13	-1.28076	0.0901874	0.4542	NA	-0.397429	Nitrogen regulatory protein
Rv2920c	Amt	1.33421	1.6426e-13	-1.12438	-0.490417	0.3219	NA	-1.38486	Ammonium transporter
Rv2926c		1.1395	1.27483e-14	0.790539	-0.338763	-0.454	1.82782	0.238714
Rv2927c		1.17245	7.10133e-20	0.864807	-0.765626	-0.3959	NA	-0.682286
Rv2963		1.57227	8.08759e-17	0.254627	-0.631223	-0.3585	1.10434	2.71471
Rv3017c	EsxQ	1.02231	1.56581e-18	0.772636	-0.393364	0.3334	NA	1.90386	ESAT-6 like protein, Type VII secretion
Rv3054c		2.17228	4.96292e-21	-0.493344	-0.341227	0.7398	NA	3.29557
Rv3060c		1.10252	1.93879e-09	-1.05627	0.753603	-0.0893	NA	0.0194286
Rv3061c	FadE22	1.07364	2.60189e-10	-0.516927	-0.397672	0.1506	NA	-0.311143	Lipid metabolism
Rv3082c	VirS	1.01591	2.27943e-11	-0.209311	-0.405153	-0.2345	NA	0.556286	Transcription regulator
Rv3114		1.24632	6.26729e-10	-0.824458	0.558779	0.111	NA	0.0994286
Rv3160c		1.7358	6.2217e-08	-0.652579	-0.174156	-0.7859	-2.76553	1.095
Rv3161c		2.17163	8.56536e-09	-0.607244	-0.249373	-0.0589	NA	2.08914
Rv3181c		1.34255	6.09021e-15	0.159652	-1.9492	0.3448	NA	1.135
Rv3182		1.04951	2.9249e-09	-0.27909	-0.723521	0.0426	NA	2.305
Rv3183		1.09042	1.15484e-08	-0.198393	-0.200822	-0.2345	NA	1.70914
Rv3188		1.57754	3.60473e-14	-0.992331	-0.162421	0.2265	NA	2.15386
Rv3197		1.09137	1.05783e-21	0.524193	-0.980558	0.0144	1.03562	-0.485714
Rv3209		1.45556	1.21979e-23	0.811284	-0.486806	0.0704	NA	-1.54986
Rv3230c		1.06797	3.03658e-09	-0.27545	-0.612337	-0.3585	-1.62293	0.266286
Rv3252c	AlkB	1.10306	4.51576e-09	-0.298886	-0.813032	0.696	NA	-0.77	Monooxygenase, fatty acid metabolism
Rv3288c	UsfY	1.31341	1.9296e-10	-0.344242	-0.543305	0.189	3.45812	2.21157	Hypothetical protein
Rv3289c		1.6026	3.90471e-10	0.176088	-0.417958	0.4542	4.46989	1.35871
Rv3290c	Lat	1.92757	1.04481e-09	-0.612885	-0.374586	0.5945	5.38785	3.34043	Lysine aminotransferase
Rv3354		1.00405	1.32209e-05	1.91226	0.786865	-0.304	NA	0.574
Rv3384c	VapC46	1.26719	1.19218e-12	-0.000774606	-0.44991	0.0976	NA	-0.56	TA toxin
Rv3403c		1.13251	1.19293e-14	0.14528	0.34275	0.0841	-1.0072	0.214857
Rv3406		1.34094	4.95304e-23	-1.0128	-0.416964	0.5656	NA	5.118
Rv3429	PPE59	1.00294	6.06532e-06	0.533348	-0.749467	-0.1681	NA	-0.319	PE/PPE family protein
Rv3452	Cut4	1.015	1.37502e-13	-0.977114	-0.153915	-0.1844	NA	1.41914	Cutinase precursor
Rv3537	KstD	1.15697	1.18821e-11	-0.362268	-1.1528	1.111	NA	1.76386	Lipid metabolism
Rv3609c	FolE	1.02892	1.82982e-11	-0.761476	0.178989	-0.0893	NA	-0.741714	Tetrahydrofolate synthesis
Rv3641c	Fic	1.04589	2.38479e-06	0.109875	0.911929	0.6508	NA	-0.476429	Cell filamentation protein
Rv3675		1.48762	1.95434e-18	1.3314	0.14684	-0.0145	3.25096	0.932143
Rv3706c		1.73555	1.96069e-11	-0.439644	-0.393401	0.0144	NA	-0.0752857
Rv3745c		1.72964	4.95686e-15	0.092883	0.208977	0.5753	NA	1.57714
Rv3746c	PE34	2.34593	7.13908e-18	-0.632912	0.20134	0.5558	NA	0.776286	PE/PPE family protein
Rv3765c	TcrX	1.30784	7.37066e-22	0.448972	-0.0302904	0.4114	1.57046	0.306	Two component system sensor
Rv3785		1.17691	3.26679e-21	-0.0553875	-0.282735	-0.152	NA	-0.393714
Rv3839		2.05503	5.79127e-17	-0.265181	0.0226971	0.1375	NA	1.49286
Rv3840		1.46975	3.42646e-17	-0.130601	-0.73874	0.275	NA	0.578143
Rv3841	BfrB	1.68601	2.0555e-08	0.366613	-0.988138	0.5261	NA	-0.506	Bacterioferritin
Rv3842c	GlpQ1	1.20778	4.02204e-08	0.992338	-0.519847	0.0426	-2.11437	-0.632714	Phospholipid metabolism
Rv3860		1.04318	5.42429e-16	-1.05045	2.14261	0.3896	NA	0.633143
Rv3861		2.30674	2.6808e-10	-0.517093	-1.49085	0.7049	NA	1.20929
Rv3862c	WhiB6	2.27944	5.57431e-16	0.501557	-0.414918	1.5261	NA	4.80843	Transcription regulator, ESX1 Type VII secretion
Rv3863		1.28869	1.52209e-18	-0.508925	-0.969322	0.516	NA	1.02671	ESXI Type VII secretion
Rv3864	EspE	1.37308	3.13327e-21	-0.277332	-0.683309	0.263	NA	1.26743	ESXI Type VII secretion
Rv3869	EccB1	1.04164	3.09138e-09	-0.0542691	-1.31533	0.0566	NA	-1.82657	ESXI Type VII secretion
Rv3872	PE35	1.77836	1.7393e-19	0.974303	-0.728789	0.111	NA	0.540714	PE/PPE family protein, ESX1 Type VII secretion
Rv3873	PPE68	1.65009	1.20481e-18	0.898239	-1.70236	0.263	NA	-0.116714	PE/PPE family protein, ESX1 Type VII secretion
Rv3874	EsxB	1.39989	1.95228e-17	0.068051	-2.33754	0.546	NA	-0.880429	ESXI Type VII secretion
Rv3875	EsxA	1.36656	8.69644e-17	0.820459	-3.18116	0.0841	NA	-1.42586	ESXI Type VII secretion
Rv3878	EspJ	1.07587	1.59344e-20	1.24535	-0.603596	0.3785	NA	1.021	ESXI Type VII secretion
Rv3879c	EspK	1.56033	1.08482e-17	-0.272729	-0.434951	0.0426	NA	-0.338286	ESXI Type VII secretion
Additional genes with increased expression (logFC > 0.5 and P < 0.0001) highlighted in the text
RV	Gene.Symbol	logFC.48h	adj.P.Val.48h	Isoniazid (1)	Rifampin (1)	Macrophage 24h (2)	Nutrient depl 96h (3)	Hypoxia 7d (4)	Pathway
Rv0467	Icl1	0.550763	0.211825	0.493698	-0.436885	1.6369	NA	-0.394571	isocitrate/methylcitrate lyase
Rv0659c	MazF2	0.885268	8.80321e-10	1.74917	-1.53917	-0.454	NA	-1.70614	TA toxin
Rv2010	VapC15	0.830115	3.15575e-05	0.084022	-1.57441	0.4005	NA	-1.79571	TA toxin
Rv2093c	TatC	0.969657	2.5361e-17	0.747328	0.128365	0.3334	-1.23266	-1.58743	Twin Arg transport
Rv2596	VapC40	0.694285	1.23943e-16	-0.584616	-0.84434	-0.2515	NA	-0.0981429	TA toxin

## Sheet: S2C-Decr & other cond
Table S2C. Genes with highly significantly decreased exression (logFC < -1.0 and P < 0.0001) and comparison to expression in other conditions
RV	Gene.Symbol	Log2FC.48h	adj.P.Val.48h	Log2FC Isoniazid (1)	Log2FC Rifampin (1)	Log2FC Macrophage 24h(2)	Log2FC nutrient depl 96h (3)	Log2FC Hypoxia 7d (4)
Rv0033	AcpA	-1.2652	5.08872e-05	0.675823	0.967693	-1.1203	NA	0.816714	Fatty acid biosynthesis	Data for comparison to kinase inhibitor results are from:
Rv0096	PPE1	-1.43914	1.83244e-05	-1.01452	1.49956	-0.1203	NA	1.10543	PE/PPE family	1. Isoniazid and Rifampin: Boshoff, H et al. Ref 34 in main text.
Rv0165c	Mce1R	-1.02207	2.57169e-11	0.324146	-1.04415	-0.4344	NA	-0.531143	Mce1 lipid transport	2. Macrophage infection: Rohde, K et al. Ref 37 in main text.
Rv0166	FadD5	-1.53874	9.91121e-12	-0.473275	0.164408	-0.9159	-1.04963	-1.48543	Mce1 lipid transport	3. Nutrient depletion: Betts, J et al. Ref 42 in main text.
Rv0167	YrbE1A	-1.40929	4.77213e-11	0.161242	-0.0201055	-0.6666	NA	-1.40243	Mce1 lipid transport	4. Hypoxia: Rustad, T et al. Ref 43 in main text.
Rv0168	YrbE1B	-1.44822	3.36147e-13	-0.796217	-0.527544	-0.8625	NA	-0.890571	Mce1 lipid transport
Rv0169	Mce1A	-1.43239	3.86667e-12	-0.20933	-0.683892	-0.1681	NA	-2.04957	Mce1 lipid transport	Expression of genes in other conditions is highlighted
Rv0170	Mce1B	-1.07089	1.47928e-07	-0.457988	-0.720337	-0.4344	-1.14405	-1.63557	Mce1 lipid transport	in red if the log2FC is >1.0 and in orange if the log2FC is >0.5,
Rv0171	Mce1C	-1.31283	4.21125e-12	-0.397875	-0.511271	-0.4344	NA	0.799143	Mce1 lipid transport	based on the data provided in the references above.
Rv0172	Mce1D	-1.10694	1.64713e-08	-0.498989	-0.476233	-0.889	NA	-1.41	Mce1 lipid transport	For nutrient depletion, only data for genes with log2FC <-1.0 are available.
Rv0173	LprK	-1.34702	9.81986e-10	-0.260591	0.448644	-0.3219	-2.49057	-0.437429	Mce1 lipid transport
Rv0174	Mce1F	-1.01827	8.3926e-11	-0.0678405	-0.404016	-0.415	-2.3505	-1.25857	Mce1 lipid transport
Rv0227c		-1.16779	3.54526e-11	0.455943	-0.104553	-0.304	NA	-1.83614
Rv0315		-1.09063	6.43908e-12	1.42359	0.16977	-0.3585	NA	-0.397857
Rv0320		-1.51415	3.27535e-18	-1.10254	0.316911	-0.6897	NA	1.30171
Rv0566c		-1.00817	9.76483e-10	0.359738	0.0150527	0.0841	NA	-0.689857
Rv0652	RplL	-1.10996	1.14779e-15	0.682146	0.318417	1.86	-1.4957	-1.30529	Ribosome/translation
Rv0695		-1.33442	2.31359e-15	-0.319711	1.01809	-0.4739	NA	-2.644
Rv0696		-1.59872	3.31061e-15	0.0371708	-0.21069	-0.3401	NA	-1.78529
Rv0697		-1.12335	1.4126e-10	0.41634	0.0322738	0	NA	0.138
Rv0950c		-2.10043	1.10203e-26	-2.25004	-0.0678492	-0.1203	NA	-0.180286
Rv1009	RpfB	-1.37203	3.06764e-26	0.647398	-0.327918	0.3896	NA	-1.14957	Resuscitation Promoting factor
Rv1010	KsgA	-1.07614	1.4803e-11	-1.49646	0.791819	0.2016	NA	-2.43029	16s dimethylase/translation
Rv1013	Pks16	-1.0068	1.05906e-06	1.83767	-0.808552	-0.0291	NA	0.844714	Lipid biosynthesis
Rv1078	Pra	-1.13403	4.61906e-07	0.889469	-0.910772	0.0426	NA	-0.622286	Proline rich antigen
Rv1552	FrdA	-1.0922	5.56468e-09	-0.872603	0.476447	-1.6439	2.90689	0.526714	Fumarate reductase
Rv1553	FrdB	-1.37011	8.9195e-10	-0.229274	1.11668	-0.3585	NA	0.683429	Fumarate reductase
Rv1885c		-1.87231	3.40635e-22	-1.27839	0.207369	0.433	NA	0.136571
Rv1886c	FbpB	-2.29529	1.35203e-22	-1.69167	-0.613249	-0.3959	-2.15704	-0.975286	Mycolyl transferase
Rv2189c		-1.43595	6.07172e-09	0.0654708	0.575925	0.433	1.31615	-1.44343
Rv2190c		-1.95664	4.88702e-28	0.0912986	0.244817	-0.0589	NA	-2.20357
Rv2244	AcpP	-1.12739	5.55279e-07	2.65135	-0.916672	-0.5995	NA	-0.00828571	Fatty acid biosynthesis
Rv2288		-1.19435	3.22156e-07	-0.311263	-0.371184	0.2016	NA	0.322857
Rv2485c	LipQ	-1.04034	4.33729e-06	0	0.259192	-0.5146	NA	-0.0781429	Lipid metabolism
Rv2560		-1.00068	1.53611e-05	-0.0423429	-0.0147699	-0.8625	NA	1.11843
Rv2564	GlnQ	-1.01634	4.89655e-09	1.10758	0.499524	-0.2863	NA	-1.30729	Glutamine transport
Rv2582	PpiB	-1.01758	1.81856e-08	-0.116279	-0.178652	-0.1844	NA	-0.384714	Peptidyl-prolyl cis-trans isomerase
Rv2638		-1.22282	1.50706e-09	-1.46573	0.213675	0.0566	NA	1.63471
Rv2816c		-1.25264	7.43666e-05	-0.519217	0.450318	NA	NA	NA
Rv2959c		-1.08246	7.12649e-10	0.0720734	0.0277081	-0.7859	NA	1.04157
Rv3136	PPE51	-1.0743	2.21158e-07	0.129575	0.557965	0.0976	-1.44361	-1.12814	PE/PPE family
Rv3477	PE31	-1.39455	3.59995e-10	0.918121	-1.11174	0.2016	NA	-1.84486	PE/PPE family
Rv3478	PPE60	-1.15844	5.15443e-13	0.941399	-1.11087	-0.0291	NA	-1.07243	Peptidoglycan turnover
Rv3763	LpqH	-1.13584	2.6156e-08	0.792812	-0.855202	-0.1203	NA	-0.0454286	lipoprotein, 19 kDa antigen
Rv3846	SodA	-1.10728	3.56409e-08	-0.0386717	-0.540525	-0.074	1.23879	0.00142857	Superoxide dismutase (Fe)
Additional genes with decreased expression (logFC < -0.5, P < 0.0001) highlighted in the text
RV	Gene.Symbol	logFC.48h	adj.P.Val.48h	Isoniazid (1)	Rifampin (1)	Macrophage 24h (2)	Nutrient depl 96h (3)	Hypoxia 7d (4)	Pathway
Rv0001	DnaA	-0.709894	8.38313e-10	-0.601034	-0.528186	-0.2515	NA	-1.15329	DNA replication
Rv0002	DnaN	-0.596201	3.17005e-11	0.740555	0.491882	-0.2863	NA	-1.096	DNA replication
Rv0058	DnaB	-0.906581	6.84901e-07	0.000663246	0.0753719	-0.304	NA	-2.68786	DNA replication
Rv0635	HadA	-0.725506	0.000133772	0.323757	0.373019	-0.1047	NA	0.159571	FASII
Rv0636	HadB	-0.503127	0.000134529	0.693907	0.28414	0.1375	NA	-0.686857	FASII
Rv0637	HadC	-0.723595	2.19979e-06	1.01482	0.368332	0.263	NA	-1.35357	FASII
Rv0651	RplJ	-0.858154	2.02344e-14	0.778284	-0.196248	-0.2176	-2.41143	-1.069	Ribosome/translation
Rv0652	RplL	-1.10996	1.14779e-15	0.682146	0.318417	1.86	-1.4957	-1.30529	Ribosome/translation
Rv0701	RplC	-0.6518	6.82061e-08	0.477321	-0.39565	0.2265	-1.58976	-1.61771	Ribosome/translation
Rv0702	RplD	-0.667367	7.68581e-08	0.641851	-0.961226	0.1243	-2.35896	-1.52671	Ribosome/translation
Rv0703	RplW	-0.837432	7.29268e-09	0.486223	-0.265658	-0.0439	-2.44095	-1.65357	Ribosome/translation
Rv0704	RplB	-0.687567	2.04735e-07	0.69859	-0.634013	-0.152	-1.39506	-3.03229	Ribosome/translation
Rv0705	RpsS	-0.729079	2.2914e-07	0.802673	-0.503471	0.275	-2.12102	-2.75357	Ribosome/translation
Rv0706	RplV	-0.703412	2.3316e-07	0.763394	-1.62122	-0.0439	-3.3505	-2.32071	Ribosome/translation
Rv0707	RpsC	-0.773216	3.45347e-09	0.690676	0.613962	0.0286	NA	-0.963286	Ribosome/translation
Rv0708	RplP	-0.810875	6.37178e-10	0.995539	-0.0808773	-0.074	-2.27798	-2.25129	Ribosome/translation
Rv0709	RpmC	-0.847442	1.14368e-09	1.30789	-1.15754	0.2016	NA	-2.71071	Ribosome/translation
Rv0710	RpsQ	-0.739077	7.7991e-08	0.529795	-0.843862	0.2987	-2.03562	-2.42929	Ribosome/translation
Rv0714	RplN	-0.616248	1.07665e-08	0.540671	-0.602316	0.3561	-1.0072	0.643714	Ribosome/translation
Rv0715	RplX	-0.696545	9.11218e-11	0.820554	-0.288727	0.189	-1.22033	-0.323571	Ribosome/translation
Rv0716	RplE	-0.63515	1.95976e-11	0.457552	-0.428102	0.2388	-1.852	-0.497857	Ribosome/translation
Rv0717	RpsN1	-0.908461	1.15697e-09	0.787427	0.133183	0.4222	NA	-1.15971	Ribosome/translation
Rv0718	RpsH	-0.816983	1.22426e-08	0.916511	-0.692134	0.2265	-1.26303	-1.41614	Ribosome/translation
Rv0719	RplF	-0.494281	1.57958e-07	0.613227	0.543585	0.0841	-2.97636	-1.63329	Ribosome/translation
Rv0720	RplR	-0.618031	5.16999e-10	0.935484	-0.999678	-0.0439	NA	-0.921143	Ribosome/translation
Rv0721	RpsE	-0.599918	5.93401e-09	1.47975	-0.038585	0.2987	NA	-0.741714	Ribosome/translation
Rv0722	RpmD	-0.623882	2.43074e-08	-0.0562333	-0.656387	0.2388	NA	-2.02914	Ribosome/translation
Rv0723	RplO	-0.515941	4.78447e-10	1.18109	-0.225636	0.1635	-2.52356	-2.30543	Ribosome/translation
Rv0867c	RpfA	-0.469206	1.13145e-05	-0.334304	0.473148	0.3448	NA	-1.299	Resuscitation Promoting factor
Rv1201c	DapD	-0.795114	2.56426e-14	0.918219	0.464754	0.263	NA	-0.106714	Lysine/DAP biosynthesis
Rv1304	AtpB	-0.550034	5.96309e-06	0.439314	-0.994374	0.0426	-2.37295	-1.41914	ATP synthesis
Rv1305	AtpE	-0.727997	3.96477e-05	1.43415	-1.10073	0.0144	-2.31615	-1.94643	ATP synthesis
Rv1306	AtpF	-0.668774	1.3757e-05	0.724618	-1.20637	0.0286	-3	-1.50357	ATP synthesis
Rv1307	AtpH	-0.55475	9.47908e-07	0.884003	0.219591	-0.3219	-1.7866	-2.54814	ATP synthesis
Rv1308	AtpA	-0.663236	9.20595e-06	0.910562	-1.03294	-0.2515	-2.52356	-2.806	ATP synthesis
Rv1309	AtpG	-0.589145	3.59002e-05	0.308516	0.65738	0.2016	-3.02326	-2.52129	ATP synthesis
Rv1310	AtpD	-0.530921	4.74793e-05	-0.296867	-0.670437	-0.0145	-2.21723	-1.68414	ATP synthesis
Rv1311	AtpC	-0.488087	0.00195927	0.701671	-0.0922067	-0.1681	NA	-2.342	ATP synthesis
Rv1884c	RpfC	-0.795441	9.12383e-18	-0.440913	-0.611555	-1.3585	NA	-3.16057	Resuscitation Promoting factor
Rv2243	FabD	-0.882164	2.37271e-08	2.77478	0.155469	-0.9714	NA	1.99986	FASII
Rv2244	AcpP	-1.12739	5.55279e-07	2.65135	-0.916672	-0.5995	NA	-0.00828571	FASII
Rv2245	KasA	-0.935124	1.99409e-09	3.01582	0.376595	-0.5146	NA	-1.094	FASII
Rv2246	KasB	-0.787133	3.12968e-07	3.12829	-1.07012	-0.2009	NA	-0.561429	FASII
Rv2247	AccD6	-0.529068	0.000100737	3.65459	0.179673	-0.3959	1.20789	-1.34329	FASII
Rv2412	RpsT	-0.612917	2.82795e-11	1.18662	-1.1976	-0.3219	NA	1.09	Ribosome/translation
Rv2450c	RpfE	-0.78497	0.00113025	-0.340507	0.257185	0.585	NA	0.332429	Resuscitation Promoting factor
Rv2890c	RpsB	-0.668837	3.82318e-07	0.489118	-0.252184	0.275	-1.50589	0.130571	Ribosome/translation
Rv2909c	RpsP	-0.760591	7.12501e-07	0.836876	-0.116795	0.189	NA	-0.222714	NADH dehydrogenase I
Rv3145	NuoA	-0.86315	9.57802e-18	-0.700444	-0.871636	-0.5564	-1.08406	-2.12443	NADH dehydrogenase I
Rv3146	NuoB	-0.895404	1.98741e-19	-0.554419	0.0174232	-0.1844	-1.8953	-2.25829	NADH dehydrogenase I
Rv3147	NuoC	-0.885862	2.57414e-18	-0.470988	-0.756054	-0.2345	-1.88362	-2.14986	NADH dehydrogenase I
Rv3148	NuoD	-0.924792	8.40014e-17	-0.345375	1.24328	-0.304	-2.21723	-2.54743	NADH dehydrogenase I
Rv3149	NuoE	-0.972285	1.08891e-16	-0.436138	-0.677997	-0.1681	-3.81558	-1.17757	NADH dehydrogenase I
Rv3150	NuoF	-0.913452	9.45414e-19	-0.100179	0.13202	0	-1.63227	-1.26057	NADH dehydrogenase I
Rv3151	NuoG	-0.751179	2.04763e-11	-0.472899	0.400027	-0.2176	-1.9222	-3.17857	NADH dehydrogenase I
Rv3152	NuoH	-0.784338	2.20735e-16	-1.04264	0.239696	-0.4941	-2.45681	-1.965	NADH dehydrogenase I
Rv3153	NuoI	-0.802936	2.48869e-11	-0.673014	-0.468598	-0.2345	-1.48543	-2.54514	NADH dehydrogenase I
Rv3154	NuoJ	-0.76786	1.36388e-14	-0.191084	-0.0577632	-0.074	-2.21101	-1.17386	NADH dehydrogenase I
Rv3155	NuoK	-0.920243	6.1775e-19	0.527613	-0.828152	-0.2688	-2.38128	-1.38957	NADH dehydrogenase I
Rv3156	NuoL	-0.798941	5.93017e-12	-0.0566931	0.110193	-0.5564	-1.31034	-1.69329	NADH dehydrogenase I
Rv3157	NuoM	-0.773345	4.53147e-14	-0.0952146	-0.250296	0.0144	-1.87971	-1.63543	NADH dehydrogenase I
Rv3158	NuoN	-0.692104	2.45298e-15	0.0657705	2.38587	-0.2688	NA	-1.48257	NADH dehydrogenase I
Rv3316	SdhC	-0.764881	7.76902e-10	1.07378	0.125257	-0.4344	NA	0.0895714	Succinate dehydrogenase
Rv3317	SdhD	-0.798686	5.72715e-12	-1.34697	0.890701	-0.0291	NA	-0.298714	Succinate dehydrogenase
Rv3318	SdhA	-0.739985	9.75062e-11	0.362172	0.502464	0.0144	NA	-0.573143	Succinate dehydrogenase
Rv3319	SdhB	-0.726744	1.33773e-14	0.473482	0.0654428	-0.1047	NA	-1.79643	Succinate dehydrogenase
Rv3442c	RpsI	-0.924746	8.93125e-12	0.94636	-0.67292	0.251	NA	-0.55	Ribosome/translation
Rv3443c	RplM	-0.809395	7.88354e-11	0.803687	-1.32886	0.2141	-1.81967	0.342286	Ribosome/translation
Rv3492c		-0.550134	1.95863e-05	0.00873082	-0.105379	-0.3585	NA	-0.286143	Mce4
Rv3493c		-0.569998	0.000162985	0.154421	0.011381	-0.2345	NA	-1.33271	Mce4
Rv3494c	Mce4F	-0.725501	7.67678e-07	-0.253623	1.43576	-0.1203	NA	0.105857	Mce4
Rv3495c	LprN	-0.611166	4.08882e-10	-0.375308	-1.52595	-0.2009	NA	-1.45471	Mce4
Rv3496c	Mce4D	-0.663126	2.05973e-10	-0.19042	0.225135	-0.6439	NA	-2.04329	Mce4
Rv3497c	Mce4C	-0.590133	5.6621e-09	0.821075	0.0119378	-0.3771	NA	-1.76714	Mce4
Rv3498c	Mce4B	-0.720772	3.00259e-13	-0.164581	0.321907	-0.0145	NA	-0.302143	Mce4
Rv3499c	Mce4A	-0.774884	9.99975e-11	-0.869352	0.459405	-0.1844	NA	0.314714	Mce4
Rv3500c	YrbE4B	-0.646193	6.7119e-05	0.944763	1.42897	-0.454	NA	0.767	Mce4
Rv3501c	YrbE4A	-0.668946	1.11309e-06	0.637867	0.432933	-0.0439	NA	1.30871	Mce4
Rv3804c	FbpA	-0.724126	1.97845e-07	0.951929	-1.5472	0.1763	-2.01792	-2.329	Mycolyl transferase

## Sheet: Table S2D Mutant comparison
Table S2D. Gene expression pknD and pknL mutant strains compared to wild type
			Log2FC for inhibitor:control treatment of the indicated strain in each column								Log2FC for the indicated mutant strain: wild type both treated with the control compound
RV	Gene.Symbol	Product	Log2FC.pknD	adj.P.Val.pknD	Log2FC.pknL	adj.P.Val.pknL	Log2FC.48hr.WT	adj.P.Val.48hr.WT	pknD.LFC0.5.sim.to.WT	pknL.LFC0.5.sim.to.WT	Log2FC.pknD:WT	adj.P.Val.pknD:WT	Log2FC.pknL:WT	adj.P.Val.pknL:WT
Rv000X1	SocA	RicR regulated gene	1.676	2.93734e-08	2.78992	3.1908e-11	3.11527	4.57706e-26	TRUE	TRUE	1.83173	1.0448e-05	0.351614	0.19179
Rv000X2	SocB	RicR regulated gene	0.25314	0.545094	3.07799	6.59938e-06	2.92569	3.09036e-18	FALSE	TRUE	2.34046	0.00468478	-0.719844	0.35188
Rv0033	AcpA	Acyl carrier protein	-0.751446	0.0720531	-0.477049	0.104606	-1.2652	5.08872e-05	FALSE	FALSE	-1.07616	0.0149834	-1.18869	0.000841418
Rv0063		Oxidoreductase	1.26014	1.08878e-10	0.245609	0.00220623	1.10325	6.42199e-18	TRUE	FALSE	-0.199986	0.0558286	0.489703	1.14001e-05
Rv0064		INTEGRAL MEMBRANE PROTEIN (Rhomboid family)	1.00372	1.81639e-10	0.938365	1.25631e-09	1.30204	4.0885e-16	TRUE	TRUE	0.613051	6.60367e-07	0.640313	6.54606e-08
Rv0076c		PROBABLE MEMBRANE PROTEIN	4.00295	4.13288e-15	2.99934	1.31901e-14	3.00222	8.05739e-29	TRUE	TRUE	-0.652283	8.0955e-05	-0.0426402	0.676504
Rv0077c		Oxidoreductase	7.12478	4.65311e-16	6.59473	1.82669e-17	5.80001	2.15331e-32	TRUE	TRUE	-0.450555	0.0362395	-0.690957	0.000313551
Rv0078		Transcriptional regulator, TetR family	2.18657	2.37981e-12	1.41726	1.12192e-11	1.68068	2.41495e-26	TRUE	TRUE	-0.191709	0.170068	0.377698	0.00147859
Rv0078A		Hypothetical protein	1.45781	1.58119e-11	1.04299	1.76613e-09	1.13947	6.17813e-22	TRUE	TRUE	0.335897	0.00116907	0.678257	2.98669e-07
Rv0096	PPE1	PPE family protein	-0.135494	0.602603	-0.383355	0.0244454	-1.43914	1.83244e-05	FALSE	FALSE	-1.63693	1.15486e-05	-1.10153	5.88948e-06
Rv0118c	OxcA	Oxalyl-CoA decarboxylase (EC 4.1.1.8)	1.97777	1.95109e-13	2.09488	7.32246e-14	1.75129	3.16176e-16	TRUE	TRUE	0.623611	7.14981e-06	-0.389732	0.000153542
Rv0129c	FbpC	Antigen 85-C precursor (85C) (Antigen 85 complex C) (Ag85C) (Mycolyl transferase 85C) (EC 2.3.1.-)	1.50147	7.10999e-10	0.68796	1.78904e-05	1.26853	1.29652e-15	TRUE	TRUE	-0.635956	4.71864e-05	-0.81596	1.3981e-06
Rv0165c	Mce1R	Predicted regulator PutR for proline utilization, GntR family	-1.20874	5.23982e-10	-1.48593	9.20189e-11	-1.02207	2.57169e-11	TRUE	TRUE	-0.160108	0.113486	-0.343383	0.0014959
Rv0166	FadD5	Long-chain-fatty-acid--CoA ligase (EC 6.2.1.3)	-2.1346	2.65652e-10	-2.29598	2.66494e-10	-1.53874	9.91121e-12	TRUE	TRUE	-0.0921796	0.611948	-0.598892	0.00143873
Rv0167	YrbE1A	Conserved integral membrane protein YrbE1A	-2.15591	1.16e-10	-2.33486	1.29964e-10	-1.40929	4.77213e-11	TRUE	TRUE	-0.36594	0.0289096	-0.613699	0.000786767
Rv0168	YrbE1B	Conserved integral membrane protein YrbE1B	-1.38874	5.10306e-10	-1.56097	1.48449e-10	-1.44822	3.36147e-13	TRUE	TRUE	-0.557964	8.61715e-05	-0.574928	2.51157e-05
Rv0169	Mce1A	MCE-family protein Mce1A	-1.84684	3.70107e-10	-1.79418	1.34213e-09	-1.43239	3.86667e-12	TRUE	TRUE	-0.78182	5.7649e-05	-1.02143	1.64094e-06
Rv0170	Mce1B	MCE-family protein Mce1B	-1.39622	1.72664e-09	-1.1158	4.87429e-08	-1.07089	1.47928e-07	TRUE	TRUE	-0.806724	8.48932e-06	-1.19683	1.87994e-08
Rv0171	Mce1C	MCE-family protein Mce1C	-1.41595	1.15448e-07	-1.80661	1.55919e-08	-1.31283	4.21125e-12	TRUE	TRUE	-0.71989	0.000685591	-0.65136	0.0013882
Rv0172	Mce1D	MCE-family protein Mce1D	-1.48895	9.44049e-09	-1.27467	1.75333e-07	-1.10694	1.64713e-08	TRUE	TRUE	-0.956974	1.40029e-05	-1.3716	8.32809e-08
Rv0173	LprK	MCE-family lipoprotein LprK (MCE-family lipoprotein Mce1e)	-1.71844	5.45844e-09	-1.63057	1.83122e-08	-1.34702	9.81986e-10	TRUE	TRUE	-0.889056	5.65543e-05	-1.44768	8.29899e-08
Rv0174	Mce1F	MCE-family protein Mce1F	-1.4346	4.94064e-08	-1.11358	2.53371e-06	-1.01827	8.3926e-11	TRUE	TRUE	-0.378051	0.0331328	-0.967629	1.30648e-05
Rv0186	BglS	Beta-glucosidase (EC 3.2.1.21)	1.75999	7.50257e-08	1.41333	2.54441e-06	2.10758	6.80444e-17	TRUE	TRUE	1.51505	1.31465e-06	1.44849	6.03985e-07
Rv0186A	MymT	Copper-binding metallothionein, RicR regulon	2.62241	1.76006e-09	1.9131	2.79865e-07	2.81427	1.23167e-17	TRUE	TRUE	2.07154	5.75065e-07	2.61212	4.54304e-09
Rv0188		PROBABLE CONSERVED TRANSMEMBRANE PROTEIN	2.31072	1.70109e-12	2.66966	1.59518e-13	1.89712	3.54063e-21	TRUE	TRUE	-0.354868	0.0077417	-0.16016	0.12707
Rv0190		Conserved protein	2.18752	4.90325e-11	1.94936	2.14119e-10	2.21681	5.60708e-28	TRUE	TRUE	1.04763	8.48932e-06	1.16682	3.67211e-07
Rv0191		Integral membrane protein, sugar transporter	1.23017	1.30403e-08	0.935847	5.75728e-07	1.09143	3.95247e-13	TRUE	TRUE	0.633008	0.000215999	1.33745	1.10417e-08
Rv0208c	YggH	tRNA (guanine46-N7-)-methyltransferase (EC 2.1.1.33)	1.72777	7.05182e-14	0.58905	2.84383e-08	1.30276	1.13329e-32	TRUE	TRUE	-0.013574	0.861596	0.544814	8.80997e-08
Rv0227c		PROBABLE CONSERVED MEMBRANE PROTEIN	-1.23446	2.78172e-08	-1.04951	9.13245e-08	-1.16779	3.54526e-11	TRUE	TRUE	-1.00776	1.81321e-06	-1.14683	2.68024e-08
Rv0251c	Hsp	Heat shock protein hsp	2.9149	4.70743e-11	1.75273	1.25848e-08	3.14665	1.13186e-24	TRUE	TRUE	0.394457	0.0661025	0.625252	0.00223651
Rv0275c		Transcriptional regulator, TetR family	1.75272	1.31024e-13	0.96599	4.14056e-10	1.48606	1.87302e-22	TRUE	TRUE	0.413798	1.95422e-05	1.01512	1.17057e-10
Rv0306		Cobalamin biosynthesis protein BluB @ 5,6-dimethylbenzimidazole synthase, flavin destructase family	2.66716	3.76774e-12	2.14966	6.52602e-13	1.55948	2.10125e-14	TRUE	TRUE	-0.307511	0.0923385	0.0238941	0.860495
Rv0307c		Unknown protein	2.05646	2.58411e-11	2.37277	5.81306e-13	1.8081	4.92933e-18	TRUE	TRUE	-0.181702	0.261157	-0.777879	8.66509e-06
Rv0311		Unknown protein	2.27888	2.08643e-11	2.27941	1.47322e-12	1.81858	1.32685e-12	TRUE	TRUE	0.459072	0.0194876	0.290372	0.0637922
Rv0315		Possible beta-1,3-glucanase	-0.936079	2.31319e-07	-0.534552	0.000127905	-1.09063	6.43908e-12	TRUE	TRUE	-0.737354	1.50719e-05	-1.27292	3.9578e-09
Rv0320		Possible conserved exported protein	-0.643045	3.71324e-05	-1.47204	2.50674e-11	-1.51415	3.27535e-18	TRUE	TRUE	0.054737	0.723105	0.930334	1.26682e-07
Rv0340		Conserved protein	1.56132	4.14001e-11	1.35091	6.27432e-11	1.52593	5.51116e-19	TRUE	TRUE	0.531335	0.000374052	0.77616	7.72388e-07
Rv0341	IniB	Isoniazid inductible protein IniB	1.79759	6.92116e-10	2.33746	8.84282e-11	3.05316	5.85138e-28	TRUE	TRUE	0.202323	0.151735	-0.27753	0.0479021
Rv0342	IniA	Isoniazid inductible protein IniA	1.36353	1.10945e-09	1.79648	1.20522e-10	2.6457	2.43741e-29	TRUE	TRUE	0.233447	0.0432137	0.0329743	0.767946
Rv0343	IniC	Isoniazid inductible protein IniC	1.46253	1.35613e-10	1.17673	3.44567e-09	1.56066	2.7203e-18	TRUE	TRUE	-0.217134	0.0474327	0.0729614	0.46603
Rv0350	DnaK	Chaperone protein DnaK	1.06114	5.28806e-05	1.53333	1.87176e-06	1.23868	1.17043e-06	TRUE	TRUE	0.485096	0.0247725	0.32508	0.115506
Rv0384c	ClpB	ClpB protein	1.57394	7.25144e-08	1.27777	1.38684e-06	1.03666	2.69923e-12	TRUE	TRUE	0.187791	0.318955	0.112344	0.527103
Rv0549c	VapC3	Toxin 1, PIN domain	1.30956	2.56131e-07	1.08165	1.04328e-07	1.11933	1.46395e-12	TRUE	TRUE	0.111341	0.631344	-0.223045	0.20352
Rv0563	HtpX	Probable protease htpX homolog (EC 3.4.24.-)	2.3249	1.76093e-13	1.60816	2.50674e-11	2.15579	1.76062e-32	TRUE	TRUE	0.417108	0.000330193	0.667682	8.677e-07
Rv0564c	GpdA1	Glycerol-3-phosphate dehydrogenase [NAD(P)+] (EC 1.1.1.94)	1.44835	1.68808e-10	1.20782	7.96546e-10	1.16667	1.22941e-20	TRUE	TRUE	0.169402	0.160632	0.322889	0.00408497
Rv0566c		UPF0234 protein YajQ	-1.08382	9.12867e-07	-0.0865076	0.472481	-1.00817	9.76483e-10	TRUE	FALSE	-0.412419	0.0134272	-1.25917	2.56897e-08
Rv0586	Mce2R	Transcriptional regulator, GntR family	2.35983	1.99166e-10	1.48526	7.5123e-08	1.76278	4.71733e-17	TRUE	TRUE	0.736186	0.000869181	1.34576	4.64975e-07
Rv0587	YrbE2A	Conserved hypothetical integral membrane protein YrbE2A	1.56064	6.34409e-08	1.38003	2.15663e-07	1.13367	1.70844e-14	TRUE	TRUE	0.558666	0.0108952	0.922669	6.04661e-05
Rv0596c	VapB4	Possible antitoxin VapB4	0.379462	0.0652798	0.910022	6.02199e-06	1.03339	1.99212e-12	FALSE	TRUE	0.276479	0.305276	-0.217527	0.3149
Rv0609	VapC28	Possible toxin VapC28. Contains PIN domain.	0.586714	4.35729e-05	0.452402	0.000124945	1.00272	1.84368e-13	TRUE	FALSE	0.214663	0.133297	-0.212114	0.077587
Rv0623	VapB30	Possible antitoxin VapB30	-0.0482297	0.766735	0.685716	6.46419e-05	1.21778	6.12714e-12	FALSE	TRUE	0.328902	0.109765	-0.810677	0.000138548
Rv0652	RplL	LSU ribosomal protein L7/L12 (P1/P2)	-1.39681	3.2263e-10	-0.867114	2.07198e-08	-1.10996	1.14779e-15	TRUE	TRUE	-0.15683	0.154183	-0.16938	0.0756104
Rv0660c	MazE2	Prevent host death protein, Phd antitoxin	-0.0617976	0.476828	0.461194	1.28962e-05	1.27882	7.35758e-15	FALSE	FALSE	0.220145	0.0378794	-0.846829	3.81407e-08
Rv0670	End	Endonuclease IV (EC 3.1.21.2)	1.4305	5.13945e-12	1.44712	4.12998e-12	1.19749	4.02687e-15	TRUE	TRUE	0.481819	2.65944e-05	0.524807	1.94293e-06
Rv0678		Conserved protein	0.193194	0.0595321	0.0129049	0.903451	1.02038	4.65193e-09	FALSE	FALSE	0.734112	6.77539e-06	0.543626	5.06033e-05
Rv0695		Creatinine amidohydrolase (EC 3.5.2.10)	-2.21582	8.21634e-12	-0.90855	1.18737e-07	-1.33442	2.31359e-15	TRUE	TRUE	-0.227714	0.0601967	-1.00344	3.61221e-08
Rv0696		Mycofactocin system glycosyltransferase	-2.05676	1.139e-10	-1.31838	8.10162e-09	-1.59872	3.31061e-15	TRUE	TRUE	-0.462293	0.0024378	-0.678291	2.3655e-05
Rv0697		Dehydrogenase in mycofactocin cluster	-1.94217	1.48403e-11	-1.11855	6.96212e-10	-1.12335	1.4126e-10	TRUE	TRUE	0.0706133	0.546335	-0.195878	0.0416591
Rv0711	AtsA	Arylsulfatase (EC 3.1.6.1)	0.878094	1.03667e-08	0.54761	7.57673e-06	1.28183	1.53455e-27	TRUE	TRUE	0.910254	1.82464e-07	0.918241	9.8e-09
Rv0724	SppA	Possible protease IV SppA (endopeptidase IV) (signal peptide peptidase)	1.08147	9.24645e-10	0.909165	2.29368e-08	1.21594	2.13773e-11	TRUE	TRUE	0.601281	3.88188e-06	0.47801	2.01213e-05
Rv0736	RslA	Possible membrane protein	0.973992	7.88369e-08	0.717583	3.28188e-08	1.03433	1.3932e-17	TRUE	TRUE	0.117765	0.430369	0.689504	7.00046e-06
Rv0744c		POSSIBLE TRANSCRIPTIONAL REGULATORY PROTEIN	0.359426	0.00172398	1.22737	6.45765e-10	1.03215	9.4783e-13	FALSE	TRUE	0.227671	0.0806776	-1.20039	8.20797e-09
Rv0767c		Transcriptional regulator, TetR family	3.00397	1.16925e-07	1.85096	3.68767e-07	1.44709	3.45054e-16	TRUE	TRUE	0.462512	0.374933	1.17994	0.00626039
Rv0789c		Hypothetical protein	2.683	1.59511e-12	1.07771	2.17491e-08	1.35878	9.6465e-23	TRUE	TRUE	0.24691	0.113486	1.19321	4.38472e-08
Rv0821c	PhoY2	Phosphate transport system regulatory protein PhoU	1.71519	5.26657e-12	0.96755	1.45581e-08	1.19425	8.27082e-12	TRUE	TRUE	0.67588	1.80696e-06	0.955458	6.39713e-09
Rv0841		PROBABLE CONSERVED TRANSMEMBRANE PROTEIN	0.115831	0.501236	0.654067	7.67819e-05	1.60643	3.21992e-05	FALSE	TRUE	1.68253	1.06692e-05	1.28415	2.58224e-05
Rv0846c		Multicopper oxidase	2.47845	6.15462e-10	1.6425	3.01596e-08	1.20064	8.0033e-14	TRUE	TRUE	1.09243	0.000470355	2.21839	2.16867e-08
Rv0847	LpqS	PROBABLE LIPOPROTEIN LPQS	3.08985	4.59819e-09	1.73647	6.62079e-06	3.1655	2.26823e-16	TRUE	TRUE	3.03115	6.47017e-06	4.36016	1.32008e-08
Rv0848	CysK2	Cysteine synthase (EC 2.5.1.47)	2.37055	1.83218e-07	1.60742	4.11827e-06	1.52431	9.89741e-11	TRUE	TRUE	1.42468	0.00224439	2.11365	1.15816e-05
Rv0884c	SerC	Phosphoserine aminotransferase (EC 2.6.1.52)	1.17045	1.01083e-10	1.16839	9.06269e-11	1.01269	6.50687e-11	TRUE	TRUE	0.155366	0.0861241	-0.102163	0.197699
Rv0897c		Beta-carotene ketolase (EC 1.14.-.-)	1.00866	1.35484e-10	0.481239	1.51984e-06	1.02593	1.17045e-10	TRUE	FALSE	0.561717	3.63408e-06	0.902597	1.18193e-09
Rv0898c		Conserved hypothetical protein	2.80002	2.14652e-14	1.55178	4.06557e-12	1.7204	1.33079e-18	TRUE	TRUE	0.487733	0.000526056	1.09118	4.53586e-09
Rv0903c	PrrA	DNA-binding response regulator	0.995919	6.84359e-09	1.49843	4.81323e-11	1.34385	9.60658e-16	TRUE	TRUE	0.314852	0.00599942	-0.242245	0.0157935
Rv0939		Fumarylacetoacetase (EC 3.7.1.2)	0.78783	2.66105e-07	0.7072	1.85272e-06	1.04153	9.76483e-10	TRUE	TRUE	0.550907	5.16648e-05	0.490267	8.65404e-05
Rv0950c		Phage peptidoglycan binding endopeptidase	-1.53783	1.39812e-09	-1.76663	1.29964e-10	-2.10043	1.10203e-26	TRUE	TRUE	-0.736185	2.43064e-05	-0.243587	0.0445535
Rv0967	CsoR	Copper-sensitive operon repressor CsoR	1.34601	1.24774e-08	1.98744	2.06246e-10	2.59554	1.79638e-17	TRUE	TRUE	1.24252	2.94185e-07	0.202721	0.11593
Rv0968		Conserved protein	1.3954	3.15572e-08	1.83607	2.43541e-09	2.23152	1.43339e-16	TRUE	TRUE	1.28719	5.44954e-07	0.661754	0.000153267
Rv0969	CtpV	Cu+ P-type ATPase	1.15381	1.10056e-06	1.41401	1.58807e-07	2.33461	8.30622e-11	TRUE	TRUE	1.13211	3.17202e-06	0.517776	0.00254358
Rv0970		PROBABLE CONSERVED INTEGRAL MEMBRANE PROTEIN	1.12254	9.14709e-10	0.729592	5.34377e-07	1.84135	6.62102e-11	TRUE	TRUE	0.900044	2.39924e-07	1.03948	3.34252e-09
Rv0971c	EchA7	Methylglutaconyl-CoA hydratase (EC 4.2.1.18)	1.12128	1.3976e-07	0.546019	0.000382577	1.67364	3.28451e-10	TRUE	TRUE	1.01794	1.04765e-05	1.50831	1.31992e-08
Rv0981	MprA	Two-component response regulator	1.56825	7.33438e-12	0.959961	1.03088e-09	1.89826	2.17507e-34	TRUE	TRUE	0.357724	0.00149603	0.147563	0.0910906
Rv0982	MprB	Osmosensitive K+ channel histidine kinase KdpD (EC 2.7.3.-)	1.1362	3.44109e-10	0.892403	1.74669e-08	1.74346	4.72604e-21	TRUE	TRUE	0.635883	2.04838e-06	0.362718	0.000272458
Rv0983	PepD	Heat shock protein HtrA	1.13846	1.31656e-11	1.00001	1.77559e-10	1.4457	3.13683e-27	TRUE	TRUE	0.353274	3.60477e-05	0.221044	0.0019599
Rv0984	MoaB2	Molybdenum cofactor biosynthesis protein MoaB	0.969121	5.0086e-09	1.01996	3.78575e-09	1.09866	2.02541e-21	TRUE	TRUE	0.241888	0.0163514	-0.171771	0.0585811
Rv0997		Hypothetical protein	1.40408	1.35484e-10	1.17015	3.56561e-10	1.80664	1.05719e-25	TRUE	TRUE	-0.163979	0.156718	-0.258174	0.0111321
Rv1009	RpfB	Cell wall-binding protein	-2.31715	1.37451e-14	-1.31178	9.76647e-12	-1.37203	3.06764e-26	TRUE	TRUE	-0.214863	0.00691462	-0.464144	2.83378e-06
Rv1010	KsgA	Dimethyladenosine transferase (EC 2.1.1.-)	-1.66225	7.62096e-12	-1.31057	5.5729e-11	-1.07614	1.4803e-11	TRUE	TRUE	-0.138739	0.139875	0.178384	0.0395297
Rv1013	Pks16	Long-chain-fatty-acid--CoA ligase (EC 6.2.1.3)	-0.00281081	0.986098	-0.789654	6.51789e-05	-1.0068	1.05906e-06	FALSE	TRUE	-1.00473	1.0378e-05	-0.519513	0.00254485
Rv1043c		protease-related protein	0.679045	7.71053e-06	0.643529	7.69788e-06	1.16167	2.39036e-19	TRUE	TRUE	0.127965	0.332942	-0.996344	1.13679e-07
Rv1057		surface antigen, putative	3.60492	7.48952e-12	3.4711	1.87483e-12	3.78901	6.76524e-17	TRUE	TRUE	1.36462	0.000133707	1.49582	7.52523e-06
Rv1072		PROBABLE CONSERVED TRANSMEMBRANE PROTEIN	1.38874	3.0228e-09	0.991951	3.75516e-07	1.31012	4.23285e-24	TRUE	TRUE	0.312006	0.0162519	-0.181866	0.13115
Rv1078	Pra	Proline-rich antigen homolog	-0.520983	0.00236541	-0.630959	0.000555388	-1.13403	4.61906e-07	TRUE	TRUE	-1.16852	3.18895e-06	-0.304986	0.0534817
Rv1128c		Conserved hypothetical protein	1.00436	9.10953e-06	1.32584	3.87448e-09	1.27682	2.81417e-06	TRUE	TRUE	0.474376	0.0461533	0.875213	0.000113216
Rv1129c		Transcriptional regulator, XRE family	2.997	6.89922e-09	3.21959	1.72587e-11	1.43857	1.56767e-09	TRUE	TRUE	-0.331869	0.390812	0.0501598	0.859491
Rv1130	PrpD	2-methylcitrate dehydratase (EC 4.2.1.79)	4.11649	5.21141e-11	6.05921	7.0238e-13	2.22289	1.15466e-07	TRUE	TRUE	-0.692417	0.0279761	-2.48136	6.88197e-08
Rv1131	PrpC	2-methylcitrate synthase (EC 2.3.3.5)	2.97291	2.94243e-10	4.16963	2.16663e-12	1.38243	3.23675e-05	TRUE	TRUE	-0.447833	0.086007	-1.31134	7.98631e-06
Rv1152		Transcriptional regulator, GntR family	0.587644	4.69903e-07	1.49459	1.11873e-12	1.69345	2.41888e-19	TRUE	TRUE	0.347292	0.0016938	-0.581101	1.8718e-06
Rv1159A	PhhB	Pterin-4-alpha-carbinolamine dehydratase (EC 4.2.1.96)	1.20694	7.06597e-10	1.06853	5.72301e-10	1.01421	2.62422e-16	TRUE	TRUE	0.0206232	0.879248	-0.492344	7.33954e-05
Rv1221	SigE	RNA polymerase sigma-70 factor, ECF subfamily	3.1172	1.59316e-12	2.64263	1.92157e-11	2.91722	5.55112e-23	TRUE	TRUE	0.573727	0.000634714	0.213763	0.126156
Rv1222	RseA	Anti-sigma factor RseA	1.28353	2.63077e-10	0.720134	9.55788e-07	1.1493	7.18752e-16	TRUE	TRUE	0.417399	0.000243751	0.598358	4.04059e-06
Rv1285	CysD	Sulfate adenylyltransferase subunit 2 (EC 2.7.7.4)	1.61611	4.4238e-08	1.27587	7.64102e-07	1.11205	8.87e-08	TRUE	TRUE	1.52936	4.07591e-06	1.61142	3.08669e-07
Rv1317c	AlkA	Methylated-DNA--protein-cysteine methyltransferase (EC 2.1.1.63)	0.438063	0.000635037	0.460348	0.000475622	1.0665	6.65183e-07	FALSE	FALSE	0.683327	3.88778e-05	0.730677	6.06349e-06
Rv1331	ClpS	ATP-dependent Clp protease adaptor protein ClpS	1.35091	2.65511e-09	2.03571	1.17127e-11	1.3873	3.22276e-13	TRUE	TRUE	0.559254	0.000715645	-0.193259	0.124807
Rv1350	FabG2	3-oxoacyl-[acyl-carrier protein] reductase (EC 1.1.1.100)	0.878415	6.33028e-07	0.904537	1.00746e-08	1.13134	2.05567e-09	TRUE	TRUE	0.579585	0.00165539	0.635502	0.000103555
Rv1355c	MoeY	Molybdopterin biosynthesis protein MoeY	1.64637	8.37155e-12	1.13506	1.32182e-10	1.82953	4.98166e-14	TRUE	TRUE	0.535636	0.000197301	1.279	5.34263e-10
Rv1359		Adenylyl cyclase class-3/4/guanylyl cyclase	2.06955	1.59316e-12	1.59769	5.35656e-12	1.60287	8.86809e-22	TRUE	TRUE	0.435155	0.00204046	0.862866	1.81014e-07
Rv1395		Transcriptional regulator, AraC family	0.733679	3.96973e-08	0.386484	1.59205e-05	1.05271	1.51038e-11	TRUE	FALSE	1.0155	2.81312e-07	1.22695	4.20811e-10
Rv1396c	PE_PGRS25	PE-PGRS FAMILY PROTEIN	-0.191146	0.269191	-0.146152	0.430418	1.31227	5.9662e-06	FALSE	FALSE	1.06387	1.67396e-05	0.75282	0.000337901
Rv1397c	VapC10	Possible toxin VapC10	0.179646	0.1613	0.439781	0.00267105	1.2361	3.18229e-11	FALSE	FALSE	0.630013	0.000108834	-0.37874	0.00540548
Rv1403c		Methyltransferase	1.26538	3.98644e-10	1.21702	6.11192e-11	1.33259	3.88115e-17	TRUE	TRUE	0.336392	0.0112131	0.947466	3.80457e-08
Rv1405c		Methyltransferase	2.08633	1.02129e-12	1.89804	2.69593e-12	2.64873	3.88115e-17	TRUE	TRUE	0.548376	7.30976e-05	0.757978	3.69092e-07
Rv1411c	LprG	Lipoprotein LprG	1.19272	1.09477e-10	1.33281	6.30468e-11	1.02306	1.56627e-12	TRUE	TRUE	0.284272	0.00234192	-0.0421332	0.604675
Rv1434		Hypothetical protein	2.46542	3.22896e-09	-0.0343351	0.766371	1.27779	5.41968e-09	TRUE	FALSE	0.032172	0.930896	1.75732	3.2042e-07
Rv1435c		Probable conserved Proline, Glycine, Valine-rich secreted protein	0.808433	4.93076e-09	0.160058	0.0423967	1.54065	4.08787e-20	TRUE	FALSE	0.284969	0.0012063	0.237729	0.0036467
Rv1442	BisC	Biotin sulfoxide reductase (EC 1.-.-.-)	1.02273	2.62491e-11	0.878019	3.79949e-10	1.09109	6.76095e-14	TRUE	TRUE	0.289598	0.000197641	0.232692	0.00092899
Rv1497	LipL	Esterase LipL	0.61367	3.65325e-08	0.419952	6.91755e-06	1.22557	8.05145e-19	TRUE	FALSE	0.189502	0.0104821	0.0858063	0.198291
Rv1528c	PapA4	PROBABLE CONSERVED POLYKETIDE SYNTHASE ASSOCIATED PROTEIN PAPA4	1.97716	2.05199e-08	0.791012	8.2599e-06	1.03292	2.27734e-09	TRUE	TRUE	0.348303	0.2356	0.854182	0.000853421
Rv1536	IleS	Isoleucyl-tRNA synthetase (EC 6.1.1.5)	1.20576	1.2617e-10	1.17348	4.40832e-10	1.1112	6.08683e-14	TRUE	TRUE	-0.483833	2.0235e-05	-0.865772	8.13832e-09
Rv1552	FrdA	Succinate dehydrogenase flavoprotein subunit (EC 1.3.99.1)	-1.15812	3.87947e-08	-1.46292	4.66659e-11	-1.0922	5.56468e-09	TRUE	TRUE	-0.0605635	0.677667	0.498315	0.000111882
Rv1553	FrdB	Succinate dehydrogenase iron-sulfur protein (EC 1.3.99.1)	-0.743218	0.004408	-1.71208	5.75073e-09	-1.37011	8.9195e-10	TRUE	TRUE	-0.411705	0.119738	0.54766	0.00618484
Rv1574		Probable PhiRv1 phage related protein	0.954478	0.000352768	1.02219	8.22625e-07	1.58525	9.70965e-11	TRUE	TRUE	0.832609	0.018074	1.12607	0.000359269
Rv1575		Probable PhiRv1 phage protein	1.84997	5.19682e-10	0.905253	7.96508e-09	1.6589	4.25891e-09	TRUE	TRUE	1.18178	5.83692e-05	2.61186	1.67011e-10
Rv1576c		Phage major capsid protein	0.291291	0.0422555	0.75106	1.43071e-05	1.41441	2.83387e-07	FALSE	TRUE	1.2707	3.67816e-06	0.784215	9.23901e-05
Rv1577c		PhiRv1 phage, prohead protease, HK97 family	0.168855	0.177241	0.813115	1.66143e-06	1.40042	1.24447e-07	FALSE	TRUE	1.29359	1.10909e-06	0.457983	0.00407766
Rv1578c		Probable phiRv1 phage protein	1.61506	5.66877e-10	1.24704	4.55806e-10	1.4433	3.40305e-11	TRUE	TRUE	0.915274	0.000104956	0.972893	5.42814e-06
Rv1585c		Putative phiRv1 phage protein	1.16419	5.46764e-06	1.09959	4.34323e-06	1.15157	9.75057e-12	TRUE	TRUE	1.53226	1.47813e-05	1.26217	2.13132e-05
Rv1586c		Probable phiRv1 integrase	0.569617	0.0139452	1.34869	5.01081e-06	1.16024	1.91334e-10	FALSE	TRUE	1.50865	4.26343e-05	0.468644	0.0725331
Rv1652	ArgC	N-acetyl-gamma-glutamyl-phosphate reductase (EC 1.2.1.38)	0.626635	6.82078e-05	0.644726	3.09284e-06	1.48776	4.70298e-19	TRUE	TRUE	-0.389491	0.0156978	-0.877332	9.23821e-07
Rv1669		Hypothetical protein	0.913416	0.000646082	0.427415	0.00422648	1.00121	1.03746e-12	TRUE	FALSE	0.0979199	0.773765	0.766774	0.00260134
Rv1670		Conserved hypothetical protein	1.02602	6.49873e-06	1.65386	4.88283e-10	1.11834	4.26218e-15	TRUE	TRUE	-0.101617	0.663668	-0.679085	0.000742785
Rv1706A		Conserved hypothetical protein	0.451135	0.264264	1.98763	3.38656e-05	1.99681	3.28132e-09	FALSE	TRUE	2.15486	0.00601801	0.428734	0.527164
Rv1706c	PPE23	PPE family protein	2.08968	7.75364e-12	1.48512	1.93691e-11	2.11904	3.72167e-23	TRUE	TRUE	0.218834	0.16126	0.327267	0.0122681
Rv1725c		Transcriptional regulator, HxlR family	1.29568	9.24645e-10	1.0103	4.5006e-10	1.14966	1.85544e-20	TRUE	TRUE	0.191263	0.17519	0.481181	0.000249685
Rv1767		Possible carboxymuconolactone decarboxylase family protein (EC 4.1.1.44)	1.421	5.76973e-10	1.43883	7.09155e-12	1.69726	3.54846e-27	TRUE	TRUE	-0.0505681	0.751731	0.168783	0.133286
Rv1772		Hypothetical protein	2.35276	9.39564e-14	2.00724	7.0238e-13	2.53759	5.7833e-37	TRUE	TRUE	-0.020809	0.842041	0.0926143	0.270661
Rv1773c		Transcriptional regulator, IclR family	1.97618	1.37445e-14	1.70015	5.89258e-14	2.36531	5.5519e-43	TRUE	TRUE	-0.0503409	0.484364	0.41436	1.80962e-06
Rv1774		oxidoreductase, FAD-binding	1.08534	7.39469e-11	1.03086	2.50674e-11	1.07877	1.20189e-22	TRUE	TRUE	0.0937954	0.293038	0.339678	0.000126195
Rv1801	PPE29	PPE family protein	2.58826	7.46341e-09	1.05006	1.08005e-06	1.36711	2.5612e-22	TRUE	TRUE	0.00190611	0.995624	1.00426	0.000602007
Rv1804c		Conserved protein	2.23584	1.93574e-10	2.00436	1.40435e-11	2.72606	1.14246e-22	TRUE	TRUE	1.12154	0.000241928	1.42399	1.83366e-06
Rv1806	PE20	PE family protein	5.65467	6.33959e-11	4.39733	8.42891e-13	3.0149	3.89341e-09	TRUE	TRUE	-1.58757	0.00206549	-0.747403	0.0168426
Rv1807	PPE31	PPE family protein	2.49415	3.68588e-12	2.27473	9.47855e-13	1.83777	5.86876e-08	TRUE	TRUE	-0.890438	1.51099e-05	-1.0437	6.88197e-08
Rv1808	PPE32	PPE family protein	1.58159	2.92515e-09	1.85937	1.29964e-10	1.74958	1.36519e-15	TRUE	TRUE	-0.54392	0.00246147	-1.20759	7.61351e-08
Rv1809	PPE33	PPE family protein	1.79746	3.65325e-08	1.80003	1.03848e-08	1.54781	6.97882e-10	TRUE	TRUE	-1.30584	1.024e-05	-1.53082	7.46695e-08
Rv1810		Conserved protein	0.749523	1.70613e-07	1.18726	8.01699e-10	1.18445	3.2659e-09	TRUE	TRUE	-0.854007	3.93531e-07	-1.66446	7.06816e-12
Rv1813c		Possible membrane protein	0.722173	0.000877683	0.532516	0.0121818	1.66747	1.93408e-06	TRUE	FALSE	1.71372	4.06377e-07	1.49248	3.21387e-07
Rv1846c	BlaI	Transcriptional regulator, BlaI family	1.14186	1.35484e-10	1.5238	1.24952e-11	1.16801	5.83628e-08	TRUE	TRUE	0.907556	1.18164e-07	1.10856	3.59389e-10
Rv1854c	Ndh	NADH dehydrogenase (EC 1.6.99.3)	0.850639	5.23915e-09	1.293	5.5729e-11	1.18038	2.39002e-09	TRUE	TRUE	0.376585	0.000245965	-0.0342738	0.669472
Rv1885c		Periplasmic chorismate mutase I precursor (EC 5.4.99.5)	-1.34861	1.72664e-09	-1.94422	1.08897e-11	-1.87231	3.40635e-22	TRUE	TRUE	-0.880482	1.7603e-06	-0.578801	1.80161e-05
Rv1886c	FbpB	Esterase, secreted fibronectin-binding protein antigen 85-B FbpB	-1.77097	4.22626e-10	-1.90826	3.43376e-10	-2.29529	1.35203e-22	TRUE	TRUE	-1.04938	2.28266e-06	-0.830629	9.44326e-06
Rv1909c	FurA	Transcriptional regulator, FUR family	2.65171	2.52562e-11	1.38805	8.8347e-09	1.61116	7.02132e-23	TRUE	TRUE	-0.270494	0.156123	0.285765	0.0640605
Rv1925	FadD31	Long-chain-fatty-acid--CoA ligase (EC 6.2.1.3)	1.30699	2.11811e-11	1.51518	1.08897e-11	1.06104	7.44692e-09	TRUE	TRUE	0.38888	7.40998e-05	0.173662	0.0267795
Rv1954c		Hypothetical protein	-0.0218909	0.867977	1.87403	2.38337e-10	2.42535	1.82617e-25	FALSE	TRUE	0.835449	1.47498e-05	-1.25056	3.09422e-08
Rv1955	HigB	Possible toxin HigB	1.1235	2.84599e-07	1.472	1.6865e-09	1.71543	6.02616e-24	TRUE	TRUE	0.26515	0.149771	-0.366178	0.0227932
Rv1956	HigA	Possible transcriptional regulatory protein	0.945989	1.60933e-06	1.47532	1.06946e-09	1.27379	5.29368e-14	TRUE	TRUE	0.122411	0.49741	-0.694437	0.000124657
Rv1960c	ParD1	Antitoxin ParD1	0.506925	0.00116505	1.43262	6.88589e-10	1.00972	1.51037e-11	TRUE	TRUE	0.205095	0.244452	-0.277545	0.0602845
Rv1989c		Hypothetical protein	1.36724	1.88065e-10	1.09006	1.24285e-09	1.19833	6.17813e-22	TRUE	TRUE	-0.0827372	0.478464	0.048416	0.620289
Rv1990A		Possible dehydrogenase (fragment)	1.31023	2.97705e-08	0.923856	7.47651e-08	1.22579	1.14246e-22	TRUE	TRUE	-0.0371075	0.854896	0.166074	0.235496
Rv1990c		Probable transcriptional regulatory protein	0.696219	5.65484e-06	1.48167	1.96074e-10	1.50784	1.87302e-22	TRUE	TRUE	-0.306384	0.0279761	-1.66998	1.89105e-10
Rv1991c	MazF6	Toxin MazF6	1.85577	2.87552e-12	0.846896	6.35006e-10	1.09484	1.19432e-15	TRUE	TRUE	-0.192264	0.110687	0.479463	3.39017e-05
Rv2008c		AAA family ATPase	0.490874	0.00011238	0.629847	3.07287e-07	1.00276	8.31646e-13	FALSE	TRUE	0.644972	0.000190005	0.456223	0.00072588
Rv2016		Hypothetical protein	1.5408	2.9666e-09	1.4697	1.11604e-09	1.16933	2.66451e-09	TRUE	TRUE	-0.0944341	0.585345	0.102459	0.451458
Rv2017		Zn peptidase with DNA binding	1.27565	5.30908e-10	1.42732	2.30478e-11	1.39666	2.96798e-12	TRUE	TRUE	-0.188412	0.119333	-0.233364	0.0217501
Rv2034		Transcriptional regulator, ArsR family	3.36316	8.45655e-12	2.93521	7.0238e-13	3.70686	3.13532e-31	TRUE	TRUE	0.023512	0.938869	-0.155234	0.452393
Rv2035		Putative uncharacterized protein BCG_2054	2.70017	1.23802e-10	2.65506	3.69203e-12	2.02398	1.01458e-16	TRUE	TRUE	-0.0356788	0.902869	-0.139042	0.486459
Rv2036		Conserved hypothetical protein	1.64444	9.06307e-09	1.82197	2.17091e-10	1.25136	9.62868e-15	TRUE	TRUE	-0.119095	0.574577	-0.348198	0.0382883
Rv2042c		Putative uncharacterized protein BCG_2061c	1.41915	1.06387e-10	1.57653	4.12998e-12	1.34154	8.08134e-15	TRUE	TRUE	0.245193	0.0538302	0.0307916	0.767946
Rv2043c	PncA	Nicotinamidase (EC 3.5.1.19)	1.16813	9.69917e-10	1.46762	1.85659e-11	1.45776	3.54855e-15	TRUE	TRUE	0.301878	0.0149834	-0.115666	0.247034
Rv2052c		Exoenzymes regulatory protein AepA in lipid-linked oligosaccharide synthesis cluster	1.50777	1.56402e-09	1.08292	1.03988e-07	1.85368	1.72875e-15	TRUE	TRUE	0.724902	6.38732e-05	0.323582	0.0179036
Rv2053c	FxsA	Cytoplasmic membrane protein FsxA	2.02809	6.41114e-10	0.859641	1.29075e-05	2.05211	6.97344e-18	TRUE	TRUE	0.614189	0.00254829	0.521738	0.0036075
Rv2077c		Possible membrane protein	0.196027	0.0811358	0.545495	0.00014107	1.28069	1.29178e-10	FALSE	TRUE	0.814818	2.48787e-06	0.376215	0.00211063
Rv2086		putative transposase	1.60529	7.81983e-07	2.01259	4.6716e-10	1.61609	1.04921e-17	TRUE	TRUE	0.613536	0.0615229	0.474468	0.0721839
Rv2092c	HelY	FIG005666: putative helicase	0.386236	0.00282406	0.562294	0.000214752	1.06721	2.27484e-07	FALSE	TRUE	0.57285	0.000120143	0.600773	5.64345e-05
Rv2094c	TatA	Twin-arginine translocation protein TatA	0.980674	6.89922e-09	1.41213	1.61276e-10	1.01868	4.24851e-17	TRUE	TRUE	0.226399	0.0234094	-0.247662	0.0107971
Rv2107	PE22	PE family protein	2.53914	4.65179e-06	1.84059	1.87432e-07	1.90927	2.46071e-10	TRUE	TRUE	0.478267	0.435095	1.42642	0.00404672
Rv2115c	Mpa	Bacterial proteasome-activating AAA-ATPase (PAN)	1.34969	2.16948e-11	1.50679	1.71668e-11	1.66432	1.29045e-23	TRUE	TRUE	0.39884	7.78087e-05	0.152334	0.0561993
Rv2122c	HisE	Phosphoribosyl-ATP pyrophosphatase (EC 3.6.1.31)	2.48824	1.82803e-05	2.22908	9.91735e-07	1.92454	3.36036e-14	TRUE	TRUE	1.08918	0.135005	0.868169	0.147705
Rv2123	PPE37	PPE family protein	1.46727	4.7118e-06	0.443694	0.0391863	1.16337	1.38503e-15	TRUE	FALSE	0.387656	0.1769	1.25784	4.63247e-05
Rv2169c		Possible membrane protein	1.19388	9.26399e-11	1.51994	6.62286e-12	1.10032	8.05145e-19	TRUE	TRUE	0.02466	0.799305	-0.186051	0.0235009
Rv2189c		Conserved hypothetical protein	-1.63586	2.7212e-09	-1.37977	4.52266e-09	-1.43595	6.07172e-09	TRUE	TRUE	-0.332789	0.0279551	-0.329645	0.0134708
Rv2190c		Probable endopeptidase	-2.18997	3.64275e-12	-1.85516	7.76631e-11	-1.95664	4.88702e-28	TRUE	TRUE	-0.431435	0.00179291	-0.779752	3.645e-06
Rv2223c		Putative hydrolase	1.58538	1.30511e-13	0.858798	2.14119e-10	1.21527	1.1066e-33	TRUE	TRUE	-0.125207	0.0670091	0.367301	7.40485e-06
Rv2224c	CaeA	Probable exported protease [EC:3.4.-.-]	1.09574	5.14759e-11	1.64754	7.28796e-13	1.36173	1.13993e-20	TRUE	TRUE	0.258623	0.00160974	-0.540524	3.30641e-07
Rv2244	AcpP	Acyl carrier protein	-2.42376	7.72642e-11	-0.956524	1.14207e-05	-1.12739	5.55279e-07	TRUE	TRUE	-1.10087	1.04765e-05	-2.52835	9.76824e-11
Rv2288		Hypothetical protein	-1.21131	0.000299957	-0.185541	0.424301	-1.19435	3.22156e-07	TRUE	FALSE	-0.742492	0.0130067	-1.81811	4.0398e-07
Rv2293c		Conserved hypothetical protein	1.32435	4.23989e-11	0.435513	7.02334e-06	1.36322	4.34015e-26	TRUE	FALSE	-0.110837	0.272323	0.520781	4.73947e-06
Rv2320c	RocE	Cationic amino acid transport integral membrane protein RocE	1.15385	9.95076e-09	1.28835	6.7676e-11	1.14114	1.32647e-21	TRUE	TRUE	0.0171797	0.921357	-0.026905	0.819142
Rv2321c	RocD2	Ornithine aminotransferase (EC 2.6.1.13)	1.07997	3.45725e-06	1.49035	5.79726e-10	1.4649	5.12881e-18	TRUE	TRUE	0.458429	0.0568717	0.24973	0.186769
Rv2322c	RocD1	Ornithine aminotransferase (EC 2.6.1.13) ; N-terminus domain	1.17933	2.20942e-07	1.3965	2.58856e-10	1.5482	2.69828e-25	TRUE	TRUE	0.316168	0.120255	0.299456	0.064592
Rv2323c		NG,NG-dimethylarginine dimethylaminohydrolase 1 (EC 3.5.3.18)	1.87597	5.23982e-10	1.53889	1.21034e-10	1.48804	3.53674e-24	TRUE	TRUE	0.111959	0.589821	0.27855	0.0748472
Rv2324		Transcriptional regulator, AsnC family	1.55087	3.06169e-10	1.47419	1.24952e-11	1.46047	2.14436e-23	TRUE	TRUE	0.280152	0.0793179	0.375049	0.00535624
Rv2353c	PPE39	PPE family protein	1.80679	7.77977e-06	0.965113	3.15989e-05	1.69584	7.9944e-08	TRUE	TRUE	-0.153837	0.724795	0.594501	0.0524842
Rv2364c	YqfH	GTP-binding protein Era	0.170996	0.106838	0.702415	2.46305e-06	1.01677	9.5021e-08	FALSE	TRUE	0.882016	3.29924e-06	0.528013	0.000146911
Rv2365c		Conserved hypothetical protein	0.308004	0.0310951	0.583849	1.97509e-05	1.06944	1.76792e-07	FALSE	TRUE	0.900756	0.000141353	1.0798	2.08414e-06
Rv2366c		Magnesium and cobalt efflux protein CorC	0.20936	0.0646415	0.798484	1.58524e-06	1.20999	3.89341e-09	FALSE	TRUE	0.927379	2.23619e-06	0.508499	0.000301449
Rv2367c		Metal-dependent hydrolase YbeY, involved in rRNA and/or ribosome maturation and assembly	0.66901	3.41603e-06	0.773777	3.73956e-07	1.19418	1.83333e-10	TRUE	TRUE	0.856546	4.45357e-06	0.689634	6.70108e-06
Rv2378c	MbtG	L-lysine 6-monooxygenase MbtG (EC 1.14.13.59)	1.38706	1.13095e-06	0.884241	5.10975e-05	1.21315	1.04745e-18	TRUE	TRUE	0.661478	0.0117205	0.535304	0.0163248
Rv2379c	MbtF	Long-chain-fatty-acid--CoA ligase (EC 6.2.1.3)	1.3218	1.8657e-06	1.20197	8.44721e-06	1.25694	4.4032e-17	TRUE	TRUE	0.670236	0.00247038	0.163525	0.396087
Rv2380c	MbtE	Long-chain-fatty-acid--CoA ligase (EC 6.2.1.3)	1.93698	1.36956e-08	1.63575	1.85344e-07	1.51273	1.55426e-20	TRUE	TRUE	0.477674	0.0198872	0.0425692	0.823417
Rv2381c	MbtD	Polyketide synthetase MbtD	1.85636	7.95038e-08	1.72169	1.51515e-07	1.53745	2.05669e-16	TRUE	TRUE	0.400867	0.0896225	-0.297989	0.159167
Rv2382c	MbtC	Malonyl CoA-acyl carrier protein transacylase (EC 2.3.1.39)	1.82433	4.97229e-07	1.53651	8.71018e-07	1.4984	9.20318e-17	TRUE	TRUE	0.447229	0.142076	0.0230798	0.928885
Rv2383c	MbtB	Phenyloxazoline synthase MbtB (EC 6.3.2.-)	1.68973	2.77026e-07	1.41445	3.6728e-06	1.37048	2.21011e-11	TRUE	TRUE	0.832146	0.000985971	0.429956	0.0468432
Rv2386c	MbtI	isochorismate synthase MbtI	1.44979	1.14831e-06	0.819336	0.000273315	1.03969	8.33519e-09	TRUE	TRUE	1.21168	0.000185921	1.4362	6.85277e-06
Rv2390c		Possible membrane protein	0.816074	2.03172e-06	0.1638	0.0858878	1.11853	8.3296e-11	TRUE	FALSE	-0.293601	0.0501552	-0.10868	0.346347
Rv2436	RbsK	Ribokinase (EC 2.7.1.15)	0.824856	4.28867e-06	1.04043	6.26821e-09	1.02771	7.6039e-09	TRUE	TRUE	0.631526	0.0017228	0.8734	8.92766e-06
Rv2466c		Conserved protein	2.86378	1.79174e-07	1.71577	4.86654e-06	1.17426	2.78733e-07	TRUE	TRUE	0.279016	0.560765	0.602748	0.104707
Rv2485c	LipQ	Carboxylesterase LipQ	-0.991434	8.73878e-07	-1.76122	1.41472e-10	-1.04034	4.33729e-06	TRUE	TRUE	-0.528204	0.00128701	0.242218	0.0539547
Rv2495c	PdhC	Dihydrolipoamide acyltransferase component of branched-chain alpha-keto acid dehydrogenase complex (EC 2.3.1.168)	0.39698	0.000118592	0.675074	4.24044e-07	1.19432	1.18836e-19	FALSE	TRUE	0.322304	0.00154563	0.01506	0.86108
Rv2496c	PdhB	Branched-chain alpha-keto acid dehydrogenase, E1 component, beta subunit (EC 1.2.4.4)	0.841981	5.41314e-08	0.840097	7.85266e-08	1.29766	3.62479e-18	TRUE	TRUE	0.375694	0.00131853	0.353993	0.0011001
Rv2497c	PdhA	Branched-chain alpha-keto acid dehydrogenase, E1 component, alpha subunit (EC 1.2.4.4)	0.841691	3.90542e-08	1.22345	7.82813e-10	1.70166	1.68677e-19	TRUE	TRUE	0.47029	0.000103968	0.248093	0.0110751
Rv2498c	CitE	Hydroxymethylglutaryl-CoA lyase (EC 4.1.3.4)	0.286786	0.0653485	-0.166584	0.203536	1.05392	1.49991e-20	FALSE	FALSE	0.210487	0.261817	0.885472	1.58171e-05
Rv2500c	FadE19	Isovaleryl-CoA dehydrogenase (EC 1.3.99.10)	0.455179	0.0003741	0.0697348	0.547295	1.09139	5.9978e-15	FALSE	FALSE	0.352695	0.00572078	0.905867	2.86827e-07
Rv2501c	AccA1	Methylcrotonyl-CoA carboxylase biotin-containing subunit (EC 6.4.1.4)	0.233638	0.241521	-0.57988	0.0102187	1.12332	9.17864e-18	FALSE	FALSE	0.691415	0.00440835	1.58213	8.2616e-07
Rv2517c		Unknown protein	-0.0137925	0.909686	1.02466	5.77796e-08	1.00457	1.16572e-12	FALSE	TRUE	0.718185	0.000157244	-0.909824	3.57619e-06
Rv2526	VapB17	Possible antitoxin VapB17	2.17696	2.05425e-08	1.32335	4.5194e-08	1.15986	1.8829e-13	TRUE	TRUE	-0.266839	0.387127	0.0274802	0.903131
Rv2560		PROBABLE PROLINE AND GLYCINE RICH TRANSMEMBRANE PROTEIN	-0.0355165	0.839163	-0.524486	0.000291149	-1.00068	1.53611e-05	FALSE	TRUE	-0.86749	0.000183864	-0.213051	0.130325
Rv2564	GlnQ	Glutamine-transport ATP-binding protein ABC transporter GlnQ	-0.880044	4.83898e-06	-0.860623	1.21522e-06	-1.01634	4.89655e-09	TRUE	TRUE	-0.917054	8.77718e-06	-1.46477	1.0974e-09
Rv2582	PpiB	Peptidyl-prolyl cis-trans isomerase (EC 5.2.1.8)	0.409977	0.0155592	-0.542039	0.000289201	-1.01758	1.81856e-08	FALSE	TRUE	-0.794792	0.000298024	0.0127082	0.928885
Rv2621c		Putative transcriptional regulatory protein	1.45053	1.58908e-05	1.80045	2.42117e-07	1.08707	1.08166e-08	TRUE	TRUE	0.849252	0.0188492	0.661902	0.0297024
Rv2638		Anti-sigma F factor antagonist (spoIIAA-2); Anti-sigma B factor antagonist RsbV	-0.794325	1.6987e-07	-0.728553	6.99792e-08	-1.22282	1.50706e-09	TRUE	TRUE	-0.611248	1.49444e-05	-0.855858	1.43463e-08
Rv2650c		Phage major capsid protein	-0.101479	0.432005	0.8018	1.37332e-06	1.45359	2.3173e-07	FALSE	TRUE	1.41208	1.17291e-06	0.544043	0.00211383
Rv2651c		PhiRv1 phage, prohead protease, HK97 family	1.26206	3.99028e-09	0.611242	7.64815e-06	1.60697	4.95791e-08	TRUE	TRUE	1.4308	4.98154e-07	1.5814	3.88431e-09
Rv2654c		Possible PhiRv2 prophage protein	1.3072	0.0128558	0.164106	0.602312	1.61888	9.79118e-06	FALSE	FALSE	1.1569	0.123304	2.02492	0.00199212
Rv2660c		Hypothetical protein	3.52554	2.14652e-14	2.51582	1.59518e-13	2.17125	1.98741e-19	TRUE	TRUE	-0.674483	7.94141e-05	0.261584	0.0170689
Rv2661c		Hypothetical protein	3.26603	1.09477e-10	2.68899	4.47458e-12	3.10368	2.9914e-26	TRUE	TRUE	0.045248	0.900176	0.615184	0.0134198
Rv2676c		Hemoprotein HemQ, essential component of heme biosynthetic pathway in Gram-positive bacteria	1.06733	1.2805e-10	1.16807	1.13045e-11	1.18195	1.14242e-18	TRUE	TRUE	0.271109	0.00603055	0.0355815	0.649564
Rv2687c		PROBABLE ANTIBIOTIC-TRANSPORT INTEGRAL MEMBRANE LEUCINE AND VALINE RICH PROTEIN ABC TRANSPORTER	1.54896	6.38485e-11	1.71321	6.30313e-13	1.30463	8.11778e-27	TRUE	TRUE	0.242953	0.0807897	0.535163	7.34024e-05
Rv2694c		Conserved protein	2.22534	4.14001e-11	1.48385	1.18401e-08	1.48971	2.24489e-14	TRUE	TRUE	0.115881	0.424584	0.348812	0.0146988
Rv2706c		Hypothetical protein	1.61609	6.68874e-08	1.84393	5.46417e-09	1.49788	3.15588e-09	TRUE	TRUE	0.531589	0.0216304	-0.0468191	0.81077
Rv2710	SigB	RNA polymerase sigma factor SigB	1.95041	7.48952e-12	2.20492	3.25524e-12	2.82927	3.13532e-31	TRUE	TRUE	0.743267	2.48787e-06	-0.339227	0.00202702
Rv2711	IdeR	Iron-dependent repressor IdeR/DtxR	1.90288	1.02129e-12	1.52278	3.02369e-11	1.65225	2.3578e-21	TRUE	TRUE	0.449516	5.04636e-05	0.623357	6.95344e-07
Rv2712c		Hypothetical protein	1.21251	1.93574e-10	0.890636	9.49047e-09	1.24847	2.23936e-24	TRUE	TRUE	0.175137	0.0735785	0.280371	0.0032964
Rv2744c	35kd_ag	Phage shock protein A (IM30) , suppresses sigma54-dependent transcription	1.37629	2.37095e-10	1.42228	2.47465e-10	1.44876	1.82109e-24	TRUE	TRUE	0.192238	0.0597774	-0.950357	1.63242e-08
Rv2745c	ClgR	Transcriptional regulator, XRE family	1.73596	4.69874e-10	1.7406	3.89897e-10	2.34716	1.98808e-28	TRUE	TRUE	0.406957	0.00822155	-0.93727	1.17185e-06
Rv2816c		CRISPR-associated protein Cas2	-0.926289	0.00015924	-0.761622	0.000234842	-1.25264	7.43666e-05	TRUE	TRUE	-1.77165	5.75065e-07	-1.62577	3.4046e-08
Rv2865	RelF	Antitoxin of toxin-antitoxin stability system	1.06013	1.97939e-06	1.73854	1.28335e-10	1.67238	1.11098e-18	TRUE	TRUE	0.544937	0.0179952	0.0745368	0.683394
Rv2894c	XerC	Tyrosine recombinase XerC	0.810967	9.98702e-08	0.275385	0.00383862	1.27244	2.738e-12	TRUE	FALSE	0.31555	0.0080941	0.157866	0.107694
Rv2918c	GlnD	[Protein-PII] uridylyltransferase (EC 2.7.7.59)	0.918353	2.79938e-06	0.963934	3.03617e-06	1.14332	5.48383e-07	TRUE	TRUE	0.954887	9.54717e-06	1.00764	1.68079e-06
Rv2919c	GlnB	Nitrogen regulatory protein P-II	0.765251	2.8132e-06	1.38506	1.0224e-09	1.45297	1.41632e-13	TRUE	TRUE	0.636867	0.000195199	-0.305232	0.0192502
Rv2920c	Amt	Ammonium transporter	1.15046	1.73952e-06	1.17101	1.27311e-07	1.33421	1.6426e-13	TRUE	TRUE	0.342653	0.123544	0.0729104	0.692596
Rv2926c		COG1399 protein, clustered with ribosomal protein L32p	1.10684	1.91301e-11	0.684702	9.43219e-09	1.1395	1.27483e-14	TRUE	TRUE	0.374272	5.29509e-05	0.406485	6.69706e-06
Rv2927c		Cell division initiation protein	0.543899	3.22352e-06	0.602427	1.22049e-06	1.17245	7.10133e-20	TRUE	TRUE	0.0624868	0.487654	-0.641168	4.06835e-07
Rv2959c		POSSIBLE METHYLTRANSFERASE (METHYLASE)	-1.15059	9.95076e-09	-1.10475	7.17659e-09	-1.08246	7.12649e-10	TRUE	TRUE	-0.56288	0.000119028	-0.393945	0.000921264
Rv2963		PROBABLE INTEGRAL MEMBRANE PROTEIN	2.16188	1.21144e-06	1.76364	7.05789e-06	1.57227	8.08759e-17	TRUE	TRUE	1.34455	0.00207421	1.35132	0.000744427
Rv3017c	EsxQ	ESAT-6-like protein EsxQ	1.1013	3.78806e-07	1.02609	2.27186e-08	1.02231	1.56581e-18	TRUE	TRUE	0.0373978	0.859086	0.0564704	0.702063
Rv3054c		NADPH:quinone oxidoreductase	2.86598	1.33822e-06	1.59967	1.15354e-06	2.17228	4.96292e-21	TRUE	TRUE	0.149415	0.819025	1.37621	0.00352383
Rv3060c		Transcriptional regulator, GntR family	0.745248	4.34318e-06	0.557564	0.0002002	1.10252	1.93879e-09	TRUE	TRUE	1.005	6.60367e-07	0.887583	5.4454e-07
Rv3061c	FadE22	Butyryl-CoA dehydrogenase (EC 1.3.99.2)	0.236368	0.0638998	0.304274	0.0268524	1.07364	2.60189e-10	FALSE	FALSE	1.06246	9.45663e-07	0.736861	1.47573e-05
Rv3082c	VirS	Transcriptional regulator, AraC family	1.41621	2.27741e-08	1.06619	1.42386e-08	1.01591	2.27943e-11	TRUE	TRUE	-0.46817	0.0168568	-0.656823	0.000141951
Rv3114		Conserved hypothetical protein	0.745444	8.4279e-05	0.451294	0.000209833	1.24632	6.26729e-10	TRUE	FALSE	0.610549	0.00807578	0.974433	1.47371e-05
Rv3136	PPE51	PPE family protein	-0.840544	9.22547e-05	-0.515499	0.0101084	-1.0743	2.21158e-07	TRUE	FALSE	-0.975421	6.13746e-05	-1.1246	8.33461e-06
Rv3160c		Transcriptional regulator, TetR family	1.53855	8.66422e-09	0.42411	0.0089666	1.7358	6.2217e-08	TRUE	FALSE	1.58258	6.6516e-07	2.86739	3.77211e-11
Rv3161c		Phenylpropionate dioxygenase and related ring-hydroxylating dioxygenases, large terminal subunit	1.47385	1.39574e-07	0.633159	0.00267105	2.17163	8.56536e-09	TRUE	TRUE	2.14925	1.16396e-07	3.02088	8.56303e-11
Rv3181c		Conserved protein	1.28319	8.88237e-07	1.38694	9.93953e-09	1.34255	6.09021e-15	TRUE	TRUE	0.248725	0.315142	-0.240903	0.223684
Rv3182		Conserved hypothetical protein	1.30356	1.42462e-09	0.190229	0.0199347	1.04951	2.9249e-09	TRUE	FALSE	0.681973	0.000255638	1.5334	1.09803e-09
Rv3183		FIG036183: Transcriptional regulator, XRE family	0.992272	0.000136678	0.840244	4.5727e-06	1.09042	1.15484e-08	TRUE	TRUE	0.519232	0.091043	0.876862	0.00107969
Rv3188		Conserved hypothetical protein	2.35422	5.129e-10	0.991097	3.14762e-07	1.57754	3.60473e-14	TRUE	TRUE	-0.282322	0.250287	-0.180316	0.324404
Rv3197		Ubiquinone biosynthesis monooxygenase UbiB	0.869928	1.63966e-10	1.21145	1.00054e-11	1.09137	1.05783e-21	TRUE	TRUE	0.224883	0.00130427	-0.105767	0.0842902
Rv3209		putative membrane protein	1.05327	3.14442e-10	0.166656	0.0278031	1.45556	1.21979e-23	TRUE	FALSE	0.12852	0.153205	0.282335	0.00144695
Rv3230c		Flavodoxin reductases (ferredoxin-NADPH reductases) family 1	0.363333	0.000328087	0.4424	8.81726e-05	1.06797	3.03658e-09	FALSE	FALSE	0.419598	0.000109951	0.195479	0.027631
Rv3252c	AlkB	Alkane-1 monooxygenase (EC 1.14.15.3)	2.29933	6.28568e-05	1.36837	0.00490842	1.10306	4.51576e-09	TRUE	TRUE	1.45754	0.0138956	1.69839	0.00275136
Rv3288c	UsfY	Putative uncharacterized protein usfY	0.831095	0.000100082	2.16787	1.04145e-09	1.31341	1.9296e-10	TRUE	TRUE	1.44224	5.72898e-06	-0.0114848	0.954644
Rv3289c		Possible transmembrane protein	0.496535	0.0355573	1.96522	1.51322e-07	1.6026	3.90471e-10	FALSE	TRUE	1.52713	1.78089e-05	-0.135777	0.584968
Rv3290c	Lat	Probable L-lysine-epsilon aminotransferase (EC 2.6.1.36) (L-lysine aminotransferase) (Lysine 6-aminotransferase)	1.33407	1.53095e-06	2.84766	2.19228e-10	1.92757	1.04481e-09	TRUE	TRUE	1.17233	1.02675e-05	-0.3308	0.0693288
Rv3354		Possible lipoprotein LprJ	1.85986	8.22613e-09	0.754756	3.5998e-05	1.00405	1.32209e-05	TRUE	TRUE	-1.0983	5.48217e-05	-1.43736	7.15858e-08
Rv3384c	VapC46	Possible toxin VapC46. Contains PIN domain.	1.00005	3.20703e-07	0.426547	0.000497431	1.26719	1.19218e-12	TRUE	FALSE	0.25923	0.111264	0.850505	3.86889e-06
Rv3403c		Zn-dependent hydrolases, including glyoxylases	2.36817	2.75418e-08	0.86571	0.00190458	1.13251	1.19293e-14	TRUE	TRUE	0.480861	0.0739548	0.978566	0.000674692
Rv3406		Alpha-ketoglutarate-dependent taurine dioxygenase (EC 1.14.11.17)	1.18245	5.49344e-07	1.19748	5.75073e-09	1.34094	4.95304e-23	TRUE	TRUE	-0.197791	0.336226	-0.252945	0.108696
Rv3429	PPE59	PPE family protein	-0.120655	0.324848	-0.0190717	0.887631	1.00294	6.06532e-06	FALSE	FALSE	0.674748	6.76187e-05	0.601984	0.00012418
Rv3452	Cut4	serine esterase, cutinase family	0.97826	6.47587e-09	1.01892	1.26325e-10	1.015	1.37502e-13	TRUE	TRUE	0.52342	0.000446175	0.779122	4.9024e-07
Rv3477	PE31	PE family protein	-2.10074	2.18025e-10	-1.90427	2.3012e-09	-1.39455	3.59995e-10	TRUE	TRUE	-1.04486	1.04765e-05	-1.2701	4.63917e-07
Rv3478	PPE60	PPE family protein	-2.44639	1.2805e-10	-1.717	1.00709e-08	-1.15844	5.15443e-13	TRUE	TRUE	-0.61285	0.00317989	-3.41743	4.11405e-12
Rv3537	KstD	3-oxosteroid 1-dehydrogenase (EC 1.3.99.4)	1.4165	1.03498e-08	1.47964	2.551e-10	1.15697	1.18821e-11	TRUE	TRUE	0.16718	0.365824	0.37012	0.0154497
Rv3609c	FolE	GTP cyclohydrolase I (EC 3.5.4.16) type 1	0.422565	1.46995e-05	0.720365	1.0794e-08	1.02892	1.82982e-11	FALSE	TRUE	0.452586	6.42382e-05	0.0359977	0.64876
Rv3641c	Fic	Cell filamentation protein Fic	0.466269	0.00095497	0.367553	0.00301981	1.04589	2.38479e-06	FALSE	FALSE	1.03965	7.45544e-06	1.24682	7.65839e-08
Rv3675		POSSIBLE MEMBRANE PROTEIN	1.98769	3.18879e-10	1.15768	5.81162e-08	1.48762	1.95434e-18	TRUE	TRUE	-0.631979	0.000990398	-0.608749	0.000217552
Rv3706c		Conserved hypothetical proline rich protein	3.24066	6.56969e-14	1.56551	1.13045e-11	1.73555	1.96069e-11	TRUE	TRUE	-0.553073	0.000772261	0.104494	0.329391
Rv3745c		Conserved hypothetical protein	0.923573	1.89719e-05	0.891312	3.07347e-07	1.72964	4.95686e-15	TRUE	TRUE	0.61059	0.0145336	0.557226	0.00644266
Rv3746c	PE34	PE family protein	2.64027	1.02129e-12	1.45981	7.7295e-12	2.34593	7.13908e-18	TRUE	TRUE	0.360542	0.0395201	0.882877	2.45757e-06
Rv3763	LpqH	19 kDa lipoprotein antigen precursor LpqH	-1.27329	1.16743e-07	-0.522348	0.00114197	-1.13584	2.6156e-08	TRUE	TRUE	-0.79582	6.83423e-05	-1.23361	9.72565e-08
Rv3765c	TcrX	putative two-component system response regulator	1.74008	1.60734e-12	1.70871	1.59518e-13	1.30784	7.37066e-22	TRUE	TRUE	-0.267822	0.0134082	0.386608	8.79834e-05
Rv3785		dTDP-glucose 4,6-dehydratase (EC 4.2.1.46)	0.849633	8.37179e-10	0.807636	1.86397e-09	1.17691	3.26679e-21	TRUE	TRUE	0.380588	9.79034e-05	0.453856	3.83037e-06
Rv3839		Conserved hypothetical protein	2.35134	2.64335e-06	1.72327	2.29485e-05	2.05503	5.79127e-17	TRUE	TRUE	0.819481	0.0911049	-0.0359702	0.931636
Rv3840		Cell envelope-associated transcriptional attenuator LytR-CpsA-Psr, subfamily A1 (as in PMID19099556)	2.08432	9.39866e-08	0.651367	0.000707965	1.46975	3.42646e-17	TRUE	TRUE	0.113633	0.750394	0.952931	0.000847241
Rv3841	BfrB	Ferritin	0.829078	4.50671e-07	1.23726	5.75073e-09	1.68601	2.0555e-08	TRUE	TRUE	0.965394	4.06377e-07	0.112882	0.278254
Rv3842c	GlpQ1	Glycerophosphoryl diester phosphodiesterase (EC 3.1.4.46)	1.325	7.10999e-10	0.637126	1.70478e-05	1.20778	4.02204e-08	TRUE	TRUE	0.850992	7.73759e-07	1.26233	1.26223e-09
Rv3846	SodA	Superoxide dismutase [Mn/Fe] (EC 1.15.1.1)	-0.893613	6.79206e-05	-0.427545	0.0185653	-1.10728	3.56409e-08	TRUE	FALSE	-0.709236	0.00116571	-1.0607	7.31854e-06
Rv3860		Antiactivator of flagellar biosynthesis FleN, an ATPase	1.38025	1.68544e-10	0.218189	0.0169124	1.04318	5.42429e-16	TRUE	FALSE	0.335238	0.00971018	2.04696	4.08616e-12
Rv3861		Hypothetical protein	0.451459	0.0111937	0.334587	0.00489299	2.30674	2.6808e-10	FALSE	FALSE	1.26297	8.70938e-05	2.03092	2.33447e-08
Rv3862c	WhiB6	Transcriptional regulator WhiB-like WhiB6	0.473587	0.00119703	0.395762	0.000434221	2.27944	5.57431e-16	FALSE	FALSE	1.29143	5.29702e-06	1.65318	1.24907e-08
Rv3863		Probable forkhead-associated protein	1.25832	7.62096e-12	0.318914	0.000227849	1.28869	1.52209e-18	TRUE	FALSE	0.43954	1.34306e-05	1.36386	5.00366e-12
Rv3864	EspE	ESX-1 secretion-associated protein EspE	0.97832	1.23802e-10	-0.0451172	0.544554	1.37308	3.13327e-21	TRUE	FALSE	0.334216	9.35261e-05	1.54704	1.4652e-12
Rv3869	EccB1	Putative ESX-1 secretion system component Rv3869	1.07584	3.86402e-10	0.556927	4.6846e-06	1.04164	3.09138e-09	TRUE	TRUE	0.592242	2.24145e-06	1.12114	2.60499e-10
Rv3872	PE35	PE family protein	1.3874	2.78748e-11	0.461828	4.92165e-05	1.77836	1.7393e-19	TRUE	FALSE	0.727454	7.32955e-07	1.44568	2.82433e-11
Rv3873	PPE68	Putative ESX-1 secretion system gating protein PPE68	1.25496	7.39469e-11	0.15641	0.0869518	1.65009	1.20481e-18	TRUE	FALSE	0.597532	2.48787e-06	1.69888	3.90737e-12
Rv3874	EsxB	10 kDa culture filtrate antigen CFP-10 (EsxB)	-0.369649	0.000532408	0.290681	0.00508092	1.39989	1.95228e-17	FALSE	FALSE	0.0481934	0.637917	-0.855342	4.64494e-08
Rv3875	EsxA	6 kDa early secretory antigenic target ESAT-6 (EsxA)	-0.17183	0.0275298	0.427663	2.70607e-05	1.36656	8.69644e-17	FALSE	FALSE	0.105684	0.182355	-0.605921	2.86332e-07
Rv3878	EspJ	RD1 region associated protein Rv3878	1.06508	3.48513e-12	0.134651	0.0261257	1.07587	1.59344e-20	TRUE	FALSE	0.140937	0.0146374	1.1217	3.86949e-12
Rv3879c	EspK	RD1 region associated protein Rv3879c	1.57285	1.02129e-12	0.413637	3.15989e-05	1.56033	1.08482e-17	TRUE	FALSE	0.361421	6.34158e-05	1.24458	1.84076e-11
			Total FALSE (inhibitor treated mutant not similar inhibitor treated WT)						43	48
			Total FALSE AND expression in mutant similar to inhibitor treated WT						32	36
			Remove phage genes (expression induced by multiple signals)						-5	-1
			Number of differentially expressed genes in WT potentially affected by inhibitor effect on PknD or PknL						27	35
			Proportion of differentially expressed genes in WT potentially affected by inhibitor effect on PknD or PknL						0.090604	0.11745
