# Supplementary material for: Multisystem Analysis of Mycobacterium tuberculosis Reveals Kinase-Dependent Remodeling of the Pathogen-Environment Interface
Source: mBio. 2018 Mar 6;9(2):e02333-17. doi: 10.1128/mBio.02333-17 (PMC5845002; doi:10.1128/mBio.02333-17)
Supplement: TABLE S3 [file mbo001183756st3.xlsx]

## Sheet: S3A-all phosphopeptides
Table S3A. All phosphopeptides detected in at least one experiment. Tabs B, C, D, E, F, G, H, I show phosphopeptides phosphorylated on specific residues.
Rv number	Sequence	Phosphorylated Residue	S(ph)	T(ph)	Y(ph)	ph
Rv0007	_AAT(ph)GPGRIPDAGDPPPWQR_	T	0	1	0	1
Rv0007	_FIS(ph)GASAPVTGPAAAVR_	S	1	0	0	1
Rv0007	_FISGAS(ph)APVTGPAAAVR_	S	1	0	0	1
Rv0007	_FISGASAPVT(ph)GPAAAVR_	T	0	1	0	1
Rv0007	_NPAPARPAEGGAGS(ph)RGDSAAGSSGGR_	S	1	0	0	1
Rv0007	_QPPPVS(ph)HPEGRPTNPPAAADAR_	S	1	0	0	1
Rv0007	_QPPPVSHPEGRPT(ph)NPPAAADAR_	T	0	1	0	1
Rv0007	_TPQPDPDASLGCGDGSPAEAYASELPDLS(ph)GPTPR_	S	1	0	0	1
Rv0007	_TPQPDPDASLGCGDGSPAEAYASELPDLSGPT(ph)PR_	T	0	1	0	1
Rv0008c	_S(ph)SRPEPSPRPPSVEVQPR_	S	1	0	0	1
Rv0008c	_SSRPEPS(ph)PRPPSVEVQPR_	S	1	0	0	1
Rv0008c	_SSRPEPSPRPPS(ph)VEVQPR_	S	1	0	0	1
Rv0009	_DYST(ph)QNASGGPSGPFYDGAVFHR_	T	0	1	0	1
Rv0009	_DYSTQNAS(ph)GGPSGPFYDGAVFHR_	S	1	0	0	1
Rv0009	_DYSTQNASGGPS(ph)GPFYDGAVFHR_	S	1	0	0	1
Rv0009	_T(ph)VANFVGLAQGTK_	T	0	1	0	1
Rv0014c	_AIADS(ph)GNSVTQTAAVIGTAQYLSPEQAR_	S	1	0	0	1
Rv0014c	_AIADSGNS(ph)VTQTAAVIGTAQYLSPEQAR_	S	1	0	0	1
Rv0014c	_AIADSGNSVT(ph)QTAAVIGTAQYLSPEQAR_	T	0	1	0	1
Rv0014c	_AIADSGNSVTQT(ph)AAVIGTAQYLSPEQAR_	T	0	1	0	1
Rv0014c	_TSLLSSAAGNLS(ph)GPRTDPLPR_	S	1	0	0	1
Rv0014c	_TSLLSSAAGNLSGPRT(ph)DPLPR_	T	0	1	0	1
Rv0014c	_VLT(ph)DAERTSLLSSAAGNLSGPR_	T	0	1	0	1
Rv0015c	_AAPAAIPS(ph)GTTAR_	S	1	0	0	1
Rv0015c	_AAPAAIPSGT(ph)TAR_	T	0	1	0	1
Rv0015c	_AAPAAIPSGTT(ph)AR_	T	0	1	0	1
Rv0015c	_RPFAGDGALT(ph)VAMK_	T	0	1	0	1
Rv0015c	_RPPRPS(ph)QTPPPGR_	S	1	0	0	1
Rv0015c	_RPPRPSQT(ph)PPPGR_	T	0	1	0	1
Rv0017c	_SPITAAGT(ph)EVIERV_	T	0	1	0	1
Rv0018c	_ITPEEAHS(ph)HPQR_	S	1	0	0	1
Rv0019c	_TDIYAPT(ph)GAVM(ox)M(ox)R_	T	0	1	0	1
Rv0020c	_FEQS(ph)SNLHTGQFR_	S	1	0	0	1
Rv0020c	_FEQSS(ph)NLHTGQFR_	S	1	0	0	1
Rv0020c	_FEQSSNLHT(ph)GQFR_	T	0	1	0	1
Rv0020c	_GGPDPQGGS(ph)DPR_	S	1	0	0	1
Rv0020c	_GGQGQGRPDEY(ph)YDDR_	Y	0	0	1	1
Rv0020c	_GGY(ph)PPETGGYPPQPGYPR_	Y	0	0	1	1
Rv0020c	_GGYPPET(ph)GGYPPQPGYPR_	T	0	1	0	1
Rv0020c	_GGYPPETGGYPPQPGY(ph)PRPR_	Y	0	0	1	1
Rv0020c	_GTVNPDVET(ph)HPPVIDCAR_	T	0	1	0	1
Rv0020c	_HEEGSYVPS(ph)GPPGPPEQR_	S	1	0	0	1
Rv0020c	_QDYGGGADYT(ph)R_	T	0	1	0	1
Rv0020c	_VPGY(ph)APQGGGYAEPAGR_	Y	0	0	1	1
Rv0020c	_VPGYAPQGGGY(ph)AEPAGR_	Y	0	0	1	1
Rv0020c	_YTES(ph)PRVPGYAPQGGGYAEPAGR_	S	1	0	0	1
Rv0023	_MPT(ph)S(ph)LS(ph)ARFDR_	TSS	2	1	0	3
Rv0042c	_LASGEPAS(ph)GPASNSPAR_	S	1	0	0	1
Rv0042c	_LASGEPASGPAS(ph)NSPAR_	S	1	0	0	1
Rv0045c	_ELAPGAEFVVGM(ox)S(ph)LGGLTAIR_	S	1	0	0	1
Rv0053	_AAPATVS(ph)ELDR_	S	1	0	0	1
Rv0053	_TVAPS(ph)LETFLNVVR_	S	1	0	0	1
Rv0053	_TVAPSLET(ph)FLNVVR_	T	0	1	0	1
Rv0054	_EAAENVAES(ph)LTR_	S	1	0	0	1
Rv0054	_FT(ph)PSGAAVANFTVASTPR_	T	0	1	0	1
Rv0054	_FTPS(ph)GAAVANFTVASTPR_	S	1	0	0	1
Rv0054	_FTPSGAAVANFT(ph)VASTPR_	T	0	1	0	1
Rv0054	_S(ph)GGFGSGSRPAPAQTSSASGDDPWGSAPASGSFGGGDDEPPF_	S	1	0	0	1
Rv0054	_SGGFGS(ph)GSRPAPAQTSSASGDDPWGSAPASGSFGGGDDEPPF_	S	1	0	0	1
Rv0054	_SGGFGSGS(ph)RPAPAQTSSASGDDPWGSAPASGSFGGGDDEPPF_	S	1	0	0	1
Rv0055	_DQAIDYKDT(ph)ALLR_	T	0	1	0	1
Rv0055	_EVALLPFT(ph)SSVR_	T	0	1	0	1
Rv0055	_EVALLPFTS(ph)SVR_	S	1	0	0	1
Rv0055	_EVALLPFTSS(ph)VR_	S	1	0	0	1
Rv0055	_KDQAIDYKDT(ph)ALLR_	T	0	1	0	1
Rv0056	_T(ph)SADSGKLFGSVTAADVVAAIK_	T	0	1	0	1
Rv0056	_TSADS(ph)GKLFGSVTAADVVAAIK_	S	1	0	0	1
Rv0066c	_LPNIS(ph)ASVPQLVAAIK_	S	1	0	0	1
Rv0072	_SPSKPDEVAAS(ph)STM(ox)GR_	S	1	0	0	1
Rv0072	_SPSKPDEVAASS(ph)TM(ox)GR_	S	1	0	0	1
Rv0077c	_AWVRPALS(ph)NPAIAEDLR_	S	1	0	0	1
Rv0077c	_AYAGLS(ph)HHNIDHLTR_	S	1	0	0	1
Rv0077c	_LADQLS(ph)TVAVR_	S	1	0	0	1
Rv0077c	_TFSM(ox)VDS(ph)PDRLADQLSTVAVR_	S	1	0	0	1
Rv0078A	_FT(ph)RDVDIVVAVANDDAAESLVR_	T	0	1	0	1
Rv0091	_LRPYQPGHIPFIEPT(ph)ER_	T	0	1	0	1
Rv0104	_LTAGRT(ph)AR_	T	0	1	0	1
Rv0106	_TPVILVAGQDHTDEVT(ph)GALLR_	T	0	1	0	1
Rv0119	_LAAFEIPASFQEASGLPHT(ph)AK_	T	0	1	0	1
Rv0123	_VEQM(ox)ASES(ph)LR_	S	1	0	0	1
Rv0148	_TALDEFGAVHGVVS(ph)NAGILR_	S	1	0	0	1
Rv0164	_YDDGRPS(ph)QVR_	S	1	0	0	1
Rv0171	_EDLAET(ph)LTILGR_	T	0	1	0	1
Rv0175	_AADSAESDAGADQT(ph)GPQVK_	T	0	1	0	1
Rv0178	_GAAVADSQADEDDS(ph)AATAAR_	S	1	0	0	1
Rv0178	_M(ox)EDQQSAS(ph)GDLTQK_	S	1	0	0	1
Rv0183	_RAPALT(ph)APLLVLHGTDDR_	T	0	1	0	1
Rv0201c	_SALES(ph)GDIATWQR_	S	1	0	0	1
Rv0201c	_VEFWPT(ph)VAIR_	T	0	1	0	1
Rv0204c	_DPPT(ph)DPNLR_	T	0	1	0	1
Rv0206c	_AAGDPRPPHDPT(ph)HPLAESPR_	T	0	1	0	1
Rv0206c	_MQIGSSTEPPT(ph)TR_	T	0	1	0	1
Rv0206c	_SDGDDSEAAT(ph)EQLNAR_	T	0	1	0	1
Rv0206c	_STDAAGDPAEPT(ph)AALPIIR_	T	0	1	0	1
Rv0206c	_SVQSPAS(ph)TPPPTPTPPSAPSAGQTR_	S	1	0	0	1
Rv0206c	_SVQSPASTPPPTPTPPS(ph)APSAGQTR_	S	1	0	0	1
Rv0206c	_SVQSPASTPPPTPTPPSAPS(ph)AGQTR_	S	1	0	0	1
Rv0206c	_SVQSPASTPPPTPTPPSAPSAGQT(ph)R_	T	0	1	0	1
Rv0211	_FLWPGFGENS(ph)R_	S	1	0	0	1
Rv0211	_LPT(ph)GVKDEFDALK_	T	0	1	0	1
Rv0227c	_GGFEEPVPGAEAET(ph)EK_	T	0	1	0	1
Rv0227c	_RGGFEEPVPGAEAET(ph)EKLPTQR_	T	0	1	0	1
Rv0227c	_TAM(ox)AVS(ph)DDTHTGGAVQKPR_	S	1	0	0	1
Rv0227c	_TAM(ox)AVSDDT(ph)HTGGAVQKPR_	T	0	1	0	1
Rv0227c	_TAM(ox)AVSDDTHT(ph)GGAVQKPR_	T	0	1	0	1
Rv0241c	_AAAGALPVVPRT(ph)DQLPNR_	T	0	1	0	1
Rv0241c	_TS(ph)LSGEPKPPPQK_	S	1	0	0	1
Rv0241c	_TSLS(ph)GEPKPPPQK_	S	1	0	0	1
Rv0242c	_AGEPPLT(ph)GSLLIGGAGR_	T	0	1	0	1
Rv0242c	_QLGVPQPET(ph)LRR_	T	0	1	0	1
Rv0242c	_RS(ph)SDLFSQVVNSGPGSFLAR_	S	1	0	0	1
Rv0242c	_SSDLFSQVVNSGPGS(ph)FLAR_	S	1	0	0	1
Rv0242c	_VIGLS(ph)SIAGIAGNR_	S	1	0	0	1
Rv0242c	_VVVVGGT(ph)PEAAASTNER_	T	0	1	0	1
Rv0242c	_VVVVGGTPEAAAS(ph)TNER_	S	1	0	0	1
Rv0242c	_VVVVGGTPEAAAST(ph)NER_	T	0	1	0	1
Rv0243	_DDNLRPNS(ph)SVEK_	S	1	0	0	1
Rv0243	_DDNLRPNSS(ph)VEK_	S	1	0	0	1
Rv0243	_LGLDAALGS(ph)IDR_	S	1	0	0	1
Rv0243	_TGLS(ph)M(ox)GEHAAVTAK_	S	1	0	0	1
Rv0248c	_GGHT(ph)RDDHPGM(ox)DPNWR_	T	0	1	0	1
Rv0248c	_LGGNS(ph)LSDLLVFGR_	S	1	0	0	1
Rv0250c	_AAVPQPS(ph)EK_	S	1	0	0	1
Rv0250c	_S(ph)TTAELAELHDLVGGLR_	S	1	0	0	1
Rv0250c	_STT(ph)AELAELHDLVGGLR_	T	0	1	0	1
Rv0251c	_LPAHVT(ph)SEAIAASYDAGVLTVR_	T	0	1	0	1
Rv0251c	_LPAHVTS(ph)EAIAASYDAGVLTVR_	S	1	0	0	1
Rv0268c	_EHVT(ph)M(ox)PLDK_	T	0	1	0	1
Rv0270	_ASIIILTSGT(ph)TGTPK_	T	0	1	0	1
Rv0270	_DLQFNPS(ph)TVGPVVK_	S	1	0	0	1
Rv0270	_IFVGNAFPFEGYT(ph)GGGGK_	T	0	1	0	1
Rv0270	_NTPPTLAPIGGILS(ph)HVPFK_	S	1	0	0	1
Rv0273c	_SAASFYNY(ph)YDSK_	Y	0	0	1	1
Rv0280	_EAVADAAGM(ox)TTLAGDDFGDGPT(ph)TPM(ox)VPGSWDPDR_	T	0	1	0	1
Rv0282	_AGVGEGDS(ph)GGVER_	S	1	0	0	1
Rv0282	_FLDTNEGLRS(ph)R_	S	1	0	0	1
Rv0282	_GLGLS(ph)VR_	S	1	0	0	1
Rv0282	_LVVIIAGY(ph)R_	Y	0	0	1	1
Rv0282	_NIDFPSYT(ph)SHELVEIAHK_	T	0	1	0	1
Rv0282	_NIDFPSYTS(ph)HELVEIAHK_	S	1	0	0	1
Rv0282	_THHLVFAGPPGTGKT(ph)TIAR_	T	0	1	0	1
Rv0282	_THHLVFAGPPGTGKTT(ph)IAR_	T	0	1	0	1
Rv0283	_LIVGRPVS(ph)PTTVK_	S	1	0	0	1
Rv0283	_LIVGRPVSPT(ph)TVK_	T	0	1	0	1
Rv0283	_NNNS(ph)YGLQQPPR_	S	1	0	0	1
Rv0283	_RYPS(ph)EPVSLVDVTR_	S	1	0	0	1
Rv0283	_S(ph)TAALYVR_	S	1	0	0	1
Rv0283	_SPIDLADHAVT(ph)SGLGLGADVPAPR_	T	0	1	0	1
Rv0283	_SPIDLADHAVTS(ph)GLGLGADVPAPR_	S	1	0	0	1
Rv0284	_AGVTVVHCS(ph)ASAPHR_	S	1	0	0	1
Rv0284	_AGVTVVHCSAS(ph)APHR_	S	1	0	0	1
Rv0284	_HT(ph)VPLATTLR_	T	0	1	0	1
Rv0284	_SIGDVPT(ph)GIDLTK_	T	0	1	0	1
Rv0290	_FPLPVIPAPGDPT(ph)PSAPPLR_	T	0	1	0	1
Rv0290	_FPLPVIPAPGDPTPS(ph)APPLR_	S	1	0	0	1
Rv0292	_APLT(ph)NAVSR_	T	0	1	0	1
Rv0292	_IAEPAT(ph)CTR_	T	0	1	0	1
Rv0292	_RLDGHT(ph)DAPADLLTR_	T	0	1	0	1
Rv0308	_QPEPEVDT(ph)AR_	T	0	1	0	1
Rv0312	_VIDQFGYGDDVDPAS(ph)TAAVGQLGQLR_	S	1	0	0	1
Rv0312	_YQDFS(ph)GSQIDQALLLR_	S	1	0	0	1
Rv0333	_VVQDHVAS(ph)VFR_	S	1	0	0	1
Rv0341	_AMTSAGLIDIAPHQISSVAANVVPGLNLGAGDPM(ox)S(ph)GLR_	S	1	0	0	1
Rv0341	_S(ph)FVAAPGR_	S	1	0	0	1
Rv0341	_SEDAARS(ph)FVAAPGR_	S	1	0	0	1
Rv0343	_STLVNALVGDDIAPT(ph)DATEATR_	T	0	1	0	1
Rv0343	_STLVNALVGDDIAPTDAT(ph)EATR_	T	0	1	0	1
Rv0350	_AALGGS(ph)DISAIK_	S	1	0	0	1
Rv0350	_AALGGSDIS(ph)AIK_	S	1	0	0	1
Rv0350	_AALGGSDISAIKS(ph)AMEK_	S	1	0	0	1
Rv0350	_EAEGGS(ph)KVPEDTLNK_	S	1	0	0	1
Rv0350	_FKGTS(ph)GIDLTK_	S	1	0	0	1
Rv0350	_GTSGIDLT(ph)KDK_	T	0	1	0	1
Rv0350	_IELS(ph)SSQSTSINLPYITVDADKNPLFLDEQLTR_	S	1	0	0	1
Rv0350	_IELSS(ph)SQSTSINLPYITVDADKNPLFLDEQLTR_	S	1	0	0	1
Rv0350	_IELSSS(ph)QSTSINLPYITVDADKNPLFLDEQLTR_	S	1	0	0	1
Rv0350	_IQEGS(ph)GLSKEDIDR_	S	1	0	0	1
Rv0350	_IQEGSGLS(ph)KEDIDR_	S	1	0	0	1
Rv0350	_IVNEPT(ph)AAALAYGLDK_	T	0	1	0	1
Rv0350	_IVNEPTAAALAY(ph)GLDK_	Y	0	0	1	1
Rv0350	_KPFQS(ph)VIADTGISVSEIDHVVLVGGSTR_	S	1	0	0	1
Rv0350	_KPFQSVIADTGISVS(ph)EIDHVVLVGGSTR_	S	1	0	0	1
Rv0350	_LLGS(ph)FELTGIPPAPR_	S	1	0	0	1
Rv0350	_NQAETLVY(ph)QTEK_	Y	0	0	1	1
Rv0350	_NQAETLVYQT(ph)EK_	T	0	1	0	1
Rv0350	_NQAVT(ph)NVDR_	T	0	1	0	1
Rv0350	_NQAVTNVDRT(ph)VR_	T	0	1	0	1
Rv0350	_T(ph)TPSIVAFAR_	T	0	1	0	1
Rv0350	_TT(ph)PSIVAFAR_	T	0	1	0	1
Rv0350	_TTPS(ph)IVAFAR_	S	1	0	0	1
Rv0350	_VPEDT(ph)LNKVDAAVAEAK_	T	0	1	0	1
Rv0350	_Y(ph)TAPEISAR_	Y	0	0	1	1
Rv0351	_IDPET(ph)GEVR_	T	0	1	0	1
Rv0351	_T(ph)DGNQKPDGNSGEQVTVTDKR_	T	0	1	0	1
Rv0351	_TDGNQKPDGNS(ph)GEQVTVTDK_	S	1	0	0	1
Rv0351	_TDGNQKPDGNSGEQVT(ph)VTDK_	T	0	1	0	1
Rv0351	_TDGNQKPDGNSGEQVTVT(ph)DK_	T	0	1	0	1
Rv0352	_T(ph)GGTTIGDLFGGLFGR_	T	0	1	0	1
Rv0352	_TGGT(ph)TIGDLFGGLFGR_	T	0	1	0	1
Rv0361	_ET(ph)QVIVTAHEAATEVFQTNQAPTTPPR_	T	0	1	0	1
Rv0361	_ETQVIVT(ph)AHEAATEVFQTNQAPTTPPR_	T	0	1	0	1
Rv0361	_ETQVIVTAHEAAT(ph)EVFQTNQAPTTPPR_	T	0	1	0	1
Rv0361	_ETQVIVTAHEAATEVFQT(ph)NQAPTTPPR_	T	0	1	0	1
Rv0361	_ETQVIVTAHEAATEVFQTNQAPT(ph)TPPR_	T	0	1	0	1
Rv0361	_ETQVIVTAHEAATEVFQTNQAPTT(ph)PPR_	T	0	1	0	1
Rv0361	_FT(ph)APGFDAKETQVIVTAHEAATEVFQTNQAPTTPPR_	T	0	1	0	1
Rv0361	_TESYPLVPHDAET(ph)ETVVITTSDNDAAVTQPEAQR_	T	0	1	0	1
Rv0361	_TESYPLVPHDAETET(ph)VVITTSDNDAAVTQPEAQR_	T	0	1	0	1
Rv0361	_TESYPLVPHDAETETVVIT(ph)TSDNDAAVTQPEAQR_	T	0	1	0	1
Rv0363c	_DKLDS(ph)YVRPLLAISAQR_	S	1	0	0	1
Rv0363c	_LGLPADAKPFDFVFHGGS(ph)GSLK_	S	1	0	0	1
Rv0363c	_LGLPADAKPFDFVFHGGSGS(ph)LK_	S	1	0	0	1
Rv0379	_ARDS(ph)VDDIR_	S	1	0	0	1
Rv0379	_VIDIIGT(ph)SPTSWEQAAAEAVQR_	T	0	1	0	1
Rv0379	_VIDIIGTS(ph)PTSWEQAAAEAVQR_	S	1	0	0	1
Rv0379	_VIDIIGTSPT(ph)SWEQAAAEAVQR_	T	0	1	0	1
Rv0379	_VIDIIGTSPTS(ph)WEQAAAEAVQR_	S	1	0	0	1
Rv0379	_VIEQDM(ox)AVDS(ph)AGK_	S	1	0	0	1
Rv0383c	_AQPDPAT(ph)TVLPDPAR_	T	0	1	0	1
Rv0383c	_ES(ph)DIWLLGAIGPR_	S	1	0	0	1
Rv0383c	_VLPPLPQEM(ox)PQQT(ph)GVGPR_	T	0	1	0	1
Rv0384c	_LLTGHGAS(ph)PQALR_	S	1	0	0	1
Rv0384c	_LPQATGAS(ph)TQPQLSR_	S	1	0	0	1
Rv0384c	_LPQATGAST(ph)QPQLSR_	T	0	1	0	1
Rv0389	_AAGHQVQPQT(ph)GGVSPR_	T	0	1	0	1
Rv0389	_IDGWTEEQHEPT(ph)VR_	T	0	1	0	1
Rv0390	_FVGVPDLS(ph)SLGR_	S	1	0	0	1
Rv0390	_FVGVPDLSS(ph)LGR_	S	1	0	0	1
Rv0391	_SLFGS(ph)CFVVCSEILPR_	S	1	0	0	1
Rv0391	_SLVTHPAT(ph)TTHR_	T	0	1	0	1
Rv0400c	_LPADAM(ox)LPGAT(ph)GLR_	T	0	1	0	1
Rv0410c	_APDIDPLEALMT(ph)NPVVPESK_	T	0	1	0	1
Rv0410c	_S(ph)GPGTQPADAQTATSATVR_	S	1	0	0	1
Rv0410c	_SGPGT(ph)QPADAQTATSATVR_	T	0	1	0	1
Rv0410c	_SGPGTQPADAQT(ph)ATSATVR_	T	0	1	0	1
Rv0410c	_SGPGTQPADAQTAT(ph)SATVR_	T	0	1	0	1
Rv0410c	_SGPGTQPADAQTATSAT(ph)VR_	T	0	1	0	1
Rv0421c	_GLAEGPLIAGGHS(ph)YGGR_	S	1	0	0	1
Rv0428c	_T(ph)GTIVEFSPVDVVALR_	T	0	1	0	1
Rv0428c	_TGT(ph)IVEFSPVDVVALR_	T	0	1	0	1
Rv0435c	_KFGT(ph)KGDLR_	T	0	1	0	1
Rv0439c	_VVQS(ph)SAQSHDKDLQR_	S	1	0	0	1
Rv0439c	_VVQSS(ph)AQSHDKDLQR_	S	1	0	0	1
Rv0439c	_VVQSSAQS(ph)HDKDLQR_	S	1	0	0	1
Rv0440	_AAVEEGIVAGGGVT(ph)LLQAAPTLDELKLEGDEATGANIVK_	T	0	1	0	1
Rv0440	_AGAAT(ph)EVELKER_	T	0	1	0	1
Rv0440	_AKT(ph)IAYDEEARR_	T	0	1	0	1
Rv0440	_DET(ph)TIVEGAGDTDAIAGR_	T	0	1	0	1
Rv0440	_DETT(ph)IVEGAGDTDAIAGR_	T	0	1	0	1
Rv0440	_DETTIVEGAGDT(ph)DAIAGR_	T	0	1	0	1
Rv0440	_EIELEDPY(ph)EKIGAELVK_	Y	0	0	1	1
Rv0440	_EKAS(ph)VPGGGDM(ox)GGM(ox)DF_	S	1	0	0	1
Rv0440	_GY(ph)ISGYFVTDPER_	Y	0	0	1	1
Rv0440	_GYIS(ph)GYFVTDPER_	S	1	0	0	1
Rv0440	_GYISGY(ph)FVTDPER_	Y	0	0	1	1
Rv0440	_KTDDVAGDGTTTAT(ph)VLAQALVR_	T	0	1	0	1
Rv0440	_LEGDEAT(ph)GANIVK_	T	0	1	0	1
Rv0440	_NLPAGHGLNAQT(ph)GVYEDLLAAGVADPVK_	T	0	1	0	1
Rv0440	_QEAVLEDPY(ph)ILLVSSK_	Y	0	0	1	1
Rv0440	_QEAVLEDPYILLVS(ph)SK_	S	1	0	0	1
Rv0440	_QEAVLEDPYILLVSS(ph)K_	S	1	0	0	1
Rv0440	_QEAVLEDPYILLVSSKVS(ph)TVK_	S	1	0	0	1
Rv0440	_QEAVLEDPYILLVSSKVST(ph)VK_	T	0	1	0	1
Rv0440	_QEIENS(ph)DSDYDR_	S	1	0	0	1
Rv0440	_QEIENSDS(ph)DYDR_	S	1	0	0	1
Rv0440	_QEIENSDSDY(ph)DR_	Y	0	0	1	1
Rv0440	_QIAFNS(ph)GLEPGVVAEK_	S	1	0	0	1
Rv0440	_S(ph)ALQNAASIAGLFLTTEAVVADKPEK_	S	1	0	0	1
Rv0440	_SALQNAAS(ph)IAGLFLTTEAVVADKPEK_	S	1	0	0	1
Rv0440	_T(ph)IAYDEEAR_	T	0	1	0	1
Rv0440	_TDDVAGDGT(ph)TTATVLAQALVR_	T	0	1	0	1
Rv0440	_TDDVAGDGTT(ph)TATVLAQALVR_	T	0	1	0	1
Rv0440	_TDDVAGDGTTT(ph)ATVLAQALVR_	T	0	1	0	1
Rv0440	_TIAY(ph)DEEAR_	Y	0	0	1	1
Rv0440	_VS(ph)TVKDLLPLLEK_	S	1	0	0	1
Rv0440	_VST(ph)VKDLLPLLEK_	T	0	1	0	1
Rv0440	_VTET(ph)LLK_	T	0	1	0	1
Rv0440	_VVVT(ph)KDETTIVEGAGDTDAIAGR_	T	0	1	0	1
Rv0440	_WGAPT(ph)ITNDGVSIAK_	T	0	1	0	1
Rv0440	_WGAPTIT(ph)NDGVSIAK_	T	0	1	0	1
Rv0440	_WGAPTITNDGVS(ph)IAK_	S	1	0	0	1
Rv0444c	_T(ph)AILDATKPEVR_	T	0	1	0	1
Rv0458	_VAFTGET(ph)TTGR_	T	0	1	0	1
Rv0458	_VAFTGETT(ph)TGR_	T	0	1	0	1
Rv0458	_VAFTGETTT(ph)GR_	T	0	1	0	1
Rv0461	_SWPGSTPKPQEDPVGVAPSASVEVLGSEPAATLAHSVT(ph)VPGR_	T	0	1	0	1
Rv0462	_LVPGT(ph)SLSANVVTYEEQILSR_	T	0	1	0	1
Rv0462	_LVPGTS(ph)LSANVVTYEEQILSR_	S	1	0	0	1
Rv0462	_LVPGTSLS(ph)ANVVTYEEQILSR_	S	1	0	0	1
Rv0468	_VVTDPDAVLASNT(ph)SSIPIM(ox)K_	T	0	1	0	1
Rv0474	_DAIITDTAIT(ph)ER_	T	0	1	0	1
Rv0475	_AAEGYLEAAT(ph)SR_	T	0	1	0	1
Rv0475	_AENS(ph)NIDDIK_	S	1	0	0	1
Rv0475	_SQQS(ph)FEEVSAR_	S	1	0	0	1
Rv0479c	_LRPGEPAGHIQEPVS(ph)PPTQPEQQPQTEHLAASHAHTR_	S	1	0	0	1
Rv0479c	_LRPGEPAGHIQEPVSPPT(ph)QPEQQPQTEHLAASHAHTR_	T	0	1	0	1
Rv0479c	_PGDQGPLARPPASSEAS(ph)TGR_	S	1	0	0	1
Rv0497	_GDSDAITVAELT(ph)GEIPIIR_	T	0	1	0	1
Rv0497	_RGDS(ph)DAITVAELTGEIPIIR_	S	1	0	0	1
Rv0500	_AAVTSPGGT(ph)TAAALR_	T	0	1	0	1
Rv0500A	_DT(ph)GFVEGQQAK_	T	0	1	0	1
Rv0503c	_M(ox)LLHTITIPDKEEAQELGLT(ph)SPM(ox)SLLR_	T	0	1	0	1
Rv0503c	_TSQGDT(ph)TSGTQLKPPVEAVR_	T	0	1	0	1
Rv0503c	_TSQGDTT(ph)SGTQLKPPVEAVR_	T	0	1	0	1
Rv0511	_VDVQPDT(ph)AAIGPLVDALAEHAAR_	T	0	1	0	1
Rv0530	_LDPTAYGAYYS(ph)GPDEGPASPAERPPYR_	S	1	0	0	1
Rv0530	_LEPVPHT(ph)PYPELATTTLLRPVKPPPSEGWR_	T	0	1	0	1
Rv0530	_LEPVPHTPYPELAT(ph)TTLLR_	T	0	1	0	1
Rv0530	_LEPVPHTPYPELATT(ph)TLLRPVKPPPSEGWR_	T	0	1	0	1
Rv0530	_LEPVPHTPYPELATTT(ph)LLR_	T	0	1	0	1
Rv0530	_SVAGFRT(ph)QR_	T	0	1	0	1
Rv0538	_GAAM(ox)AAGAATM(ox)AHPALVADAT(ph)TSLPR_	T	0	1	0	1
Rv0538	_VQTPDDPT(ph)FALAR_	T	0	1	0	1
Rv0548c	_SGYQYASGDT(ph)ADTVDVAR_	T	0	1	0	1
Rv0548c	_SGYQYASGDTADT(ph)VDVAR_	T	0	1	0	1
Rv0560c	_AAAPGAS(ph)YFVLVFDR_	S	1	0	0	1
Rv0566c	_AFEAGEPQAS(ph)GK_	S	1	0	0	1
Rv0569	_FGAVQS(ph)AILHAR_	S	1	0	0	1
Rv0577	_AAAAGGQVIAEPADIPS(ph)VGR_	S	1	0	0	1
Rv0580c	_AVVS(ph)ELFLR_	S	1	0	0	1
Rv0580c	_T(ph)DQSYAVDIAHPPAALLR_	T	0	1	0	1
Rv0636	_VGDQLPEKT(ph)YPLTR_	T	0	1	0	1
Rv0638	_AAGADADVDVEEPST(ph)AASEATGVAK_	T	0	1	0	1
Rv0639	_NTPGVT(ph)GFVGATSR_	T	0	1	0	1
Rv0639	_NTPGVTGFVGAT(ph)SRPSALALDDVVK_	T	0	1	0	1
Rv0639	_T(ph)TFDGDTSAGEAVDLTEANAFQDAAAPAEEVDPAAALK_	T	0	1	0	1
Rv0639	_TTFDGDTSAGEAVDLT(ph)EANAFQDAAAPAEEVDPAAALK_	T	0	1	0	1
Rv0639	_VLVS(ph)IFGR_	S	1	0	0	1
Rv0640	_SFT(ph)FTLK_	T	0	1	0	1
Rv0641	_GTVNLPHGT(ph)GKTAR_	T	0	1	0	1
Rv0641	_ITVSTT(ph)TGPGIPVDPSITR_	T	0	1	0	1
Rv0641	_ITVSTTT(ph)GPGIPVDPSITR_	T	0	1	0	1
Rv0641	_TGT(ph)VTADVAK_	T	0	1	0	1
Rv0642c	_FIVT(ph)EIFPGGR_	T	0	1	0	1
Rv0642c	_M(ox)TVQSSVS(ph)YHPYEM(ox)AAR_	S	1	0	0	1
Rv0647c	_FGQIIASSPGAFGES(ph)LSR_	S	1	0	0	1
Rv0647c	_VAAT(ph)GWQVTR_	T	0	1	0	1
Rv0652	_AKLS(ph)TDELLDAFK_	S	1	0	0	1
Rv0652	_AKLST(ph)DELLDAFK_	T	0	1	0	1
Rv0652	_EIVS(ph)GLGLK_	S	1	0	0	1
Rv0667	_KIS(ph)DGDKLAGR_	S	1	0	0	1
Rv0667	_STGPY(ph)SM(ox)ITQQPLGGK_	Y	0	0	1	1
Rv0667	_T(ph)AASPSPSRPQSSSNNSVPGAPNR_	T	0	1	0	1
Rv0667	_TAASPS(ph)PSRPQSSSNNSVPGAPNR_	S	1	0	0	1
Rv0667	_TAASPSPS(ph)RPQSSSNNSVPGAPNR_	S	1	0	0	1
Rv0667	_TAASPSPSRPQS(ph)SSNNSVPGAPNR_	S	1	0	0	1
Rv0667	_TAASPSPSRPQSS(ph)SNNSVPGAPNR_	S	1	0	0	1
Rv0667	_TAASPSPSRPQSSS(ph)NNSVPGAPNR_	S	1	0	0	1
Rv0667	_TAASPSPSRPQSSSNNS(ph)VPGAPNR_	S	1	0	0	1
Rv0667	_VVVS(ph)QLVR_	S	1	0	0	1
Rv0668	_GRPVT(ph)GPGNRPLK_	T	0	1	0	1
Rv0683	_DKTGT(ph)DPVITLK_	T	0	1	0	1
Rv0685	_DEGGRHT(ph)PFFNNYRPQFYFR_	T	0	1	0	1
Rv0685	_ETDKPFLM(ox)PVEDVFT(ph)ITGR_	T	0	1	0	1
Rv0685	_ETDKPFLM(ox)PVEDVFTIT(ph)GR_	T	0	1	0	1
Rv0685	_FPDLNET(ph)KAFDQIDNAPEER_	T	0	1	0	1
Rv0685	_GQVVT(ph)KPGTTTPHTEFEGQVYILSK_	T	0	1	0	1
Rv0685	_GQVVTKPGT(ph)TTPHTEFEGQVYILSK_	T	0	1	0	1
Rv0685	_GQVVTKPGTT(ph)TPHTEFEGQVYILSK_	T	0	1	0	1
Rv0685	_GQVVTKPGTTT(ph)PHTEFEGQVYILSK_	T	0	1	0	1
Rv0685	_GQVVTKPGTTTPHT(ph)EFEGQVYILSK_	T	0	1	0	1
Rv0685	_GVINVNEEVEIVGIRPS(ph)TTK_	S	1	0	0	1
Rv0685	_GVINVNEEVEIVGIRPST(ph)TK_	T	0	1	0	1
Rv0685	_GVINVNEEVEIVGIRPSTT(ph)K_	T	0	1	0	1
Rv0685	_T(ph)KPHVNIGTIGHVDHGK_	T	0	1	0	1
Rv0685	_T(ph)TVTGVEMFR_	T	0	1	0	1
Rv0685	_TKPHVNIGT(ph)IGHVDHGK_	T	0	1	0	1
Rv0685	_TKPHVNIGTIGHVDHGKT(ph)TLTAAITK_	T	0	1	0	1
Rv0685	_TT(ph)LTAAITK_	T	0	1	0	1
Rv0685	_TT(ph)VTGVEMFR_	T	0	1	0	1
Rv0685	_TTDVT(ph)GVVTLPEGTEM(ox)VM(ox)PGDNTNISVK_	T	0	1	0	1
Rv0685	_TTDVTGVVTLPEGT(ph)EM(ox)VM(ox)PGDNTNISVK_	T	0	1	0	1
Rv0685	_TTDVTGVVTLPEGTEM(ox)VM(ox)PGDNT(ph)NISVK_	T	0	1	0	1
Rv0685	_TTLT(ph)AAITK_	T	0	1	0	1
Rv0685	_TTLTAAIT(ph)K_	T	0	1	0	1
Rv0686	_S(ph)GVLALAQITGLSETGTR_	S	1	0	0	1
Rv0700	_TGASVVGPVPLPT(ph)EK_	T	0	1	0	1
Rv0700	_YKDS(ph)REHFEM(ox)R_	S	1	0	0	1
Rv0701	_GAVPGRT(ph)GGLVMVR_	T	0	1	0	1
Rv0701	_RPGS(ph)IGGCATPAR_	S	1	0	0	1
Rv0701	_RPGSIGGCAT(ph)PAR_	T	0	1	0	1
Rv0701	_T(ph)GGLVMVR_	T	0	1	0	1
Rv0702	_APQFT(ph)GGGVVHGPKPR_	T	0	1	0	1
Rv0702	_NLPGVHILAPDQLNT(ph)YDVLR_	T	0	1	0	1
Rv0703	_AIVTLAPGS(ph)RPIDLFGAPA_	S	1	0	0	1
Rv0704	_GVVM(ox)NPVDHPHGGGEGKT(ph)SGGR_	T	0	1	0	1
Rv0704	_VAHIEYDPNRT(ph)AR_	T	0	1	0	1
Rv0705	_LGEFAPT(ph)R_	T	0	1	0	1
Rv0706	_SVS(ph)DALDILR_	S	1	0	0	1
Rv0707	_AAGGEEAAPDAAAPVEAQSTES(ph)_	S	1	0	0	1
Rv0707	_LLS(ph)SGLER_	S	1	0	0	1
Rv0707	_LLSS(ph)GLER_	S	1	0	0	1
Rv0707	_SGAS(ph)GTTATGTDAGR_	S	1	0	0	1
Rv0707	_VPLHT(ph)LR_	T	0	1	0	1
Rv0709	_AVGVS(ph)PGELR_	S	1	0	0	1
Rv0710	_VSLM(ox)ET(ph)RPLSATK_	T	0	1	0	1
Rv0710	_VSLM(ox)ETRPLS(ph)ATK_	S	1	0	0	1
Rv0710	_VSLM(ox)ETRPLSAT(ph)K_	T	0	1	0	1
Rv0713	_AGSDPPT(ph)GGPASQAGSDAGASPEHK_	T	0	1	0	1
Rv0715	_S(ph)GGIVTQEAPIHVSNVMVVDSDGKPTR_	S	1	0	0	1
Rv0715	_SGGIVT(ph)QEAPIHVSNVM(ox)VVDSDGKPTR_	T	0	1	0	1
Rv0718	_NANS(ph)AYHDEVSLPHSK_	S	1	0	0	1
Rv0718	_NANSAYHDEVS(ph)LPHSK_	S	1	0	0	1
Rv0719	_FTVS(ph)GIDK_	S	1	0	0	1
Rv0719	_T(ph)LVSNLVTGVTQGYTTK_	T	0	1	0	1
Rv0719	_TLVS(ph)NLVTGVTQGYTTK_	S	1	0	0	1
Rv0719	_TLVSNLVTGVTQGYT(ph)TK_	T	0	1	0	1
Rv0719	_TLVSNLVTGVTQGYTT(ph)K_	T	0	1	0	1
Rv0720	_AAGIDT(ph)VVFDR_	T	0	1	0	1
Rv0723	_VDVSAHKFS(ph)GSAR_	S	1	0	0	1
Rv0724	_GSPES(ph)SGSQTSPDEKPPR_	S	1	0	0	1
Rv0724	_GSPESS(ph)GSQTSPDEKPPR_	S	1	0	0	1
Rv0724	_GSPESSGS(ph)QTSPDEKPPR_	S	1	0	0	1
Rv0730	_APAAQPAQPGS(ph)AGR_	S	1	0	0	1
Rv0733	_LGIPQIS(ph)TGELFR_	S	1	0	0	1
Rv0733	_LGIPQIST(ph)GELFR_	T	0	1	0	1
Rv0733	_VLLLGPPGAGKGT(ph)QAVK_	T	0	1	0	1
Rv0734	_AAAAPGTS(ph)SLSLDEIAESVIR_	S	1	0	0	1
Rv0757	_AGQPVS(ph)LSPTEFTLLR_	S	1	0	0	1
Rv0757	_AGQPVSLS(ph)PTEFTLLR_	S	1	0	0	1
Rv0757	_AGQPVSLSPT(ph)EFTLLR_	T	0	1	0	1
Rv0798c	_RVVDVSDPGGPVTAAVS(ph)TGR_	S	1	0	0	1
Rv0798c	_VVDVSDPGGPVT(ph)AAVSTGR_	T	0	1	0	1
Rv0798c	_VVDVSDPGGPVTAAVS(ph)TGR_	S	1	0	0	1
Rv0799c	_DLLGFVDGTENPS(ph)GPIAIK_	S	1	0	0	1
Rv0810c	_YSSPQT(ph)DFQR_	T	0	1	0	1
Rv0820	_KVLDDT(ph)AESSLR_	T	0	1	0	1
Rv0820	_LDKPGGGLS(ph)GGQQQR_	S	1	0	0	1
Rv0822c	_DTQNVGCHAT(ph)GAVSVADLIAR_	T	0	1	0	1
Rv0822c	_HVAPEPEPS(ph)GR_	S	1	0	0	1
Rv0822c	_VHDDADDQQDT(ph)EAIAIPAHSLEFLSELPDLR_	T	0	1	0	1
Rv0831c	_ELQPGKS(ph)LIVR_	S	1	0	0	1
Rv0831c	_FTPGGLVLT(ph)EWQGAAVYR_	T	0	1	0	1
Rv0831c	_HPT(ph)TDSLTESANR_	T	0	1	0	1
Rv0831c	_HPTTDSLTES(ph)ANR_	S	1	0	0	1
Rv0859	_AAVLASGM(ox)PVT(ph)SGGVQLNR_	T	0	1	0	1
Rv0859	_AAVLASGM(ox)PVTS(ph)GGVQLNR_	S	1	0	0	1
Rv0860	_FLPPESLLS(ph)_	S	1	0	0	1
Rv0860	_GSQLGLPEVTLGLLPGGGGVT(ph)R_	T	0	1	0	1
Rv0860	_M(ox)PGGT(ph)PSSPGLAAILPSFPSNLR_	T	0	1	0	1
Rv0860	_M(ox)PGGTPS(ph)SPGLAAILPSFPSNLR_	S	1	0	0	1
Rv0860	_M(ox)PGGTPSS(ph)PGLAAILPSFPSNLR_	S	1	0	0	1
Rv0860	_M(ox)PGGTPSSPGLAAILPS(ph)FPSNLR_	S	1	0	0	1
Rv0860	_M(ox)PGGTPSSPGLAAILPSFPS(ph)NLR_	S	1	0	0	1
Rv0860	_S(ph)GLWPGLR_	S	1	0	0	1
Rv0860	_YFAS(ph)LVTGQVAK_	S	1	0	0	1
Rv0871	_LIEPPPS(ph)LSRPR_	S	1	0	0	1
Rv0871	_LIEPPPSLS(ph)RPR_	S	1	0	0	1
Rv0871	_S(ph)SALPTGVEALK_	S	1	0	0	1
Rv0871	_SSALPT(ph)GVEALK_	T	0	1	0	1
Rv0873	_AQQT(ph)QVTEEQAR_	T	0	1	0	1
Rv0873	_FLTVS(ph)PSSEAKL_	S	1	0	0	1
Rv0873	_FLTVSPS(ph)SEAKL_	S	1	0	0	1
Rv0873	_FLTVSPSS(ph)EAKL_	S	1	0	0	1
Rv0873	_LVFGEGQLPT(ph)TYR_	T	0	1	0	1
Rv0876c	_M(ox)Y(ph)LLVHR_	Y	0	0	1	1
Rv0884c	_LEQLQTLTTTAAALFGT(ph)SHR_	T	0	1	0	1
Rv0896	_ADTDDT(ph)ATLR_	T	0	1	0	1
Rv0898c	_KPTDS(ph)ETLAHIR_	S	1	0	0	1
Rv0905	_VVAPDAFFQFPT(ph)SK_	T	0	1	0	1
Rv0905	_VVAPDAFFQFPTS(ph)K_	S	1	0	0	1
Rv0931c	_FM(ox)SAGDLAIAAHDALT(ph)TSEQHQATTILR_	T	0	1	0	1
Rv0931c	_FM(ox)SAGDLAIAAHDALTTSEQHQAT(ph)TILR_	T	0	1	0	1
Rv0931c	_GGNWPS(ph)QTGHSPAVPNALQASLGHAVPPAGNK_	S	1	0	0	1
Rv0931c	_LIAAHLM(ox)DPAPQPS(ph)QLRPGR_	S	1	0	0	1
Rv0931c	_LISPQYS(ph)DNAVFR_	S	1	0	0	1
Rv0931c	_RGDNATLLATPADT(ph)GLSQSESGIAGAGTGPPTPGAAR_	T	0	1	0	1
Rv0931c	_RGDNATLLATPADTGLSQSESGIAGAGTGPPT(ph)PGAAR_	T	0	1	0	1
Rv0931c	_S(ph)DAVPQVGSQFGPYQLLR_	S	1	0	0	1
Rv0931c	_SDAVPQVGS(ph)QFGPYQLLR_	S	1	0	0	1
Rv0931c	_WS(ph)PGDSATVAGPLAADSR_	S	1	0	0	1
Rv0931c	_WSPGDS(ph)ATVAGPLAADSR_	S	1	0	0	1
Rv0931c	_WSPGDSAT(ph)VAGPLAADSR_	T	0	1	0	1
Rv0932c	_YPDAT(ph)TGTAVR_	T	0	1	0	1
Rv0932c	_YPDATT(ph)GTAVR_	T	0	1	0	1
Rv0932c	_YPDATTGT(ph)AVR_	T	0	1	0	1
Rv0933	_YVAGLS(ph)GDVK_	S	1	0	0	1
Rv0934	_GLGEAQLGNS(ph)SGNFLLPDAQSIQAAAAGFASK_	S	1	0	0	1
Rv0934	_GLGEAQLGNSS(ph)GNFLLPDAQSIQAAAAGFASK_	S	1	0	0	1
Rv0934	_GLM(ox)NIALAISAQQVNYNLPGVS(ph)EHLK_	S	1	0	0	1
Rv0934	_S(ph)DGSGDTFLFTQYLSK_	S	1	0	0	1
Rv0934	_SDGS(ph)GDTFLFTQYLSK_	S	1	0	0	1
Rv0934	_SDGSGDT(ph)FLFTQYLSK_	T	0	1	0	1
Rv0934	_TWDDPQIAALNPGVNLPGT(ph)AVVPLHR_	T	0	1	0	1
Rv0940c	_M(ox)TPAPT(ph)QPIPILVGGHADAALR_	T	0	1	0	1
Rv0951	_SIAEQGHLPAEVLDT(ph)AAVTIAK_	T	0	1	0	1
Rv0952	_T(ph)M(ox)GHAGAIVSGSSGTAAAK_	T	0	1	0	1
Rv0952	_TM(ox)GHAGAIVS(ph)GSSGTAAAK_	S	1	0	0	1
Rv0952	_TM(ox)GHAGAIVSGS(ph)SGTAAAK_	S	1	0	0	1
Rv0952	_TM(ox)GHAGAIVSGSS(ph)GTAAAK_	S	1	0	0	1
Rv0952	_TPS(ph)ATAALAR_	S	1	0	0	1
Rv0952	_VGKT(ph)PSATAALAR_	T	0	1	0	1
Rv0952	_VIVQGIT(ph)GSEATVHTAR_	T	0	1	0	1
Rv0952	_VIVQGITGS(ph)EATVHTAR_	S	1	0	0	1
Rv0952	_VIVQGITGSEAT(ph)VHTAR_	T	0	1	0	1
Rv0957	_NHPS(ph)AAVVTDPLGYHGVLAALR_	S	1	0	0	1
Rv0966c	_AS(ph)DTDRIQIAQLLAYAAEQGR_	S	1	0	0	1
Rv0966c	_ASDT(ph)DRIQIAQLLAYAAEQGR_	T	0	1	0	1
Rv0967	_FTPALT(ph)GPHAR_	T	0	1	0	1
Rv0983	_YPPS(ph)PPPQPTQYR_	S	1	0	0	1
Rv0985c	_KGEVEQPGDT(ph)QVVLLTEIR_	T	0	1	0	1
Rv0994	_SVDVAGVGDT(ph)GGVQVFADHGDLDGR_	T	0	1	0	1
Rv1023	_AAVPS(ph)GASTGEHEAVELR_	S	1	0	0	1
Rv1023	_AAVPSGAS(ph)TGEHEAVELR_	S	1	0	0	1
Rv1023	_AAVPSGAST(ph)GEHEAVELR_	T	0	1	0	1
Rv1045	_GIPDS(ph)RTSKDFDTVAR_	S	1	0	0	1
Rv1045	_T(ph)SKDFDTVAR_	T	0	1	0	1
Rv1045	_TS(ph)KDFDTVAR_	S	1	0	0	1
Rv1057	_DAQVFEFGT(ph)APGSAVVK_	T	0	1	0	1
Rv1070c	_ATATTISQM(ox)SAS(ph)AAR_	S	1	0	0	1
Rv1074c	_VVAVALGYDFLPGT(ph)TVNR_	T	0	1	0	1
Rv1074c	_VVAVALGYDFLPGTT(ph)VNR_	T	0	1	0	1
Rv1074c	_YCSS(ph)SLQTTR_	S	1	0	0	1
Rv1078	_QGTIGSS(ph)IGK_	S	1	0	0	1
Rv1078	_T(ph)M(ox)PTESYTPWITR_	T	0	1	0	1
Rv1078	_TM(ox)PT(ph)ESYTPWITR_	T	0	1	0	1
Rv1078	_TM(ox)PTES(ph)YTPWITR_	S	1	0	0	1
Rv1078	_VVSETTGQPIGFGM(ox)S(ph)VVR_	S	1	0	0	1
Rv1079	_SEDRT(ph)GHQGISGPATR_	T	0	1	0	1
Rv1079	_TGHQGIS(ph)GPATR_	S	1	0	0	1
Rv1080c	_SDS(ph)ETFLIATR_	S	1	0	0	1
Rv1080c	_TDT(ph)QVTWLTQESHDR_	T	0	1	0	1
Rv1094	_DWDPSQST(ph)LPR_	T	0	1	0	1
Rv1098c	_IEHDT(ph)M(ox)GEVR_	T	0	1	0	1
Rv1107c	_THAT(ph)VPVSQLGYEACR_	T	0	1	0	1
Rv1111c	_ARPSEPT(ph)NPTHHPISQVR_	T	0	1	0	1
Rv1111c	_ARPSEPTNPT(ph)HHPISQVR_	T	0	1	0	1
Rv1111c	_SYQPS(ph)EPSGPAEPVNR_	S	1	0	0	1
Rv1111c	_SYQPSEPS(ph)GPAEPVNR_	S	1	0	0	1
Rv1133c	_IEAIVAS(ph)GAHR_	S	1	0	0	1
Rv1133c	_LHLPPLPT(ph)TTIGSYPQTSAIR_	T	0	1	0	1
Rv1133c	_LHLPPLPTT(ph)TIGSYPQTSAIR_	T	0	1	0	1
Rv1133c	_LHLPPLPTTT(ph)IGSYPQTSAIR_	T	0	1	0	1
Rv1133c	_LHLPPLPTTTIGS(ph)YPQTSAIR_	S	1	0	0	1
Rv1133c	_LHLPPLPTTTIGSYPQT(ph)SAIR_	T	0	1	0	1
Rv1133c	_QPFTATITGS(ph)PR_	S	1	0	0	1
Rv1133c	_T(ph)SRSELEAVAATLR_	T	0	1	0	1
Rv1133c	_TSRS(ph)ELEAVAATLR_	S	1	0	0	1
Rv1133c	_VPS(ph)AEEM(ox)ADSLR_	S	1	0	0	1
Rv1133c	_VPSAEEM(ox)ADS(ph)LR_	S	1	0	0	1
Rv1133c	_VS(ph)PVSDGLDR_	S	1	0	0	1
Rv1133c	_VSPVS(ph)DGLDR_	S	1	0	0	1
Rv1175c	_GALT(ph)TPLPAPPAR_	T	0	1	0	1
Rv1177	_VGM(ox)T(ph)ENDPQAVK_	T	0	1	0	1
Rv1185c	_S(ph)DSSVLSLLR_	S	1	0	0	1
Rv1185c	_SDS(ph)SVLSLLR_	S	1	0	0	1
Rv1185c	_SHGLNVADLVLVPPGSIPT(ph)TTSGK_	T	0	1	0	1
Rv1185c	_TGTPLLSYGM(ox)PT(ph)SPTVR_	T	0	1	0	1
Rv1191	_LLHLPGES(ph)HLAGLGR_	S	1	0	0	1
Rv1194c	_VPANLGT(ph)EPLR_	T	0	1	0	1
Rv1196	_AGGGLS(ph)GVLR_	S	1	0	0	1
Rv1211	_LVVELT(ph)PDEAAALGDELKGVTS_	T	0	1	0	1
Rv1211	_LVVELTPDEAAALGDELKGVT(ph)S_	T	0	1	0	1
Rv1211	_T(ph)GDGPLEATK_	T	0	1	0	1
Rv1211	_TGDGPLEAT(ph)KEGR_	T	0	1	0	1
Rv1222	_AALRDS(ph)HPIR_	S	1	0	0	1
Rv1234	_QVPGST(ph)PAAAGAGR_	T	0	1	0	1
Rv1240	_ERFS(ph)ALTR_	S	1	0	0	1
Rv1240	_GAS(ph)SAASAASATIDAAR_	S	1	0	0	1
Rv1240	_GASSAAS(ph)AASATIDAAR_	S	1	0	0	1
Rv1248c	_AAVS(ph)EIKDFTEIK_	S	1	0	0	1
Rv1250	_REPEEDCDT(ph)QPLR_	T	0	1	0	1
Rv1261c	_IPGAPPS(ph)LLLHTTGAK_	S	1	0	0	1
Rv1261c	_T(ph)SRPIPVVVLTR_	T	0	1	0	1
Rv1261c	_TS(ph)RPIPVVVLTR_	S	1	0	0	1
Rv1270c	_DASVAGS(ph)QQADGVATTK_	S	1	0	0	1
Rv1297	_AGKT(ph)TILQDIANAITR_	T	0	1	0	1
Rv1297	_AGKTT(ph)ILQDIANAITR_	T	0	1	0	1
Rv1297	_VFPAVDVNPS(ph)GTR_	S	1	0	0	1
Rv1297	_VLS(ph)GLDSHQAIDLLM(ox)SQLR_	S	1	0	0	1
Rv1298	_IVVEVCS(ph)QCHPFYTGK_	S	1	0	0	1
Rv1298	_IVVEVCSQCHPFYT(ph)GK_	T	0	1	0	1
Rv1301	_VLRPGPVS(ph)TER_	S	1	0	0	1
Rv1307	_VGAPT(ph)LEVLR_	T	0	1	0	1
Rv1308	_AIS(ph)LLLR_	S	1	0	0	1
Rv1308	_ALELQAPS(ph)VVHR_	S	1	0	0	1
Rv1308	_LDLS(ph)QYR_	S	1	0	0	1
Rv1309	_SEELFS(ph)LLR_	S	1	0	0	1
Rv1309	_VYAALLESAAS(ph)ELASR_	S	1	0	0	1
Rv1310	_FEHWS(ph)IHR_	S	1	0	0	1
Rv1310	_FLSQNM(ox)M(ox)AAEQFTGQPGST(ph)VPVK_	T	0	1	0	1
Rv1310	_FTQAGS(ph)EVSTLLGR_	S	1	0	0	1
Rv1310	_FTQAGSEVS(ph)TLLGR_	S	1	0	0	1
Rv1310	_NFGGT(ph)SVFAGVGER_	T	0	1	0	1
Rv1310	_SIS(ph)VPVGEGVK_	S	1	0	0	1
Rv1310	_TDRPGKPGS(ph)SDTSGR_	S	1	0	0	1
Rv1310	_TDRPGKPGSS(ph)DTSGR_	S	1	0	0	1
Rv1310	_TISLQPT(ph)DGLVR_	T	0	1	0	1
Rv1318c	_LPET(ph)PAYGSWLLGR_	T	0	1	0	1
Rv1329c	_S(ph)LAYLVPAIIR_	S	1	0	0	1
Rv1364c	_SGIAPVTIDLSAVT(ph)HLGSAGVGALAAACDR_	T	0	1	0	1
Rv1364c	_SGIAPVTIDLSAVTHLGS(ph)AGVGALAAACDR_	S	1	0	0	1
Rv1367c	_IAS(ph)M(ox)TKPVTVAAAM(ox)SLVDEGK_	S	1	0	0	1
Rv1367c	_IASM(ox)T(ph)KPVTVAAAM(ox)SLVDEGK_	T	0	1	0	1
Rv1367c	_IASM(ox)TKPVT(ph)VAAAM(ox)SLVDEGK_	T	0	1	0	1
Rv1388	_AQEIMTELEIAPT(ph)RR_	T	0	1	0	1
Rv1388	_DAES(ph)DEVLGK_	S	1	0	0	1
Rv1388	_GGT(ph)NLTQVLK_	T	0	1	0	1
Rv1388	_GGTNLT(ph)QVLK_	T	0	1	0	1
Rv1388	_MKVS(ph)ALLEALPK_	S	1	0	0	1
Rv1389	_SVGEGPDT(ph)KPTAR_	T	0	1	0	1
Rv1391	_GVEGPPT(ph)IELLR_	T	0	1	0	1
Rv1392	_HGGGAFSGKDPS(ph)KVDR_	S	1	0	0	1
Rv1392	_VLNTVLDDLAHETLDAS(ph)TVR_	S	1	0	0	1
Rv1400c	_IAVAGDS(ph)AGGTIAAVIAQR_	S	1	0	0	1
Rv1400c	_IAVAGDSAGGT(ph)IAAVIAQR_	T	0	1	0	1
Rv1411c	_IPGLS(ph)LK_	S	1	0	0	1
Rv1411c	_TLSGDLT(ph)TNPTAATGNVK_	T	0	1	0	1
Rv1411c	_TLSGDLTT(ph)NPTAATGNVK_	T	0	1	0	1
Rv1411c	_TLSGDLTTNPT(ph)AATGNVK_	T	0	1	0	1
Rv1422	_DVGASEPPVAAT(ph)QEIPIDGGR_	T	0	1	0	1
Rv1423	_ALEILGDTVPEHLAS(ph)AGK_	S	1	0	0	1
Rv1436	_AAALNIVPT(ph)STGAAK_	T	0	1	0	1
Rv1436	_AAALNIVPTS(ph)TGAAK_	S	1	0	0	1
Rv1436	_AAALNIVPTST(ph)GAAK_	T	0	1	0	1
Rv1436	_VPIPT(ph)GSVTDLTVDLSTR_	T	0	1	0	1
Rv1436	_VPIPTGS(ph)VTDLTVDLSTR_	S	1	0	0	1
Rv1436	_VPIPTGSVT(ph)DLTVDLSTR_	T	0	1	0	1
Rv1436	_YYDAPIVSSDIVTDPHS(ph)SIFDSGLTK_	S	1	0	0	1
Rv1436	_YYDAPIVSSDIVTDPHSS(ph)IFDSGLTK_	S	1	0	0	1
Rv1443c	_TVTPEGDT(ph)KTIVR_	T	0	1	0	1
Rv1448c	_SVVGVTTNPS(ph)IFQK_	S	1	0	0	1
Rv1448c	_VQRPLWAS(ph)TGVK_	S	1	0	0	1
Rv1474c	_SAELAAAT(ph)TDRLR_	T	0	1	0	1
Rv1479	_IQFTPDLVPT(ph)DIIGTR_	T	0	1	0	1
Rv1483	_T(ph)ATATEGAKPPFVSR_	T	0	1	0	1
Rv1483	_TAT(ph)ATEGAKPPFVSR_	T	0	1	0	1
Rv1483	_VINANLT(ph)GAFR_	T	0	1	0	1
Rv1484	_ALLPIM(ox)NPGGS(ph)IVGM(ox)DFDPSR_	S	1	0	0	1
Rv1484	_APLLELDVQNEEHLAS(ph)LAGR_	S	1	0	0	1
Rv1488	_HAADGDDAEVAGWFSTDT(ph)DPSIAR_	T	0	1	0	1
Rv1488	_KPVEGS(ph)LGTPPR_	S	1	0	0	1
Rv1488	_KPVEGSLGT(ph)PPR_	T	0	1	0	1
Rv1490	_PEIEQPPS(ph)R_	S	1	0	0	1
Rv1521	_SHGLSVADLVLVSPGSIPIT(ph)TSGK_	T	0	1	0	1
Rv1521	_SHGLSVADLVLVSPGSIPITT(ph)SGK_	T	0	1	0	1
Rv1540	_LVS(ph)GALLQVR_	S	1	0	0	1
Rv1543	_FPTLTPDQAAGVIT(ph)DAIVHRPR_	T	0	1	0	1
Rv1543	_GSESQTDT(ph)SELDKR_	T	0	1	0	1
Rv1543	_RAS(ph)SPFGQFAAVADAVNPAVM(ox)DR_	S	1	0	0	1
Rv1543	_RASS(ph)PFGQFAAVADAVNPAVM(ox)DR_	S	1	0	0	1
Rv1543	_VVLITGGSS(ph)GIGAAAAK_	S	1	0	0	1
Rv1544	_S(ph)LLLPAIR_	S	1	0	0	1
Rv1558	_VELQDGT(ph)VTGDYDAR_	T	0	1	0	1
Rv1574	_M(ox)GY(ph)KPESER_	Y	0	0	1	1
Rv1591	_T(ph)EALETPQAPVS_	T	0	1	0	1
Rv1593c	_FTDSQLRVT(ph)DEFAALRPPGQL_	T	0	1	0	1
Rv1593c	_S(ph)GGRPAALYR_	S	1	0	0	1
Rv1593c	_VITQT(ph)GTIAQSGR_	T	0	1	0	1
Rv1593c	_VT(ph)DEFAALRPPGQL_	T	0	1	0	1
Rv1596	_GLS(ph)DWELAAAR_	S	1	0	0	1
Rv1598c	_IVPAGS(ph)DGQGLPR_	S	1	0	0	1
Rv1611	_AAVADLVTAGT(ph)HPSCPKPAR_	T	0	1	0	1
Rv1611	_AAVADLVTAGTHPS(ph)CPKPAR_	S	1	0	0	1
Rv1611	_IAPGLPS(ph)SVIR_	S	1	0	0	1
Rv1611	_IAPGLPSS(ph)VIR_	S	1	0	0	1
Rv1612	_LVGFEAAGDGVET(ph)GR_	T	0	1	0	1
Rv1617	_ALVAFTQS(ph)GDTVRR_	S	1	0	0	1
Rv1617	_ALVAFTQSGDT(ph)VRR_	T	0	1	0	1
Rv1626	_EITALEGEVAT(ph)LSER_	T	0	1	0	1
Rv1626	_EITALEGEVATLS(ph)ER_	S	1	0	0	1
Rv1626	_IAPIVVLTAFS(ph)QR_	S	1	0	0	1
Rv1630	_RIS(ph)LSLK_	S	1	0	0	1
Rv1630	_T(ph)AGGSLASDAQLAALR_	T	0	1	0	1
Rv1630	_TAGGS(ph)LASDAQLAALR_	S	1	0	0	1
Rv1630	_TAGGSLAS(ph)DAQLAALR_	S	1	0	0	1
Rv1631	_VDHIGS(ph)TAVSGFPDFLAK_	S	1	0	0	1
Rv1636	_LLGS(ph)VPANVSR_	S	1	0	0	1
Rv1636	_LLGSVPANVS(ph)R_	S	1	0	0	1
Rv1636	_TVVVGT(ph)DGSDSSM(ox)R_	T	0	1	0	1
Rv1636	_TVVVGTDGS(ph)DSSM(ox)R_	S	1	0	0	1
Rv1636	_TVVVGTDGSDS(ph)SM(ox)R_	S	1	0	0	1
Rv1636	_VT(ph)GTAPIYEILHDAK_	T	0	1	0	1
Rv1636	_VTGT(ph)APIYEILHDAK_	T	0	1	0	1
Rv1636	_VTGTAPIY(ph)EILHDAK_	Y	0	0	1	1
Rv1638A	_YDS(ph)AGVPTFESVR_	S	1	0	0	1
Rv1663	_SWDVRHAREAY(ph)R_	Y	0	0	1	1
Rv1697	_AGYRPQLIVGDPDQIST(ph)EVLK_	T	0	1	0	1
Rv1700	_AEHDFETISS(ph)ETLHTGAIFALR_	S	1	0	0	1
Rv1700	_AEHDFETISSETLHT(ph)GAIFALR_	T	0	1	0	1
Rv1703c	_AYLPDLQS(ph)ILDR_	S	1	0	0	1
Rv1711	_LDADT(ph)EGLM(ox)LLTNDGELAHR_	T	0	1	0	1
Rv1717	_GELRS(ph)IHNRT(ph)DR_	ST	1	1	0	2
Rv1719	_S(ph)GGIQVIAR_	S	1	0	0	1
Rv1738	_NVPEIGDELS(ph)VAR_	S	1	0	0	1
Rv1743	_LPVPS(ph)THPVSPGTR_	S	1	0	0	1
Rv1743	_LPVPSTHPVS(ph)PGTR_	S	1	0	0	1
Rv1743	_WPQPTPWAGGAPPWGPPS(ph)SPLPR_	S	1	0	0	1
Rv1746	_LGGAGDPDDT(ph)RVSQPVAVAAPAK_	T	0	1	0	1
Rv1746	_LGGAGDPDDTRVS(ph)QPVAVAAPAK_	S	1	0	0	1
Rv1747	_GGTEAGNLAT(ph)SM(ox)M(ox)K_	T	0	1	0	1
Rv1747	_GSAGRPPQT(ph)TSIR_	T	0	1	0	1
Rv1747	_GSAGRPPQTTS(ph)IR_	S	1	0	0	1
Rv1747	_IPAAPPS(ph)GPQPR_	S	1	0	0	1
Rv1747	_LPNLSAGAWPTDGPPQT(ph)GTLGSGQLQQLPPATTR_	T	0	1	0	1
Rv1747	_LPNLSAGAWPTDGPPQTGT(ph)LGSGQLQQLPPATTR_	T	0	1	0	1
Rv1747	_LPNLSAGAWPTDGPPQTGTLGS(ph)GQLQQLPPATTR_	S	1	0	0	1
Rv1747	_LT(ph)GELPPGAVR_	T	0	1	0	1
Rv1747	_T(ph)GPTPPPPPVEQPAELGDPAHTSLFR_	T	0	1	0	1
Rv1747	_YPTGGQQLWPPS(ph)GPQR_	S	1	0	0	1
Rv1769	_GAEVVDT(ph)VPTYR_	T	0	1	0	1
Rv1779c	_M(ox)LDNTT(ph)APLR_	T	0	1	0	1
Rv1785c	_ELLEY(ph)LT(ph)AM(ox)VAER_	YT	0	1	1	2
Rv1816	_QEFGFPGDDRVVT(ph)K_	T	0	1	0	1
Rv1820	_STDT(ph)APAQTMHAGR_	T	0	1	0	1
Rv1825	_SENRPEPVAAETSAATT(ph)AR_	T	0	1	0	1
Rv1827	_ADFLSELDAPAQAGT(ph)ESAVSGVEGLPPGSALLVVK_	T	0	1	0	1
Rv1827	_DQT(ph)SDEVTVET(ph)TSVFR_	T	0	1	0	1
Rv1827	_DQTS(ph)DEVTVETTSVFR_	S	1	0	0	1
Rv1827	_DQTSDEVTVETT(ph)SVFR_	T	0	1	0	1
Rv1827	_FLLDQAIT(ph)SAGR_	T	0	1	0	1
Rv1827	_FLLDQAITS(ph)AGR_	S	1	0	0	1
Rv1827	_FLLDQAITS(ph)AGRHPDSDIFLDDVTVSR_	S	1	0	0	1
Rv1827	_T(ph)DM(ox)NPDIEKDQTSDEVT(ph)VETTSVFR_	T	0	1	0	1
Rv1837c	_GDLAAAVDKDGT(ph)AFLR_	T	0	1	0	1
Rv1843c	_AGIYTPAT(ph)DSAGR_	T	0	1	0	1
Rv1843c	_GGVEDLIDHIT(ph)SGVR_	T	0	1	0	1
Rv1843c	_GGVEDLIDHITS(ph)GVR_	S	1	0	0	1
Rv1852	_ATHSHPHSHT(ph)VPARPR_	T	0	1	0	1
Rv1862	_RPGPM(ox)DT(ph)GPLER_	T	0	1	0	1
Rv1872c	_AAFDYADGGAEDELS(ph)IAR_	S	1	0	0	1
Rv1872c	_AIEILQT(ph)GVIR_	T	0	1	0	1
Rv1872c	_DIEFHPT(ph)ILR_	T	0	1	0	1
Rv1872c	_DLAPLLQFNRPQFDT(ph)SK_	T	0	1	0	1
Rv1872c	_DLAPLLQFNRPQFDTS(ph)K_	S	1	0	0	1
Rv1872c	_GVDGIVLS(ph)NHGGR_	S	1	0	0	1
Rv1872c	_LLGVTCLEELS(ph)PR_	S	1	0	0	1
Rv1886c	_AADM(ox)WGPS(ph)SDPAWER_	S	1	0	0	1
Rv1886c	_VQFQS(ph)GGNNSPAVYLLDGLR_	S	1	0	0	1
Rv1886c	_VQFQSGGNNS(ph)PAVYLLDGLR_	S	1	0	0	1
Rv1908c	_AAGHNIT(ph)VPFTPGR_	T	0	1	0	1
Rv1908c	_AAGHNITVPFTPGRT(ph)DASQEQTDVESFAVLEPK_	T	0	1	0	1
Rv1908c	_DAIT(ph)SGIEVVWTNTPTK_	T	0	1	0	1
Rv1908c	_DGAGAGTIPDPFGGPGRS(ph)PTM(ox)LATDLSLR_	S	1	0	0	1
Rv1908c	_EATWLGDERYS(ph)GKR_	S	1	0	0	1
Rv1908c	_FAPLNS(ph)WPDNASLDK_	S	1	0	0	1
Rv1908c	_FAPLNSWPDNAS(ph)LDK_	S	1	0	0	1
Rv1908c	_SPT(ph)M(ox)LATDLSLR_	T	0	1	0	1
Rv1908c	_SPTM(ox)LATDLS(ph)LR_	S	1	0	0	1
Rv1908c	_T(ph)HGAGPADLVGPEPEAAPLEQM(ox)GLGWK_	T	0	1	0	1
Rv1908c	_TDAS(ph)QEQTDVESFAVLEPK_	S	1	0	0	1
Rv1908c	_TLEEIQESFNS(ph)AAPGNIK_	S	1	0	0	1
Rv1908c	_VDLVFGS(ph)NSELR_	S	1	0	0	1
Rv1908c	_VDLVFGSNS(ph)ELR_	S	1	0	0	1
Rv1925	_VAPDAPNAVVHVS(ph)CGHVAR_	S	1	0	0	1
Rv1932	_GKS(ph)VLLNIFPSVDTPVCATSVR_	S	1	0	0	1
Rv1932	_SVLLNIFPS(ph)VDTPVCATSVR_	S	1	0	0	1
Rv1932	_SVLLNIFPSVDT(ph)PVCATSVR_	T	0	1	0	1
Rv1932	_SVLLNIFPSVDTPVCAT(ph)SVR_	T	0	1	0	1
Rv1932	_SVLLNIFPSVDTPVCATS(ph)VR_	S	1	0	0	1
Rv1977	_LLNLELQT(ph)HPFSVLR_	T	0	1	0	1
Rv1980c	_DKFLS(ph)AATSSTPR_	S	1	0	0	1
Rv1980c	_FLSAAT(ph)SSTPR_	T	0	1	0	1
Rv1980c	_FLSAATS(ph)STPR_	S	1	0	0	1
Rv1980c	_FLSAATSS(ph)TPR_	S	1	0	0	1
Rv1980c	_VYQNAGGT(ph)HPTTTYK_	T	0	1	0	1
Rv1980c	_VYQNAGGTHPTT(ph)TYK_	T	0	1	0	1
Rv1987	_IIAPGGS(ph)ATGGLR_	S	1	0	0	1
Rv1987	_IIAPGGSAT(ph)GGLR_	T	0	1	0	1
Rv2008c	_FLILGS(ph)ASPDLVGLASESLAGR_	S	1	0	0	1
Rv2008c	_FLILGSAS(ph)PDLVGLASESLAGR_	S	1	0	0	1
Rv2031c	_AERT(ph)EQKDFDGR_	T	0	1	0	1
Rv2031c	_AT(ph)TLPVQR_	T	0	1	0	1
Rv2031c	_ATT(ph)LPVQR_	T	0	1	0	1
Rv2031c	_DFDGRS(ph)EFAYGSFVR_	S	1	0	0	1
Rv2031c	_GILTVSVAVSEGKPT(ph)EK_	T	0	1	0	1
Rv2031c	_SEFAY(ph)GSFVR_	Y	0	0	1	1
Rv2031c	_SEFAYGS(ph)FVR_	S	1	0	0	1
Rv2031c	_T(ph)VSLPVGADEDDIK_	T	0	1	0	1
Rv2031c	_TVS(ph)LPVGADEDDIK_	S	1	0	0	1
Rv2031c	_TVSLPVGADEDDIKAT(ph)YDK_	T	0	1	0	1
Rv2033c	_YGT(ph)DVLAAGGR_	T	0	1	0	1
Rv2050	_LGAVSYET(ph)DRNHDLAPR_	T	0	1	0	1
Rv2055c	_NLLDSLGVES(ph)VDYKDTATLR_	S	1	0	0	1
Rv2055c	_NLLDSLGVESVDYKDT(ph)ATLR_	T	0	1	0	1
Rv2057c	_ART(ph)DIRPIVK_	T	0	1	0	1
Rv2057c	_S(ph)TAGTGYTYTTR_	S	1	0	0	1
Rv2057c	_ST(ph)AGTGYTYTTR_	T	0	1	0	1
Rv2057c	_T(ph)DIRPIVK_	T	0	1	0	1
Rv2058c	_KPGFGNT(ph)VSHSHR_	T	0	1	0	1
Rv2058c	_KPGFGNTVS(ph)HSHR_	S	1	0	0	1
Rv2058c	_T(ph)YYLPSEGR_	T	0	1	0	1
Rv2061c	_GRPT(ph)SEAVEATAAILDESQTGAVYDAIVK_	T	0	1	0	1
Rv2094c	_AEAS(ph)IETPTPVQSQR_	S	1	0	0	1
Rv2094c	_AEASIET(ph)PTPVQSQR_	T	0	1	0	1
Rv2094c	_AEASIETPT(ph)PVQSQR_	T	0	1	0	1
Rv2094c	_IFKS(ph)EVR_	S	1	0	0	1
Rv2094c	_VDPS(ph)AASGQDSTEARPA_	S	1	0	0	1
Rv2094c	_VDPSAAS(ph)GQDSTEARPA_	S	1	0	0	1
Rv2094c	_VDPSAASGQDS(ph)TEARPA_	S	1	0	0	1
Rv2096c	_AAGVDVDPLDT(ph)GAPVAIASAAAVSGLR_	T	0	1	0	1
Rv2109c	_AGS(ph)ADTSGGDQPTLGVASLEVAVLDANRPR_	S	1	0	0	1
Rv2109c	_AGSADT(ph)SGGDQPTLGVASLEVAVLDANRPR_	T	0	1	0	1
Rv2111c	_GGGGGDDDDIAGS(ph)TAAGQER_	S	1	0	0	1
Rv2111c	_GGGGGDDDDIAGST(ph)AAGQER_	T	0	1	0	1
Rv2118c	_SAT(ph)GPFSIGER_	T	0	1	0	1
Rv2127	_ERLGHT(ph)GPFPAVANPPVR_	T	0	1	0	1
Rv2127	_LGHT(ph)GPFPAVANPPVR_	T	0	1	0	1
Rv2131c	_VWIIDPLDGT(ph)REFSTPGR_	T	0	1	0	1
Rv2131c	_VWIIDPLDGTREFS(ph)TPGR_	S	1	0	0	1
Rv2140c	_Y(ph)VGAAPPPGHGVHR_	Y	0	0	1	1
Rv2140c	_YY(ph)VAVHAVK_	Y	0	0	1	1
Rv2145c	_GS(ph)AAPVDSNADAGGFDQFNR_	S	1	0	0	1
Rv2145c	_GSAAPVDS(ph)NADAGGFDQFNR_	S	1	0	0	1
Rv2145c	_LEQLRT(ph)FER_	T	0	1	0	1
Rv2151c	_VADDAADEEAVT(ph)EPLATESK_	T	0	1	0	1
Rv2153c	_VGAHT(ph)ADRVLS(ph)AVPDS(ph)GLR_	TSS	2	1	0	3
Rv2154c	_T(ph)GPEEASNPGSARPR_	T	0	1	0	1
Rv2159c	_LALLTGLAPHQVT(ph)DDDVAAAR_	T	0	1	0	1
Rv2159c	_VVGS(ph)WHGEPM(ox)PM(ox)SSR_	S	1	0	0	1
Rv2159c	_VVGSWHGEPM(ox)PM(ox)S(ph)SR_	S	1	0	0	1
Rv2164c	_VSRPGPQT(ph)SPM(ox)LSPFDRPAPAK_	T	0	1	0	1
Rv2166c	_NLAAGTDEQHPDS(ph)QGR_	S	1	0	0	1
Rv2180c	_T(ph)APILISGSVWSD_	T	0	1	0	1
Rv2185c	_QSLSWTLES(ph)SSLLK_	S	1	0	0	1
Rv2187	_ILPVDFTEDTGELT(ph)PTM(ox)K_	T	0	1	0	1
Rv2187	_ILPVDFTEDTGELTPT(ph)M(ox)K_	T	0	1	0	1
Rv2187	_NEQATTEAFT(ph)DGWFK_	T	0	1	0	1
Rv2194	_NPDGS(ph)IATQSLR_	S	1	0	0	1
Rv2195	_AVLWT(ph)SGWTPR_	T	0	1	0	1
Rv2195	_ILCPCHQS(ph)QFDALHFAK_	S	1	0	0	1
Rv2196	_YHPS(ph)AALR_	S	1	0	0	1
Rv2197c	_AVAES(ph)APVQHADAFEVAAEWSSEAVDR_	S	1	0	0	1
Rv2197c	_M(ox)AEAEPATRPT(ph)GAS(ph)VR_	TS	1	1	0	2
Rv2197c	_MAEAEPAT(ph)RPTGASVR_	T	0	1	0	1
Rv2198c	_ASGNHLPPVAGGGDKLPS(ph)DQTGETDAYSR_	S	1	0	0	1
Rv2198c	_AYS(ph)APESEHVTGGPYVPADLR_	S	1	0	0	1
Rv2198c	_AYSAPES(ph)EHVTGGPYVPADLR_	S	1	0	0	1
Rv2198c	_AYSAPESEHVT(ph)GGPYVPADLR_	T	0	1	0	1
Rv2198c	_AYSAPESEHVTGGPY(ph)VPADLR_	Y	0	0	1	1
Rv2198c	_EPDEPES(ph)EPVSDTGDER_	S	1	0	0	1
Rv2198c	_EPDEPESEPVS(ph)DTGDER_	S	1	0	0	1
Rv2198c	_EPDEPESEPVSDT(ph)GDER_	T	0	1	0	1
Rv2198c	_LPSDQT(ph)GETDAYSR_	T	0	1	0	1
Rv2198c	_LPSDQTGET(ph)DAYSR_	T	0	1	0	1
Rv2204c	_TLDGDQT(ph)AEFGGVR_	T	0	1	0	1
Rv2206	_KGPVAPAPM(ox)T(ph)AAQAR_	T	0	1	0	1
Rv2213	_AGYGGVIGVGQGS(ph)SRPPR_	S	1	0	0	1
Rv2213	_ALDATGAS(ph)DQVHR_	S	1	0	0	1
Rv2213	_LAVPS(ph)LPVGSVLTVGLGKPR_	S	1	0	0	1
Rv2213	_T(ph)TEPGYLSPSVAVATSMPK_	T	0	1	0	1
Rv2219	_GPLPTT(ph)AK_	T	0	1	0	1
Rv2219	_VTPGVAAT(ph)GNLDAVHR_	T	0	1	0	1
Rv2220	_DGAPLM(ox)YDETGYAGLS(ph)DTAR_	S	1	0	0	1
Rv2220	_DLY(ph)ELPPEEAASIPQTPTQLSDVIDR_	Y	0	0	1	1
Rv2220	_GFQS(ph)IHESDM(ox)LLLPDPETAR_	S	1	0	0	1
Rv2220	_GFQSIHES(ph)DM(ox)LLLPDPETAR_	S	1	0	0	1
Rv2220	_IPIT(ph)GSNPK_	T	0	1	0	1
Rv2220	_IPITGS(ph)NPK_	S	1	0	0	1
Rv2220	_LVPGY(ph)EAPINLVYSQR_	Y	0	0	1	1
Rv2220	_LVPGYEAPINLVY(ph)SQR_	Y	0	0	1	1
Rv2220	_LVPGYEAPINLVYS(ph)QR_	S	1	0	0	1
Rv2220	_SVFDDGLAFDGS(ph)SIR_	S	1	0	0	1
Rv2220	_SVFDDGLAFDGSS(ph)IR_	S	1	0	0	1
Rv2221c	_ELNY(ph)VSDVDVIFVAER_	Y	0	0	1	1
Rv2221c	_ELNYVS(ph)DVDVIFVAER_	S	1	0	0	1
Rv2228c	_IVATES(ph)PTSPGWTGAR_	S	1	0	0	1
Rv2228c	_IVATESPT(ph)SPGWTGAR_	T	0	1	0	1
Rv2241	_IIQELES(ph)FFR_	S	1	0	0	1
Rv2241	_KGS(ph)GHQEVATTM(ox)ATVR_	S	1	0	0	1
Rv2244	_IES(ph)ENPDAVANVQAR_	S	1	0	0	1
Rv2244	_IPDEDLAGLRT(ph)VGDVVAYIQK_	T	0	1	0	1
Rv2245	_AGVM(ox)T(ph)PVSACSSGSEAIAHAWR_	T	0	1	0	1
Rv2245	_AGVM(ox)TPVS(ph)ACSSGSEAIAHAWR_	S	1	0	0	1
Rv2245	_AGVM(ox)TPVSACS(ph)SGSEAIAHAWR_	S	1	0	0	1
Rv2245	_GLLAGES(ph)GIHALEDEFVTK_	S	1	0	0	1
Rv2245	_IGGHLKDPVDS(ph)HM(ox)GR_	S	1	0	0	1
Rv2245	_NDEPERAS(ph)RPFDK_	S	1	0	0	1
Rv2247	_LGGCLNS(ph)ESAEK_	S	1	0	0	1
Rv2247	_S(ph)KLTEALAQAPAR_	S	1	0	0	1
Rv2257c	_VFALAS(ph)VTK_	S	1	0	0	1
Rv2257c	_VFALASVT(ph)K_	T	0	1	0	1
Rv2296	_VLAPDLIGFGRS(ph)DKPTR_	S	1	0	0	1
Rv2299c	_ILELNPS(ph)HPLVTGLR_	S	1	0	0	1
Rv2344c	_AS(ph)LDAVTK_	S	1	0	0	1
Rv2344c	_TAGLPGT(ph)EGQYR_	T	0	1	0	1
Rv2373c	_VRPGS(ph)DSLLR_	S	1	0	0	1
Rv2375	_LLS(ph)EDSTFYGDLFPHAVK_	S	1	0	0	1
Rv2375	_LLSEDS(ph)TFYGDLFPHAVK_	S	1	0	0	1
Rv2375	_LLSEDST(ph)FYGDLFPHAVK_	T	0	1	0	1
Rv2412	_AAELLAS(ph)TNR_	S	1	0	0	1
Rv2442c	_VAVTGEVLGHT(ph)KGPK_	T	0	1	0	1
Rv2449c	_VVPKPGT(ph)GPSAAAR_	T	0	1	0	1
Rv2449c	_VVPKPGTGPS(ph)AAAR_	S	1	0	0	1
Rv2454c	_NAAPSGT(ph)AALQSLLHGR_	T	0	1	0	1
Rv2455c	_GGPS(ph)TGLPTK_	S	1	0	0	1
Rv2460c	_YILPS(ph)FIEHSSFGVK_	S	1	0	0	1
Rv2460c	_YILPSFIEHS(ph)SFGVK_	S	1	0	0	1
Rv2460c	_YILPSFIEHSS(ph)FGVK_	S	1	0	0	1
Rv2461c	_IIFLGS(ph)EVNDEIANR_	S	1	0	0	1
Rv2461c	_ILM(ox)HQPLGGVT(ph)GSAADIAIQAEQFAVIK_	T	0	1	0	1
Rv2461c	_ILM(ox)HQPLGGVTGS(ph)AADIAIQAEQFAVIK_	S	1	0	0	1
Rv2461c	_SNS(ph)QGLSLTDSVYER_	S	1	0	0	1
Rv2461c	_SNSQGLS(ph)LTDSVYER_	S	1	0	0	1
Rv2462c	_ASLS(ph)DQVR_	S	1	0	0	1
Rv2462c	_STVEQLS(ph)PTRVR_	S	1	0	0	1
Rv2462c	_STVEQLSPT(ph)RVR_	T	0	1	0	1
Rv2477c	_GPDQQKPAGVLS(ph)GGER_	S	1	0	0	1
Rv2477c	_TIVGLETPDS(ph)GSVK_	S	1	0	0	1
Rv2477c	_TIVGLETPDSGS(ph)VK_	S	1	0	0	1
Rv2524c	_GGDS(ph)PHTTHALVDR_	S	1	0	0	1
Rv2524c	_GGDSPHT(ph)THALVDR_	T	0	1	0	1
Rv2524c	_GGDSPHTT(ph)HALVDR_	T	0	1	0	1
Rv2534c	_SSAGT(ph)KPATLQTGAQINVPLFINTGDK_	T	0	1	0	1
Rv2534c	_SSAGTKPAT(ph)LQTGAQINVPLFINTGDK_	T	0	1	0	1
Rv2536	_AADT(ph)DVFSAVR_	T	0	1	0	1
Rv2536	_ADDS(ph)PTGEMQVAQPEAQTAAVATVER_	S	1	0	0	1
Rv2536	_ADDSPT(ph)GEM(ox)QVAQPEAQT(ph)AAVATVER_	T	0	1	0	1
Rv2536	_EAPT(ph)EVIR_	T	0	1	0	1
Rv2536	_TTES(ph)DTPTEVIR_	S	1	0	0	1
Rv2536	_TTESDT(ph)PTEVIR_	T	0	1	0	1
Rv2536	_TTESDTPT(ph)EVIR_	T	0	1	0	1
Rv2586c	_TGRDDEATS(ph)AVELTEATESAVAR_	S	1	0	0	1
Rv2606c	_M(ox)DPAGNPAT(ph)GTAR_	T	0	1	0	1
Rv2606c	_M(ox)DPAGNPATGT(ph)AR_	T	0	1	0	1
Rv2606c	_SKGEAGT(ph)GDVSNATTHM(ox)R_	T	0	1	0	1
Rv2606c	_SKGEAGTGDVS(ph)NATTHM(ox)R_	S	1	0	0	1
Rv2623	_AGPPTVHS(ph)EIVPAAAVPTLVDM(ox)SK_	S	1	0	0	1
Rv2623	_LLGSVS(ph)SGLLR_	S	1	0	0	1
Rv2623	_LLGSVSS(ph)GLLR_	S	1	0	0	1
Rv2625c	_LAQPEPTFTT(ph)SPQDADR_	T	0	1	0	1
Rv2629	_TDLLS(ph)TLPQR_	S	1	0	0	1
Rv2629	_TDLLST(ph)LPQR_	T	0	1	0	1
Rv2694c	_IPGIDT(ph)GR_	T	0	1	0	1
Rv2694c	_RIPGIDT(ph)GR_	T	0	1	0	1
Rv2703	_LVVS(ph)LAK_	S	1	0	0	1
Rv2703	_SVKPAS(ph)APQDTTTSTIPK_	S	1	0	0	1
Rv2703	_SVKPASAPQDT(ph)TTSTIPK_	T	0	1	0	1
Rv2703	_SVKPASAPQDTT(ph)TSTIPK_	T	0	1	0	1
Rv2703	_SVKPASAPQDTTTS(ph)TIPK_	S	1	0	0	1
Rv2703	_SVKPASAPQDTTTST(ph)IPK_	T	0	1	0	1
Rv2711	_LDQSGPT(ph)VSQTVSR_	T	0	1	0	1
Rv2711	_LDQSGPTVS(ph)QTVSR_	S	1	0	0	1
Rv2711	_M(ox)NELVDT(ph)TEMYLR_	T	0	1	0	1
Rv2711	_M(ox)NELVDTT(ph)EMYLR_	T	0	1	0	1
Rv2711	_VLNNPT(ph)TSPFGNPIPGLVELGVGPEPGADDANLVR_	T	0	1	0	1
Rv2711	_VLNNPTTS(ph)PFGNPIPGLVELGVGPEPGADDANLVR_	S	1	0	0	1
Rv2715	_DVAPPT(ph)LQFR_	T	0	1	0	1
Rv2731	_SDDSS(ph)GSAPQPAATPVPR_	S	1	0	0	1
Rv2731	_SDDSSGS(ph)APQPAATPVPR_	S	1	0	0	1
Rv2737c	_IGVM(ox)FGS(ph)PETTTGGK_	S	1	0	0	1
Rv2737c	_IGVM(ox)FGSPET(ph)TTGGK_	T	0	1	0	1
Rv2740	_AELTET(ph)SPETPETTEAIR_	T	0	1	0	1
Rv2740	_AELTETSPETPET(ph)TEAIR_	T	0	1	0	1
Rv2740	_AELTETSPETPETT(ph)EAIR_	T	0	1	0	1
Rv2744c	_GEALPAGGT(ph)TATPR_	T	0	1	0	1
Rv2744c	_GEALPAGGTT(ph)ATPR_	T	0	1	0	1
Rv2744c	_M(ox)QEQVS(ph)ASLR_	S	1	0	0	1
Rv2744c	_SM(ox)SELAAPGNT(ph)PSLDEVR_	T	0	1	0	1
Rv2744c	_YANAIGSAELAES(ph)SVQGR_	S	1	0	0	1
Rv2748c	_SGAIT(ph)APLGSQR_	T	0	1	0	1
Rv2783c	_ALVPVLPS(ph)VEEFPYAIR_	S	1	0	0	1
Rv2783c	_IPGS(ph)FFR_	S	1	0	0	1
Rv2786c	_YQAAVSVGTNPT(ph)FSGR_	T	0	1	0	1
Rv2831	_VGLLPTWGLS(ph)VR_	S	1	0	0	1
Rv2839c	_SAS(ph)STVEAPVAR_	S	1	0	0	1
Rv2839c	_SASS(ph)TVEAPVAR_	S	1	0	0	1
Rv2879c	_VS(ph)IEYALIR_	S	1	0	0	1
Rv2889c	_DAVLLEQASVS(ph)DNKK_	S	1	0	0	1
Rv2890c	_VIAS(ph)AVAEGLQAR_	S	1	0	0	1
Rv2904c	_T(ph)FPVHSPNIDHIEVVTR_	T	0	1	0	1
Rv2904c	_TFPVHS(ph)PNIDHIEVVTR_	S	1	0	0	1
Rv2909c	_LEVFNAALAAADGGPT(ph)TEATKPK_	T	0	1	0	1
Rv2909c	_LEVFNAALAAADGGPTT(ph)EATKPK_	T	0	1	0	1
Rv2909c	_LEVFNAALAAADGGPTTEAT(ph)KPK_	T	0	1	0	1
Rv2921c	_IDTS(ph)GLPAVGDDATVPR_	S	1	0	0	1
Rv2921c	_IDTSGLPAVGDDAT(ph)VPR_	T	0	1	0	1
Rv2921c	_SGGYTASSGITFSQTPT(ph)TQPAER_	T	0	1	0	1
Rv2921c	_SGGYTASSGITFSQTPTT(ph)QPAER_	T	0	1	0	1
Rv2930	_VADLVLVSPGSIPIT(ph)TSGK_	T	0	1	0	1
Rv2933	_LAY(ph)ILGAR_	Y	0	0	1	1
Rv2935	_FGGSLHLDWWY(ph)DTR_	Y	0	0	1	1
Rv2935	_RPAVPHLVS(ph)LPGYPFAR_	S	1	0	0	1
Rv2936	_RPSLDHVFLAM(ox)TTDPT(ph)ESLTHLVSGSAR_	T	0	1	0	1
Rv2936	_RPSLDHVFLAM(ox)TTDPTES(ph)LTHLVSGSAR_	S	1	0	0	1
Rv2936	_RPSLDHVFLAM(ox)TTDPTESLT(ph)HLVSGSAR_	T	0	1	0	1
Rv2941	_EVTSALSSSHGLSVADLVLVAPGSIPIT(ph)TSGK_	T	0	1	0	1
Rv2953	_LTAEHLAHS(ph)GSTAR_	S	1	0	0	1
Rv2953	_LTAEHLAHSGS(ph)TAR_	S	1	0	0	1
Rv2953	_LTAEHLAHSGST(ph)AR_	T	0	1	0	1
Rv2956	_IVSFEPLS(ph)GPFTILESK_	S	1	0	0	1
Rv2970c	_VAVGGDS(ph)AGGNLSAVVCQLAR_	S	1	0	0	1
Rv2971	_LATPDQGFT(ph)R_	T	0	1	0	1
Rv2971	_LLDNPTVTSIAS(ph)EYVK_	S	1	0	0	1
Rv2976c	_VLTVRPS(ph)NPASHR_	S	1	0	0	1
Rv2986c	_AELIDVLT(ph)QK_	T	0	1	0	1
Rv2986c	_GDS(ph)VTITGFGVFEQR_	S	1	0	0	1
Rv2986c	_GDSVT(ph)ITGFGVFEQR_	T	0	1	0	1
Rv2986c	_VKPT(ph)SVPAFR_	T	0	1	0	1
Rv2986c	_VKPTS(ph)VPAFR_	S	1	0	0	1
Rv2996c	_GGLVDEAALADAIT(ph)GGHVR_	T	0	1	0	1
Rv2996c	_S(ph)ATTVDAEVLAAAPK_	S	1	0	0	1
Rv2996c	_SAT(ph)TVDAEVLAAAPK_	T	0	1	0	1
Rv3001c	_VGVIGYGS(ph)QGHAHSLSLR_	S	1	0	0	1
Rv3001c	_VGVIGYGSQGHAHS(ph)LSLR_	S	1	0	0	1
Rv3001c	_VGVIGYGSQGHAHSLS(ph)LR_	S	1	0	0	1
Rv3002c	_IVEQDDEHSVS(ph)R_	S	1	0	0	1
Rv3014c	_IHAEVGDAAHY(ph)LCELK_	Y	0	0	1	1
Rv3028c	_AAVDSGYYPGQFQVGQT(ph)GK_	T	0	1	0	1
Rv3028c	_IGS(ph)GLLVDVVDVR_	S	1	0	0	1
Rv3029c	_DDGM(ox)HGS(ph)DVIQTGWALAR_	S	1	0	0	1
Rv3029c	_KLTDGDFT(ph)LDR_	T	0	1	0	1
Rv3044	_IVAAALPNS(ph)SSSQPSYLGTTVHDLPGVGTR_	S	1	0	0	1
Rv3044	_IVAAALPNSSS(ph)SQPSYLGTTVHDLPGVGTR_	S	1	0	0	1
Rv3068c	_TEALADGIVVT(ph)PSHNPPSDGGIK_	T	0	1	0	1
Rv3068c	_TEALADGIVVTPS(ph)HNPPSDGGIK_	S	1	0	0	1
Rv3081	_VT(ph)TRDIDALFSTDGPMLEAIR_	T	0	1	0	1
Rv3081	_VTT(ph)RDIDALFSTDGPMLEAIR_	T	0	1	0	1
Rv3102c	_LLLAAETPT(ph)SGDVR_	T	0	1	0	1
Rv3117	_ILAPAHLPQEQS(ph)QRPGHIPGAINVPWSR_	S	1	0	0	1
Rv3118	_FFAAPGS(ph)WTLR_	S	1	0	0	1
Rv3118	_FFAAPGSWT(ph)LR_	T	0	1	0	1
Rv3127	_NARET(ph)GWFSPP_	T	0	1	0	1
Rv3131	_NEPPS(ph)DPSAPIPGR_	S	1	0	0	1
Rv3137	_IDT(ph)KPDLTPVTDADR_	T	0	1	0	1
Rv3137	_QWIVDPIDGT(ph)KNFVR_	T	0	1	0	1
Rv3144c	_TAQGQQASETSAAEET(ph)APSLRPEAAAGQLRPR_	T	0	1	0	1
Rv3181c	_LAALDST(ph)DTLER_	T	0	1	0	1
Rv3181c	_LAALDSTDT(ph)LER_	T	0	1	0	1
Rv3196A	_S(ph)TQHDAADALFR_	S	1	0	0	1
Rv3196A	_ST(ph)QHDAADALFR_	T	0	1	0	1
Rv3196A	_TLTEDVLDT(ph)LAR_	T	0	1	0	1
Rv3197	_S(ph)KDEVTAELM(ox)EK_	S	1	0	0	1
Rv3200c	_QSGADTVVVSS(ph)ETAGR_	S	1	0	0	1
Rv3200c	_QSGADTVVVSSET(ph)AGR_	T	0	1	0	1
Rv3205c	_S(ph)TAEAFPGLAHTAALVR_	S	1	0	0	1
Rv3208A	_IGITDS(ph)PR_	S	1	0	0	1
Rv3211	_AEAPHSS(ph)AVHDATEQFVYR_	S	1	0	0	1
Rv3211	_GGKPVTGHPGT(ph)NPISSPIVGGDATSEPGSGTASDSGSDVVSGSR_	T	0	1	0	1
Rv3213c	_TVADVQQIT(ph)NPNLR_	T	0	1	0	1
Rv3215	_KLPDWPT(ph)GPLPK_	T	0	1	0	1
Rv3215	_S(ph)GTAPILLGALPFDVSR_	S	1	0	0	1
Rv3224	_ENPHILT(ph)LSPPILLEK_	T	0	1	0	1
Rv3224	_LPGT(ph)VFTAAK_	T	0	1	0	1
Rv3240c	_TPAGVPAGAS(ph)R_	S	1	0	0	1
Rv3246c	_DPENPT(ph)VVLTVR_	T	0	1	0	1
Rv3246c	_DPENPTVVLT(ph)VR_	T	0	1	0	1
Rv3246c	_GEGFDTAVIGDGT(ph)QALTAVR_	T	0	1	0	1
Rv3248c	_GVTEET(ph)TTGVLR_	T	0	1	0	1
Rv3248c	_GVTEETT(ph)TGVLR_	T	0	1	0	1
Rv3248c	_GVTEETTT(ph)GVLR_	T	0	1	0	1
Rv3248c	_IADLS(ph)LADFGR_	S	1	0	0	1
Rv3248c	_IAEHEM(ox)PGLM(ox)S(ph)LRR_	S	1	0	0	1
Rv3248c	_VNVKPQVDLWT(ph)FGDTGR_	T	0	1	0	1
Rv3248c	_YGTRHS(ph)LIDGINR_	S	1	0	0	1
Rv3273	_APVEVKPVGGEQS(ph)KR_	S	1	0	0	1
Rv3274c	_IIGEPGT(ph)GFK_	T	0	1	0	1
Rv3274c	_LPEEHDEMRS(ph)AIR_	S	1	0	0	1
Rv3274c	_VGWAGNPS(ph)FDLFK_	S	1	0	0	1
Rv3283	_AGHIPT(ph)AVHIPWGK_	T	0	1	0	1
Rv3285	_GAHTGAAAS(ph)GDAVTAPM(ox)QGTVVK_	S	1	0	0	1
Rv3285	_GAHTGAAASGDAVT(ph)APM(ox)QGTVVK_	T	0	1	0	1
Rv3285	_NFLPAPGPVT(ph)KFHPPSGPGVR_	T	0	1	0	1
Rv3285	_TIDEIPELYES(ph)AVR_	S	1	0	0	1
Rv3285	_VDSGVET(ph)GSVIGGQFDSM(ox)LAK_	T	0	1	0	1
Rv3295	_QRIMDPS(ph)TDAER_	S	1	0	0	1
Rv3317	_SHDRPAS(ph)LDNPR_	S	1	0	0	1
Rv3318	_YAPT(ph)IVDLAPR_	T	0	1	0	1
Rv3359	_DDEFGGS(ph)LQNR_	S	1	0	0	1
Rv3372	_LGPVT(ph)IDPR_	T	0	1	0	1
Rv3389c	_VGTFNPAALLHGS(ph)QGIR_	S	1	0	0	1
Rv3400	_YLEAVTAAGLGVAVVSS(ph)SANTR_	S	1	0	0	1
Rv3400	_YLEAVTAAGLGVAVVSSS(ph)ANTR_	S	1	0	0	1
Rv3407	_EALIES(ph)GVLIPAR_	S	1	0	0	1
Rv3411c	_GPLS(ph)SVIHQLTGGLR_	S	1	0	0	1
Rv3411c	_GPLSS(ph)VIHQLTGGLR_	S	1	0	0	1
Rv3411c	_GPLSSVIHQLT(ph)GGLR_	T	0	1	0	1
Rv3417c	_AADAVSEALLASAT(ph)PVSGK_	T	0	1	0	1
Rv3417c	_AADAVSEALLASATPVS(ph)GK_	S	1	0	0	1
Rv3417c	_AAVEEGIVPGGGAS(ph)LIHQAR_	S	1	0	0	1
Rv3417c	_KES(ph)VEDAVAAAK_	S	1	0	0	1
Rv3417c	_LIEYDET(ph)ARR_	T	0	1	0	1
Rv3417c	_SAVLNAS(ph)SVAR_	S	1	0	0	1
Rv3417c	_SAVLNASS(ph)VAR_	S	1	0	0	1
Rv3417c	_SVAT(ph)KTNDVAGDGTTTATILAQALIK_	T	0	1	0	1
Rv3417c	_T(ph)GIAQVATVSSR_	T	0	1	0	1
Rv3417c	_TNDVAGDGTT(ph)TATILAQALIK_	T	0	1	0	1
Rv3418c	_DVLAVVS(ph)K_	S	1	0	0	1
Rv3418c	_EKPQEGT(ph)VVAVGPGR_	T	0	1	0	1
Rv3418c	_ILVQANEAET(ph)TTASGLVIPDTAK_	T	0	1	0	1
Rv3418c	_ILVQANEAETT(ph)TASGLVIPDTAK_	T	0	1	0	1
Rv3418c	_ILVQANEAETTT(ph)ASGLVIPDTAK_	T	0	1	0	1
Rv3418c	_ILVQANEAETTTAS(ph)GLVIPDTAK_	S	1	0	0	1
Rv3418c	_ILVQANEAETTTASGLVIPDT(ph)AKEKPQEGTVVAVGPGR_	T	0	1	0	1
Rv3418c	_IPLDVAEGDT(ph)VIYSK_	T	0	1	0	1
Rv3418c	_IPLDVAEGDTVIY(ph)SK_	Y	0	0	1	1
Rv3418c	_IPLDVAEGDTVIYS(ph)K_	S	1	0	0	1
Rv3418c	_YGGT(ph)EIK_	T	0	1	0	1
Rv3418c	_YNGEEY(ph)LILSAR_	Y	0	0	1	1
Rv3420c	_TADT(ph)EPVTIGALTR_	T	0	1	0	1
Rv3432c	_SHPS(ph)VPAHSIAPAYTGR_	S	1	0	0	1
Rv3441c	_ILLRPSGT(ph)EPM(ox)IR_	T	0	1	0	1
Rv3441c	_TAVEQAAAELGDT(ph)GR_	T	0	1	0	1
Rv3442c	_VESFDIFAHLGGGGPS(ph)GQAGALR_	S	1	0	0	1
Rv3443c	_T(ph)IGELM(ox)QR_	T	0	1	0	1
Rv3443c	_VAIS(ph)GDKLQHK_	S	1	0	0	1
Rv3443c	_VYAGPEHPHS(ph)AQQPVPYELK_	S	1	0	0	1
Rv3456c	_AILANLAT(ph)SLFEHGR_	T	0	1	0	1
Rv3456c	_AILANLATS(ph)LFEHGR_	S	1	0	0	1
Rv3457c	_IPVDS(ph)IYSPVLK_	S	1	0	0	1
Rv3457c	_IPVDSIYS(ph)PVLK_	S	1	0	0	1
Rv3457c	_SQFVIEPLEPGFGYT(ph)LGNSLRR_	T	0	1	0	1
Rv3457c	_SQFVIEPLEPGFGYTLGNS(ph)LRR_	S	1	0	0	1
Rv3457c	_TES(ph)DLLDIR_	S	1	0	0	1
Rv3457c	_TLLS(ph)SIPGAAVTSIR_	S	1	0	0	1
Rv3457c	_TLLSS(ph)IPGAAVTSIR_	S	1	0	0	1
Rv3458c	_SLNT(ph)VPFQIAR_	T	0	1	0	1
Rv3459c	_S(ph)TPFAAQLAAENAAR_	S	1	0	0	1
Rv3461c	_VNPS(ph)VKPICDK_	S	1	0	0	1
Rv3462c	_VLAHIS(ph)GK_	S	1	0	0	1
Rv3462c	_VVVELS(ph)PYDLSR_	S	1	0	0	1
Rv3474	_QAQVDAGARPGTTTEES(ph)AELKR_	S	1	0	0	1
Rv3489	_SDHGEIGDVEPLADS(ph)TASQAR_	S	1	0	0	1
Rv3489	_SDHGEIGDVEPLADST(ph)ASQAR_	T	0	1	0	1
Rv3489	_SDHGEIGDVEPLADSTAS(ph)QAR_	S	1	0	0	1
Rv3509c	_GPGLT(ph)AAAR_	T	0	1	0	1
Rv3516	_VFLS(ph)DDAKEGPR_	S	1	0	0	1
Rv3520c	_ESPVTS(ph)AGPHYR_	S	1	0	0	1
Rv3520c	_LPLTGEGT(ph)TGLGK_	T	0	1	0	1
Rv3520c	_LPLTGEGTT(ph)GLGK_	T	0	1	0	1
Rv3527	_CAYFT(ph)ELR_	T	0	1	0	1
Rv3547	_FLNS(ph)PLSDFFIK_	S	1	0	0	1
Rv3547	_FLNSPLS(ph)DFFIK_	S	1	0	0	1
Rv3547	_T(ph)IPIVVCEP_	T	0	1	0	1
Rv3547	_VNPLY(ph)FLR_	Y	0	0	1	1
Rv3563	_T(ph)QFGRAIGS(ph)Y(ph)QAIK_	TSY	1	1	1	3
Rv3564	_QMLRET(ph)VAS(ph)LVAK_	TS	1	1	0	2
Rv3569c	_VPLVGNS(ph)LGGGTAVR_	S	1	0	0	1
Rv3583c	_APHTEEPT(ph)NWSRR_	T	0	1	0	1
Rv3583c	_APHTEEPTNWS(ph)RR_	S	1	0	0	1
Rv3588c	_FVAGRPQHPS(ph)QSVDHR_	S	1	0	0	1
Rv3588c	_FVAGRPQHPSQS(ph)VDHR_	S	1	0	0	1
Rv3596c	_GGES(ph)GSPSTSLVLDQFGR_	S	1	0	0	1
Rv3596c	_GGESGS(ph)PSTSLVLDQFGR_	S	1	0	0	1
Rv3596c	_GGESGSPS(ph)TSLVLDQFGR_	S	1	0	0	1
Rv3596c	_RPS(ph)GSFIFAGPSGVGK_	S	1	0	0	1
Rv3596c	_RPSGS(ph)FIFAGPSGVGK_	S	1	0	0	1
Rv3596c	_RPSGSFIFAGPS(ph)GVGK_	S	1	0	0	1
Rv3596c	_SQVEEIIGQGQQAPS(ph)GHIPFTPR_	S	1	0	0	1
Rv3597c	_GAIDREQS(ph)AAIR_	S	1	0	0	1
Rv3597c	_IPADVIDAY(ph)HAAT_	Y	0	0	1	1
Rv3597c	_IPADVIDAYHAAT(ph)_	T	0	1	0	1
Rv3604c	_ALDGESPPADWVS(ph)SDR_	S	1	0	0	1
Rv3604c	_DPLT(ph)GGQSVADLMAR_	T	0	1	0	1
Rv3604c	_TADT(ph)PPDDSGGLHAR_	T	0	1	0	1
Rv3604c	_TADTPPDDS(ph)GGLHAR_	S	1	0	0	1
Rv3609c	_KPGS(ph)VTTTSAVR_	S	1	0	0	1
Rv3616c	_QLIS(ph)LIHDQANAVQTTR_	S	1	0	0	1
Rv3648c	_VEFEIGHS(ph)PK_	S	1	0	0	1
Rv3661	_GWPVLS(ph)FSRPVSLR_	S	1	0	0	1
Rv3661	_GWPVLSFS(ph)RPVSLR_	S	1	0	0	1
Rv3667	_LLIT(ph)ADGQFRR_	T	0	1	0	1
Rv3669	_TALTPGHDKT(ph)PVTPKPVTSDR_	T	0	1	0	1
Rv3669	_TPVT(ph)PKPVTSDR_	T	0	1	0	1
Rv3669	_TPVTPKPVT(ph)SDR_	T	0	1	0	1
Rv3669	_TPVTPKPVTS(ph)DR_	S	1	0	0	1
Rv3676	_AGIFQGVEPS(ph)AIAALTK_	S	1	0	0	1
Rv3676	_SVLIS(ph)DSER_	S	1	0	0	1
Rv3676	_T(ph)SSATTITEVR_	T	0	1	0	1
Rv3676	_TS(ph)SATTITEVR_	S	1	0	0	1
Rv3676	_TSS(ph)ATTITEVR_	S	1	0	0	1
Rv3708c	_FAAAGVTVIDNS(ph)SAWR_	S	1	0	0	1
Rv3718c	_ILSPHYS(ph)EYQVLEGGK_	S	1	0	0	1
Rv3720	_FTAYDGSTAGQDDAT(ph)LGLDLR_	T	0	1	0	1
Rv3722c	_IAPS(ph)FPSVPDLR_	S	1	0	0	1
Rv3723	_EAPAAETAT(ph)AEEPR_	T	0	1	0	1
Rv3734c	_T(ph)RPPSDGSSLLDALFK_	T	0	1	0	1
Rv3734c	_TRPPS(ph)DGSSLLDALFK_	S	1	0	0	1
Rv3734c	_TRPPSDGS(ph)SLLDALFK_	S	1	0	0	1
Rv3734c	_TRPPSDGSS(ph)LLDALFK_	S	1	0	0	1
Rv3763	_ITGTATGVDM(ox)ANPM(ox)S(ph)PVNK_	S	1	0	0	1
Rv3764c	_SVLMY(ph)PEK_	Y	0	0	1	1
Rv3778c	_SGAS(ph)TVGAHPSAR_	S	1	0	0	1
Rv3780	_S(ph)GQHGHGTGQYL_	S	1	0	0	1
Rv3788	_T(ph)GPTPWSGSETLPGGTEVTLR_	T	0	1	0	1
Rv3793	_IAVRLPS(ph)T(ph)SVR_	ST	1	1	0	2
Rv3799c	_TVT(ph)EPVLHTTAEK_	T	0	1	0	1
Rv3800c	_AAAEPAEAPT(ph)LAGHALR_	T	0	1	0	1
Rv3800c	_S(ph)PGGIFNELPR_	S	1	0	0	1
Rv3800c	_VPVFVFHPAGGS(ph)TVVYEPLLGR_	S	1	0	0	1
Rv3801c	_FDPEDT(ph)SEQLVIVGER_	T	0	1	0	1
Rv3801c	_KPGET(ph)GGTFSAAPNFAFEHAAVR_	T	0	1	0	1
Rv3801c	_KPGETGGT(ph)FSAAPNFAFEHAAVR_	T	0	1	0	1
Rv3801c	_KPGETGGTFS(ph)AAPNFAFEHAAVR_	S	1	0	0	1
Rv3804c	_ALGATPNT(ph)GPAPQGA_	T	0	1	0	1
Rv3804c	_VQFQS(ph)GGANSPALYLLDGLR_	S	1	0	0	1
Rv3804c	_VQFQSGGANS(ph)PALYLLDGLR_	S	1	0	0	1
Rv3814c	_LGGGAPTVEES(ph)R_	S	1	0	0	1
Rv3817	_LWQAEDDS(ph)SR_	S	1	0	0	1
Rv3817	_RLWQAEDDSS(ph)R_	S	1	0	0	1
Rv3841	_EVDVAPAAS(ph)GAPHAAGGR_	S	1	0	0	1
Rv3841	_VEIPGVDT(ph)VR_	T	0	1	0	1
Rv3846	_AEYTLPDLDWDYGALEPHIS(ph)GQINELHHSK_	S	1	0	0	1
Rv3846	_AKEDHS(ph)AILLNEK_	S	1	0	0	1
Rv3849	_AEGITM(ox)S(ph)APYLSQLR_	S	1	0	0	1
Rv3849	_AEGITM(ox)SAPYLS(ph)QLR_	S	1	0	0	1
Rv3849	_AHGLPS(ph)AAQQK_	S	1	0	0	1
Rv3849	_GPHT(ph)SAEVIAALK_	T	0	1	0	1
Rv3849	_GPHTS(ph)AEVIAALK_	S	1	0	0	1
Rv3849	_S(ph)GNRTNPSGATM(ox)AALANFFR_	S	1	0	0	1
Rv3849	_T(ph)NPSGATM(ox)AALANFFR_	T	0	1	0	1
Rv3849	_TNPS(ph)GATM(ox)AALANFFR_	S	1	0	0	1
Rv3849	_TNPSGAT(ph)M(ox)AALANFFR_	T	0	1	0	1
Rv3850	_TAHS(ph)AISSQLDGIEADLM(ox)AR_	S	1	0	0	1
Rv3852	_SAPPKPAEAPVS(ph)LQQR_	S	1	0	0	1
Rv3855	_WIAYT(ph)AAVIDAERDR_	T	0	1	0	1
Rv3864	_APIDAGT(ph)AASQR_	T	0	1	0	1
Rv3868	_LAQVLDIDT(ph)LDEDRLR_	T	0	1	0	1
Rv3871	_LPPT(ph)DLTTAQLR_	T	0	1	0	1
Rv3874	_AEM(ox)KT(ph)DAATLAQEAGNFER_	T	0	1	0	1
Rv3874	_GAAGT(ph)AAQAAVVR_	T	0	1	0	1
Rv3874	_TDAAT(ph)LAQEAGNFER_	T	0	1	0	1
Rv3874	_TQIDQVESTAGS(ph)LQGQWR_	S	1	0	0	1
Rv3875	_LAAAWGGS(ph)GSEAYQGVQQK_	S	1	0	0	1
Rv3876	_AEEASGAQLAPGT(ph)EPSPAPLGQPR_	T	0	1	0	1
Rv3876	_M(ox)PIGEPPPAPS(ph)RPSASPAEPPTRPAPQHSR_	S	1	0	0	1
Rv3876	_M(ox)PIGEPPPAPSRPS(ph)ASPAEPPTRPAPQHSR_	S	1	0	0	1
Rv3876	_M(ox)PIGEPPPAPSRPSASPAEPPT(ph)RPAPQHSR_	T	0	1	0	1
Rv3876	_M(ox)PIGEPPPAPSRPSASPAEPPTRPAPQHS(ph)R_	S	1	0	0	1
Rv3876	_RVHPDLAAQHAAAQPDSIT(ph)AATTGGR_	T	0	1	0	1
Rv3876	_SYLAPPT(ph)RPAPTEPPPSPSPQR_	T	0	1	0	1
Rv3876	_VAT(ph)GPSIQAR_	T	0	1	0	1
Rv3876	_VHPDLAAQHAAAQPDSITAAT(ph)TGGR_	T	0	1	0	1
Rv3876	_VHPDLAAQHAAAQPDSITAATT(ph)GGR_	T	0	1	0	1
Rv3879c	_SSVGTAAASGAGS(ph)HAATGR_	S	1	0	0	1
Rv3879c	_SSVGTAAASGAGSHAAT(ph)GR_	T	0	1	0	1
Rv3881c	_LYAENPS(ph)AR_	S	1	0	0	1
Rv3908	_AAATAENHM(ox)DAQPAGDAT(ph)PTPATAK_	T	0	1	0	1
Rv3908	_AAATAENHM(ox)DAQPAGDATPT(ph)PATAK_	T	0	1	0	1
Rv3910	_DT(ph)AGQPIEPADIDR_	T	0	1	0	1
Rv3910	_GGSLQEVADT(ph)SPSPVGAIR_	T	0	1	0	1
Rv3910	_S(ph)ASTLLNLMQQATAVADR_	S	1	0	0	1
Rv3910	_SAS(ph)TLLNLMQQATAVADR_	S	1	0	0	1
Rv3910	_SASTLLNLMQQAT(ph)AVADRTEVLGPIDEAPVSAAPR_	T	0	1	0	1
Rv3910	_SASTLLNLMQQATAVADRT(ph)EVLGPIDEAPVSAAPR_	T	0	1	0	1
Rv3915	_AALTALGMLDHQEEDLT(ph)TGR_	T	0	1	0	1
Rv3915	_AALTALGMLDHQEEDLTT(ph)GR_	T	0	1	0	1
Rv3915	_NDRPT(ph)GTFTFAELLAHELSVER_	T	0	1	0	1
Rv3918c	_ETSTEFDT(ph)PIGAAAER_	T	0	1	0	1
Rv3920c	_ADADT(ph)TDFDVDAEAPGGGVR_	T	0	1	0	1
Rv3921c	_TAPATNAAAPTEAGDTDDGAESDASTERPADT(ph)SNPAR_	T	0	1	0	1
Total of phosphopeptides		1241

## Sheet: S3B-Summary
Table S3B. Summary of the distribution of the phosphorylated residues in all phosphopeptide detected in at least one experiment.
Type of phosphorylation	Hits	Proportion
S(ph)	601	0.484287
T(ph)	595	0.479452
Y(ph)	37	0.0298147
S(ph)-T(ph)	4	0.00322321
Y(ph)-T(ph)	1	0.000805802
T(ph)-S(ph)-S(ph)	2	0.0016116
T(ph)-S(ph)-Y(ph)	1	0.000805802
Total	1241	1
Serine-P	608	0.489927
Threonine-P	603	0.485898
Tyrosine-P	38	0.0306205

## Sheet: S3C-Quantified phosphopeptides
Table S3C. Quantification of phosphopeptides.Expression ratio of phosphopeptides from samples treated with the kinase inhibitor to samples treated with the inactive control compound, expressed as Log2 fold change (Log2FC).
peptide	RV	Gene.Symbol	Product	Log2FC	P.Value	adj.P.Value	Samp. in control_12	Samp. in control_13	Samp. in inhibitor_12	Samp. in inhibitor_13	Reads in control_12	Reads in control_13	Reads in inhibitor_12	Reads in inhibitor_13	Sphos	Tphos	Prop Sphos
_QPPPVSHPEGRPT(ph)NPPAAADAR_	Rv0007		Possible conserved membrane protein	-1.10273	2.68011e-16	2.17312e-14	5	5	0	0	126289000	188912000	0	0		1
_FISGASAPVT(ph)GPAAAVR_	Rv0007		Possible conserved membrane protein	-0.3109	0.128107	0.165976	9	9	9	9	4.14126e+09	4932235989	1.99288e+09	2.48494e+09
_QPPPVS(ph)HPEGRPTNPPAAADAR_	Rv0007		Possible conserved membrane protein	-0.278247	0.000399459	0.00112334	6	9	7	8	87819000	382794000	67163900	103244750
_FIS(ph)GASAPVTGPAAAVR_	Rv0007		Possible conserved membrane protein	-0.0482942	0.509177	0.557916	5	2	3	0	84547000	25768000	49529000	0
_TPQPDPDASLGCGDGSPAEAYASELPDLS(ph)GPTPR_	Rv0007		Possible conserved membrane protein	0.320918	0.00535995	0.0103935	7	9	9	8	516739000	740794000	570264000	498085000
_SSRPEPS(ph)PRPPSVEVQPR_	Rv0008c		Possible membrane protein	0.35007	0.00523388	0.0102055	6	3	7	4	216301000	95433000	196767000	113618000
_T(ph)VANFVGLAQGTK_	Rv0009	PpiA	Peptidyl-prolyl cis-trans isomerase (EC 5.2.1.8)	0.376583	0.000321095	0.00096131	8	1	9	4	187361000	10219000	212570000	43675200
_DYST(ph)QNASGGPSGPFYDGAVFHR_	Rv0009	PpiA	Peptidyl-prolyl cis-trans isomerase (EC 5.2.1.8)	0.386757	0.000655623	0.00176221	8	3	7	5	521780000	78482000	356967000	148143000
_DYSTQNAS(ph)GGPSGPFYDGAVFHR_	Rv0009	PpiA	Peptidyl-prolyl cis-trans isomerase (EC 5.2.1.8)	0.478809	0.00011598	0.000401597	0	5	2	2	0	161242000	100917000	48163000
_TSLLSSAAGNLSGPRT(ph)DPLPR_	Rv0014c	PknB	Serine/threonine-protein kinase PknB (EC 2.7.11.1)	-1.25908	2.19008e-12	5.60777e-11	9	9	9	7	1.93487e+09	2.09969e+09	4.25961e+08	310514200		1
_AIADSGNSVT(ph)QTAAVIGTAQYLSPEQAR_	Rv0014c	PknB	Serine/threonine-protein kinase PknB (EC 2.7.11.1)	0.0234595	0.66674	0.710556	5	6	5	5	182560000	168929000	136430000	78185000
_VLT(ph)DAERTSLLSSAAGNLSGPR_	Rv0014c	PknB	Serine/threonine-protein kinase PknB (EC 2.7.11.1)	0.101591	0.00192159	0.0043993	9	0	9	0	108583600	0	95635500	0
_AIADSGNSVTQT(ph)AAVIGTAQYLSPEQAR_	Rv0014c	PknB	Serine/threonine-protein kinase PknB (EC 2.7.11.1)	0.149672	0.00891727	0.0161574	3	4	4	5	80435000	121459500	93686000	98041000
_AIADSGNS(ph)VTQTAAVIGTAQYLSPEQAR_	Rv0014c	PknB	Serine/threonine-protein kinase PknB (EC 2.7.11.1)	0.1887	0.000386874	0.0010996	3	0	5	0	43868000	0	75542000	0
_TSLLSSAAGNLS(ph)GPRTDPLPR_	Rv0014c	PknB	Serine/threonine-protein kinase PknB (EC 2.7.11.1)	0.398189	0.059117	0.0840948	8	7	6	3	1.36031e+08	2.49017e+08	73511300	190486000
_RPFAGDGALT(ph)VAM(ox)K_	Rv0015c	PknA	Serine/threonine-protein kinase PknA (EC 2.7.11.1)	-2.27432	3.06935e-19	7.46619e-17	9	9	4	5	2612680000	2921160000	91805000	1.24134e+08		1
_RPFAGDGALT(ph)VAMK_	Rv0015c	PknA	Serine/threonine-protein kinase PknA (EC 2.7.11.1)	-1.16832	1.36053e-16	1.20345e-14	9	9	9	0	648036000	205828500	38036150	0		1
_AAPAAIPSGT(ph)TAR_	Rv0015c	PknA	Serine/threonine-protein kinase PknA (EC 2.7.11.1)	-0.476	0.00385101	0.0078885	3	9	3	1	687540000	2181700000	216049000	100700000			0.897059	Thr
_RPPRPSQT(ph)PPPGR_	Rv0015c	PknA	Serine/threonine-protein kinase PknA (EC 2.7.11.1)	0.546768	0.0046908	0.00933364	9	0	9	1	102716680	0	149988470	104790000		0
_AAPAAIPS(ph)GTTAR_	Rv0015c	PknA	Serine/threonine-protein kinase PknA (EC 2.7.11.1)	0.851777	0.0331199	0.0504616	5	0	4	5	1113620000	0	412301000	577370000	1
_SPITAAGT(ph)EVIERV_	Rv0017c	RodA	Cell division protein FtsW	0.0947093	0.105571	0.139566	7	0	6	2	75500900	0	42040300	14871100
_ITPEEAHS(ph)HPQR_	Rv0018c	Ppp	Serine/threonine phosphatase PPP (EC 3.1.3.16)	-0.359673	2.78294e-08	2.94326e-07	9	0	9	0	163309600	0	24690200	0
_TDIYAPT(ph)GAVM(ox)M(ox)R_	Rv0019c	FhaB	Conserved protein with FHA domain, FhaB	-0.238359	7.37896e-06	3.74974e-05	1	7	0	2	18043000	139923000	0	19034700
_GGYPPETGGYPPQPGY(ph)PRPR_	Rv0020c	FhaA	Conserved protein with FHA domain, FhaA	-0.824635	1.0965e-05	5.25548e-05	9	8	5	4	8.02313e+08	5.55642e+08	120706600	75176000		y
_VPGY(ph)APQGGGYAEPAGR_	Rv0020c	FhaA	Conserved protein with FHA domain, FhaA	-0.626794	2.17669e-06	1.29142e-05	9	6	9	1	426865500	355722000	153332000	20425000	y
_GGYPPET(ph)GGYPPQPGYPR_	Rv0020c	FhaA	Conserved protein with FHA domain, FhaA	-0.415012	5.94647e-06	3.1617e-05	8	3	3	0	116789200	68985000	21543950	0
_GGQGQGRPDEY(ph)YDDR_	Rv0020c	FhaA	Conserved protein with FHA domain, FhaA	-0.280493	1.01516e-06	7.02394e-06	9	3	7	1	199448300	27803700	48713750	1175100
_FEQS(ph)SNLHTGQFR_	Rv0020c	FhaA	Conserved protein with FHA domain, FhaA	-0.125886	0.0670972	0.0939361	2	4	4	3	8946700000	16082000000	13774000000	4456400000
_GTVNPDVET(ph)HPPVIDCAR_	Rv0020c	FhaA	Conserved protein with FHA domain, FhaA	-0.0733851	0.178426	0.220876	8	6	6	6	128918100	103786000	55878800	52813800
_FEQSSNLHT(ph)GQFR_	Rv0020c	FhaA	Conserved protein with FHA domain, FhaA	-0.0602721	0.829124	0.858231	9	9	9	9	16185296045	16292577717	11352859965	6493023860
_YTES(ph)PRVPGYAPQGGGYAEPAGR_	Rv0020c	FhaA	Conserved protein with FHA domain, FhaA	0.177415	5.67713e-05	0.000220954	6	0	5	0	79476300	0	79946000	0
_QDYGGGADYT(ph)R_	Rv0020c	FhaA	Conserved protein with FHA domain, FhaA	0.289137	1.05444e-06	7.22515e-06	2	0	9	3	12069000	0	68126800	16262200
_VPGYAPQGGGY(ph)AEPAGR_	Rv0020c	FhaA	Conserved protein with FHA domain, FhaA	0.415981	0.00319683	0.00676198	0	2	8	1	0	41005000	104447700	19898000
_HEEGSYVPS(ph)GPPGPPEQRPAYPDQGGYDQGYQQGATTYGR_	Rv0020c	FhaA	Conserved protein with FHA domain, FhaA	0.5902	1.20391e-05	5.68644e-05	2	0	6	0	42816000	0	252295000	0	1
_GGPDPQGGS(ph)DPR_	Rv0020c	FhaA	Conserved protein with FHA domain, FhaA	0.755687	8.03507e-05	0.000295024	9	0	9	0	153181600	0	402147000	0	1
_QDYGGGADYT(ph)RYTESPR_	Rv0020c	FhaA	Conserved protein with FHA domain, FhaA	1.32787	4.41771e-17	4.29843e-15	9	6	9	8	268727000	166616000	712509200	591476000		1
_HEEGSYVPS(ph)GPPGPPEQR_	Rv0020c	FhaA	Conserved protein with FHA domain, FhaA	1.49431	1.61921e-12	4.50141e-11	7	8	9	9	193007600	151401500	936244000	513761500	1
_FEQSS(ph)NLHTGQFR_	Rv0020c	FhaA	Conserved protein with FHA domain, FhaA	4.64621	1.15519e-06	7.68933e-06	2	7	0	7	9348600000	1647955150	0	9121991825	1
_MPT(ph)S(ph)LS(ph)ARFDR_	Rv0023		Transcriptional regulatory protein	0.400216	0.000335239	0.000995738	0	9	0	9	0	110052900	0	132590700
_LASGEPAS(ph)GPASNSPAR_	Rv0042c		Transcriptional regulator, MarR family	0.085316	0.00422352	0.00854362	9	6	9	8	46793800	38396000	39739300	43235700
_ELAPGAEFVVGM(ox)S(ph)LGGLTAIR_	Rv0045c		Hydrolase	0.0776051	0.063816	0.0899898	4	0	7	0	38322000	0	55430800	0
_TVAPS(ph)LETFLNVVR_	Rv0053	RpsF	SSU ribosomal protein S6p	0.128189	0.00521227	0.0101838	9	1	7	2	96623200	7037500	73614400	10826300
_TVAPSLET(ph)FLNVVR_	Rv0053	RpsF	SSU ribosomal protein S6p	0.222855	0.000344538	0.00101279	9	5	9	4	246888000	58337400	202129000	44950400
_AAPATVS(ph)ELDR_	Rv0053	RpsF	SSU ribosomal protein S6p	0.33519	5.94634e-05	0.000230504	9	8	9	6	355771000	233714000	305939000	172932000
_SGGFGSGS(ph)RPAPAQTSSASGDDPWGSAPASGSFGGGDDEPPF_	Rv0054	Ssb	Single-stranded DNA-binding protein	0.106822	0.0199743	0.0326638	9	0	7	0	182694000	0	107252100	0
_FTPSGAAVANFT(ph)VASTPR_	Rv0054	Ssb	Single-stranded DNA-binding protein	0.131251	0.0213954	0.0344094	4	0	5	0	65571200	0	75051600	0
_EAAENVAES(ph)LTR_	Rv0054	Ssb	Single-stranded DNA-binding protein	0.144195	0.000103784	0.000367205	8	5	9	6	129703000	58210400	117420000	49940600
_FTPS(ph)GAAVANFTVASTPR_	Rv0054	Ssb	Single-stranded DNA-binding protein	0.315356	1.2388e-06	8.14426e-06	9	9	9	6	190394150	238994000	184956200	156855050
_EVALLPFT(ph)SSVR_	Rv0055	RpsR1	SSU ribosomal protein S18p @ SSU ribosomal protein S18p, zinc-dependent	0.0717552	0.140629	0.179758	5	0	6	0	40235700	0	45431000	0
_KDQAIDYKDT(ph)ALLR_	Rv0055	RpsR1	SSU ribosomal protein S18p @ SSU ribosomal protein S18p, zinc-dependent	0.114103	0.0747608	0.103327	5	5	5	3	125768000	109889000	92435000	47120900
_TSADS(ph)GKLFGSVTAADVVAAIK_	Rv0056	RplI	LSU ribosomal protein L9p	-0.257162	0.000255434	0.000794049	4	6	5	1	64797000	82929000	40998000	5892700
_LPNIS(ph)ASVPQLVAAIK_	Rv0066c	Icd2	Isocitrate dehydrogenase [NADP] (EC 1.1.1.42); Monomeric isocitrate dehydrogenase [NADP] (EC 1.1.1.42)	0.0977085	0.000710026	0.00189486	7	0	8	1	22880980	0	32566300	4358700
_TFSM(ox)VDS(ph)PDRLADQLSTVAVR_	Rv0077c		Oxidoreductase	0.570288	1.44855e-09	2.01348e-08	0	0	5	3	0	0	60832600	24552700	1
_AWVRPALS(ph)NPAIAEDLR_	Rv0077c		Oxidoreductase	0.573088	8.44899e-09	1.01492e-07	0	0	6	2	0	0	111522900	15088600	1
_LADQLS(ph)TVAVR_	Rv0077c		Oxidoreductase	0.593038	9.50986e-09	1.12843e-07	0	0	8	2	0	0	127977100	18204400	1
_TFSM(ox)VDS(ph)PDR_	Rv0077c		Oxidoreductase	0.771587	1.13256e-10	2.07922e-09	0	0	9	7	0	0	122102700	95107000	1
_AYAGLS(ph)HHNIDHLTR_	Rv0077c		Oxidoreductase	1.65494	6.0513e-18	8.4113e-16	1	2	9	9	4390400	14126900	435088000	436201900	1
_FT(ph)RDVDIVVAVANDDAAESLVR_	Rv0078A		Hypothetical protein	0.382714	0.000363463	0.0010463	9	9	8	9	3.25036e+08	286347810	2.31897e+08	3.24171e+08
_LRPYQPGHIPFIEPT(ph)ER_	Rv0091	Mtn	5'-methylthioadenosine nucleosidase (EC 3.2.2.16) / S-adenosylhomocysteine nucleosidase (EC 3.2.2.9)	-0.979517	2.78038e-15	1.50295e-13	8	8	3	0	390775000	327514000	37698200	0		1
_LTAGRT(ph)AR_	Rv0104		Conserved hypothetical protein	0.374408	0.00343149	0.0071649	2	9	4	9	61107000	335315000	92014000	290737000
_TPVILVAGQDHTDEVT(ph)GALLR_	Rv0106		Putative metal chaperone, involved in Zn homeostasis, GTPase of COG0523 family	-0.0872702	0.164682	0.205958	6	1	3	0	71518800	13383000	23009700	0
_LAAFEIPASFQEASGLPHT(ph)AK_	Rv0119	FadD7	Long-chain-fatty-acid--CoA ligase (EC 6.2.1.3)	0.0890281	0.202067	0.24638	3	4	3	4	45612500	72080600	29312800	46698900
_VEQM(ox)ASES(ph)LR_	Rv0123		DNA-binding protein, CopG family	0.046354	0.046506	0.0679435	7	0	7	0	26572700	0	24781000	0
_YDDGRPS(ph)QVR_	Rv0164	TB18.5	Conserved protein TB18.5	0.0575984	0.181758	0.22443	9	0	8	0	51831300	0	40092200	0
_EDLAET(ph)LTILGR_	Rv0171	Mce1C	MCE-family protein Mce1C	0.636673	0.0436407	0.064337	6	9	6	9	8784480000	6782199500	6779620000	6361716000		0
_AADSAESDAGADQT(ph)GPQVK_	Rv0175		FIG033430: Probable conserved MCE associated membrane protein	-2.00429	1.72347e-10	3.10544e-09	9	9	9	9	6.25329e+09	8.55592e+09	1.28791e+09	7.11065e+08		1
_GAAVADSQADEDDS(ph)AATAAR_	Rv0178		FIG030769: Probable conserved MCE associated membrane protein	-0.00813013	0.83278	0.861099	0	9	0	2	0	62746500	0	8689700
_RAPALT(ph)APLLVLHGTDDR_	Rv0183		Monoglyceride lipase (EC 3.1.1.23)	-0.0251234	0.610524	0.656397	8	7	8	1	101003800	84171900	75855700	10284000
_SALES(ph)GDIATWQR_	Rv0201c		Conserved protein	-0.413048	1.60722e-05	7.37653e-05	9	6	8	1	331776000	125623000	105947300	11813000
_VEFWPT(ph)VAIR_	Rv0201c		Conserved protein	-0.0945991	9.45426e-05	0.000339446	7	0	0	0	29637800	0	0	0
_TESTADSDNDRDPPT(ph)DPNLR_	Rv0204c		Possible membrane protein	0.331711	2.26373e-05	9.87718e-05	9	9	9	9	496613250	1010637500	476834800	714432500
_DPPT(ph)DPNLR_	Rv0204c		Possible membrane protein	0.67716	0.000245151	0.000766982	9	9	9	9	2026860000	1101134390	1573922000	1532039950	1
_STDAAGDPAEPT(ph)AALPIIR_	Rv0206c	MmpL3	Transmembrane transport protein MmpL5	-0.98293	1.00334e-07	9.38698e-07	9	9	7	6	1549081000	1.35998e+09	281214000	241084200		1
_AAGDPRPPHDPT(ph)HPLAESPR_	Rv0206c	MmpL3	Transmembrane transport protein MmpL5	-0.310005	0.000181191	0.000595604	7	8	1	5	115538700	234747000	3172300	62199100
_M(ox)QIGSSTEPPT(ph)TR_	Rv0206c	MmpL3	Transmembrane transport protein MmpL5	-0.165628	0.175511	0.2181	9	9	9	7	538616000	905193650	249595400	342880500
_SDGDDSEAAT(ph)EQLNAR_	Rv0206c	MmpL3	Transmembrane transport protein MmpL5	-0.142082	0.247464	0.295076	9	9	9	9	718402150	1586801500	350284900	800067000
_SVQSPASTPPPTPTPPSAPS(ph)AGQTR_	Rv0206c	MmpL3	Transmembrane transport protein MmpL5	-0.0793766	0.274806	0.324498	7	5	0	5	114524000	94133500	0	57575600
_MQIGSSTEPPT(ph)TR_	Rv0206c	MmpL3	Transmembrane transport protein MmpL5	-0.0753383	0.249984	0.297717	8	6	2	3	130723900	89728900	16474800	23338000
_SVQSPASTPPPTPTPPSAPSAGQT(ph)R_	Rv0206c	MmpL3	Transmembrane transport protein MmpL5	0.122563	0.0355361	0.0534414	0	6	0	1	0	105785000	0	14198000
_FLWPGFGENS(ph)R_	Rv0211	PckA	Phosphoenolpyruvate carboxykinase [GTP] (EC 4.1.1.32)	0.064705	0.0207085	0.0335264	4	0	6	0	16099500	0	25214000	0
_GGFEEPVPGAEAET(ph)EK_	Rv0227c		PROBABLE CONSERVED MEMBRANE PROTEIN	-0.540179	2.18708e-05	9.62907e-05	9	9	7	8	647604000	739042000	157967000	208073000		1
_GGFEEPVPGAEAET(ph)EKLPTQR_	Rv0227c		PROBABLE CONSERVED MEMBRANE PROTEIN	-0.516189	2.57206e-09	3.47586e-08	9	9	9	9	758552000	755786000	237644000	263909000		1
_GGFEEPVPGAEAET(ph)EKLPTQRPDFPR_	Rv0227c		PROBABLE CONSERVED MEMBRANE PROTEIN	-0.312131	0.0117647	0.0205144	9	9	9	9	8.92069e+09	9217518905	4.18604e+09	4.51786e+09
_RGGFEEPVPGAEAET(ph)EKLPTQR_	Rv0227c		PROBABLE CONSERVED MEMBRANE PROTEIN	-0.302295	1.04278e-05	5.0229e-05	9	9	6	4	205470700	320253000	55625500	55692000
_RGGFEEPVPGAEAET(ph)EK_	Rv0227c		PROBABLE CONSERVED MEMBRANE PROTEIN	-0.158659	0.00141705	0.00341284	9	9	5	2	168803950	203434500	39411300	23034000
_TAM(ox)AVS(ph)DDTHTGGAVQKPR_	Rv0227c		PROBABLE CONSERVED MEMBRANE PROTEIN	0.0275318	0.0821819	0.112466	7	0	5	0	21889100	0	14534600	0
_TAM(ox)AVSDDT(ph)HTGGAVQKPR_	Rv0227c		PROBABLE CONSERVED MEMBRANE PROTEIN	0.0477285	0.017617	0.0291519	4	0	4	0	13661000	0	17377200	0
_AAAGALPVVPRT(ph)DQLPNR_	Rv0241c	HtdX	Acyl dehydratase	-0.0260678	0.631909	0.677891	0	9	0	9	0	210116000	0	111849800
_TSLS(ph)GEPKPPPQK_	Rv0241c	HtdX	Acyl dehydratase	0.181311	0.000384441	0.00109695	8	4	9	6	67391900	41046500	70844600	59084400
_SSDLFSQVVNSGPGS(ph)FLAR_	Rv0242c	FabG4	3-oxoacyl-[acyl-carrier protein] reductase (EC 1.1.1.100)	0.0116567	0.795051	0.826479	2	1	3	3	23872300	18605000	20655000	34449100
_VVVVGGTPEAAAS(ph)TNER_	Rv0242c	FabG4	3-oxoacyl-[acyl-carrier protein] reductase (EC 1.1.1.100)	0.370286	2.45987e-07	2.1181e-06	5	8	5	8	86948200	203787000	98729000	190473000
_QLGVPQPET(ph)LRR_	Rv0242c	FabG4	3-oxoacyl-[acyl-carrier protein] reductase (EC 1.1.1.100)	0.606458	2.47176e-09	3.38736e-08	9	9	9	9	503738000	540514500	582076500	550806000		1
_AGEPPLT(ph)GSLLIGGAGR_	Rv0242c	FabG4	3-oxoacyl-[acyl-carrier protein] reductase (EC 1.1.1.100)	0.711106	1.80029e-12	4.86579e-11	3	0	2	2	42350600	0	40908000	27428000		1
_DDNLRPNSS(ph)VEK_	Rv0243	FadA2	3-ketoacyl-CoA thiolase (EC 2.3.1.16) @ Acetyl-CoA acetyltransferase (EC 2.3.1.9)	0.0584978	0.188573	0.231961	6	0	8	0	50783800	0	57694500	0
_LGLDAALGS(ph)IDR_	Rv0243	FadA2	3-ketoacyl-CoA thiolase (EC 2.3.1.16) @ Acetyl-CoA acetyltransferase (EC 2.3.1.9)	0.0669305	0.440029	0.490434	7	0	1	3	62797500	0	3036900	27925700
_DDNLRPNS(ph)SVEK_	Rv0243	FadA2	3-ketoacyl-CoA thiolase (EC 2.3.1.16) @ Acetyl-CoA acetyltransferase (EC 2.3.1.9)	0.131785	0.00346858	0.00722683	9	0	9	0	69396500	0	7.83499e+07	0
_TGLS(ph)M(ox)GEHAAVTAK_	Rv0243	FadA2	3-ketoacyl-CoA thiolase (EC 2.3.1.16) @ Acetyl-CoA acetyltransferase (EC 2.3.1.9)	0.370516	0.000263199	0.000807863	9	8	9	9	2.11207e+08	207354000	2.08859e+08	226339400
_GGHT(ph)RDDHPGM(ox)DPNWR_	Rv0248c	SdhA2	Succinate dehydrogenase flavoprotein subunit (EC 1.3.99.1)	0.0621122	0.00251383	0.00553385	9	0	9	1	34493500	0	32228600	2055100
_LGGNS(ph)LSDLLVFGR_	Rv0248c	SdhA2	Succinate dehydrogenase flavoprotein subunit (EC 1.3.99.1)	0.0993999	0.0023502	0.00524482	6	0	4	2	23527700	0	15825350	7181600
_AAVPQPS(ph)EK_	Rv0250c		Conserved protein	-0.076308	0.000634557	0.00171032	7	4	7	1	58757100	5805780	24485400	366120
_STT(ph)AELAELHDLVGGLR_	Rv0250c		Conserved protein	-0.0643306	0.237717	0.284778	5	1	3	0	53925600	11458000	20426100	0
_S(ph)TTAELAELHDLVGGLR_	Rv0250c		Conserved protein	0.0186566	0.309497	0.360216	6	0	5	0	22286600	0	15615000	0
_LPAHVT(ph)SEAIAASYDAGVLTVR_	Rv0251c	Hsp	Heat shock protein hsp	0.56754	0.000126793	0.0004344	1	0	5	1	3554500	0	89977100	9625500		1
_LPAHVTS(ph)EAIAASYDAGVLTVR_	Rv0251c	Hsp	Heat shock protein hsp	0.811785	2.05214e-15	1.42624e-13	0	0	4	3	0	0	50743100	47982250	1
_NTPPTLAPIGGILS(ph)HVPFK_	Rv0270	FadD2	Long-chain-fatty-acid--CoA ligase (EC 6.2.1.3)	-0.00849768	0.75284	0.788497	7	0	2	0	52312300	0	7201400	0
_DLQFNPS(ph)TVGPVVK_	Rv0270	FadD2	Long-chain-fatty-acid--CoA ligase (EC 6.2.1.3)	0.110243	1.29544e-05	6.05991e-05	8	0	5	0	98826900	0	58760000	0
_SAASFYNY(ph)YDSK_	Rv0273c		Transcriptional regulator, TetR family	0.354267	0.256661	0.30455	6	0	5	0	784758000	0	604104000	0
_EAVADAAGM(ox)TTLAGDDFGDGPT(ph)TPM(ox)VPGSWDPDR_	Rv0280	PPE3	PPE family protein	0.0453127	0.315498	0.366762	5	0	6	0	56951500	0	51177700	0
_AGVGEGDS(ph)GGVER_	Rv0282	EccA3	AAA family ATPase, ESX-1 secretion system component Rv3868	0.0466855	0.00294267	0.00632056	8	0	8	0	26936900	0	24534700	0
_GLGLS(ph)VR_	Rv0282	EccA3	AAA family ATPase, ESX-1 secretion system component Rv3868	0.0631134	0.00288108	0.00625734	5	0	5	0	17956200	0	21162400	0
_NIDFPSYT(ph)SHELVEIAHK_	Rv0282	EccA3	AAA family ATPase, ESX-1 secretion system component Rv3868	0.15856	0.0127667	0.0221033	8	0	9	0	149055200	0	159347900	0
_THHLVFAGPPGTGKT(ph)TIAR_	Rv0282	EccA3	AAA family ATPase, ESX-1 secretion system component Rv3868	0.213272	0.165649	0.206902	9	5	8	5	236606250	308749000	241173000	192626200
_FLDTNEGLRS(ph)R_	Rv0282	EccA3	AAA family ATPase, ESX-1 secretion system component Rv3868	0.260944	1.14522e-06	7.68933e-06	6	8	7	7	73027500	111581200	89899000	94395300
_LIVGRPVS(ph)PTTVK_	Rv0283	EccB3	Type VII secretion protein EccB	0.23468	4.9967e-05	0.00019604	7	5	6	6	107679100	67785000	103474300	71250600
_RYPS(ph)EPVSLVDVTR_	Rv0283	EccB3	Type VII secretion protein EccB	0.236169	0.000319543	0.000959615	9	3	8	6	207522000	51787000	185995000	64444400
_SPIDLADHAVTS(ph)GLGLGADVPAPR_	Rv0283	EccB3	Type VII secretion protein EccB	0.249735	0.00179904	0.00415788	7	6	7	5	164168800	110242000	165656000	68291000
_LIVGRPVSPT(ph)TVK_	Rv0283	EccB3	Type VII secretion protein EccB	0.258514	7.04516e-06	3.64625e-05	3	1	5	5	29127200	6794300	48881700	30179600
_SPIDLADHAVT(ph)SGLGLGADVPAPR_	Rv0283	EccB3	Type VII secretion protein EccB	0.296169	1.10727e-05	5.25548e-05	7	4	8	6	128517000	74700000	137166600	102621500
_NNNS(ph)YGLQQPPR_	Rv0283	EccB3	Type VII secretion protein EccB	0.308149	0.000110905	0.000386775	3	3	5	8	26521500	34700900	51274800	92444400
_HT(ph)VPLATTLR_	Rv0284	EccC3	Type VII secretion protein EccCa	0.122025	0.00113627	0.00284212	3	6	2	5	28093900	49142000	8068100	38815300
_AGVTVVHCSAS(ph)APHR_	Rv0284	EccC3	Type VII secretion protein EccCa	0.161356	0.000237292	0.00074479	7	5	9	5	52064400	37666800	66962500	35113900
_SIGDVPT(ph)GIDLTK_	Rv0284	EccC3	Type VII secretion protein EccCa	0.185363	0.00330979	0.00695557	3	0	7	1	25413600	0	56683900	5161000
_FPLPVIPAPGDPT(ph)PSAPPLR_	Rv0290	EccD3	ESX-3 secretion system protein EccD3	0.121926	0.00386133	0.00789301	0	5	0	2	0	122043500	0	34140000
_FPLPVIPAPGDPTPS(ph)APPLR_	Rv0290	EccD3	ESX-3 secretion system protein EccD3	0.278429	0.00361247	0.0074469	8	4	7	5	58966700	5.49597e+07	45123350	96204000
_RLDGHT(ph)DAPADLLTR_	Rv0292	EccE3	ESX-3 secretion system protein EccE3	0.130955	0.00184601	0.00424626	6	6	7	6	63613300	82672000	63633100	61278000
_APLT(ph)NAVSR_	Rv0292	EccE3	ESX-3 secretion system protein EccE3	0.658286	3.17806e-08	3.28963e-07	0	6	0	5	0	94059700	0	125182000		1
_VVQDHVAS(ph)VFR_	Rv0333		Unknown protein	0.465424	2.68234e-05	0.000113475	6	1	9	3	174601600	24028500	272659200	58202000
_SEDAARS(ph)FVAAPGR_	Rv0341	IniB	Isoniazid inductible protein IniB	-0.0310863	0.402735	0.455123	6	4	4	2	37309300	44424900	23554300	9216600
_AM(ox)TSAGLIDIAPHQISSVAANVVPGLNLGAGDPM(ox)S(ph)GLR_	Rv0341	IniB	Isoniazid inductible protein IniB	-0.0099365	0.954641	0.963554	6	4	6	5	432401000	396340000	292250400	270097000
_AMTSAGLIDIAPHQISSVAANVVPGLNLGAGDPM(ox)S(ph)GLR_	Rv0341	IniB	Isoniazid inductible protein IniB	-0.000946266	0.991646	0.993441	5	0	5	0	146196000	0	102935600	0
_S(ph)FVAAPGR_	Rv0341	IniB	Isoniazid inductible protein IniB	0.525065	0.000931712	0.00240466	4	4	5	5	173532000	78169000	187079000	108513700		0
_T(ph)TPSIVAFAR_	Rv0350	DnaK	Chaperone protein DnaK	-0.00166481	0.967967	0.972966	8	0	9	0	71964850	0	49064900	0
_KPFQSVIADTGISVS(ph)EIDHVVLVGGSTR_	Rv0350	DnaK	Chaperone protein DnaK	0.059609	0.0939502	0.126436	5	0	5	0	62007500	0	53684000	0
_GTSGIDLT(ph)KDK_	Rv0350	DnaK	Chaperone protein DnaK	0.133249	0.158002	0.198625	3	0	3	1	49650400	0	26439500	11413000
_NQAVTNVDRT(ph)VR_	Rv0350	DnaK	Chaperone protein DnaK	0.223365	0.000415792	0.00115953	9	4	9	8	201196650	27531690	182686250	4.36331e+07
_LLGS(ph)FELTGIPPAPR_	Rv0350	DnaK	Chaperone protein DnaK	0.261846	0.0234572	0.037112	8	3	8	3	215774800	14458900	221691500	23437900
_KPFQS(ph)VIADTGISVSEIDHVVLVGGSTR_	Rv0350	DnaK	Chaperone protein DnaK	0.267431	0.00519565	0.0101718	9	0	9	2	100091550	0	98856750	29826000
_AALGGSDISAIKS(ph)AMEK_	Rv0350	DnaK	Chaperone protein DnaK	0.3364	0.0210779	0.0339914	3	0	4	1	70106000	0	85664100	27032000
_FKGTS(ph)GIDLTK_	Rv0350	DnaK	Chaperone protein DnaK	0.342311	5.89928e-08	5.91752e-07	3	4	3	6	82027000	30039400	104551000	46857700
_TTPS(ph)IVAFAR_	Rv0350	DnaK	Chaperone protein DnaK	0.350556	8.55636e-06	4.22606e-05	6	0	6	0	352708000	0	377215000	0
_NQAETLVY(ph)QTEK_	Rv0350	DnaK	Chaperone protein DnaK	0.35406	2.01586e-07	1.79948e-06	9	8	9	8	216702000	153689000	226191000	143027000
_TT(ph)PSIVAFAR_	Rv0350	DnaK	Chaperone protein DnaK	0.393086	0.000208972	0.000672095	9	9	8	9	223415600	226437850	176199000	257470900
_Y(ph)TAPEISAR_	Rv0350	DnaK	Chaperone protein DnaK	0.428429	1.97381e-05	8.80971e-05	9	5	9	8	300881000	108221500	307013000	182250800
_IVNEPTAAALAY(ph)GLDK_	Rv0350	DnaK	Chaperone protein DnaK	0.432304	4.67704e-06	2.55661e-05	9	0	9	1	147518100	0	180917000	29905000
_AALGGSDIS(ph)AIK_	Rv0350	DnaK	Chaperone protein DnaK	0.436281	0.00121403	0.00300572	9	1	9	0	1450190000	39789000	1542600000	0
_EAEGGS(ph)KVPEDTLNK_	Rv0350	DnaK	Chaperone protein DnaK	0.477396	7.92399e-06	3.97425e-05	9	9	9	9	203629100	224448100	213222100	265204000
_IQEGS(ph)GLSKEDIDR_	Rv0350	DnaK	Chaperone protein DnaK	0.528259	1.99097e-10	3.4593e-09	7	9	8	9	422504000	344716500	445083500	368858000	1
_AALGGS(ph)DISAIK_	Rv0350	DnaK	Chaperone protein DnaK	0.669991	7.98317e-05	0.000295024	9	0	9	2	684203000	0	721275000	101963900	1
_IDPET(ph)GEVR_	Rv0351	GrpE	Heat shock protein GrpE	-0.558162	2.14086e-06	1.28584e-05	8	2	0	0	247359000	17198200	0	0		1
_RIDPET(ph)GEVR_	Rv0351	GrpE	Heat shock protein GrpE	-0.482974	1.04899e-07	9.72061e-07	9	8	8	1	297559050	106546485	52613555	6215400	y=2		0.0294118	Tyr
_TDGNQKPDGNSGEQVT(ph)VTDK_	Rv0351	GrpE	Heat shock protein GrpE	-0.0121231	0.796468	0.826717	4	3	1	5	110174000	3774400	13951000	7236850
_TDGNQKPDGNSGEQVTVT(ph)DKR_	Rv0351	GrpE	Heat shock protein GrpE	0.0621993	0.00845043	0.0154845	8	0	9	0	68471700	0	60249950	0
_TDGNQKPDGNS(ph)GEQVTVTDKR_	Rv0351	GrpE	Heat shock protein GrpE	0.0717371	0.0148195	0.0251646	7	0	8	1	65416700	0	66231300	429150
_TDGNQKPDGNS(ph)GEQVTVTDK_	Rv0351	GrpE	Heat shock protein GrpE	0.0736417	0.346156	0.398121	7	3	6	4	133804000	18725900	76625500	15472000
_T(ph)DGNQKPDGNSGEQVTVTDKR_	Rv0351	GrpE	Heat shock protein GrpE	0.112962	7.27712e-06	3.74637e-05	5	0	9	0	28367000	0	61774900	0
_TDGNQKPDGNSGEQVTVT(ph)DK_	Rv0351	GrpE	Heat shock protein GrpE	0.16548	0.00602868	0.0115018	3	2	8	1	60203000	7133400	167552000	579370
_T(ph)GGTTIGDLFGGLFGR_	Rv0352	DnaJ1	Chaperone protein DnaJ	-0.489782	2.27756e-05	9.89316e-05	0	9	0	8	0	342811000	0	70524200	3	5	0.375	Ser
_TESYPLVPHDAETET(ph)VVITTSDNDAAVTQPEAQR_	Rv0361		PROBABLE CONSERVED MEMBRANE PROTEIN	-1.03889	2.43791e-15	1.48255e-13	8	9	8	4	800872000	1455460000	141288900	141253000		1
_FTAPGFDAKET(ph)QVIVTAHEAATEVFQTNQAPTTPPR_	Rv0361		PROBABLE CONSERVED MEMBRANE PROTEIN	-0.176837	0.0332741	0.0505081	3	0	4	0	121064000	0	48375300	0
_ETQVIVTAHEAATEVFQTNQAPT(ph)TPPRM(ox)PTGM(ox)PPK_	Rv0361		PROBABLE CONSERVED MEMBRANE PROTEIN	-0.128871	0.521014	0.568964	6	4	6	1	215526500	258642000	146246700	71690000
_ET(ph)QVIVTAHEAAT(ph)EVFQTNQAPTTPPR_	Rv0361		PROBABLE CONSERVED MEMBRANE PROTEIN	-0.0553223	0.0116001	0.0203126	4	1	3	0	22016700	2715000	6466000	0
_ETQVIVTAHEAATEVFQT(ph)NQAPTTPPR_	Rv0361		PROBABLE CONSERVED MEMBRANE PROTEIN	-0.00938584	0.895567	0.914362	7	6	7	4	1.04186e+08	88386600	86768215	19951300
_ET(ph)QVIVTAHEAATEVFQTNQAPTTPPR_	Rv0361		PROBABLE CONSERVED MEMBRANE PROTEIN	0.0628307	0.594572	0.640663	9	9	9	6	4.18332e+08	5.72147e+08	325580728	2.15776e+08
_ETQVIVTAHEAAT(ph)EVFQTNQAPTTPPR_	Rv0361		PROBABLE CONSERVED MEMBRANE PROTEIN	0.0651761	0.604322	0.650448	8	5	7	1	136443200	69667450	1.36252e+08	7341900
_DKLDS(ph)YVRPLLAISAQR_	Rv0363c	Fba	Fructose-bisphosphate aldolase class II (EC 4.1.2.13)	0.0270944	0.367083	0.418725	8	0	9	0	77957800	0	62863500	0
_LGLPADAKPFDFVFHGGS(ph)GSLK_	Rv0363c	Fba	Fructose-bisphosphate aldolase class II (EC 4.1.2.13)	0.208691	0.450133	0.499977	8	8	9	9	9.58016e+08	839103000	7.6638e+08	848227000
_LGLPADAKPFDFVFHGGSGS(ph)LK_	Rv0363c	Fba	Fructose-bisphosphate aldolase class II (EC 4.1.2.13)	0.519357	0.0876413	0.119266	5	2	3	2	765931500	28570000	620440000	32644000		0
_VIDIIGTSPTS(ph)WEQAAAEAVQR_	Rv0379	SecE2	Preprotein translocase subunit SecE2	-0.00812269	0.788926	0.82099	7	0	5	0	54396800	0	21726300	0
_VIDIIGTSPT(ph)SWEQAAAEAVQR_	Rv0379	SecE2	Preprotein translocase subunit SecE2	0.0129701	0.83813	0.863066	4	0	4	0	64331800	0	43529250	0
_VIDIIGT(ph)SPTSWEQAAAEAVQR_	Rv0379	SecE2	Preprotein translocase subunit SecE2	0.0163921	0.733245	0.771295	9	0	5	0	1.12003e+08	0	4.22167e+07	0
_VIEQDM(ox)AVDS(ph)AGK_	Rv0379	SecE2	Preprotein translocase subunit SecE2	0.373295	0.000451256	0.00125449	9	9	9	7	282360000	106164100	251267000	120508300
_AQPDPAT(ph)TVLPDPAR_	Rv0383c		Possible membrane protein	-1.2296	4.52997e-18	7.3461e-16	9	8	9	7	1156207000	1246090000	222136000	167081000		1
_RAQPDPAT(ph)TVLPDPAR_	Rv0383c		Possible membrane protein	-0.674869	4.96813e-16	3.71845e-14	3	7	0	0	66904500	129486000	0	0		1
_EPRES(ph)DIWLLGAIGPR_	Rv0383c		Possible membrane protein	0.0766076	0.0010182	0.0025867	4	0	6	0	26061900	0	37169500	0
_VLPPLPQEM(ox)PQQT(ph)GVGPR_	Rv0383c		Possible membrane protein	0.6016	3.06012e-08	3.20161e-07	0	7	0	7	0	109332000	0	157912000		1
_LPQATGAST(ph)QPQLSR_	Rv0384c	ClpB	ClpB protein	0.569968	0.0428691	0.0632954	9	8	9	9	1.28614e+09	1.47171e+09	1.29492e+09	1720728300		0
_AAGHQVQPQT(ph)GGVSPR_	Rv0389	PurT	Phosphoribosylglycinamide formyltransferase 2 (EC 2.1.2.-)	0.191362	0.00161917	0.00378714	9	2	9	5	122219600	1567190	119889250	16650765
_IDGWTEEQHEPT(ph)VR_	Rv0389	PurT	Phosphoribosylglycinamide formyltransferase 2 (EC 2.1.2.-)	0.781182	7.52446e-12	1.62695e-10	6	1	9	8	46239750	5766700	184182900	174393850		1
_M(ox)IDGWTEEQHEPT(ph)VR_	Rv0389	PurT	Phosphoribosylglycinamide formyltransferase 2 (EC 2.1.2.-)	1.19396	5.82054e-14	2.17823e-12	9	8	9	9	218663650	149860500	5.98061e+08	417431500		1
_FVGVPDLSS(ph)LGR_	Rv0390		Rhodanese-related sulfurtransferase	0.0161631	0.70102	0.741404	6	1	7	0	61193800	2007300	43248767	0
_FVGVPDLS(ph)SLGR_	Rv0390		Rhodanese-related sulfurtransferase	0.0468581	0.201271	0.245718	8	1	9	0	72109300	6978300	67221500	0
_SLFGS(ph)CFVVCSEILPR_	Rv0391	MetZ	O-acetylhomoserine sulfhydrylase (EC 2.5.1.49)	0.035967	0.502279	0.550978	7	1	6	0	76023400	13464000	65223000	0
_LPADAM(ox)LPGAT(ph)GLR_	Rv0400c	FadE7	Glutaryl-CoA dehydrogenase (EC 1.3.99.7)	0.443417	3.51494e-07	2.89834e-06	1	4	5	7	10750000	52708000	59542600	93332000
_SGPGT(ph)QPADAQTATSATVR_	Rv0410c	PknG	serine/threonine protein kinase	-0.242912	0.00885256	0.0161009	9	9	9	9	735615500	1205700500	304216150	603733000
_SGPGTQPADAQTAT(ph)SATVR_	Rv0410c	PknG	serine/threonine protein kinase	-0.0361572	0.842084	0.866118	9	9	9	9	717888000	1453137500	510530000	757824000
_SGPGTQPADAQTAT(ph)SATVRPLSTQAVFR_	Rv0410c	PknG	serine/threonine protein kinase	-0.0314787	0.37639	0.427836	9	0	5	0	166307100	0	41957500	0
_SGPGTQPADAQT(ph)ATSATVR_	Rv0410c	PknG	serine/threonine protein kinase	0.153596	0.00129928	0.00317637	5	0	7	1	43876000	0	48968700	4784400
_SGPGT(ph)QPADAQTAT(ph)SATVR_	Rv0410c	PknG	serine/threonine protein kinase	0.235364	0.00494669	0.0097235	3	9	8	9	56750300	536974000	87827400	393433500
_APDIDPLEALM(ox)T(ph)NPVVPESK_	Rv0410c	PknG	serine/threonine protein kinase	0.867417	3.60951e-10	5.48759e-09	9	9	9	9	507369500	4.85198e+08	666657000	6.93294e+08		1
_GLAEGPLIAGGHS(ph)YGGR_	Rv0421c		Conserved hypothetical protein	0.354857	1.15708e-06	7.68933e-06	9	8	9	9	460086500	291313000	388497000	306817500
_TGT(ph)IVEFSPVDVVALR_	Rv0428c		Histone acetyltransferase HPA2 and related acetyltransferases	-0.0394945	0.205262	0.249962	4	0	3	0	30504300	0	14960100	0
_KFGT(ph)KGDLR_	Rv0435c		Cell division protein FtsH (EC 3.4.24.-)	1.75866	1.05792e-11	2.19012e-10	0	0	0	8	0	0	0	339409000		1
_VVQS(ph)SAQSHDKDLQR_	Rv0439c		probable oxidoreductase/Short-chain dehydrogenase	0.0257158	0.046443	0.0679435	7	0	9	0	18044800	0	18625920	0
_VVQSSAQS(ph)HDKDLQR_	Rv0439c		probable oxidoreductase/Short-chain dehydrogenase	0.0365716	0.036265	0.0542026	6	0	6	0	34695200	0	29366800	0
_QEAVLEDPYILLVSSKVST(ph)VK_	Rv0440	GroEL2	Heat shock protein 60 family chaperone GroEL	-0.019352	0.854677	0.87537	3	2	2	1	45008500	20482800	23454700	11090000
_QEAVLEDPYILLVSS(ph)K_	Rv0440	GroEL2	Heat shock protein 60 family chaperone GroEL	0.0312788	0.295244	0.34528	4	0	5	0	40858200	0	32413500	0
_QEIENSDSDY(ph)DR_	Rv0440	GroEL2	Heat shock protein 60 family chaperone GroEL	0.0409677	0.0198008	0.0324347	6	0	9	0	10137920	0	15493240	0
_QEIENSDS(ph)DYDREK_	Rv0440	GroEL2	Heat shock protein 60 family chaperone GroEL	0.0650301	0.517495	0.565756	9	5	9	6	2.88871e+08	5.02981e+07	2.18211e+08	36706600
_QEIENSDSDY(ph)DREK_	Rv0440	GroEL2	Heat shock protein 60 family chaperone GroEL	0.0763716	0.0530126	0.0764167	9	0	9	0	73719725	0	6.63896e+07	0
_AGAAT(ph)EVELK_	Rv0440	GroEL2	Heat shock protein 60 family chaperone GroEL	0.0805461	0.0323508	0.0495706	6	0	4	0	73826100	0	41242900	0
_KWGAPT(ph)ITNDGVSIAK_	Rv0440	GroEL2	Heat shock protein 60 family chaperone GroEL	0.101191	0.00474475	0.00940254	5	0	6	0	118995000	0	120701100	0
_QEAVLEDPY(ph)ILLVSSK_	Rv0440	GroEL2	Heat shock protein 60 family chaperone GroEL	0.108648	0.000939489	0.00241831	7	0	5	0	66223600	0	47302400	0
_VST(ph)VKDLLPLLEK_	Rv0440	GroEL2	Heat shock protein 60 family chaperone GroEL	0.116533	0.0361234	0.054074	9	5	9	5	98187700	40242800	87685700	28188300
_TIAY(ph)DEEARR_	Rv0440	GroEL2	Heat shock protein 60 family chaperone GroEL	0.134922	0.000329317	0.000982899	9	0	9	0	78416450	0	84321350	0
_KVVVTKDET(ph)TIVEGAGDTDAIAGR_	Rv0440	GroEL2	Heat shock protein 60 family chaperone GroEL	0.138325	0.000139545	0.000471448	6	0	8	0	101418600	0	125335800	0
_KWGAPTITNDGVS(ph)IAK_	Rv0440	GroEL2	Heat shock protein 60 family chaperone GroEL	0.156794	0.0631469	0.0893051	8	9	9	8	3.59029e+08	192334000	324454900	124576700
_QEAVLEDPYILLVSSKVS(ph)TVK_	Rv0440	GroEL2	Heat shock protein 60 family chaperone GroEL	0.159245	0.024288	0.0383019	5	7	3	2	91351000	80013400	55918600	22354000
_KTDDVAGDGT(ph)TTATVLAQALVR_	Rv0440	GroEL2	Heat shock protein 60 family chaperone GroEL	0.161418	0.0395383	0.058768	4	5	3	2	70969400	162576500	34117500	46977000
_VS(ph)TVKDLLPLLEK_	Rv0440	GroEL2	Heat shock protein 60 family chaperone GroEL	0.171152	0.00731624	0.0135594	9	7	8	5	122744135	9.06005e+07	1.10634e+08	54614200
_GY(ph)ISGYFVTDPER_	Rv0440	GroEL2	Heat shock protein 60 family chaperone GroEL	0.176189	2.48368e-05	0.00010693	7	0	7	0	131694900	0	133954000	0
_QEIENS(ph)DSDYDR_	Rv0440	GroEL2	Heat shock protein 60 family chaperone GroEL	0.179296	0.00108242	0.0027317	7	3	9	7	71454650	18386100	63279550	5.4883e+07
_QEIENS(ph)DSDYDREK_	Rv0440	GroEL2	Heat shock protein 60 family chaperone GroEL	0.185808	0.00833595	0.0153036	8	2	8	4	87230700	1924480	84386100	21567930
_QEAVLEDPYILLVS(ph)SK_	Rv0440	GroEL2	Heat shock protein 60 family chaperone GroEL	0.19324	0.000798452	0.00209971	9	4	9	7	104910550	60909000	78638550	106759500
_SALQNAAS(ph)IAGLFLTTEAVVADKPEK_	Rv0440	GroEL2	Heat shock protein 60 family chaperone GroEL	0.198556	0.0532089	0.076503	9	9	8	8	284360850	265896000	227785300	173903600
_QEIENSDS(ph)DYDR_	Rv0440	GroEL2	Heat shock protein 60 family chaperone GroEL	0.217385	0.00897133	0.0162251	4	8	7	6	79758700	57933900	113985500	41039200
_T(ph)IAYDEEARR_	Rv0440	GroEL2	Heat shock protein 60 family chaperone GroEL	0.223124	0.00159016	0.00374631	9	1	9	5	114289300	4812800	107777900	35574950
_LEGDEAT(ph)GANIVK_	Rv0440	GroEL2	Heat shock protein 60 family chaperone GroEL	0.226242	6.7851e-05	0.000257887	7	3	8	5	82650300	32535700	85794600	54147300
_TIAY(ph)DEEAR_	Rv0440	GroEL2	Heat shock protein 60 family chaperone GroEL	0.238557	2.01619e-06	1.2261e-05	9	0	9	0	140395600	0	157952600	0
_AKT(ph)IAYDEEARR_	Rv0440	GroEL2	Heat shock protein 60 family chaperone GroEL	0.2449	0.0486803	0.0710134	8	3	8	2	484116000	5259800	484851200	4586870
_TDDVAGDGTTT(ph)ATVLAQALVR_	Rv0440	GroEL2	Heat shock protein 60 family chaperone GroEL	0.257267	8.36856e-06	4.1757e-05	8	4	9	4	78233500	40513300	93617600	45458450
_TDDVAGDGT(ph)TTATVLAQALVR_	Rv0440	GroEL2	Heat shock protein 60 family chaperone GroEL	0.262743	0.00182726	0.0042131	6	6	6	4	58405400	109459000	68489700	7.2478e+07
_S(ph)ALQNAASIAGLFLTTEAVVADKPEK_	Rv0440	GroEL2	Heat shock protein 60 family chaperone GroEL	0.283876	0.0461662	0.0676501	7	7	7	5	57663720	195697500	41918400	172592400
_DETTIVEGAGDT(ph)DAIAGR_	Rv0440	GroEL2	Heat shock protein 60 family chaperone GroEL	0.298675	0.00025866	0.000798972	8	7	9	7	433637000	375837000	421764000	298313000
_TDDVAGDGTT(ph)TATVLAQALVR_	Rv0440	GroEL2	Heat shock protein 60 family chaperone GroEL	0.332791	4.71594e-07	3.7005e-06	8	6	9	8	209711500	1.09299e+08	2.29858e+08	135316900
_DET(ph)TIVEGAGDTDAIAGR_	Rv0440	GroEL2	Heat shock protein 60 family chaperone GroEL	0.350663	0.000211329	0.000676391	6	4	7	6	186180000	72405250	200889000	96848400
_GYIS(ph)GYFVTDPER_	Rv0440	GroEL2	Heat shock protein 60 family chaperone GroEL	0.358728	1.8089e-07	1.64492e-06	9	9	9	9	455199000	196688200	448948000	168981000
_WGAPTIT(ph)NDGVSIAK_	Rv0440	GroEL2	Heat shock protein 60 family chaperone GroEL	0.376668	0.114008	0.149501	6	6	7	6	1347466000	663422300	1263246000	462458800
_KTDDVAGDGTTT(ph)ATVLAQALVR_	Rv0440	GroEL2	Heat shock protein 60 family chaperone GroEL	0.380179	0.00241522	0.00536532	6	4	6	4	223183000	76261900	229340550	70806800
_VVVTKDET(ph)TIVEGAGDTDAIAGR_	Rv0440	GroEL2	Heat shock protein 60 family chaperone GroEL	0.402119	0.0375597	0.0560515	8	1	8	1	264811000	42003000	311492000	22554000
_KTDDVAGDGTT(ph)TATVLAQALVR_	Rv0440	GroEL2	Heat shock protein 60 family chaperone GroEL	0.409912	1.50097e-05	6.92154e-05	7	7	9	9	4.41217e+08	319333500	5.1398e+08	367810000
_WGAPT(ph)ITNDGVSIAK_	Rv0440	GroEL2	Heat shock protein 60 family chaperone GroEL	0.423355	0.00569242	0.0109245	7	6	5	7	387096000	141637000	307892000	157180000
_AKT(ph)IAYDEEAR_	Rv0440	GroEL2	Heat shock protein 60 family chaperone GroEL	0.438337	0.00065951	0.00176778	9	6	9	7	725335000	54983000	6.52224e+08	94020850
_NLPAGHGLNAQT(ph)GVYEDLLAAGVADPVK_	Rv0440	GroEL2	Heat shock protein 60 family chaperone GroEL	0.497175	0.00127671	0.0031449	9	4	7	6	497460600	170582000	362843300	228129000
_VVVT(ph)KDETTIVEGAGDTDAIAGR_	Rv0440	GroEL2	Heat shock protein 60 family chaperone GroEL	0.518004	0.00154378	0.00366366	9	9	9	9	182907800	426764000	194447350	504798500		0
_EIELEDPY(ph)EKIGAELVK_	Rv0440	GroEL2	Heat shock protein 60 family chaperone GroEL	0.522429	0.000247092	0.000770579	8	9	9	9	273123000	381619000	305041000	442507000		y
_VTET(ph)LLK_	Rv0440	GroEL2	Heat shock protein 60 family chaperone GroEL	0.523455	2.06209e-05	9.16172e-05	8	6	7	9	734603000	256644000	646933000	378044000		1
_T(ph)IAYDEEAR_	Rv0440	GroEL2	Heat shock protein 60 family chaperone GroEL	0.53838	1.42503e-06	9.06245e-06	9	7	9	7	447656000	98752300	398309000	166121000		1
_QEIENS(ph)DSDYDREKLQER_	Rv0440	GroEL2	Heat shock protein 60 family chaperone GroEL	0.551282	0.000135004	0.000457698	0	9	0	7	0	230398000	0	218594000	1
_EKAS(ph)VPGGGDM(ox)GGM(ox)DF_	Rv0440	GroEL2	Heat shock protein 60 family chaperone GroEL	0.624845	2.03795e-07	1.80266e-06	9	9	9	8	2435528000	1809330000	2368420000	1530110000	1
_AGAAT(ph)EVELKER_	Rv0440	GroEL2	Heat shock protein 60 family chaperone GroEL	0.723965	2.36215e-06	1.39295e-05	2	3	4	8	48320000	101958000	83228000	343816000		1
_DETT(ph)IVEGAGDTDAIAGR_	Rv0440	GroEL2	Heat shock protein 60 family chaperone GroEL	0.839025	1.23564e-18	2.40456e-16	2	0	2	3	73687000	0	48773000	55218000		1
_VVVTKDETT(ph)IVEGAGDTDAIAGR_	Rv0440	GroEL2	Heat shock protein 60 family chaperone GroEL	0.878655	0.00111965	0.00280779	4	0	6	2	105440000	0	137694000	148598000		0
_WGAPTITNDGVS(ph)IAK_	Rv0440	GroEL2	Heat shock protein 60 family chaperone GroEL	0.969311	5.78077e-06	3.09049e-05	2	2	1	2	109729000	165484000	109620000	253670000	1
_T(ph)AILDATKPEVR_	Rv0444c	RskA	Anti-sigma factor RskA (regulator of sigma K)	0.223577	0.00719925	0.0134193	9	8	9	8	215099000	147063000	188167000	121187800
_VAFTGETT(ph)TGR_	Rv0458		Aldehyde dehydrogenase (EC 1.2.1.3)	0.0588457	0.0458112	0.0672313	2	1	2	2	56423000	45735000	71329000	65369000
_VAFTGET(ph)TTGR_	Rv0458		Aldehyde dehydrogenase (EC 1.2.1.3)	0.0739685	0.527243	0.574477	6	0	4	1	293867000	0	114880000	18889000
_VAFTGETTT(ph)GR_	Rv0458		Aldehyde dehydrogenase (EC 1.2.1.3)	0.175458	0.110894	0.145811	1	7	2	3	66769000	193926900	42994000	58263000
_LVPGT(ph)SLSANVVTYEEQILSR_	Rv0462	Lpd	Dihydrolipoamide dehydrogenase (EC 1.8.1.4)	0.112796	0.216556	0.262729	8	4	6	3	141537000	68996500	86359800	43101000
_AAEGYLEAAT(ph)SR_	Rv0475	HbhA	Iron-regulated heparin binding hemagglutinin HbhA (Adhesin)	0.116562	0.000518935	0.00143038	0	6	0	5	0	74889100	0	49117500
_AENS(ph)NIDDIK_	Rv0475	HbhA	Iron-regulated heparin binding hemagglutinin HbhA (Adhesin)	0.174919	0.00512917	0.0100619	4	0	6	0	64752200	0	71374400	0
_SQQS(ph)FEEVSAR_	Rv0475	HbhA	Iron-regulated heparin binding hemagglutinin HbhA (Adhesin)	0.201019	0.0229345	0.0364629	9	6	9	2	470841000	149165000	368554000	40119000
_LRPGEPAGHIQEPVSPPT(ph)QPEQQPQTEHLAASHAHTR_	Rv0479c		Possible membrane protein	-1.04738	3.24011e-10	5.02521e-09	9	9	8	7	819272500	1522074000	161170000	212706500		1
_PGDQGPLARPPASSEAS(ph)TGR_	Rv0479c		Possible membrane protein	-0.110027	0.0232253	0.036865	9	0	2	0	107760300	0	14269700	0
_RGDSDAITVAELT(ph)GEIPIIR_	Rv0497		Possible membrane protein	-1.17265	4.08692e-14	1.65691e-12	9	9	9	6	1196650000	8.7888e+08	172709500	105086100		1
_GDSDAITVAELT(ph)GEIPIIR_	Rv0497		Possible membrane protein	-0.608706	8.6069e-07	6.11278e-06	8	8	2	1	1.73383e+08	246972000	15359300	5310700		1
_RGDS(ph)DAITVAELTGEIPIIR_	Rv0497		Possible membrane protein	0.165693	0.0726458	0.10069	2	3	1	2	18703100	46240000	3623300	35238700
_AAVTSPGGT(ph)TAAALR_	Rv0500	ProC	Pyrroline-5-carboxylate reductase (EC 1.5.1.2)	0.211807	0.0569952	0.0813142	9	5	9	7	411893000	302044000	305238900	298582950
_DT(ph)GFVEGQQAK_	Rv0500A		DNA binding domain protein, excisionase family	-0.126926	0.0171119	0.0284614	9	0	4	0	142753000	0	21989500	0
_M(ox)LLHTITIPDKEEAQELGLT(ph)SPM(ox)SLLR_	Rv0503c	CmaA2	Cyclopropane-fatty-acyl-phospholipid synthase 2, CmaA2 (EC 2.1.1.79)	-0.111865	0.00161091	0.00378461	8	0	1	0	81411700	0	7425900	0
_TSQGDT(ph)TSGTQLKPPVEAVR_	Rv0503c	CmaA2	Cyclopropane-fatty-acyl-phospholipid synthase 2, CmaA2 (EC 2.1.1.79)	0.278927	0.0116415	0.020336	2	7	3	5	70290300	195228000	114315000	91949000
_VDVQPDT(ph)AAIGPLVDALAEHAAR_	Rv0511	HemD	Uroporphyrinogen-III methyltransferase (EC 2.1.1.107) / Uroporphyrinogen-III synthase (EC 4.2.1.75)	-0.335276	6.2058e-07	4.60935e-06	4	3	2	0	28295900	55600000	7708400	0
_LEPVPHTPYPELAT(ph)TTLLRPVKPPPSEGWR_	Rv0530		RD1 region associated protein Rv3876	-0.843644	4.65758e-11	9.24861e-10	9	9	8	1	559801500	366603000	113687500	3791500		1
_LEPVPHTPYPELAT(ph)TTLLR_	Rv0530		RD1 region associated protein Rv3876	-0.61395	3.6534e-09	4.79767e-08	9	9	7	2	345245550	313814850	50799900	24694000		1
_SVAGFRT(ph)QR_	Rv0530		RD1 region associated protein Rv3876	-0.107841	0.0689214	0.0963513	9	0	7	1	151015650	0	44209330	5400200
_LEPVPHT(ph)PYPELATTTLLRPVKPPPSEGWR_	Rv0530		RD1 region associated protein Rv3876	-0.0412473	0.334114	0.386096	5	0	2	0	43193500	0	18890800	0
_VQTPDDPT(ph)FALAR_	Rv0538		Possible membrane protein	-0.518229	2.17639e-06	1.29142e-05	8	9	9	9	2646380000	2663880000	1254849000	991626000		1
_GAAM(ox)AAGAATM(ox)AHPALVADAT(ph)TSLPR_	Rv0538		Possible membrane protein	1.13208	6.64145e-11	1.26709e-09	6	8	9	9	9.60504e+07	399619000	410401000	822402500		1
_SGYQYASGDTADT(ph)VDVAR_	Rv0548c	MenB	Naphthoate synthase (EC 4.1.3.36)	0.132707	0.0290669	0.045179	0	6	1	6	0	118790000	13875000	75602400
_SGYQYASGDT(ph)ADTVDVAR_	Rv0548c	MenB	Naphthoate synthase (EC 4.1.3.36)	0.202529	8.51808e-06	4.22606e-05	9	9	9	9	188135100	218860000	155387300	174017000
_FGAVQS(ph)AILHAR_	Rv0569		Conserved protein	0.408618	0.00100297	0.00255468	8	1	9	2	162931350	12179550	249828500	18187350
_AAAAGGQVIAEPADIPS(ph)VGR_	Rv0577	TB27.3	27 kDa antigen Cfp30B	0.122607	0.00928453	0.0166676	9	0	8	0	164839000	0	129225100	0
_AVVS(ph)ELFLR_	Rv0580c		Conserved protein	0.0334856	0.0311381	0.0479389	7	0	5	0	15846300	0	11477300	0
_T(ph)DQSYAVDIAHPPAALLR_	Rv0580c		Conserved protein	0.0741574	0.354512	0.40629	7	2	7	1	100790000	20907300	91904000	5085900
_VGDQLPEKT(ph)YPLTR_	Rv0636	HadB	MaoC family protein	0.239444	0.00541506	0.0104541	7	9	8	9	272641000	309568500	316026250	214417000
_AAGADADVDVEEPST(ph)AASEATGVAK_	Rv0638	SecE	Preprotein translocase subunit SecE (TC 3.A.5.1.1)	-0.893617	9.78984e-12	2.07076e-10	9	8	1	0	190346350	386835000	2754900	0		1
_NTPGVT(ph)GFVGATSR_	Rv0639	NusG	Transcription antitermination protein NusG	-0.0323664	0.787867	0.820765	8	4	5	1	163792000	109133000	78812300	15403000
_VLVS(ph)IFGR_	Rv0639	NusG	Transcription antitermination protein NusG	0.0805147	0.00564987	0.0108858	7	0	8	0	43510800	0	48092300	0
_NTPGVTGFVGAT(ph)SRPSALALDDVVK_	Rv0639	NusG	Transcription antitermination protein NusG	0.219493	0.00217408	0.00491948	6	0	6	1	205586000	0	175860000	11307000
_SFT(ph)FTLK_	Rv0640	RplK	LSU ribosomal protein L11p (L12e)	-0.00236278	0.866467	0.885581	9	0	9	0	31912200	0	19312675	0
_GTVNLPHGT(ph)GKTAR_	Rv0641	RplA	LSU ribosomal protein L1p (L10Ae)	0.0659794	0.0320405	0.0491726	4	1	7	1	20884900	2902700	30966300	3339200
_ITVSTTT(ph)GPGIPVDPSITR_	Rv0641	RplA	LSU ribosomal protein L1p (L10Ae)	0.179507	0.0512121	0.0742614	9	1	7	1	159672600	22260000	115418000	17630000
_M(ox)TVQSSVS(ph)YHPYEM(ox)AAR_	Rv0642c	MmaA4	Cyclopropane-fatty-acyl-phospholipid synthase (EC 2.1.1.79)	0.0445946	0.130683	0.168957	6	0	4	0	89092000	0	52100000	0
_FIVT(ph)EIFPGGR_	Rv0642c	MmaA4	Cyclopropane-fatty-acyl-phospholipid synthase (EC 2.1.1.79)	0.144925	0.000488075	0.00134914	9	3	8	3	72327640	15050400	67622800	16924500
_VAAT(ph)GWQVTR_	Rv0647c		Ubiquinone biosynthesis monooxygenase UbiB	-0.220707	1.40539e-06	8.99633e-06	7	1	0	0	62377500	5996500	0	0
_FGQIIASSPGAFGES(ph)LSR_	Rv0647c		Ubiquinone biosynthesis monooxygenase UbiB	0.3744	0.00357137	0.00739349	2	5	6	6	33039000	94548800	92708000	106642950
_AKLST(ph)DELLDAFK_	Rv0652	RplL	LSU ribosomal protein L7/L12 (P1/P2)	0.116335	0.235497	0.282887	5	8	5	3	101192300	137409000	71295000	43530000
_EIVS(ph)GLGLK_	Rv0652	RplL	LSU ribosomal protein L7/L12 (P1/P2)	0.119687	0.00393053	0.00801761	8	0	8	0	62034800	0	62524400	0
_AKLS(ph)TDELLDAFK_	Rv0652	RplL	LSU ribosomal protein L7/L12 (P1/P2)	0.164952	0.147337	0.187643	4	0	3	1	93681000	0	60341000	19595000
_TAASPS(ph)PSRPQSSSNNSVPGAPNR_	Rv0667	RpoB	DNA-directed RNA polymerase beta subunit (EC 2.7.7.6)	-0.244961	0.111201	0.146017	2	7	0	5	95838000	165326300	0	46100400
_VVVS(ph)QLVR_	Rv0667	RpoB	DNA-directed RNA polymerase beta subunit (EC 2.7.7.6)	0.0579153	0.0116072	0.0203126	9	0	7	0	56807100	0	43936300	0
_TAASPSPS(ph)RPQSSSNNSVPGAPNR_	Rv0667	RpoB	DNA-directed RNA polymerase beta subunit (EC 2.7.7.6)	0.602748	0.00290969	0.00626821	2	6	2	8	146246000	371077250	206072000	413411800		0
_GRPVT(ph)GPGNRPLK_	Rv0668	RpoC	DNA-directed RNA polymerase beta' subunit (EC 2.7.7.6)	0.0388312	0.0203547	0.0331744	7	0	6	0	16346510	0	16099800	0
_GQVVTKPGTT(ph)TPHTEFEGQVYILSK_	Rv0685	Tuf	Translation elongation factor Tu	-0.346106	0.137412	0.176155	5	2	2	0	285902500	110756000	136702000	0
_TT(ph)VTGVEMFR_	Rv0685	Tuf	Translation elongation factor Tu	0.00203018	0.954277	0.963554	3	0	5	0	33194000	0	41371100	0
_GQVVTKPGTTT(ph)PHTEFEGQVYILSK_	Rv0685	Tuf	Translation elongation factor Tu	0.00726536	0.966938	0.972937	6	1	4	0	256899500	56889000	175536000	0
_DEGGRHT(ph)PFFNNYRPQFYFR_	Rv0685	Tuf	Translation elongation factor Tu	0.04382	0.449486	0.499828	3	0	5	0	52234000	0	61100900	0
_VLHDKFPDLNET(ph)KAFDQIDNAPEER_	Rv0685	Tuf	Translation elongation factor Tu	0.0984294	0.123436	0.160996	7	0	4	0	151085200	0	82701000	0
_TTDVTGVVTLPEGTEM(ox)VM(ox)PGDNT(ph)NISVK_	Rv0685	Tuf	Translation elongation factor Tu	0.101693	0.00719263	0.0134193	9	0	5	0	185730000	0	83070600	0
_ETDKPFLM(ox)PVEDVFT(ph)ITGR_	Rv0685	Tuf	Translation elongation factor Tu	0.12326	0.038354	0.0571493	5	0	4	0	60232600	0	52297200	0
_GVINVNEEVEIVGIRPS(ph)TTK_	Rv0685	Tuf	Translation elongation factor Tu	0.195366	0.104349	0.138138	9	8	9	7	376363700	181438950	261391300	151843950
_FPDLNET(ph)KAFDQIDNAPEER_	Rv0685	Tuf	Translation elongation factor Tu	0.220613	0.0141551	0.0242909	0	8	0	7	0	169789000	0	119001800
_T(ph)TVTGVEM(ox)FR_	Rv0685	Tuf	Translation elongation factor Tu	0.232044	0.00107395	0.00272124	7	7	9	4	98484000	97285000	119211200	48440100
_TT(ph)LTAAITK_	Rv0685	Tuf	Translation elongation factor Tu	0.270496	0.0101036	0.0179395	6	3	8	0	214503000	9157500	283233000	0
_TTLT(ph)AAITK_	Rv0685	Tuf	Translation elongation factor Tu	0.308838	1.44914e-05	6.71437e-05	6	2	6	9	134037000	23347400	124386000	90300500
_T(ph)KPHVNIGTIGHVDHGK_	Rv0685	Tuf	Translation elongation factor Tu	0.37726	0.0002643	0.000808692	9	9	9	9	5.74986e+08	464927300	5.37431e+08	377575900
_GQVVTKPGT(ph)TTPHTEFEGQVYILSK_	Rv0685	Tuf	Translation elongation factor Tu	0.394404	0.00119626	0.00296929	4	8	7	6	156323000	243269000	304609000	171055000
_TKPHVNIGT(ph)IGHVDHGK_	Rv0685	Tuf	Translation elongation factor Tu	0.400296	8.58498e-05	0.000312853	7	7	8	9	451875000	340308000	411547750	385467000
_TKPHVNIGTIGHVDHGKT(ph)TLTAAITK_	Rv0685	Tuf	Translation elongation factor Tu	0.522394	1.68198e-06	1.04908e-05	9	7	9	7	6.50762e+08	283577000	6.49829e+08	2.82832e+08		1
_GVINVNEEVEIVGIRPSTT(ph)K_	Rv0685	Tuf	Translation elongation factor Tu	0.705092	5.06284e-05	0.000197837	1	4	4	4	15947000	84906500	177058000	75362000		1
_S(ph)GVLALAQITGLSETGTR_	Rv0686		FIG025093: Probable membrane protein	0.031606	0.675679	0.71923	9	3	9	3	153027350	52064000	96130700	36351500
_YKDS(ph)REHFEM(ox)R_	Rv0700	NusE	SSU ribosomal protein S10p (S20e)	0.0438329	0.178705	0.22094	8	0	7	0	40145800	0	28663800	0
_RPGSIGGCAT(ph)PAR_	Rv0701	RplC	LSU ribosomal protein L3p (L3e)	0.00353515	0.911821	0.927066	6	2	4	0	89876000	924410	42516200	0
_T(ph)GGLVMVR_	Rv0701	RplC	LSU ribosomal protein L3p (L3e)	0.0259039	0.796979	0.826717	8	7	7	5	443844000	91415600	235104000	47666400
_GAVPGRT(ph)GGLVM(ox)VR_	Rv0701	RplC	LSU ribosomal protein L3p (L3e)	0.0397449	0.69944	0.740539	9	9	9	4	768235000	955535000	495737000	284292000
_RPGS(ph)IGGCATPAR_	Rv0701	RplC	LSU ribosomal protein L3p (L3e)	0.0788785	0.160184	0.200951	7	1	9	6	106631000	3283800	108990850	12645400
_GAVPGRT(ph)GGLVMVR_	Rv0701	RplC	LSU ribosomal protein L3p (L3e)	0.0813186	0.0730917	0.101164	9	9	5	8	2.73093e+08	141318250	1.27905e+08	88023550
_T(ph)GGLVM(ox)VR_	Rv0701	RplC	LSU ribosomal protein L3p (L3e)	0.200345	0.219718	0.265903	9	7	9	8	1299797000	138894500	859652000	141810650
_NLPGVHILAPDQLNT(ph)YDVLR_	Rv0702	RplD	LSU ribosomal protein L4p (L1e)	0.0955105	0.00216227	0.00490417	7	0	5	0	49730300	0	30868100	0
_APQFT(ph)GGGVVHGPKPR_	Rv0702	RplD	LSU ribosomal protein L4p (L1e)	0.177827	0.00589966	0.0112777	7	7	4	5	196881000	166209000	116276000	80226000
_GVVM(ox)NPVDHPHGGGEGKT(ph)SGGR_	Rv0704	RplB	LSU ribosomal protein L2p (L8e)	0.112443	0.000172688	0.000569576	6	0	5	0	50567600	0	39985400	0
_VAHIEYDPNRT(ph)AR_	Rv0704	RplB	LSU ribosomal protein L2p (L8e)	0.524041	0.000387627	0.0010996	6	0	4	4	86074000	0	70552000	80288800		0
_LGEFAPT(ph)R_	Rv0705	RpsS	SSU ribosomal protein S19p (S15e)	0.111692	0.0115633	0.0203087	4	0	5	1	43828500	0	43230300	4519500
_SVS(ph)DALDILR_	Rv0706	RplV	LSU ribosomal protein L22p (L17e)	0.0343005	0.177072	0.219759	4	0	4	0	35117300	0	32257300	0
_LLSS(ph)GLER_	Rv0707	RpsC	SSU ribosomal protein S3p (S3e)	0.0854281	0.0210627	0.0339914	5	0	4	0	48477200	0	37228100	0
_AAGGEEAAPDAAAPVEAQSTES(ph)_	Rv0707	RpsC	SSU ribosomal protein S3p (S3e)	0.148957	0.0809165	0.11089	9	5	5	4	113902900	120532000	67635500	79354300
_AVGVS(ph)PGELR_	Rv0709	RpmC	LSU ribosomal protein L29p (L35e)	0.0973204	0.0722508	0.100293	4	0	3	0	35177500	0	30311900	0
_VSLM(ox)ETRPLS(ph)ATKR_	Rv0710	RpsQ	SSU ribosomal protein S17p (S11e)	-0.405908	6.08274e-06	3.21658e-05	3	7	4	7	437210000	826382000	330647000	309283000
_VSLM(ox)ETRPLSAT(ph)KR_	Rv0710	RpsQ	SSU ribosomal protein S17p (S11e)	0.0364389	0.838229	0.863066	6	0	4	2	952640000	0	331807000	47437100
_VSLMET(ph)RPLSATKR_	Rv0710	RpsQ	SSU ribosomal protein S17p (S11e)	0.0478707	0.290025	0.339993	3	1	4	0	26255300	3823400	39343300	0
_VSLM(ox)ET(ph)RPLSATK_	Rv0710	RpsQ	SSU ribosomal protein S17p (S11e)	0.0574621	0.549828	0.597079	8	1	8	2	172885000	30001000	106444000	38344000
_VSLM(ox)ETRPLS(ph)ATK_	Rv0710	RpsQ	SSU ribosomal protein S17p (S11e)	0.105855	0.136659	0.175665	9	3	8	4	115303600	75348000	83593800	58547500
_AGSDPPT(ph)GGPASQAGSDAGASPEHK_	Rv0713		Possible membrane protein	-0.272918	0.000961524	0.0024685	8	4	2	0	79283300	69149000	23900000	0
_S(ph)GGIVTQEAPIHVSNVMVVDSDGKPTR_	Rv0715	RplX	LSU ribosomal protein L24p (L26e)	-0.0654103	0.453366	0.502993	6	1	6	0	232414000	27155000	149776000	0
_SGGIVT(ph)QEAPIHVSNVM(ox)VVDSDGKPTR_	Rv0715	RplX	LSU ribosomal protein L24p (L26e)	-0.0487555	0.737551	0.77415	9	4	8	1	371966000	206527000	253017000	43848000
_S(ph)GGIVTQEAPIHVSNVM(ox)VVDSDGKPTR_	Rv0715	RplX	LSU ribosomal protein L24p (L26e)	0.0993112	0.335736	0.387511	9	9	5	8	1010484000	609695000	353662000	321036500
_NANSAYHDEVS(ph)LPHSK_	Rv0718	RpsH	SSU ribosomal protein S8p (S15Ae)	0.277128	6.82428e-08	6.70709e-07	2	4	2	4	78313000	78503000	63262000	59798000
_NANS(ph)AYHDEVSLPHSK_	Rv0718	RpsH	SSU ribosomal protein S8p (S15Ae)	0.345534	5.6004e-07	4.2907e-06	9	8	7	8	563272000	240589000	401691000	201075000
_TLVSNLVTGVTQGYTT(ph)K_	Rv0719	RplF	LSU ribosomal protein L6p (L9e)	-0.145367	0.152261	0.193129	4	3	3	1	52616900	46627000	27936200	11468000
_TLVS(ph)NLVTGVTQGYTTK_	Rv0719	RplF	LSU ribosomal protein L6p (L9e)	0.0514072	0.014033	0.0241239	9	0	8	0	46864200	0	33839050	0
_FTVS(ph)GIDK_	Rv0719	RplF	LSU ribosomal protein L6p (L9e)	0.0596933	0.035007	0.052809	8	0	7	0	75285300	0	51673000	0
_TLVSNLVTGVTQGYT(ph)TK_	Rv0719	RplF	LSU ribosomal protein L6p (L9e)	0.0802836	0.126296	0.164286	8	6	7	5	120429200	69491700	68886350	39367800
_AAGIDT(ph)VVFDR_	Rv0720	RplR	LSU ribosomal protein L18p (L5e)	-0.0156824	0.676357	0.71923	9	6	9	3	184556000	97955000	113487000	30679900
_VDVSAHKFS(ph)GSAR_	Rv0723	RplO	LSU ribosomal protein L15p (L27Ae)	0.0535153	0.554724	0.600385	4	5	2	3	69982000	31613100	31798500	17550700
_GSPESS(ph)GSQTSPDEKPPR_	Rv0724	SppA	Possible protease IV SppA (endopeptidase IV) (signal peptide peptidase)	0.16439	0.0223528	0.0356546	7	0	6	1	32132200	0	32098400	18075000
_APAAQPAQPGS(ph)AGR_	Rv0730		GCN5-related N-acetyltransferase	0.1389	0.00539142	0.0104291	9	0	9	1	79882050	0	85566775	1044700
_VLLLGPPGAGKGT(ph)QAVK_	Rv0733	Adk	Adenylate kinase (EC 2.7.4.3)	0.210658	0.000898957	0.00233249	5	1	6	3	60128500	4961600	67886600	17753300
_LGIPQIS(ph)TGELFR_	Rv0733	Adk	Adenylate kinase (EC 2.7.4.3)	0.425433	0.00025819	0.000798972	9	6	9	6	821449900	299708000	773689200	254646000
_AAAAPGTS(ph)SLSLDEIAESVIR_	Rv0734	MapA	Methionine aminopeptidase (EC 3.4.11.18)	-0.110589	0.134426	0.17347	4	2	4	0	27283800	24700700	22210000	0
_AGQPVSLSPT(ph)EFTLLR_	Rv0757	PhoP	DNA-binding response regulator	0.302503	0.0860447	0.117257	3	1	4	1	200620000	11426000	248849000	15490000
_RVVDVSDPGGPVTAAVS(ph)TGR_	Rv0798c	Cfp29	Encapsulating protein for a DyP-type peroxidase or ferritin-like protein oligomers	0.118949	0.000907102	0.00234737	0	5	0	7	0	102551000	0	92848800
_VVDVSDPGGPVT(ph)AAVSTGR_	Rv0798c	Cfp29	Encapsulating protein for a DyP-type peroxidase or ferritin-like protein oligomers	0.137203	0.0395612	0.058768	8	3	7	6	94459900	54228000	67421700	81096900
_VVDVSDPGGPVTAAVS(ph)TGR_	Rv0798c	Cfp29	Encapsulating protein for a DyP-type peroxidase or ferritin-like protein oligomers	0.139825	0.0187676	0.0309506	9	9	9	9	254550000	302275000	192390700	205889000
_DLLGFVDGTENPS(ph)GPIAIK_	Rv0799c		Predicted dye-decolorizing peroxidase (DyP), encapsulated subgroup	0.00850371	0.814074	0.843551	6	0	5	0	67969200	0	40350000	0
_YSSPQT(ph)DFQR_	Rv0810c		Conserved hypothetical protein	-0.255811	0.0221543	0.035396	9	9	7	1	390629100	218965600	135386000	29951000
_LDKPGGGLS(ph)GGQQQR_	Rv0820	PhoT	Phosphate transport ATP-binding protein PstB (TC 3.A.1.7.1)	0.0776943	0.013211	0.0228208	8	1	6	3	47412300	3104100	33161300	7802200
_KVLDDT(ph)AESSLR_	Rv0820	PhoT	Phosphate transport ATP-binding protein PstB (TC 3.A.1.7.1)	0.949505	4.05031e-06	2.25197e-05	1	7	3	8	40050000	210442400	120936000	359556000		1
_VHDDADDQQDT(ph)EAIAIPAHSLEFLSELPDLR_	Rv0822c		Cell envelope-associated transcriptional attenuator LytR-CpsA-Psr, subfamily A1 (as in PMID19099556)	-0.0614486	0.39591	0.44793	8	9	6	3	140614900	234009500	67445200	47482000
_HVAPEPEPS(ph)GR_	Rv0822c		Cell envelope-associated transcriptional attenuator LytR-CpsA-Psr, subfamily A1 (as in PMID19099556)	-0.0370549	0.0297445	0.046085	9	0	1	0	17243700	0	744130	0
_HPTTDSLTES(ph)ANR_	Rv0831c		Conserved protein	0.0594136	0.0489509	0.0713012	2	0	7	1	7947300	0	28593600	529850
_HPT(ph)TDSLTESANR_	Rv0831c		Conserved protein	0.0829919	0.0270469	0.0423779	5	4	7	2	31231000	13776300	39227100	7908500
_FTPGGLVLT(ph)EWQGAAVYR_	Rv0831c		Conserved protein	0.0919833	0.139917	0.179131	5	0	3	0	64063500	0	52754000	0
_ELQPGKS(ph)LIVR_	Rv0831c		Conserved protein	0.286015	0.000159006	0.00053166	9	9	9	9	232174100	200882850	214736400	181043600
_AAVLASGM(ox)PVT(ph)SGGVQLNR_	Rv0859	FadA	3-ketoacyl-CoA thiolase [isoleucine degradation] (EC 2.3.1.16)	0.681861	1.99695e-13	6.9394e-12	2	0	4	3	44185000	0	93199000	37860300		1
_FLPPESLLS(ph)_	Rv0860	FadB	Enoyl-CoA hydratase [isoleucine degradation] (EC 4.2.1.17) / 3-hydroxyacyl-CoA dehydrogenase (EC 1.1.1.35) / 3-hydroxybutyryl-CoA epimerase (EC 5.1.2.3)	0.0351452	0.0781551	0.107408	6	0	6	0	25150000	0	23989500	0
_S(ph)GLWPGLR_	Rv0860	FadB	Enoyl-CoA hydratase [isoleucine degradation] (EC 4.2.1.17) / 3-hydroxyacyl-CoA dehydrogenase (EC 1.1.1.35) / 3-hydroxybutyryl-CoA epimerase (EC 5.1.2.3)	0.040741	0.0132281	0.0228208	7	0	8	0	32526600	0	27524800	0
_M(ox)PGGTPSSPGLAAILPS(ph)FPSNLR_	Rv0860	FadB	Enoyl-CoA hydratase [isoleucine degradation] (EC 4.2.1.17) / 3-hydroxyacyl-CoA dehydrogenase (EC 1.1.1.35) / 3-hydroxybutyryl-CoA epimerase (EC 5.1.2.3)	0.22393	0.00079462	0.0020953	7	1	4	3	70017400	6966100	41957200	25142700
_M(ox)PGGTPSSPGLAAILPSFPS(ph)NLRK_	Rv0860	FadB	Enoyl-CoA hydratase [isoleucine degradation] (EC 4.2.1.17) / 3-hydroxyacyl-CoA dehydrogenase (EC 1.1.1.35) / 3-hydroxybutyryl-CoA epimerase (EC 5.1.2.3)	0.234546	0.0146275	0.0249656	6	3	5	4	93715600	46133000	80767700	55879700
_M(ox)PGGTPS(ph)SPGLAAILPSFPSNLR_	Rv0860	FadB	Enoyl-CoA hydratase [isoleucine degradation] (EC 4.2.1.17) / 3-hydroxyacyl-CoA dehydrogenase (EC 1.1.1.35) / 3-hydroxybutyryl-CoA epimerase (EC 5.1.2.3)	0.236515	0.000552125	0.00151048	9	6	8	4	125788350	126340000	9.0248e+07	89179500
_M(ox)PGGT(ph)PSSPGLAAILPSFPSNLR_	Rv0860	FadB	Enoyl-CoA hydratase [isoleucine degradation] (EC 4.2.1.17) / 3-hydroxyacyl-CoA dehydrogenase (EC 1.1.1.35) / 3-hydroxybutyryl-CoA epimerase (EC 5.1.2.3)	0.475252	4.53554e-07	3.61728e-06	2	2	3	4	21319000	34049000	45740400	71423000
_M(ox)PGGTPSS(ph)PGLAAILPSFPSNLR_	Rv0860	FadB	Enoyl-CoA hydratase [isoleucine degradation] (EC 4.2.1.17) / 3-hydroxyacyl-CoA dehydrogenase (EC 1.1.1.35) / 3-hydroxybutyryl-CoA epimerase (EC 5.1.2.3)	0.509122	6.10966e-05	0.000234043	6	6	3	2	145706000	81816100	102834000	46453000	1
_SSALPT(ph)GVEALK_	Rv0871	CspB	Cold shock protein CspC	-0.431071	0.0015645	0.0037038	9	6	8	3	572626000	304270000	182614000	75686000
_LIEPPPS(ph)LSRPR_	Rv0871	CspB	Cold shock protein CspC	0.222432	4.37345e-08	4.44327e-07	6	4	3	5	110377000	71030000	54969000	74978500
_LIEPPPSLS(ph)RPR_	Rv0871	CspB	Cold shock protein CspC	0.382483	2.63775e-05	0.000112567	2	2	6	4	25894900	30499000	84800400	44497000
_AQQT(ph)QVTEEQAR_	Rv0873	FadE10	Acyl-CoA dehydrogenase, short-chain specific (EC 1.3.99.2)	0.0407288	0.00460735	0.00919626	6	0	6	0	11306100	0	13661000	0
_FLTVSPSS(ph)EAKL_	Rv0873	FadE10	Acyl-CoA dehydrogenase, short-chain specific (EC 1.3.99.2)	0.0847536	0.153105	0.193721	4	1	4	1	31459900	10041000	35046500	4596900
_FLTVSPS(ph)SEAKL_	Rv0873	FadE10	Acyl-CoA dehydrogenase, short-chain specific (EC 1.3.99.2)	0.171366	0.000557396	0.00151787	2	0	6	0	19215500	0	66313900	0
_LEQLQTLTTTAAALFGT(ph)SHR_	Rv0884c	SerC	Phosphoserine aminotransferase (EC 2.6.1.52)	0.0991752	0.00138844	0.00336058	8	0	5	0	76340850	0	43798250	0
_ADTDDT(ph)ATLR_	Rv0896	GltA2	Citrate synthase (si) (EC 2.3.3.1)	0.0448886	0.435431	0.486982	9	0	9	0	116346500	0	88567900	0
_KPTDS(ph)ETLAHIR_	Rv0898c		Conserved hypothetical protein	-0.223788	0.0257981	0.0406174	6	6	1	3	228657000	118017000	17779000	28077200
_VVAPDAFFQFPTS(ph)K_	Rv0905	EchA6	Enoyl-CoA hydratase (EC 4.2.1.17)	0.202502	0.234674	0.282247	9	3	9	5	469913200	17942750	370630850	30125350
_SDAVPQVGS(ph)QFGPYQLLR_	Rv0931c	PknD	Serine/threonine-protein kinase pknD (EC 2.7.11.1)	0.0785237	0.15494	0.195788	3	1	5	1	23878300	9379800	43764950	4742100
_WS(ph)PGDSATVAGPLAADSR_	Rv0931c	PknD	Serine/threonine-protein kinase pknD (EC 2.7.11.1)	0.101379	0.000229626	0.00072541	4	0	3	0	48358100	0	36592000	0
_LIAAHLM(ox)DPAPQPS(ph)QLRPGR_	Rv0931c	PknD	Serine/threonine-protein kinase pknD (EC 2.7.11.1)	0.150608	0.0332315	0.0505081	7	0	8	0	116585400	0	129403900	0
_WSPGDS(ph)ATVAGPLAADSR_	Rv0931c	PknD	Serine/threonine-protein kinase pknD (EC 2.7.11.1)	0.200188	0.10132	0.134678	3	2	4	2	77019200	32751000	76321000	25822000
_RGDNATLLATPADTGLSQSESGIAGAGTGPPT(ph)PGAAR_	Rv0931c	PknD	Serine/threonine-protein kinase pknD (EC 2.7.11.1)	0.264763	1.95528e-05	8.76724e-05	5	0	6	0	103732000	0	134089000	0
_FM(ox)SAGDLAIAAHDALTTSEQHQAT(ph)TILR_	Rv0931c	PknD	Serine/threonine-protein kinase pknD (EC 2.7.11.1)	0.307716	0.00239344	0.0053291	8	3	7	2	127095200	49525000	122427400	36309000
_GGNWPS(ph)QTGHSPAVPNALQASLGHAVPPAGNK_	Rv0931c	PknD	Serine/threonine-protein kinase pknD (EC 2.7.11.1)	0.520651	3.46437e-05	0.000139869	1	0	7	0	18901000	0	185220000	0		0
_YPDATTGT(ph)AVR_	Rv0932c	PstS2	Phosphate ABC transporter, periplasmic phosphate-binding protein PstS (TC 3.A.1.7.1)	0.0780801	0.0205103	0.0332952	5	0	6	0	37748200	0	46654000	0
_YVAGLS(ph)GDVK_	Rv0933	PstB	Phosphate transport ATP-binding protein PstB (TC 3.A.1.7.1)	0.131687	0.00220891	0.00495764	1	9	2	6	21297000	154317000	33732000	73027800
_SDGSGDT(ph)FLFTQYLSK_	Rv0934	PstS1	Phosphate ABC transporter, periplasmic phosphate-binding protein PstS (TC 3.A.1.7.1)	-0.0229763	0.735363	0.772687	8	2	8	1	127071350	31988000	86599850	8156600
_GLM(ox)NIALAISAQQVNYNLPGVS(ph)EHLK_	Rv0934	PstS1	Phosphate ABC transporter, periplasmic phosphate-binding protein PstS (TC 3.A.1.7.1)	0.0129939	0.844854	0.868049	3	0	4	0	63504000	0	53269100	0
_TWDDPQIAALNPGVNLPGT(ph)AVVPLHR_	Rv0934	PstS1	Phosphate ABC transporter, periplasmic phosphate-binding protein PstS (TC 3.A.1.7.1)	0.0522745	0.100323	0.133536	6	0	3	0	51268900	0	26840300	0
_S(ph)DGSGDTFLFTQYLSK_	Rv0934	PstS1	Phosphate ABC transporter, periplasmic phosphate-binding protein PstS (TC 3.A.1.7.1)	0.18929	0.000209296	0.000672095	9	4	9	7	253119500	66412000	220444000	75295900
_M(ox)TPAPT(ph)QPIPILVGGHADAALR_	Rv0940c		Hydride transferase 1 (Fragment)	0.0523554	0.433492	0.485372	7	9	9	4	165155000	204510000	153380500	69763000
_SIAEQGHLPAEVLDT(ph)AAVTIAK_	Rv0951	SucC	Succinyl-CoA ligase [ADP-forming] beta chain (EC 6.2.1.5)	-0.0807092	0.197508	0.242034	7	2	5	0	80194800	29849000	43371200	0
_VIVQGIT(ph)GSEATVHTAR_	Rv0952	SucD	Succinyl-CoA ligase [ADP-forming] alpha chain (EC 6.2.1.5)	0.0109954	0.915498	0.929833	3	6	3	3	69548500	164624000	59211000	49767000
_TM(ox)GHAGAIVSGSS(ph)GTAAAK_	Rv0952	SucD	Succinyl-CoA ligase [ADP-forming] alpha chain (EC 6.2.1.5)	0.119166	0.388652	0.440744	7	1	5	2	305711800	2476500	166743950	34585700
_VIVQGITGS(ph)EATVHTAR_	Rv0952	SucD	Succinyl-CoA ligase [ADP-forming] alpha chain (EC 6.2.1.5)	0.143237	0.477284	0.526528	9	1	8	1	264693400	61742000	1.67173e+08	58027000
_VGKT(ph)PSATAALAR_	Rv0952	SucD	Succinyl-CoA ligase [ADP-forming] alpha chain (EC 6.2.1.5)	0.155098	0.000415906	0.00115953	9	6	9	8	140410050	92424200	114871200	96079800
_T(ph)M(ox)GHAGAIVSGSSGTAAAK_	Rv0952	SucD	Succinyl-CoA ligase [ADP-forming] alpha chain (EC 6.2.1.5)	0.209473	0.00979342	0.0174205	9	6	9	9	168071950	81730150	1.32901e+08	121269600
_TM(ox)GHAGAIVSGS(ph)SGTAAAK_	Rv0952	SucD	Succinyl-CoA ligase [ADP-forming] alpha chain (EC 6.2.1.5)	0.291938	0.0156232	0.0262665	7	7	9	9	299549750	1.21026e+08	338920050	1.40016e+08
_TM(ox)GHAGAIVS(ph)GSSGTAAAK_	Rv0952	SucD	Succinyl-CoA ligase [ADP-forming] alpha chain (EC 6.2.1.5)	0.393709	0.0192264	0.0315469	5	0	4	1	250496000	0	164541000	10813000
_TPS(ph)ATAALAR_	Rv0952	SucD	Succinyl-CoA ligase [ADP-forming] alpha chain (EC 6.2.1.5)	0.553183	0.00325658	0.00685856	8	7	8	8	1041690000	427140000	850048500	559296000		0
_NHPS(ph)AAVVTDPLGYHGVLAALR_	Rv0957	PurH	IMP cyclohydrolase (EC 3.5.4.10) / Phosphoribosylaminoimidazolecarboxamide formyltransferase (EC 2.1.2.3)	-0.00546075	0.941351	0.954098	9	3	8	0	113036000	46706100	91601100	0
_AS(ph)DTDRIQIAQLLAYAAEQGR_	Rv0966c		Conserved protein	-0.212806	0.0309057	0.0477321	7	2	3	0	64099080	30743200	1.79886e+07	0
_FTPALT(ph)GPHAR_	Rv0967	CsoR	Copper-sensitive operon repressor; CsoR P on T93 (prot=119aas)	-1.89549	2.36415e-15	1.48255e-13	9	9	9	9	2724290000	2870885000	452257500	242358000		1
_KGEVEQPGDT(ph)QVVLLTEIR_	Rv0985c	MscL	Large-conductance mechanosensitive channel	0.0899164	0.149199	0.189518	5	2	7	3	63368900	23272700	66707800	20954600
_AAVPSGAST(ph)GEHEAVELR_	Rv1023	Eno	Enolase (EC 4.2.1.11)	0.222909	0.00461231	0.00919626	2	0	5	0	51731000	0	101449000	0
_AAVPS(ph)GASTGEHEAVELR_	Rv1023	Eno	Enolase (EC 4.2.1.11)	0.324199	0.000199202	0.000648238	8	6	6	7	155752750	264242000	96982650	295773000
_AAVPSGAS(ph)TGEHEAVELR_	Rv1023	Eno	Enolase (EC 4.2.1.11)	0.340502	6.53511e-05	0.000249359	0	3	2	5	0	110938000	40808000	119115500
_TS(ph)KDFDTVAR_	Rv1045		Hypothetical protein	0.15225	0.652396	0.697561	9	8	9	4	2192342950	242454050	2182041000	54956400
_T(ph)SKDFDTVAR_	Rv1045		Hypothetical protein	1.22179	0.00487145	0.00961444	4	2	2	6	904710000	99031000	619928000	533811400		0
_DAQVFEFGT(ph)APGSAVVK_	Rv1057		surface antigen, putative	0.0139327	0.902728	0.919742	6	1	5	1	178376000	16066000	66453300	22500000
_ATATTISQM(ox)SAS(ph)AAR_	Rv1070c	EchA8	3-methylthioacryloyl-CoA hydratase 2 (DmdD2)	0.14848	0.0003598	0.00104223	0	3	0	6	0	18050700	0	32795900
_VVAVALGYDFLPGTT(ph)VNR_	Rv1074c	FadA3	3-ketoacyl-CoA thiolase (EC 2.3.1.16) @ Acetyl-CoA acetyltransferase (EC 2.3.1.9)	0.175944	3.61942e-07	2.95941e-06	1	3	1	3	33284000	39200000	31517000	30119100
_T(ph)M(ox)PTESYTPWITR_	Rv1078	Pra	Proline-rich antigen homolog	0.0136197	0.846881	0.869214	7	7	9	4	196425000	137704000	148793000	46321000
_QGTIGSS(ph)IGK_	Rv1078	Pra	Proline-rich antigen homolog	0.0875751	0.0928429	0.125119	4	0	6	0	47707200	0	59458200	0
_TM(ox)PTES(ph)YTPWITR_	Rv1078	Pra	Proline-rich antigen homolog	0.198162	0.00259575	0.00570128	1	4	2	5	28821000	60811000	52442000	72375000
_VVSETTGQPIGFGM(ox)S(ph)VVR_	Rv1078	Pra	Proline-rich antigen homolog	0.294795	0.00189935	0.00435866	4	7	7	8	244227000	232735000	266342000	222960000
_SEDRT(ph)GHQGISGPATR_	Rv1079	MetB	Cystathionine gamma-lyase (EC 4.4.1.1)	0.0083261	0.436047	0.487111	8	0	9	0	11988580	0	10506790	0
_TGHQGIS(ph)GPATR_	Rv1079	MetB	Cystathionine gamma-lyase (EC 4.4.1.1)	0.0288665	0.0650199	0.0915548	4	0	5	0	6132800	0	7656535	0
_SDS(ph)ETFLIATR_	Rv1080c	GreA	Transcription elongation factor GreA	0.0947659	0.0762761	0.105123	6	0	4	1	49686300	0	21584300	4349900
_IEHDT(ph)M(ox)GEVR_	Rv1098c	Fum	Fumarate hydratase class II (EC 4.2.1.2)	0.0709053	0.0204508	0.0332753	4	0	5	0	7864400	0	13666660	0
_THAT(ph)VPVSQLGYEACR_	Rv1107c	XseB	Exodeoxyribonuclease VII small subunit (EC 3.1.11.6)	0.179257	0.0148818	0.0251826	8	1	7	1	137753000	5068600	113157000	11180000
_ARPSEPTNPT(ph)HHPISQVR_	Rv1111c		INTEGRAL MEMBRANE PROTEIN (Rhomboid family)	0.174402	0.0224859	0.0358082	0	5	0	2	0	89658000	0	33229700
_ARPSEPT(ph)NPTHHPISQVR_	Rv1111c		INTEGRAL MEMBRANE PROTEIN (Rhomboid family)	0.279517	0.014651	0.0249656	9	9	9	9	426772300	5.49615e+08	448329850	347089950
_SYQPSEPS(ph)GPAEPVNR_	Rv1111c		INTEGRAL MEMBRANE PROTEIN (Rhomboid family)	0.609953	1.04552e-12	2.99204e-11	9	7	8	9	264247000	257467000	305096000	381264000	1
_VSPVS(ph)DGLDR_	Rv1133c	MetE	5-methyltetrahydropteroyltriglutamate--homocysteine methyltransferase (EC 2.1.1.14)	-0.122692	0.0359533	0.0539022	8	3	9	0	93852000	28962600	47753695	0
_T(ph)SRSELEAVAATLR_	Rv1133c	MetE	5-methyltetrahydropteroyltriglutamate--homocysteine methyltransferase (EC 2.1.1.14)	-0.0294603	0.448088	0.498844	7	0	5	0	67993700	0	28948200	0
_TSRS(ph)ELEAVAATLR_	Rv1133c	MetE	5-methyltetrahydropteroyltriglutamate--homocysteine methyltransferase (EC 2.1.1.14)	0.00751143	0.945332	0.956141	0	7	2	3	0	79986950	40636600	19929000
_IEAIVAS(ph)GAHR_	Rv1133c	MetE	5-methyltetrahydropteroyltriglutamate--homocysteine methyltransferase (EC 2.1.1.14)	0.0825274	0.00296259	0.00633538	3	2	2	1	35496100	18203900	24710000	6621400
_VPSAEEM(ox)ADS(ph)LR_	Rv1133c	MetE	5-methyltetrahydropteroyltriglutamate--homocysteine methyltransferase (EC 2.1.1.14)	0.165919	0.0923635	0.124819	0	6	0	6	0	180151000	0	134579900
_VS(ph)PVSDGLDR_	Rv1133c	MetE	5-methyltetrahydropteroyltriglutamate--homocysteine methyltransferase (EC 2.1.1.14)	0.779106	1.01786e-06	7.02394e-06	3	1	8	6	115331000	7152200	464572000	68554200	1
_VGM(ox)T(ph)ENDPQAVK_	Rv1177	FdxC	Ferredoxin	0.026624	0.0982146	0.130908	4	1	7	1	13935400	346630	21459000	350690
_SDS(ph)SVLSLLR_	Rv1185c	FadD21	Long-chain-fatty-acid--CoA ligase (EC 6.2.1.3)	0.0271376	0.136215	0.175546	4	0	3	0	11454600	0	10872400	0
_SHGLNVADLVLVPPGSIPT(ph)TTSGK_	Rv1185c	FadD21	Long-chain-fatty-acid--CoA ligase (EC 6.2.1.3)	0.336089	0.00489448	0.00964035	4	1	4	2	52664900	10973000	46569800	35261000
_LLHLPGES(ph)HLAGLGR_	Rv1191		putative RNA polymerase sigma factor	0.236203	8.64545e-05	0.000313882	9	9	9	7	257405000	164720000	195243100	122773300
_VPANLGT(ph)EPLR_	Rv1194c		Regulator of polyketide synthase expression	-0.193089	0.0233839	0.0370562	8	8	5	2	162505000	187472000	54405400	31374000
_AGGGLS(ph)GVLR_	Rv1196	PPE18	PPE family protein	0.100188	0.156384	0.196845	8	0	4	0	78243400	0	43484300	0
_LVVELT(ph)PDEAAALGDELKGVTS_	Rv1211		Conserved protein	0.0448434	0.337738	0.38936	8	0	8	0	85350600	0	68181800	0
_TGDGPLEAT(ph)KEGR_	Rv1211		Conserved protein	0.151705	0.0310122	0.0478208	7	5	8	4	112368800	32908550	95779200	27276550
_T(ph)GDGPLEATK_	Rv1211		Conserved protein	0.160598	0.0524266	0.0756841	7	0	8	0	97650600	0	115154800	0
_AALRDS(ph)HPIR_	Rv1222	RseA	Anti-sigma factor RseA	-0.0793505	0.512166	0.56056	9	0	9	0	160051300	0	75190900	0
_QVPGST(ph)PAAAGAGR_	Rv1234		Probable transmembrane protein	0.0627352	0.0156773	0.0263	7	0	4	0	50482600	0	23064000	0
_GAS(ph)SAASAASATIDAAR_	Rv1240	Mdh	Malate dehydrogenase (EC 1.1.1.37)	0.27721	0.00412853	0.00838634	9	1	8	1	133245100	13168000	119177800	26819000
_ERFS(ph)ALTR_	Rv1240	Mdh	Malate dehydrogenase (EC 1.1.1.37)	0.299563	4.18325e-06	2.31267e-05	6	1	6	6	90152700	10665000	88515600	49862800
_GASSAAS(ph)AASATIDAAR_	Rv1240	Mdh	Malate dehydrogenase (EC 1.1.1.37)	0.47444	1.94284e-10	3.43707e-09	1	0	3	3	12051000	0	23657000	26007900
_AAVS(ph)EIKDFTEIK_	Rv1248c	Kgd	Dihydrolipoamide succinyltransferase component (E2) of 2-oxoglutarate dehydrogenase complex (EC 2.3.1.61) / 2-oxoglutarate dehydrogenase E1 component (EC 1.2.4.2)	0.284596	0.000140829	0.000474141	8	3	8	5	95083600	39633900	99624900	68210800
_REPEEDCDT(ph)QPLR_	Rv1250		EmrB/QacA family drug resistance transporter	-0.249237	0.000103087	0.000366072	8	9	1	1	77116300	72315800	2719900	5199700
_T(ph)SRPIPVVVLTR_	Rv1261c		Conserved protein	-0.0162227	0.83498	0.862458	9	8	9	7	255477000	92877200	156680000	43004700
_IPGAPPS(ph)LLLHTTGAK_	Rv1261c		Conserved protein	0.123524	0.00289535	0.00626373	8	0	7	0	54232700	0	42750900	0
_DASVAGS(ph)QQADGVATTK_	Rv1270c	LprA	Lipoprotein LprA	0.017348	0.498235	0.547159	0	6	0	3	0	32180500	0	10845300
_AGKTT(ph)ILQDIANAITR_	Rv1297	Rho	Transcription termination factor Rho	0.123612	1.01676e-05	4.92194e-05	2	4	2	2	31795000	33712700	31409000	13954000
_AGKT(ph)TILQDIANAITR_	Rv1297	Rho	Transcription termination factor Rho	0.159142	0.00699951	0.0131732	9	2	8	4	58013450	16063900	52610200	22371700
_VFPAVDVNPS(ph)GTR_	Rv1297	Rho	Transcription termination factor Rho	0.260001	0.000793531	0.0020953	9	2	8	2	138301700	25799000	144398000	21044200
_IVVEVCSQCHPFYT(ph)GK_	Rv1298	RpmE	LSU ribosomal protein L31p	-0.869747	3.46532e-13	1.16267e-11	9	6	8	0	520611000	209806500	94151700	0		1
_VLRPGPVS(ph)TER_	Rv1301		YrdC/Sua5 family protein, required for threonylcarbamoyladenosine (t(6)A) formation in tRNA	0.3067	1.92326e-07	1.73271e-06	9	6	9	8	156236000	66369250	161575000	96370050
_VGAPT(ph)LEVLR_	Rv1307	AtpH	ATP synthase B' chain (EC 3.6.3.14) / ATP synthase delta chain (EC 3.6.3.14)	0.167527	0.000125055	0.000429961	6	0	5	1	42969100	0	52916900	5293300
_LDLS(ph)QYR_	Rv1308	AtpA	ATP synthase alpha chain (EC 3.6.3.14)	0.0359542	0.299232	0.349523	8	0	7	0	94787700	0	61050500	0
_ALELQAPS(ph)VVHR_	Rv1308	AtpA	ATP synthase alpha chain (EC 3.6.3.14)	0.299958	6.31264e-08	6.26755e-07	9	9	9	9	234607200	262386000	241738500	208850500
_VYAALLESAAS(ph)ELASR_	Rv1309	AtpG	ATP synthase gamma chain (EC 3.6.3.14)	0.0207356	0.638769	0.684496	3	1	5	0	21847300	8391800	34145100	0
_NFGGT(ph)SVFAGVGER_	Rv1310	AtpD	ATP synthase beta chain (EC 3.6.3.14)	-0.138206	0.128004	0.165976	3	2	6	0	85696000	27202000	80652800	0
_FTQAGS(ph)EVSTLLGR_	Rv1310	AtpD	ATP synthase beta chain (EC 3.6.3.14)	0.111185	0.0053074	0.0103282	4	0	4	0	37413400	0	40571600	0
_SIS(ph)VPVGEGVK_	Rv1310	AtpD	ATP synthase beta chain (EC 3.6.3.14)	0.146525	0.00296122	0.00633538	0	3	2	2	0	38112000	40597700	19616000
_TISLQPT(ph)DGLVR_	Rv1310	AtpD	ATP synthase beta chain (EC 3.6.3.14)	0.180694	0.00637631	0.0120939	8	4	8	4	160167600	65352000	142215900	45907900
_FEHWS(ph)IHR_	Rv1310	AtpD	ATP synthase beta chain (EC 3.6.3.14)	0.211122	8.0218e-05	0.000295024	9	7	9	9	278655000	132495000	257433000	117657200
_FLSQNM(ox)M(ox)AAEQFTGQPGST(ph)VPVK_	Rv1310	AtpD	ATP synthase beta chain (EC 3.6.3.14)	0.381149	2.41206e-06	1.41381e-05	9	6	6	6	260128000	135095500	180878000	122418500
_LPET(ph)PAYGSWLLGR_	Rv1318c		Adenylate cyclase (EC 4.6.1.1)	-0.237468	6.19772e-07	4.60935e-06	4	2	1	0	50407900	16674100	5001800	0
_S(ph)LAYLVPAIIR_	Rv1329c	DinG	DinG family ATP-dependent helicase YoaA	0.104142	0.551045	0.597733	7	9	9	8	354377000	172700700	361882500	94675200
_SGIAPVTIDLSAVTHLGS(ph)AGVGALAAACDR_	Rv1364c		Serine phosphatase RsbU, regulator of sigma subunit	0.261017	0.0926901	0.125087	6	7	7	7	217056000	201535300	187511400	177380000
_IASM(ox)T(ph)KPVTVAAAM(ox)SLVDEGK_	Rv1367c		Beta-lactamase class C and other penicillin binding proteins	0.377137	0.000303734	0.000914963	5	0	4	0	155925000	0	146956000	0
_IAS(ph)M(ox)TKPVTVAAAM(ox)SLVDEGK_	Rv1367c		Beta-lactamase class C and other penicillin binding proteins	0.70463	2.6369e-06	1.5272e-05	1	4	7	8	38130000	74184300	168689850	181056500	1
_AQEIM(ox)TELEIAPT(ph)RR_	Rv1388	MihF	integration host factor	-0.522527	3.44026e-07	2.86101e-06	9	9	8	8	777028500	515816000	215367050	144849550		1
_AQEIMTELEIAPT(ph)RR_	Rv1388	MihF	integration host factor	-0.238431	7.00019e-08	6.81119e-07	9	3	9	0	240425500	31620800	101418550	0
_MKVS(ph)ALLEALPK_	Rv1388	MihF	integration host factor	0.0335264	0.104274	0.138138	9	0	8	0	55883100	0	42054600	0
_RGGT(ph)NLTQVLK_	Rv1388	MihF	integration host factor	0.0877285	0.140777	0.179758	8	5	8	4	188922000	48307300	138311400	28379400
_RGGTNLT(ph)QVLK_	Rv1388	MihF	integration host factor	0.169032	0.00109586	0.00275523	9	8	9	6	383497000	140589000	312782000	72311600
_DAES(ph)DEVLGK_	Rv1388	MihF	integration host factor	0.211135	0.00568225	0.0109245	3	0	5	0	80619000	0	109947000	0
_M(ox)KVS(ph)ALLEALPK_	Rv1388	MihF	integration host factor	0.214822	0.000558477	0.00151787	8	8	8	8	315720000	146783700	241354000	115773800
_GGTNLTQVLKDAES(ph)DEVLGK_	Rv1388	MihF	integration host factor	0.217378	0.00427147	0.00862269	7	3	6	4	69968600	44809000	57678100	55545000
_GGTNLT(ph)QVLK_	Rv1388	MihF	integration host factor	0.253576	0.0420919	0.0622423	9	9	9	8	787832000	320477000	713929100	187947000
_GGT(ph)NLTQVLK_	Rv1388	MihF	integration host factor	0.446806	0.000263167	0.000807863	9	9	9	9	326827100	193774000	465885000	152961550
_SVGEGPDT(ph)KPTAR_	Rv1389	Gmk	Guanylate kinase (EC 2.7.4.8)	0.181098	0.0030151	0.00641946	9	0	9	0	116557450	0	121175150	0
_GVEGPPT(ph)IELLR_	Rv1391	Dfp	Phosphopantothenoylcysteine decarboxylase (EC 4.1.1.36) / Phosphopantothenoylcysteine synthetase (EC 6.3.2.5)	0.00693603	0.856125	0.87593	0	5	0	3	0	47429100	0	16824000
_HGGGAFSGKDPS(ph)KVDR_	Rv1392	MetK	S-adenosylmethionine synthetase (EC 2.5.1.6)	0.0104472	0.437722	0.488421	4	0	5	0	8372000	0	8429170	0
_VLNTVLDDLAHETLDAS(ph)TVR_	Rv1392	MetK	S-adenosylmethionine synthetase (EC 2.5.1.6)	0.187047	0.00731021	0.0135594	9	1	9	2	152449400	15759000	133916100	18974800
_IAVAGDS(ph)AGGTIAAVIAQR_	Rv1400c	LipI	Esterase/lipase	0.129745	0.127124	0.165143	9	7	9	8	5.90596e+08	394204500	3.8331e+08	330771500
_TLSGDLTT(ph)NPTAATGNVK_	Rv1411c	LprG	Lipoprotein LprG	0.243155	0.00476716	0.00942774	6	3	5	6	84491000	64742000	65432800	90537000
_IPGLS(ph)LK_	Rv1411c	LprG	Lipoprotein LprG	0.26789	0.00097075	0.00248563	9	9	9	9	257167000	121287200	224009000	119703600
_TLSGDLT(ph)TNPTAATGNVK_	Rv1411c	LprG	Lipoprotein LprG	0.412432	4.71351e-07	3.7005e-06	5	4	6	7	70881200	54552000	108009650	104508150
_DVGASEPPVAAT(ph)QEIPIDGGRPR_	Rv1422		Conserved hypothetical protein	0.0453056	0.52638	0.574179	9	9	9	9	850286150	916763000	487802600	610434500
_ALEILGDTVPEHLAS(ph)AGK_	Rv1423	WhiA	Probable transcriptional regulatory protein WhiA	0.262956	1.33712e-05	6.22498e-05	2	1	8	1	14494700	8814100	75724250	5453000
_VPIPTGSVT(ph)DLTVDLSTR_	Rv1436	Gap	NAD-dependent glyceraldehyde-3-phosphate dehydrogenase (EC 1.2.1.12)	0.0197815	0.655133	0.69972	6	1	5	0	65217000	8255000	44078600	0
_YYDAPIVSSDIVTDPHS(ph)SIFDSGLTK_	Rv1436	Gap	NAD-dependent glyceraldehyde-3-phosphate dehydrogenase (EC 1.2.1.12)	0.0851947	0.0564544	0.080661	5	0	7	0	76349000	0	90841600	0
_VPIPT(ph)GSVTDLTVDLSTR_	Rv1436	Gap	NAD-dependent glyceraldehyde-3-phosphate dehydrogenase (EC 1.2.1.12)	0.102169	0.00419769	0.00850907	5	0	7	0	29290300	0	47782900	0
_VPIPTGS(ph)VTDLTVDLSTR_	Rv1436	Gap	NAD-dependent glyceraldehyde-3-phosphate dehydrogenase (EC 1.2.1.12)	0.163246	0.000621069	0.00167861	9	0	9	2	81127550	0	68897600	17353000
_AAALNIVPT(ph)STGAAK_	Rv1436	Gap	NAD-dependent glyceraldehyde-3-phosphate dehydrogenase (EC 1.2.1.12)	0.942265	1.16799e-08	1.35292e-07	2	2	1	3	166475000	42700000	96721000	78583000		1
_TVTPEGDT(ph)KTIVR_	Rv1443c		Unknown protein	-0.0862029	0.120426	0.157492	9	4	6	1	74488300	52176200	30709500	11109000
_VQRPLWAS(ph)TGVK_	Rv1448c	Tal	Transaldolase (EC 2.2.1.2)	0.157115	0.00260203	0.0057022	9	1	9	4	122266800	2421400	107813400	19651000
_IQFTPDLVPT(ph)DIIGTR_	Rv1479	MoxR1	COG0714: MoxR-like ATPases	0.318635	0.00310621	0.00659901	7	5	5	7	38695000	259472000	23225000	384663000
_VINANLT(ph)GAFR_	Rv1483	FabG1	3-oxoacyl-[acyl-carrier protein] reductase (EC 1.1.1.100)	-0.404881	0.000359905	0.00104223	9	5	4	2	334383000	146436000	56750500	33679000
_T(ph)ATATEGAKPPFVSR_	Rv1483	FabG1	3-oxoacyl-[acyl-carrier protein] reductase (EC 1.1.1.100)	0.14286	0.000200402	0.000649971	6	0	7	1	78165200	0	76650500	5648400
_ALLPIM(ox)NPGGS(ph)IVGM(ox)DFDPSR_	Rv1484	InhA	Enoyl-[acyl-carrier-protein] reductase [NADH] (EC 1.3.1.9)	0.0495301	0.351843	0.403706	3	1	5	0	32127200	11206000	42576900	0
_APLLELDVQNEEHLAS(ph)LAGR_	Rv1484	InhA	Enoyl-[acyl-carrier-protein] reductase [NADH] (EC 1.3.1.9)	0.320055	0.00137021	0.00333303	9	8	9	8	353085000	204437900	289469000	194839000
_HAADGDDAEVAGWFSTDT(ph)DPSIAR_	Rv1488		Putative stomatin/prohibitin-family membrane protease subunit YbbK	-0.112874	0.237949	0.284778	5	3	6	1	101153400	66090000	75101100	11784000
_KPVEGSLGT(ph)PPR_	Rv1488		Putative stomatin/prohibitin-family membrane protease subunit YbbK	0.211932	0.0308846	0.0477321	6	1	5	1	96360700	15878000	93807900	14131000
_KPVEGS(ph)LGTPPR_	Rv1488		Putative stomatin/prohibitin-family membrane protease subunit YbbK	0.43982	2.62011e-05	0.000112307	9	8	8	9	198070400	215756000	169592400	287105000
_PEIEQPPS(ph)R_	Rv1490		Possible membrane protein	0.633511	0.000108718	0.000383269	4	7	4	8	78179000	183541000	78864100	295949000	1
_SHGLSVADLVLVSPGSIPITT(ph)SGK_	Rv1521	FadD25	Long-chain-fatty-acid--CoA ligase (EC 6.2.1.3)	0.208705	0.00153143	0.00364323	4	0	6	0	60876000	0	104864200	0
_SHGLSVADLVLVSPGSIPIT(ph)TSGK_	Rv1521	FadD25	Long-chain-fatty-acid--CoA ligase (EC 6.2.1.3)	0.212955	0.00471072	0.00935414	4	7	1	6	107704000	107141000	15029000	89626400
_FPTLTPDQAAGVIT(ph)DAIVHRPR_	Rv1543		Oxidoreductase, short-chain dehydrogenase/reductase family	-0.220202	6.96243e-05	0.000263065	4	3	3	0	39828600	31545400	14872200	0
_GSESQTDT(ph)SELDKR_	Rv1543		Oxidoreductase, short-chain dehydrogenase/reductase family	-0.171912	4.82844e-07	3.75846e-06	9	0	8	0	113490100	0	27873500	0
_RAS(ph)SPFGQFAAVADAVNPAVM(ox)DR_	Rv1543		Oxidoreductase, short-chain dehydrogenase/reductase family	0.0573669	0.00157642	0.00372295	8	0	7	0	78053900	0	48031500	0
_VVLITGGSS(ph)GIGAAAAK_	Rv1543		Oxidoreductase, short-chain dehydrogenase/reductase family	0.149188	0.0126963	0.0220206	7	1	7	3	87252400	7979000	74065800	22080500
_S(ph)LLLPAIR_	Rv1544		Ketoacyl reductase	0.0630022	0.0016142	0.00378461	7	0	9	0	24938100	0	31827800	0
_M(ox)GY(ph)KPESER_	Rv1574		Probable PhiRv1 phage related protein	1.09947	3.09586e-10	4.93814e-09	0	1	0	6	0	10181000	0	173036000		y
_T(ph)EALETPQAPVS_	Rv1591		Possible membrane protein	-0.662088	1.56035e-08	1.70586e-07	7	3	0	0	166371000	51131000	0	0		1
_FTDSQLRVT(ph)DEFAALRPPGQL_	Rv1593c		Nudix-related transcriptional regulator NrtR	-0.0450668	0.267302	0.31602	6	1	6	0	93961200	6890700	57477100	0
_VITQT(ph)GTIAQSGR_	Rv1593c		Nudix-related transcriptional regulator NrtR	-0.0104465	0.783977	0.817588	8	0	3	1	84516500	0	16971500	4486800
_VT(ph)DEFAALRPPGQL_	Rv1593c		Nudix-related transcriptional regulator NrtR	0.250774	0.000166979	0.000554506	3	2	1	1	34049100	24517000	10747000	7636400
_GLS(ph)DWELAAAR_	Rv1596	NadC	Quinolinate phosphoribosyltransferase [decarboxylating] (EC 2.4.2.19)	0.187025	0.000131345	0.000446849	8	4	8	2	109914300	29514700	108096400	17026600
_IVPAGS(ph)DGQGLPR_	Rv1598c		Conserved protein	0.354753	2.20635e-05	9.67018e-05	8	3	8	4	131497000	36700600	135226000	47950900
_IAPGLPSS(ph)VIR_	Rv1611	TrpC	Indole-3-glycerol phosphate synthase (EC 4.1.1.48)	0.0954995	0.033762	0.0510099	9	8	9	4	107891200	57656000	82269200	24257000
_IAPGLPS(ph)SVIR_	Rv1611	TrpC	Indole-3-glycerol phosphate synthase (EC 4.1.1.48)	0.202314	0.0632509	0.0893223	8	9	8	9	332490000	164181000	274578100	131618700
_AAVADLVTAGT(ph)HPSCPKPAR_	Rv1611	TrpC	Indole-3-glycerol phosphate synthase (EC 4.1.1.48)	0.315036	0.00705854	0.0132331	6	5	9	6	117951000	162872000	169840000	160080000
_ALVAFTQSGDT(ph)VRR_	Rv1617	PykA	Pyruvate kinase (EC 2.7.1.40)	0.278286	0.152439	0.193129	6	1	7	2	66827700	85712000	77500100	101860000
_IAPIVVLTAFS(ph)QR_	Rv1626		response regulator	0.0475742	0.0551816	0.0789583	6	0	6	0	38396800	0	36113100	0
_EITALEGEVAT(ph)LSER_	Rv1626		response regulator	0.234223	0.0967966	0.12955	9	4	9	5	254692000	80422800	191771800	96580300
_RIS(ph)LSLK_	Rv1630	RpsA	SSU ribosomal protein S1p	0.0636267	0.0412072	0.0610268	8	0	9	0	73717800	0	67395000	0
_TAGGS(ph)LASDAQLAALR_	Rv1630	RpsA	SSU ribosomal protein S1p	0.353414	1.74934e-06	1.0828e-05	8	5	7	7	172027200	80631000	157225600	115105450
_VDHIGS(ph)TAVSGFPDFLAK_	Rv1631	CoaE	Dephospho-CoA kinase (EC 2.7.1.24)	0.145413	0.043958	0.0647068	7	0	6	1	36326700	0	26191400	16485000
_VTGT(ph)APIYEILHDAK_	Rv1636	TB15.3	Universal stress protein UspA and related nucleotide-binding proteins	-0.315674	1.85845e-06	1.13728e-05	9	9	9	5	364922000	275635000	143817850	56006200
_LLGSVPANVS(ph)RR_	Rv1636	TB15.3	Universal stress protein UspA and related nucleotide-binding proteins	0.151791	0.00218565	0.00493419	9	6	9	6	129166700	83245600	122056100	52759900
_LLGS(ph)VPANVSR_	Rv1636	TB15.3	Universal stress protein UspA and related nucleotide-binding proteins	0.187257	0.000397681	0.00112157	9	0	9	0	194602000	0	179551100	0
_TVVVGTDGSDS(ph)SM(ox)RAVDR_	Rv1636	TB15.3	Universal stress protein UspA and related nucleotide-binding proteins	0.222538	7.05348e-05	0.000264982	4	7	3	7	82685000	74284500	58133000	65704900
_LLGSVPANVS(ph)R_	Rv1636	TB15.3	Universal stress protein UspA and related nucleotide-binding proteins	0.352324	3.81135e-06	2.14361e-05	6	4	6	5	105978300	55053000	109566300	60201200
_TVVVGTDGS(ph)DSSM(ox)R_	Rv1636	TB15.3	Universal stress protein UspA and related nucleotide-binding proteins	0.735594	4.42247e-07	3.55625e-06	8	8	7	7	733331000	190374600	675528000	284329000	1
_YDS(ph)AGVPTFESVR_	Rv1638A		Conserved hypothetical protein	-0.872091	2.02392e-14	9.3775e-13	9	9	9	2	1177725800	425986000	323631000	15580600	1
_SWDVRHAREAY(ph)R_	Rv1663	Pks17	Polyketide synthase Pks17	0.130051	0.365089	0.417429	5	0	4	0	126859000	0	75142100	0
_AGYRPQLIVGDPDQIST(ph)EVLK_	Rv1697		FIG005773: conserved membrane protein ML1361	-0.782202	3.25373e-10	5.02521e-09	9	7	1	0	224099100	219276000	4574200	0		1
_AEHDFETISSETLHT(ph)GAIFALR_	Rv1700		ADP-ribose pyrophosphatase (EC 3.6.1.13)	-0.220571	0.00351641	0.00731082	8	3	8	0	120789700	61151300	59362350	0
_AYLPDLQS(ph)ILDR_	Rv1703c		Probable catechol-o-methyltransferase (EC 2.1.1.6)	0.0982185	0.0258714	0.040667	6	0	6	1	45650100	0	39712700	7941100
_LDADT(ph)EGLM(ox)LLTNDGELAHR_	Rv1711		Ribosomal small subunit pseudouridine synthase A (EC 4.2.1.70)	-0.233326	0.00291185	0.00626821	6	3	2	0	83610600	37989300	29439400	0
_GELRS(ph)IHNRT(ph)DR_	Rv1717		Conserved hypothetical protein	0.286945	0.325514	0.377053	8	9	7	9	229047400	951757500	161394100	642164500
_S(ph)GGIQVIAR_	Rv1719		Transcriptional regulator, IclR family	-0.203102	0.0722565	0.100293	9	9	9	8	769938000	346158000	350845000	158475900
_LPVPSTHPVS(ph)PGTR_	Rv1743	PknE	Serine/threonine-protein kinase PknE (EC 2.7.11.1)	0.405225	1.33881e-06	8.62691e-06	9	9	9	9	195147600	189994500	203754700	212641500
_LGGAGDPDDT(ph)RVSQPVAVAAPAK_	Rv1746	PknF	Probable serine/threonine-protein kinase pknF (EC 2.7.11.1)	0.596316	3.68256e-05	0.000147454	9	0	8	1	210619500	0	260380000	42645000		1
_LGGAGDPDDTRVS(ph)QPVAVAAPAK_	Rv1746	PknF	Probable serine/threonine-protein kinase pknF (EC 2.7.11.1)	0.815377	5.9764e-07	4.543e-06	1	1	9	5	7021100	25265000	141578800	117715700	1
_YPTGGQQLWPPS(ph)GPQR_	Rv1747		Probable conserved transmembrane ATP-binding protein ABC transporter	-0.2832	0.167275	0.208398	7	8	8	4	484715500	264468000	99589600	85534500
_GSAGRPPQT(ph)TSIR_	Rv1747		Probable conserved transmembrane ATP-binding protein ABC transporter	-0.166816	0.000219266	0.000694938	6	0	2	1	76730000	0	7513500	678580
_GSAGRPPQTTS(ph)IR_	Rv1747		Probable conserved transmembrane ATP-binding protein ABC transporter	0.00529745	0.755242	0.790161	7	0	3	0	31189700	0	12032300	0
_GGTEAGNLAT(ph)SM(ox)M(ox)K_	Rv1747		Probable conserved transmembrane ATP-binding protein ABC transporter	0.0801331	0.0215619	0.0346199	7	0	5	1	22200500	0	13688000	5364600
_IPAAPPS(ph)GPQPR_	Rv1747		Probable conserved transmembrane ATP-binding protein ABC transporter	0.143083	0.463317	0.512864	9	9	9	9	4338270000	5.97506e+09	3642157750	3427210550
_T(ph)GPTPPPPPVEQPAELGDPAHTSLFR_	Rv1747		Probable conserved transmembrane ATP-binding protein ABC transporter	0.318795	0.000455719	0.00126329	7	0	7	2	91456600	0	86316000	32453000
_M(ox)LDNTT(ph)APLR_	Rv1779c		Possible integral membrane protein	-0.324262	1.2927e-06	8.38531e-06	5	5	4	0	97764000	53897500	37641700	0
_ELLEY(ph)LT(ph)AM(ox)VAER_	Rv1785c	Cyp143	Cytochrome P450 143	0.089282	0.223479	0.269783	5	4	6	5	68618300	48237200	55593000	47564000
_QEFGFPGDDRVVT(ph)K_	Rv1816		Transcriptional regulator, TetR family	1.0094	2.76649e-05	0.000116026	0	3	3	5	0	804510000	261376000	1034780000		1
_STDT(ph)APAQTMHAGR_	Rv1820	IlvG	COG0028: Thiamine pyrophosphate-requiring enzymes	0.0263046	0.425015	0.477529	9	0	9	0	61659900	0	47317650	0
_STDT(ph)APAQTM(ox)HAGR_	Rv1820	IlvG	COG0028: Thiamine pyrophosphate-requiring enzymes	0.061987	0.0211005	0.0339914	7	0	7	1	26446925	0	24996500	543820
_SENRPEPVAAETSAATT(ph)AR_	Rv1825		Division initiation protein	0.0577309	0.23599	0.283129	1	6	0	2	14269000	117691000	0	28596000
_TDM(ox)NPDIEKDQTSDEVT(ph)VETTSVFR_	Rv1827	Cfp17	Conserved protein with FHA domain, GarA	-0.44394	0.00332559	0.00697371	1	6	3	2	96462000	375744000	118727000	49899000
_ADFLSELDAPAQAGT(ph)ESAVSGVEGLPPGSALLVVK_	Rv1827	Cfp17	Conserved protein with FHA domain, GarA	-0.0508511	0.729494	0.76818	4	2	2	1	82931500	53397000	67821500	9259200
_FLLDQAITS(ph)AGRHPDSDIFLDDVTVSR_	Rv1827	Cfp17	Conserved protein with FHA domain, GarA	0.0815316	0.0160687	0.026864	6	0	5	0	57045600	0	45817900	0
_DQTSDEVT(ph)VETTSVFR_	Rv1827	Cfp17	Conserved protein with FHA domain, GarA	0.168068	0.631727	0.677891	5	6	6	6	644277000	368502500	3.05692e+08	273723200
_DQTS(ph)DEVTVETTSVFR_	Rv1827	Cfp17	Conserved protein with FHA domain, GarA	0.24828	0.00885302	0.0161009	2	0	6	0	14936300	0	58917400	0
_FLLDQAITS(ph)AGR_	Rv1827	Cfp17	Conserved protein with FHA domain, GarA	0.471308	0.000288338	0.000873997	8	4	7	7	447698000	122036000	411871000	153727600
_TDM(ox)NPDIEKDQTS(ph)DEVTVET(ph)TSVFR_	Rv1827	Cfp17	Conserved protein with FHA domain, GarA	0.474758	0.00761424	0.0140582	9	5	6	5	1014945000	127387000	622334000	146517000
_FLLDQAIT(ph)SAGR_	Rv1827	Cfp17	Conserved protein with FHA domain, GarA	0.478518	7.22461e-10	1.03376e-08	1	5	1	3	61078000	123721000	50767000	84853000
_T(ph)DM(ox)NPDIEKDQTSDEVTVET(ph)TSVFR_	Rv1827	Cfp17	Conserved protein with FHA domain, GarA	0.529101	0.000710817	0.00189486	8	5	6	6	958181000	273321000	803247000	297395000		1
_DQTSDEVTVET(ph)TSVFR_	Rv1827	Cfp17	Conserved protein with FHA domain, GarA	0.574036	0.0541236	0.0776729	9	9	9	9	6.24653e+09	6.56326e+09	6.32202e+09	5.03148e+09		0
_TDM(ox)NPDIEKDQTSDEVTVET(ph)TSVFR_	Rv1827	Cfp17	Conserved protein with FHA domain, GarA	0.592658	1.75422e-05	7.97598e-05	9	9	9	9	5.02496e+09	4.94001e+09	4.53428e+09	4.60434e+09		1
_T(ph)DMNPDIEKDQTSDEVTVET(ph)TSVFR_	Rv1827	Cfp17	Conserved protein with FHA domain, GarA	0.63857	6.0216e-05	0.000231582	9	9	9	9	2061950000	812111000	2009724000	871142000		1
_GDLAAAVDKDGT(ph)AFLR_	Rv1837c	GlcB	Malate synthase G (EC 2.3.3.9)	0.144761	0.0143899	0.024607	4	1	4	1	59603000	6641200	51588100	5065600
_GGVEDLIDHITS(ph)GVR_	Rv1843c	GuaB1	Inosine-5'-monophosphate dehydrogenase (EC 1.1.1.205)	0.109028	0.00705123	0.0132331	7	0	5	2	29395300	0	21292600	3991200
_ATHSHPHSHT(ph)VPARPR_	Rv1852	UreG	Urease accessory protein UreG	0.00901156	0.531509	0.57783	4	0	5	0	3988790	0	4479210	0
_RPGPM(ox)DT(ph)GPLER_	Rv1862	AdhA	Alcohol dehydrogenase (EC 1.1.1.1)	-0.364408	9.70037e-07	6.79026e-06	7	6	8	0	135972000	76788400	40335200	0
_AIEILQT(ph)GVIR_	Rv1872c	LldD2	L-lactate dehydrogenase (EC 1.1.2.3)	-0.0570881	0.493379	0.542438	7	2	6	1	271623000	13986650	117658200	2604500
_DLAPLLQFNRPQFDT(ph)SKR_	Rv1872c	LldD2	L-lactate dehydrogenase (EC 1.1.2.3)	0.0219033	0.491331	0.540798	4	0	5	0	41234700	0	39813600	0
_DLAPLLQFNRPQFDT(ph)SK_	Rv1872c	LldD2	L-lactate dehydrogenase (EC 1.1.2.3)	0.0925633	0.123773	0.161219	9	5	9	5	1.36034e+08	65883600	9.89949e+07	48778700
_LLGVTCLEELS(ph)PR_	Rv1872c	LldD2	L-lactate dehydrogenase (EC 1.1.2.3)	0.0961201	0.253916	0.302029	4	4	9	2	77727700	49719000	94896200	27092000
_AAFDYADGGAEDELS(ph)IAR_	Rv1872c	LldD2	L-lactate dehydrogenase (EC 1.1.2.3)	0.189914	2.13678e-06	1.28584e-05	6	4	5	4	90079500	46072700	74230100	48437000
_GVDGIVLS(ph)NHGGR_	Rv1872c	LldD2	L-lactate dehydrogenase (EC 1.1.2.3)	0.300657	7.98035e-08	7.53872e-07	5	3	5	5	68430000	46791000	84120000	68181900
_DIEFHPT(ph)ILR_	Rv1872c	LldD2	L-lactate dehydrogenase (EC 1.1.2.3)	0.332965	9.12713e-05	0.000330137	9	8	9	8	377913500	114727800	329846000	134370300
_AADM(ox)WGPS(ph)SDPAWER_	Rv1886c	FbpB	Esterase, secreted fibronectin-binding protein antigen 85-B FbpB	-0.455711	1.48549e-08	1.64247e-07	9	6	8	0	417074000	91174000	131436200	0
_VQFQS(ph)GGNNSPAVYLLDGLR_	Rv1886c	FbpB	Esterase, secreted fibronectin-binding protein antigen 85-B FbpB	-0.000839285	0.987557	0.990611	7	0	4	1	42373130	0	11976750	9088800
_VQFQSGGNNS(ph)PAVYLLDGLR_	Rv1886c	FbpB	Esterase, secreted fibronectin-binding protein antigen 85-B FbpB	0.104176	0.278462	0.328018	6	0	5	1	47749350	0	20662760	17497000
_DAIT(ph)SGIEVVWTNTPTK_	Rv1908c	KatG	Catalase (EC 1.11.1.6) / Peroxidase (EC 1.11.1.7)	-0.312804	0.000983799	0.00251243	9	4	8	0	155724200	130369000	71504750	0
_EATWLGDERYS(ph)GKR_	Rv1908c	KatG	Catalase (EC 1.11.1.6) / Peroxidase (EC 1.11.1.7)	0.111248	0.0704557	0.098214	5	1	5	1	69420400	9079100	67551500	4472200
_AAGHNITVPFTPGRT(ph)DASQEQTDVESFAVLEPK_	Rv1908c	KatG	Catalase (EC 1.11.1.6) / Peroxidase (EC 1.11.1.7)	0.136806	0.0293725	0.0455813	4	0	4	0	78351000	0	65417200	0
_TDAS(ph)QEQTDVESFAVLEPK_	Rv1908c	KatG	Catalase (EC 1.11.1.6) / Peroxidase (EC 1.11.1.7)	0.142691	0.000340813	0.00100794	7	0	7	0	113359000	0	104792000	0
_T(ph)HGAGPADLVGPEPEAAPLEQM(ox)GLGWK_	Rv1908c	KatG	Catalase (EC 1.11.1.6) / Peroxidase (EC 1.11.1.7)	0.145386	0.000348064	0.00101397	8	0	8	0	118791600	0	105952900	0
_DGAGAGTIPDPFGGPGRS(ph)PTM(ox)LATDLSLR_	Rv1908c	KatG	Catalase (EC 1.11.1.6) / Peroxidase (EC 1.11.1.7)	0.150631	0.00208579	0.00475286	4	0	6	0	81615900	0	115036900	0
_FAPLNS(ph)WPDNASLDK_	Rv1908c	KatG	Catalase (EC 1.11.1.6) / Peroxidase (EC 1.11.1.7)	0.180905	0.00219684	0.00494798	7	0	6	0	128268600	0	106845150	0
_SPTM(ox)LATDLS(ph)LR_	Rv1908c	KatG	Catalase (EC 1.11.1.6) / Peroxidase (EC 1.11.1.7)	0.2231	0.0093357	0.0167286	9	9	9	9	235328000	333623000	209734000	243572000
_FAPLNSWPDNAS(ph)LDK_	Rv1908c	KatG	Catalase (EC 1.11.1.6) / Peroxidase (EC 1.11.1.7)	0.266361	0.00122757	0.00303153	9	1	9	1	274825000	13525000	276782000	6634500
_TLEEIQESFNS(ph)AAPGNIK_	Rv1908c	KatG	Catalase (EC 1.11.1.6) / Peroxidase (EC 1.11.1.7)	0.32744	0.000345891	0.00101371	7	3	9	3	121820200	41331800	142102000	67810000
_AAGHNIT(ph)VPFTPGR_	Rv1908c	KatG	Catalase (EC 1.11.1.6) / Peroxidase (EC 1.11.1.7)	0.375354	7.72724e-09	9.39825e-08	5	9	6	9	85089850	158493000	127354500	150527000
_VDLVFGS(ph)NSELR_	Rv1908c	KatG	Catalase (EC 1.11.1.6) / Peroxidase (EC 1.11.1.7)	0.380078	0.00129703	0.00317637	5	0	6	0	323886000	0	401951000	0
_SPT(ph)M(ox)LATDLSLR_	Rv1908c	KatG	Catalase (EC 1.11.1.6) / Peroxidase (EC 1.11.1.7)	0.601165	6.47802e-06	3.37065e-05	9	3	9	4	265225000	74228000	309270000	171192000		1
_VAPDAPNAVVHVS(ph)CGHVAR_	Rv1925	FadD31	Long-chain-fatty-acid--CoA ligase (EC 6.2.1.3)	0.374267	1.58942e-06	9.97748e-06	9	5	6	5	160630900	81263000	123599300	94474000
_SVLLNIFPS(ph)VDTPVCATSVR_	Rv1932	Tpx	Thiol peroxidase, Tpx-type (EC 1.11.1.15)	-0.0978563	0.316023	0.366933	7	4	6	1	70000150	64281700	43183000	3983400
_GKS(ph)VLLNIFPSVDTPVCATSVR_	Rv1932	Tpx	Thiol peroxidase, Tpx-type (EC 1.11.1.15)	0.0959904	0.010712	0.0189161	5	0	5	0	36829600	0	36648400	0
_FLSAATSS(ph)TPR_	Rv1980c	Mpt64	Immunogenic protein MPT64/MPB64 precursor	-0.523313	1.2117e-14	5.89493e-13	4	5	1	0	99049000	66564100	4114300	0	1
_DKFLS(ph)AATSSTPR_	Rv1980c	Mpt64	Immunogenic protein MPT64/MPB64 precursor	-0.264016	1.49237e-06	9.42909e-06	7	0	0	0	99225100	0	0	0
_VYQNAGGT(ph)HPTTTYK_	Rv1980c	Mpt64	Immunogenic protein MPT64/MPB64 precursor	-0.227907	3.15787e-06	1.80742e-05	8	1	0	0	81177600	2909100	0	0
_IIAPGGSAT(ph)GGLR_	Rv1987		Possible chitinase	0.280239	0.000280396	0.000855252	7	3	8	6	82532600	24706500	86104300	60146400
_FLILGSAS(ph)PDLVGLASESLAGR_	Rv2008c		AAA family ATPase	0.0807509	0.0279043	0.0435809	0	2	0	5	0	7674000	0	15415800
_FLILGS(ph)ASPDLVGLASESLAGR_	Rv2008c		AAA family ATPase	0.198686	0.00206199	0.00470966	0	5	0	9	0	34748900	0	62449400
_GILTVSVAVSEGKPT(ph)EK_	Rv2031c	HspX	14 kDa antigen (16 kDa antigen) (HSP 16.3)	-0.065965	0.344076	0.396196	8	1	6	0	112303150	11061000	49962300	0
_T(ph)VSLPVGADEDDIK_	Rv2031c	HspX	14 kDa antigen (16 kDa antigen) (HSP 16.3)	0.0573904	0.551764	0.597846	7	0	6	0	209137000	0	130032000	0
_DFDGRS(ph)EFAYGSFVR_	Rv2031c	HspX	14 kDa antigen (16 kDa antigen) (HSP 16.3)	0.128596	0.00173704	0.00403374	8	0	7	0	66265950	0	64078600	0
_AERT(ph)EQKDFDGR_	Rv2031c	HspX	14 kDa antigen (16 kDa antigen) (HSP 16.3)	0.223597	0.0156303	0.0262665	8	0	7	0	74854400	0	99132300	0
_SEFAY(ph)GSFVR_	Rv2031c	HspX	14 kDa antigen (16 kDa antigen) (HSP 16.3)	0.224715	0.0151988	0.0256743	8	0	9	0	151622000	0	172667800	0
_TVSLPVGADEDDIKAT(ph)YDK_	Rv2031c	HspX	14 kDa antigen (16 kDa antigen) (HSP 16.3)	0.263804	0.00882428	0.0161009	5	0	6	1	100408000	0	105423000	9428700
_SEFAYGS(ph)FVR_	Rv2031c	HspX	14 kDa antigen (16 kDa antigen) (HSP 16.3)	0.296252	0.0333433	0.0505343	7	3	8	5	418729000	35082000	412595000	49911700
_AT(ph)TLPVQR_	Rv2031c	HspX	14 kDa antigen (16 kDa antigen) (HSP 16.3)	0.358756	0.22186	0.268161	3	0	6	1	1210810000	0	1470030000	44234000
_TVS(ph)LPVGADEDDIK_	Rv2031c	HspX	14 kDa antigen (16 kDa antigen) (HSP 16.3)	0.479597	0.0013971	0.00337315	9	1	9	2	553553650	17644000	598857000	20946700
_ATT(ph)LPVQR_	Rv2031c	HspX	14 kDa antigen (16 kDa antigen) (HSP 16.3)	0.515578	0.0090357	0.0163112	9	6	9	7	2146810000	189220700	1914909000	240427000		0
_LGAVSYET(ph)DRNHDLAPR_	Rv2050		Conserved protein	-0.712098	5.23548e-12	1.21289e-10	9	6	5	1	333003000	206518000	42035900	10349000		1
_KNLLDSLGVESVDYKDT(ph)ATLR_	Rv2055c	RpsR2	SSU ribosomal protein S18p @ SSU ribosomal protein S18p, zinc-independent	-0.252581	0.0219527	0.0351315	7	4	8	3	316785100	103740000	145158600	38916700
_NLLDSLGVESVDYKDT(ph)ATLR_	Rv2055c	RpsR2	SSU ribosomal protein S18p @ SSU ribosomal protein S18p, zinc-independent	-0.13703	0.17741	0.219898	9	9	9	9	8.6741e+08	926144500	512478025	4.19117e+08
_T(ph)DIRPIVK_	Rv2057c	RpmG1	LSU ribosomal protein L33p	-0.0569505	0.647543	0.693134	6	2	5	1	210714000	13126800	85490100	10919000
_ART(ph)DIRPIVK_	Rv2057c	RpmG1	LSU ribosomal protein L33p	0.00121129	0.992461	0.993441	9	7	9	6	1153658300	115655100	565934850	95534150
_S(ph)TAGTGYTYTTR_	Rv2057c	RpmG1	LSU ribosomal protein L33p	0.0504255	0.137163	0.176068	7	0	7	0	76099500	0	59304800	0
_T(ph)YYLPSEGR_	Rv2058c	RpmB2	LSU ribosomal protein L28p	0.0785257	0.00852452	0.0155909	5	0	7	0	24834300	0	32174400	0
_KPGFGNT(ph)VSHSHR_	Rv2058c	RpmB2	LSU ribosomal protein L28p	0.103072	0.00956273	0.0170413	4	0	7	0	7570500	0	24110760	0
_AEASIETPT(ph)PVQSQR_	Rv2094c	TatA	Twin-arginine translocation protein TatA	-0.96379	4.34746e-05	0.000172656	9	9	8	9	1197322000	2542448500	296871650	467981500		1
_AEASIET(ph)PTPVQSQR_	Rv2094c	TatA	Twin-arginine translocation protein TatA	-0.408264	0.0260605	0.0408982	9	9	5	4	333383700	569113000	108825100	81510900
_VDPS(ph)AASGQDSTEARPA_	Rv2094c	TatA	Twin-arginine translocation protein TatA	0.573505	2.55061e-07	2.17697e-06	5	4	8	7	69563300	65271200	125153100	194904000	1
_VDPSAASGQDS(ph)TEARPA_	Rv2094c	TatA	Twin-arginine translocation protein TatA	2.22729	2.43432e-10	4.08378e-09	0	1	3	6	0	36699000	277954000	608476000	1
_RGGGGGDDDDIAGST(ph)AAGQER_	Rv2111c	Pup	Prokaryotic ubiquitin-like protein Pup	0.0387064	0.0976669	0.130357	8	1	8	0	55921600	623710	40974200	0
_GGGGGDDDDIAGST(ph)AAGQER_	Rv2111c	Pup	Prokaryotic ubiquitin-like protein Pup	0.234127	2.70854e-05	0.000114087	5	8	6	8	33405700	48281300	33484900	68544100
_GGGGGDDDDIAGS(ph)TAAGQER_	Rv2111c	Pup	Prokaryotic ubiquitin-like protein Pup	0.251084	5.12907e-09	6.56656e-08	4	8	4	7	39606200	57219900	46861800	57036800
_SAT(ph)GPFSIGER_	Rv2118c		RNA methyltransferase	0.0388801	0.366479	0.418526	9	6	8	6	211094000	119659000	117058800	72348300
_LGHT(ph)GPFPAVANPPVR_	Rv2127	AnsP1	L-asparagine permease	-1.0419	1.48238e-08	1.64247e-07	9	9	9	9	2135213600	2.17613e+09	599933390	425406160		1
_ERLGHT(ph)GPFPAVANPPVR_	Rv2127	AnsP1	L-asparagine permease	-0.523309	6.74058e-09	8.40844e-08	7	7	1	2	122768200	144914100	7452000	8897900		1
_VWIIDPLDGT(ph)REFSTPGR_	Rv2131c	CysQ	Protein cysQ homolog	-0.0549872	0.144109	0.183772	8	0	4	0	69987200	0	22396000	0
_Y(ph)VGAAPPPGHGVHR_	Rv2140c	TB18.6	Phospholipid-binding protein	-0.000367464	0.980893	0.984942	6	0	4	0	12110000	0	5275200	0
_LEQLRT(ph)FER_	Rv2145c	Wag31	FIG055075: Possibly a cell division protein, antigen 84 in Mycobacteria	0.310107	1.1617e-06	7.68933e-06	3	1	8	3	27831000	3968600	68976700	21861700
_GSAAPVDS(ph)NADAGGFDQFNR_	Rv2145c	Wag31	FIG055075: Possibly a cell division protein, antigen 84 in Mycobacteria	0.458747	3.14901e-09	4.19724e-08	7	6	4	3	214214000	99602000	155702000	56066000
_GS(ph)AAPVDSNADAGGFDQFNR_	Rv2145c	Wag31	FIG055075: Possibly a cell division protein, antigen 84 in Mycobacteria	0.678061	2.77548e-07	2.3483e-06	2	3	5	5	40833000	61463000	123642000	106704000	1
_VADDAADEEAVT(ph)EPLATESKDEPAEHPEFEGPR_	Rv2151c	FtsQ	Cell division protein FtsQ homolog	-0.661488	8.36559e-07	5.98508e-06	8	9	4	6	568099500	1262029500	99155500	299706500		1
_VADDAADEEAVT(ph)EPLATESK_	Rv2151c	FtsQ	Cell division protein FtsQ homolog	-0.390581	0.000183682	0.00059974	9	9	9	8	438859500	595566500	135379700	207137050
_VGAHT(ph)ADRVLS(ph)AVPDS(ph)GLR_	Rv2153c	MurG	UDP-N-acetylglucosamine--N-acetylmuramyl-(pentapeptide) pyrophosphoryl-undecaprenol N-acetylglucosamine transferase (EC 2.4.1.227)	0.180407	0.0664757	0.0933346	6	0	6	0	91908000	0	97684000	0
_VVGSWHGEPM(ox)PM(ox)S(ph)SR_	Rv2159c		Conserved protein	-0.0520714	0.703804	0.743541	3	5	5	1	90854500	95130000	101845200	7224700
_VVGS(ph)WHGEPM(ox)PM(ox)SSR_	Rv2159c		Conserved protein	0.252808	0.00178936	0.00414534	2	5	5	6	61269000	123468000	161438000	122278000
_VSRPGPQT(ph)SPM(ox)LSPFDRPAPAK_	Rv2164c		FIG034299: proline rich membrane protein	1.20672	5.73169e-11	1.11539e-09	0	0	6	9	0	0	126356300	273017500		1
_QSLSWTLES(ph)SSLLK_	Rv2185c	TB16.3	Conserved protein TB16.3	0.0218197	0.46637	0.515656	4	0	3	0	24840400	0	13015600	0
_NEQATTEAFT(ph)DGWFK_	Rv2187	FadD15	Long-chain-fatty-acid--CoA ligase (EC 6.2.1.3)	-0.788755	5.42042e-10	7.99101e-09	9	9	0	0	227876900	203473900	0	0		1
_ILPVDFTEDTGELTPT(ph)M(ox)K_	Rv2187	FadD15	Long-chain-fatty-acid--CoA ligase (EC 6.2.1.3)	0.23462	0.0532297	0.076503	7	9	8	8	265121000	422439200	246883100	306129800
_NPDGS(ph)IATQSLR_	Rv2194	QcrC	ubiquinol cytochrome C oxidoreductase, cytochrome C1 subunit	0.129043	8.03396e-05	0.000295024	8	0	6	0	103239900	0	66563200	0
_AVLWT(ph)SGWTPR_	Rv2195	QcrA	Ubiquinol-cytochrome C reductase iron-sulfur subunit (EC 1.10.2.2)	0.00231707	0.898368	0.91626	4	1	2	0	18418600	2335300	8855000	0
_ILCPCHQS(ph)QFDALHFAK_	Rv2195	QcrA	Ubiquinol-cytochrome C reductase iron-sulfur subunit (EC 1.10.2.2)	0.185928	3.26554e-05	0.000133503	7	0	9	0	118017000	0	157629400	0
_YHPS(ph)AALR_	Rv2196	QcrB	Ubiquinol--cytochrome c reductase, cytochrome B subunit (EC 1.10.2.2)	0.279716	0.00117294	0.00292632	6	1	8	3	95340000	6048700	102765100	35275500
_M(ox)AEAEPAT(ph)RPTGASVR_	Rv2197c		Possible membrane protein	-1.72404	1.90909e-12	5.0204e-11	9	7	9	4	3.19974e+09	6.51943e+08	335829700	71193000		1
_M(ox)AEAEPAT(ph)RPT(ph)GASVR_	Rv2197c		Possible membrane protein	-0.920721	7.18059e-12	1.58789e-10	2	9	4	8	69471000	579164500	32673100	65347800		1
_MAEAEPAT(ph)RPTGASVR_	Rv2197c		Possible membrane protein	-0.835339	1.80915e-17	2.0413e-15	9	8	4	1	509835000	123054000	21509500	2447300		1
_RM(ox)AEAEPAT(ph)RPTGASVR_	Rv2197c		Possible membrane protein	-0.179044	0.00172725	0.00402061	7	0	1	0	66046400	0	3397500	0
_AVAES(ph)APVQHADAFEVAAEWSSEAVDR_	Rv2197c		Possible membrane protein	-0.170906	0.00604473	0.0115098	8	0	1	0	141780400	0	6782700	0
_AYS(ph)APESEHVTGGPYVPADLR_	Rv2198c	MmpS3	Putative membrane protein MmpS3	-0.624532	2.75001e-10	4.53519e-09	5	5	3	0	203957500	85524000	22944000	0	1
_AYSAPESEHVTGGPY(ph)VPADLR_	Rv2198c	MmpS3	Putative membrane protein MmpS3	-0.0268542	0.678805	0.720259	4	0	6	0	107259000	0	90800700	0
_EPDEPESEPVS(ph)DTGDER_	Rv2198c	MmpS3	Putative membrane protein MmpS3	0.192093	0.00925148	0.016639	7	6	9	4	87026600	104109000	71626900	70102000
_LPSDQT(ph)GETDAYSR_	Rv2198c	MmpS3	Putative membrane protein MmpS3	0.523846	0.00289689	0.00626373	9	8	8	7	442944000	416819700	442726000	327326500		0
_ASGNHLPPVAGGGDKLPSDQT(ph)GETDAYSR_	Rv2198c	MmpS3	Putative membrane protein MmpS3	0.570472	1.10996e-06	7.55237e-06	6	6	9	8	204891000	146132500	282573000	265541000		1
_AYSAPESEHVT(ph)GGPYVPADLR_	Rv2198c	MmpS3	Putative membrane protein MmpS3	1.04682	1.26104e-08	1.42673e-07	8	8	9	9	300017500	217021000	546733500	532130000		1
_TLDGDQT(ph)AEFGGVR_	Rv2204c		probable iron binding protein from the HesB_IscA_SufA family	-0.541176	3.26994e-12	8.15808e-11	9	9	9	6	576806500	455896000	203530000	81441000		1
_KGPVAPAPM(ox)T(ph)AAQAR_	Rv2206		CblZ, a non-orthologous displasment for Alpha-ribazole-5'-phosphate phosphatase	-0.0497728	0.422527	0.475282	3	7	5	1	28893600	47515000	37518800	4946500
_LAVPS(ph)LPVGSVLTVGLGKPR_	Rv2213	PepB	Cytosol aminopeptidase PepA (EC 3.4.11.1)	0.0584795	0.0167368	0.0278851	4	0	4	0	11386300	0	17010400	0
_ALDATGAS(ph)DQVHR_	Rv2213	PepB	Cytosol aminopeptidase PepA (EC 3.4.11.1)	0.0698222	0.109336	0.144152	7	3	8	2	36924200	17640700	41376100	9500100
_T(ph)TEPGYLSPSVAVATSMPK_	Rv2213	PepB	Cytosol aminopeptidase PepA (EC 3.4.11.1)	0.113123	0.00146811	0.00352708	8	0	9	0	130727300	0	125374200	0
_AGYGGVIGVGQGS(ph)SRPPR_	Rv2213	PepB	Cytosol aminopeptidase PepA (EC 3.4.11.1)	0.189865	0.000152564	0.00051188	7	3	8	2	74326000	19827300	89185500	15585600
_T(ph)TEPGYLSPSVAVATSM(ox)PK_	Rv2213	PepB	Cytosol aminopeptidase PepA (EC 3.4.11.1)	0.530661	1.29236e-05	6.05991e-05	9	9	9	9	985970000	548576000	980641000	509997000		1
_VTPGVAAT(ph)GNLDAVHR_	Rv2219		Transmembrane protein MT2276, clustered with lipoate gene	-0.105737	0.348756	0.400637	6	3	3	1	88768700	70185000	25412500	20856000
_GFQSIHES(ph)DM(ox)LLLPDPETAR_	Rv2220	GlnA1	Glutamine synthetase type I (EC 6.3.1.2)	0.0638018	0.0719287	0.100124	6	0	5	0	61330200	0	37492700	0
_LVPGY(ph)EAPINLVYSQR_	Rv2220	GlnA1	Glutamine synthetase type I (EC 6.3.1.2)	0.10903	0.194826	0.239049	4	1	4	1	48540300	16855000	41774100	13346000
_SVFDDGLAFDGS(ph)SIR_	Rv2220	GlnA1	Glutamine synthetase type I (EC 6.3.1.2)	0.219936	0.000282466	0.000858872	8	5	8	4	113130900	62411500	103117350	52136000
_DGAPLM(ox)YDETGYAGLS(ph)DTAR_	Rv2220	GlnA1	Glutamine synthetase type I (EC 6.3.1.2)	0.270363	0.000742165	0.00197302	8	1	8	3	113573600	19270000	103676700	43831000
_LVPGYEAPINLVYS(ph)QR_	Rv2220	GlnA1	Glutamine synthetase type I (EC 6.3.1.2)	0.275062	9.01127e-06	4.42827e-05	8	8	9	9	2.06011e+08	194456000	196358500	192514000
_IPIT(ph)GSNPK_	Rv2220	GlnA1	Glutamine synthetase type I (EC 6.3.1.2)	0.469113	2.18451e-05	9.62907e-05	9	4	7	8	349417000	27232800	263826000	120094300
_IPITGS(ph)NPK_	Rv2220	GlnA1	Glutamine synthetase type I (EC 6.3.1.2)	0.733575	1.25993e-06	8.22761e-06	8	5	9	5	590374000	140683000	660226000	262921000	1
_ELNYVS(ph)DVDVIFVAER_	Rv2221c	GlnE	Glutamate-ammonia-ligase adenylyltransferase (EC 2.7.7.42)	0.120938	0.241225	0.288343	9	9	9	9	3.267e+08	2.8943e+08	2.2112e+08	2.15874e+08
_IVATESPT(ph)SPGWTGAR_	Rv2228c		FIG006762: Phosphoglycerate mutase family	-0.20405	0.00699862	0.0131732	7	6	8	4	234782000	147504000	101692200	56250000
_KGS(ph)GHQEVATTM(ox)ATVR_	Rv2241	AceE	Pyruvate dehydrogenase E1 component (EC 1.2.4.1)	0.0263995	0.0755043	0.104207	6	0	7	0	20937100	0	19350600	0
_IES(ph)ENPDAVANVQAR_	Rv2244	AcpP	Acyl carrier protein	0.180417	0.00460271	0.00919626	0	5	0	6	0	147219000	0	129007000
_IPDEDLAGLRT(ph)VGDVVAYIQK_	Rv2244	AcpP	Acyl carrier protein	0.25095	0.000382276	0.00109398	8	9	8	5	1.70348e+08	160913400	1.59409e+08	92165000
_AKIES(ph)ENPDAVANVQAR_	Rv2244	AcpP	Acyl carrier protein	0.473046	3.16427e-05	0.000130459	9	9	9	9	685070100	6.9696e+08	659218700	655190500
_GLLAGES(ph)GIHALEDEFVTK_	Rv2245	KasA	3-oxoacyl-[acyl-carrier-protein] synthase, KASII (EC 2.3.1.41)	0.0355475	0.198912	0.243448	5	0	5	1	34443900	0	26637100	1929000
_AGVM(ox)TPVSACS(ph)SGSEAIAHAWR_	Rv2245	KasA	3-oxoacyl-[acyl-carrier-protein] synthase, KASII (EC 2.3.1.41)	0.0542283	0.2154	0.261653	6	0	4	0	116712700	0	48385200	0
_NDEPERAS(ph)RPFDK_	Rv2245	KasA	3-oxoacyl-[acyl-carrier-protein] synthase, KASII (EC 2.3.1.41)	0.169612	0.00034411	0.00101279	6	1	6	4	65352100	3058200	68537400	17607600
_IGGHLKDPVDS(ph)HM(ox)GR_	Rv2245	KasA	3-oxoacyl-[acyl-carrier-protein] synthase, KASII (EC 2.3.1.41)	0.246779	0.000347604	0.00101397	0	7	0	9	0	50818200	0	74283400
_S(ph)KLTEALAQAPAR_	Rv2247	AccD6	Propionyl-CoA carboxylase beta chain (EC 6.4.1.3)	0.0644736	0.377317	0.428389	6	2	6	1	87589000	31466000	76060600	13499000
_VFALAS(ph)VTKPLVAR_	Rv2257c		Beta-lactamase class C and other penicillin binding proteins	0.421595	2.54505e-06	1.48283e-05	9	9	9	9	551329500	237903000	505335000	253219000
_VLAPDLIGFGRS(ph)DKPTR_	Rv2296		Haloalkane dehalogenase (EC 3.8.1.5)	0.135789	0.0158149	0.0264851	5	0	3	0	48411000	0	46729200	0
_ILELNPS(ph)HPLVTGLR_	Rv2299c	HtpG	Chaperone protein HtpG	0.250157	9.87021e-05	0.000353078	9	3	9	5	167597000	34950700	163736600	46874100
_AS(ph)LDAVTK_	Rv2344c	Dgt	dNTP triphosphohydrolase, broad substrate specificity, subgroup 2	0.250422	5.37549e-06	2.8897e-05	5	0	7	1	28203700	0	80051900	1976200
_VRPGS(ph)DSLLR_	Rv2373c	DnaJ2	Chaperone protein DnaJ	0.151185	7.06514e-07	5.16871e-06	9	0	9	0	103641100	0	102508700	0
_LLSEDST(ph)FYGDLFPHAVK_	Rv2375		Conserved hypothetical protein	-1.301	1.02473e-21	4.98531e-19	8	7	6	0	637930000	327848500	39081500	0		1
_AAELLAS(ph)TNR_	Rv2412	RpsT	SSU ribosomal protein S20p	0.173214	0.00937835	0.0167741	4	0	8	0	68874000	0	136486000	0
_VAVTGEVLGHT(ph)KGPK_	Rv2442c	RplU	LSU ribosomal protein L21p	-0.131668	0.427049	0.479127	7	1	3	0	191642000	63364000	86786000	0
_VVPKPGTGPS(ph)AAAR_	Rv2449c		Possible membrane protein	0.141815	3.30835e-05	0.000134687	9	6	9	8	65173150	33128950	65574950	42604300
_NAAPSGT(ph)AALQSLLHGR_	Rv2454c		2-oxoglutarate oxidoreductase, beta subunit (EC 1.2.7.3)	-0.108542	0.0799438	0.109711	6	8	8	2	68256200	98266000	46912700	11299400
_GGPS(ph)TGLPTK_	Rv2455c		2-oxoglutarate oxidoreductase, alpha subunit (EC 1.2.7.3)	0.145955	1.10566e-05	5.25548e-05	6	0	7	0	53608200	0	71046400	0
_YILPS(ph)FIEHSSFGVK_	Rv2460c	ClpP2	ATP-dependent Clp protease proteolytic subunit (EC 3.4.21.92)	0.0860207	0.00796111	0.0146708	7	1	7	2	50144700	2696600	46028200	4546100
_YILPSFIEHS(ph)SFGVK_	Rv2460c	ClpP2	ATP-dependent Clp protease proteolytic subunit (EC 3.4.21.92)	0.108228	0.186658	0.229896	9	0	7	1	137784050	0	77258550	10659000
_YILPSFIEHSS(ph)FGVK_	Rv2460c	ClpP2	ATP-dependent Clp protease proteolytic subunit (EC 3.4.21.92)	0.253668	5.02611e-07	3.88127e-06	3	7	2	8	65483000	77509100	60527000	76325100
_IIFLGS(ph)EVNDEIANR_	Rv2461c	ClpP	ATP-dependent Clp protease proteolytic subunit (EC 3.4.21.92)	0.0732814	0.0112097	0.0197235	6	0	5	0	37497300	0	33442100	0
_SNS(ph)QGLSLTDSVYER_	Rv2461c	ClpP	ATP-dependent Clp protease proteolytic subunit (EC 3.4.21.92)	0.0817373	0.166448	0.207634	5	0	5	1	147856000	0	111411000	6823700
_ILM(ox)HQPLGGVT(ph)GSAADIAIQAEQFAVIK_	Rv2461c	ClpP	ATP-dependent Clp protease proteolytic subunit (EC 3.4.21.92)	0.0879305	0.0183411	0.0302986	6	0	8	0	57341200	0	68881200	0
_SNSQGLS(ph)LTDSVYER_	Rv2461c	ClpP	ATP-dependent Clp protease proteolytic subunit (EC 3.4.21.92)	0.172498	0.00428435	0.00863079	7	0	7	0	179595000	0	170469000	0
_ASLS(ph)DQVR_	Rv2462c	Tig	Cell division trigger factor (EC 5.2.1.8)	0.0630643	0.0326935	0.0500169	6	0	4	0	42374200	0	30948100	0
_STVEQLSPT(ph)RVR_	Rv2462c	Tig	Cell division trigger factor (EC 5.2.1.8)	0.142526	0.00147212	0.003528	8	1	7	4	67484200	7306600	57740200	20399100
_TIVGLETPDSGS(ph)VK_	Rv2477c		ABC transporter ATP-binding protein	0.191982	0.000552652	0.00151048	7	0	4	0	119861000	0	68077000	0
_GGDSPHTT(ph)HALVDR_	Rv2524c	Fas	[Acyl-carrier-protein] acetyl transferase of FASI (EC 2.3.1.38) / Enoyl-[acyl-carrier-protein] reductase of FASI (EC 1.3.1.9) / 3-hydroxypalmitoyl-[acyl-carrier-protein] dehydratase of FASI (EC 4.2.1.61) / [Acyl-carrier-protein] malonyl transferase of FASI (EC 2.3.1.39) / [Acyl-carrier-protein] palmitoyl transferase of FASI (EC 2.3.1.-) / Acyl carrier protein of FASI / 3-oxoacyl-[acyl-carrier-pro…	0.0502226	0.0101661	0.0180174	7	0	7	0	22133710	0	22744700	0
_SSAGTKPAT(ph)LQTGAQINVPLFINTGDK_	Rv2534c	Efp	Translation elongation factor P	0.179007	4.92555e-06	2.67741e-05	6	0	7	0	66054000	0	77758900	0
_ADDSPT(ph)GEM(ox)QVAQPEAQTAAVATVER_	Rv2536		Possible membrane protein	-1.74519	1.11842e-10	2.07922e-09	9	9	9	9	4179161500	4442901000	592321100	737630000		1
_AADT(ph)DVFSAVR_	Rv2536		Possible membrane protein	-1.65498	2.04822e-10	3.49635e-09	9	9	9	9	6030321668	4.93783e+09	1.01959e+09	8.4131e+08		1
_TTESDTPT(ph)EVIR_	Rv2536		Possible membrane protein	-1.39822	6.99852e-12	1.58362e-10	8	9	8	9	6744954200	7908536450	1525693100	1655332000		1
_ADDSPT(ph)GEMQVAQPEAQTAAVATVER_	Rv2536		Possible membrane protein	-1.07238	6.24446e-15	3.19782e-13	8	8	4	0	657863000	286581000	71766000	0		1
_EAPT(ph)EVIR_	Rv2536		Possible membrane protein	-0.900252	0.000166907	0.000554506	9	9	8	7	12205638725	3.50677e+09	2158390000	1146516975		1
_TTESDT(ph)PTEVIR_	Rv2536		Possible membrane protein	-0.0946793	0.720814	0.760686	8	4	8	4	848784500	185609000	191690000	145957000
_TGRDDEATS(ph)AVELTEATESAVAR_	Rv2586c	SecF	Protein-export membrane protein SecF (TC 3.A.5.1.1)	-0.611091	5.72107e-09	7.22935e-08	7	6	0	1	164363000	156858000	0	14028000	1
_M(ox)DPAGNPATGT(ph)AR_	Rv2606c	SnzP	Pyridoxine biosynthesis glutamine amidotransferase, synthase subunit (EC 2.4.2.-)	0.0501273	0.00723585	0.0134617	7	0	8	0	29757400	0	33779200	0
_LLGSVSS(ph)GLLR_	Rv2623	TB31.7	Universal stress protein family	0.16776	0.00889535	0.0161477	5	0	6	0	88053800	0	94829750	0
_AGPPTVHS(ph)EIVPAAAVPTLVDM(ox)SK_	Rv2623	TB31.7	Universal stress protein family	0.175138	0.00369062	0.00757589	5	0	5	0	65228400	0	64521400	0
_LLGSVS(ph)SGLLR_	Rv2623	TB31.7	Universal stress protein family	0.294303	3.84012e-06	2.14738e-05	8	0	8	4	91239800	0	110429400	25453400
_LAQPEPTFTT(ph)SPQDADR_	Rv2625c		Probable conserved transmembrane alanine and leucine rich protein	0.209893	8.31479e-07	5.98508e-06	2	0	7	1	11233400	0	51239300	4524200
_TDLLST(ph)LPQR_	Rv2629		Conserved protein	0.0702846	0.427422	0.479127	2	2	4	0	25157500	14413000	45404700	0
_IPGIDT(ph)GR_	Rv2694c		Conserved protein	0.369264	0.00166117	0.00387606	9	2	8	4	219884000	30146000	196943000	53022000
_RIPGIDT(ph)GR_	Rv2694c		Conserved protein	0.394755	0.15596	0.196821	8	5	9	5	806671100	270317600	886306450	220250550
_SVKPASAPQDTTTST(ph)IPK_	Rv2703	SigA	RNA polymerase sigma factor SigB	0.186122	0.00246231	0.00543272	9	9	9	9	533896000	442965500	397424250	311208000
_LVVS(ph)LAK_	Rv2703	SigA	RNA polymerase sigma factor SigB	0.190939	6.07988e-07	4.58583e-06	8	0	8	0	50485700	0	77865600	0
_SVKPAS(ph)APQDTTTSTIPK_	Rv2703	SigA	RNA polymerase sigma factor SigB	0.226061	3.24709e-05	0.000133309	8	8	7	3	63593200	93553900	78978900	37659400
_SVKPASAPQDTT(ph)TSTIPK_	Rv2703	SigA	RNA polymerase sigma factor SigB	0.407463	0.000335665	0.000995738	8	0	9	4	166865500	0	156852000	75749000
_M(ox)NELVDT(ph)TEMYLR_	Rv2711	IdeR	Iron-dependent repressor IdeR/DtxR	-0.0445257	0.0594353	0.0843711	4	0	5	0	39903700	0	27728900	0
_LDQSGPTVS(ph)QTVSR_	Rv2711	IdeR	Iron-dependent repressor IdeR/DtxR	0.360565	7.29938e-07	5.30022e-06	8	6	8	8	138721900	69769500	161003900	108634500
_DVAPPT(ph)LQFR_	Rv2715		Hydrolase, alpha/beta fold family	-0.0761353	0.121692	0.158935	6	1	3	0	68223800	7157500	22254100	0
_SDDSSGS(ph)APQPAATPVPR_	Rv2731		ATPase involved in DNA repair	-0.700819	1.7583e-06	1.0828e-05	5	5	3	0	161065000	205721000	54727000	0	1
_SDDSS(ph)GSAPQPAATPVPR_	Rv2731		ATPase involved in DNA repair	-0.0590218	0.58536	0.631436	4	4	6	8	145524000	154026000	114520300	129742700
_AELTETSPETPET(ph)TEAIR_	Rv2740	EphG	Epoxide hydrolase	-0.136491	0.0499777	0.0726408	7	3	4	1	104495000	44832000	42985600	10253000
_SM(ox)SELAAPGNT(ph)PSLDEVR_	Rv2744c	35kd_ag	Phage shock protein A (IM30) , suppresses sigma54-dependent transcription	0.0932872	0.0975716	0.130357	5	0	6	0	65595600	0	57041000	0
_M(ox)QEQVS(ph)ASLR_	Rv2744c	35kd_ag	Phage shock protein A (IM30) , suppresses sigma54-dependent transcription	0.237485	1.88402e-05	8.4868e-05	9	3	9	5	158704500	20505500	139159500	40073700
_GEALPAGGT(ph)TATPR_	Rv2744c	35kd_ag	Phage shock protein A (IM30) , suppresses sigma54-dependent transcription	0.814768	6.78657e-07	5.00252e-06	8	9	9	8	818404650	803084000	990857300	1013579000		1
_SGAIT(ph)APLGSQR_	Rv2748c	FtsK	Cell division protein FtsK	-0.846869	0.0001244	0.000429225	9	0	0	0	610525000	0	0	0		1
_IPGS(ph)FFR_	Rv2783c	GpsI	Polyribonucleotide nucleotidyltransferase (EC 2.7.7.8)	0.236727	1.79265e-08	1.93806e-07	9	5	9	7	88650600	35917200	96871100	52278400
_YQAAVSVGTNPT(ph)FSGR_	Rv2786c	RibF	Riboflavin kinase (EC 2.7.1.26) / FMN adenylyltransferase (EC 2.7.7.2)	0.145852	0.0920882	0.12462	6	4	6	2	86565200	69912400	75744100	32333000
_SASS(ph)TVEAPVAR_	Rv2839c	InfB	Translation initiation factor 2	0.173724	4.69712e-05	0.000185032	6	0	6	0	87988000	0	93503800	0
_SAS(ph)STVEAPVAR_	Rv2839c	InfB	Translation initiation factor 2	0.271891	7.70333e-08	7.34838e-07	2	3	1	6	32643000	32078000	24500000	64219900
_DAVLLEQASVS(ph)DNKK_	Rv2889c	Tsf	Translation elongation factor Ts	0.348581	9.78371e-06	4.76961e-05	1	5	2	4	10502000	59979000	41390000	42995800
_VIAS(ph)AVAEGLQAR_	Rv2890c	RpsB	SSU ribosomal protein S2p (SAe)	0.137949	0.0191709	0.0315089	5	5	8	3	66189100	59585600	121037500	26529400
_TFPVHS(ph)PNIDHIEVVTR_	Rv2904c	RplS	LSU ribosomal protein L19p	0.0911701	0.306142	0.357165	8	0	7	0	225584450	0	161080850	0
_T(ph)FPVHSPNIDHIEVVTR_	Rv2904c	RplS	LSU ribosomal protein L19p	0.431974	0.00137794	0.00334347	4	2	4	4	58069000	41665000	56542000	97028000
_LEVFNAALAAADGGPT(ph)TEATKPK_	Rv2909c	RpsP	SSU ribosomal protein S16p	0.0999342	0.11849	0.15517	9	1	9	0	161568500	21699000	139046200	0
_LEVFNAALAAADGGPTT(ph)EATKPK_	Rv2909c	RpsP	SSU ribosomal protein S16p	0.136265	0.0152499	0.025716	6	4	4	4	202109000	68983000	117626000	42732200
_IDT(ph)SGLPAVGDDATVPR_	Rv2921c	FtsY	Signal recognition particle receptor protein FtsY (=alpha subunit) (TC 3.A.5.1.1)	-3.14496	2.51163e-14	1.11083e-12	9	9	6	0	5282860200	4526483500	2.36247e+08	0		1
_IDTS(ph)GLPAVGDDATVPR_	Rv2921c	FtsY	Signal recognition particle receptor protein FtsY (=alpha subunit) (TC 3.A.5.1.1)	-1.28762	1.19955e-08	1.37313e-07	3	4	0	1	251594000	235885400	0	8416900		1
_SGGYTASSGITFSQTPTT(ph)QPAER_	Rv2921c	FtsY	Signal recognition particle receptor protein FtsY (=alpha subunit) (TC 3.A.5.1.1)	-0.636557	5.24123e-14	2.03989e-12	8	7	0	0	125285300	157738500	0	0		1
_IDTSGLPAVGDDAT(ph)VPR_	Rv2921c	FtsY	Signal recognition particle receptor protein FtsY (=alpha subunit) (TC 3.A.5.1.1)	1.77696	7.68699e-13	2.2665e-11	0	0	4	7	0	0	174963000	407564000		1
_VADLVLVSPGSIPIT(ph)TSGK_	Rv2930	FadD26	Long-chain-fatty-acid--CoA ligase (EC 6.2.1.3)	0.0321788	0.294252	0.344534	7	0	6	0	48987900	0	33684500	0
_LAY(ph)ILGAR_	Rv2933	PpsC	Malonyl CoA-acyl carrier protein transacylase (EC 2.3.1.39)	0.665533	0.0550032	0.078819	2	7	2	9	665570000	742023000	158442600	1349077000		0
_RPAVPHLVS(ph)LPGYPFAR_	Rv2935	PpsE	Malonyl CoA-acyl carrier protein transacylase (EC 2.3.1.39)	0.212504	0.0205314	0.0332952	7	2	3	4	70621500	17466700	27559700	40423000
_RPSLDHVFLAM(ox)TTDPTES(ph)LTHLVSGSAR_	Rv2936	DrrA	Daunorubicin-DIM-transport ATP-binding protein ABC transporter DrrA	1.49656	4.62408e-23	4.49923e-20	0	0	3	5	0	0	98694000	171165000	1
_LTAEHLAHS(ph)GSTAR_	Rv2953		Trans-acting enoyl reductase	0.0244835	0.156166	0.196826	6	0	5	0	25985600	0	17894900	0
_LTAEHLAHSGS(ph)TAR_	Rv2953		Trans-acting enoyl reductase	0.024965	0.28599	0.335667	4	0	3	0	15476900	0	12124400	0
_IVSFEPLS(ph)GPFTILESK_	Rv2956		gsc	-0.119976	0.0918622	0.124487	4	3	3	0	28932800	34813400	22946800	0
_VAVGGDS(ph)AGGNLSAVVCQLAR_	Rv2970c	LipN	lipase-esterase (lipN)	0.177518	0.0174447	0.028916	9	8	9	5	1.62088e+08	146707600	137393350	83638900
_LATPDQGFT(ph)R_	Rv2971		2,5-diketo-D-gluconic acid reductase (EC 1.1.1.-)	0.0906221	0.0281564	0.0439041	7	0	7	0	110310000	0	98291300	0
_VLTVRPS(ph)NPASHR_	Rv2976c	Ung	Uracil-DNA glycosylase, family 1	0.163992	0.00578961	0.0110891	3	7	6	8	35406000	82900100	61133900	69253400
_GDSVT(ph)ITGFGVFEQR_	Rv2986c	HupB	DNA-binding protein HU / low-complexity, AKP-rich domain	-0.607521	6.9754e-05	0.000263065	7	4	2	2	460109000	132914000	65766000	17138800		1
_AVHKGDS(ph)VTITGFGVFEQR_	Rv2986c	HupB	DNA-binding protein HU / low-complexity, AKP-rich domain	-0.00785125	0.939517	0.953233	6	0	3	1	165555000	0	58770900	10840000
_VKPT(ph)SVPAFRPGAQFK_	Rv2986c	HupB	DNA-binding protein HU / low-complexity, AKP-rich domain	0.168875	0.39529	0.44775	7	5	8	9	577301000	219795000	518125600	279283700
_GDS(ph)VTITGFGVFEQR_	Rv2986c	HupB	DNA-binding protein HU / low-complexity, AKP-rich domain	0.251297	0.130755	0.168957	2	2	5	4	65758000	53771000	127511950	61838100
_VKPTS(ph)VPAFRPGAQFK_	Rv2986c	HupB	DNA-binding protein HU / low-complexity, AKP-rich domain	0.410083	0.00367378	0.00755728	9	8	8	7	1930390000	820958000	1550413000	553946000
_VKPTS(ph)VPAFR_	Rv2986c	HupB	DNA-binding protein HU / low-complexity, AKP-rich domain	0.458053	0.0594847	0.0843711	8	5	4	5	945501500	488992000	500502000	474413000
_VKPT(ph)SVPAFR_	Rv2986c	HupB	DNA-binding protein HU / low-complexity, AKP-rich domain	0.549235	0.00227203	0.00508203	9	9	9	9	5.64113e+08	3.53657e+08	6.13969e+08	3.2886e+08		0
_SAT(ph)TVDAEVLAAAPK_	Rv2996c	SerA1	D-3-phosphoglycerate dehydrogenase (EC 1.1.1.95)	0.229778	0.00150244	0.00359184	2	6	2	7	90533000	129406000	58645000	116787000
_S(ph)ATTVDAEVLAAAPK_	Rv2996c	SerA1	D-3-phosphoglycerate dehydrogenase (EC 1.1.1.95)	0.368248	0.000361568	0.00104393	7	0	7	1	216832000	0	215680000	25758000
_VGVIGYGS(ph)QGHAHSLSLR_	Rv3001c	IlvC	Ketol-acid reductoisomerase (EC 1.1.1.86)	0.223514	0.0513783	0.0743915	8	9	8	8	401137000	481495000	367402300	308608000
_IVEQDDEHSVS(ph)R_	Rv3002c	IlvN	Acetolactate synthase small subunit (EC 2.2.1.6)	0.00620838	0.663088	0.70744	7	0	8	0	20614700	0	16190720	0
_AAVDSGYYPGQFQVGQT(ph)GK_	Rv3028c	FixB	Electron transfer flavoprotein, alpha subunit	0.00619982	0.943066	0.954842	8	6	7	3	249689000	162486000	157861000	47594000
_IGS(ph)GLLVDVVDVR_	Rv3028c	FixB	Electron transfer flavoprotein, alpha subunit	0.190681	1.69394e-05	7.73803e-05	9	3	9	3	101807600	13286600	98830600	15813400
_DDGM(ox)HGS(ph)DVIQTGWALAR_	Rv3029c	FixA	Electron transfer flavoprotein, beta subunit	0.0683911	0.00245383	0.0054263	6	0	9	0	42873200	0	58154300	0
_KLTDGDFT(ph)LDR_	Rv3029c	FixA	Electron transfer flavoprotein, beta subunit	0.292453	3.77578e-07	3.06152e-06	8	6	9	7	179013000	76828300	217443700	82343500
_IVAAALPNS(ph)SSSQPSYLGTTVHDLPGVGTR_	Rv3044	FecB	Iron(III) dicitrate transport system, periplasmic iron-binding protein FecB (TC 3.A.1.14.1)	0.0750632	0.136668	0.175665	5	0	3	0	75326700	0	42430900	0
_GRTEALADGIVVTPS(ph)HNPPSDGGIK_	Rv3068c	PgmA	Phosphoglucomutase (EC 5.4.2.2)	0.21217	0.368045	0.41933	8	4	6	2	712389000	289617000	463114000	175896000
_TEALADGIVVTPS(ph)HNPPSDGGIK_	Rv3068c	PgmA	Phosphoglucomutase (EC 5.4.2.2)	0.441363	0.000109809	0.000384332	9	9	9	9	1777007000	1285368450	1.36908e+09	1.14245e+09
_VT(ph)TRDIDALFSTDGPMLEAIR_	Rv3081		Conserved hypothetical protein	-0.079259	0.0500199	0.0726408	4	1	2	0	93865000	7655300	31893000	0
_VTT(ph)RDIDALFSTDGPM(ox)LEAIR_	Rv3081		Conserved hypothetical protein	0.161386	0.329042	0.380687	8	8	6	7	267801600	4.26788e+08	188884000	214043500
_VT(ph)TRDIDALFSTDGPM(ox)LEAIR_	Rv3081		Conserved hypothetical protein	0.262562	0.27684	0.326503	8	2	5	3	579195900	99223000	236501000	144869000
_LLLAAETPT(ph)SGDVR_	Rv3102c	FtsE	Cell division transporter, ATP-binding protein FtsE (TC 3.A.5.1.1)	0.322489	5.06957e-06	2.74038e-05	3	0	3	2	82316000	0	64599000	18733600
_ILAPAHLPQEQS(ph)QRPGHIPGAINVPWSR_	Rv3117	CysA3	Thiosulfate sulfurtransferase, rhodanese (EC 2.8.1.1)	0.26739	0.00955329	0.0170413	7	6	8	4	255779000	122532000	286224100	82160000
_FFAAPGS(ph)WTLR_	Rv3118	SseC1	probable sseC protein	0.385163	0.000214258	0.000683518	3	3	3	2	36934550	26984900	64313400	22745100
_NARET(ph)GWFSPP_	Rv3127		Oxygen-insensitive NADPH nitroreductase (EC 1.-.-.-)	-0.111302	0.000536083	0.00147347	7	0	0	0	37674400	0	0	0
_NEPPS(ph)DPSAPIPGR_	Rv3131		Dinucleotide-utilizing enzymes involved in molybdopterin and thiamine biosynthesis family 2	0.447289	3.05151e-07	2.55958e-06	7	1	9	7	94344000	12444000	156684000	100470000
_QWIVDPIDGT(ph)KNFVR_	Rv3137		Histidinol-phosphatase [alternative form] (EC 3.1.3.15)	-0.0430992	0.226632	0.27325	9	2	7	0	108037300	15937300	55883800	0
_IDT(ph)KPDLTPVTDADR_	Rv3137		Histidinol-phosphatase [alternative form] (EC 3.1.3.15)	-0.00229954	0.957486	0.965424	6	6	6	5	83486300	98410000	49787500	48965000
_TAQGQQASETSAAEET(ph)APSLRPEAAAGQLRPR_	Rv3144c	PPE52	PPE family protein	-0.450645	0.0040572	0.00825869	4	6	4	0	111597000	214781000	74651000	0
_LAALDST(ph)DTLER_	Rv3181c		Conserved protein	-0.444075	0.000827143	0.0021693	6	6	5	2	204116000	240017000	77472100	32714000
_LAALDSTDT(ph)LER_	Rv3181c		Conserved protein	-0.0101638	0.838177	0.863066	4	1	4	0	30907200	7352100	26626400	0
_ST(ph)QHDAADALFR_	Rv3196A		Unknown protein	0.0576776	0.309416	0.360216	6	0	3	0	100087000	0	34002600	0
_S(ph)KDEVTAELM(ox)EK_	Rv3197		Ubiquinone biosynthesis monooxygenase UbiB	0.131413	0.000201782	0.000652271	5	4	3	5	63082000	62980000	31184700	55742400
_QSGADTVVVSS(ph)ETAGR_	Rv3200c		Potassium channel protein	0.277783	2.65332e-05	0.000112737	9	8	7	9	121454000	154654000	86071900	167366800
_S(ph)TAEAFPGLAHTAALVR_	Rv3205c		Conserved protein	0.0750386	0.10744	0.141844	7	3	8	1	53940850	21321000	50409300	7924500
_IGITDS(ph)PR_	Rv3208A	TB9.4	putative ATP-binding protein	0.208004	0.00324952	0.00685854	8	1	8	2	118701000	5488100	93819300	20868200
_GGKPVTGHPGT(ph)NPISSPIVGGDATSEPGSGTASDSGSDVVSGSR_	Rv3211	RhlE	putative ATP-dependent RNA helicase	-1.29806	2.7185e-15	1.50295e-13	8	8	1	0	433609000	462029000	17196000	0		1
_AEAPHSS(ph)AVHDATEQFVYR_	Rv3211	RhlE	putative ATP-dependent RNA helicase	0.173013	8.14018e-05	0.000297759	3	0	7	0	24271100	0	62008100	0
_LPGT(ph)VFTAAK_	Rv3224		Short-chain dehydrogenase/reductase SDR	0.0348774	0.745632	0.781789	6	1	6	0	151408000	18207000	119516000	0
_ENPHILT(ph)LSPPILLEK_	Rv3224		Short-chain dehydrogenase/reductase SDR	0.0627915	0.0090761	0.0163538	6	0	5	0	26210200	0	26289900	0
_AKVEKDPENPT(ph)VVLTVR_	Rv3246c	MtrA	DNA-binding response regulator mtrA	-0.721452	1.55895e-20	5.05618e-18	5	4	0	0	107846000	87148000	0	0		1
_VEKDPENPT(ph)VVLTVR_	Rv3246c	MtrA	DNA-binding response regulator mtrA	-0.453322	4.53434e-05	0.000179346	8	7	2	1	161812000	124789000	14046900	3964400
_GVTEETTT(ph)GVLR_	Rv3248c	SahH	Adenosylhomocysteinase (EC 3.3.1.1)	-0.0733848	0.421354	0.474511	8	9	5	8	998222000	1084524000	343401000	548179000
_YGTRHS(ph)LIDGINR_	Rv3248c	SahH	Adenosylhomocysteinase (EC 3.3.1.1)	0.348361	3.33378e-05	0.000135157	3	3	4	6	92818000	64256000	137734000	97396000
_IAEHEM(ox)PGLM(ox)S(ph)LRR_	Rv3248c	SahH	Adenosylhomocysteinase (EC 3.3.1.1)	0.555841	4.51558e-12	1.07162e-10	0	9	0	7	0	443137000	0	333305000	1
_GVTEET(ph)TTGVLR_	Rv3248c	SahH	Adenosylhomocysteinase (EC 3.3.1.1)	0.715662	6.35106e-06	3.33212e-05	8	4	9	4	221906000	84952000	411278500	114542000		1
_LPEEHDEMRS(ph)AIR_	Rv3274c	FadE25	Butyryl-CoA dehydrogenase (EC 1.3.99.2)	0.0260845	0.72548	0.764781	8	4	7	1	112054900	63471000	95463500	11024000
_VGWAGNPS(ph)FDLFK_	Rv3274c	FadE25	Butyryl-CoA dehydrogenase (EC 1.3.99.2)	0.0273263	0.0702028	0.0980019	7	0	7	0	33744600	0	24095500	0
_LPEEHDEM(ox)RS(ph)AIR_	Rv3274c	FadE25	Butyryl-CoA dehydrogenase (EC 1.3.99.2)	0.604422	7.39928e-06	3.74974e-05	9	8	9	7	469705000	94277790	428710000	202624300	1
_AGHIPT(ph)AVHIPWGK_	Rv3283	SseA	Thiosulfate sulfurtransferase, rhodanese (EC 2.8.1.1)	0.0937459	0.00313321	0.00664185	5	0	8	0	45765700	0	60882100	0
_GAHTGAAASGDAVT(ph)APM(ox)QGTVVK_	Rv3285	AccA3	Biotin carboxylase of acetyl-CoA carboxylase (EC 6.3.4.14) / Biotin carboxyl carrier protein of acetyl-CoA carboxylase	-0.628096	6.99992e-13	2.24347e-11	6	9	7	6	258268000	414304000	47283200	72436100		1
_GAHTGAAAS(ph)GDAVTAPM(ox)QGTVVK_	Rv3285	AccA3	Biotin carboxylase of acetyl-CoA carboxylase (EC 6.3.4.14) / Biotin carboxyl carrier protein of acetyl-CoA carboxylase	0.112191	0.148201	0.188497	6	3	8	4	115904000	58078000	119335200	46688800
_NFLPAPGPVT(ph)KFHPPSGPGVR_	Rv3285	AccA3	Biotin carboxylase of acetyl-CoA carboxylase (EC 6.3.4.14) / Biotin carboxyl carrier protein of acetyl-CoA carboxylase	0.152639	7.11583e-05	0.000266296	8	0	5	0	69283000	0	60535800	0
_VDSGVET(ph)GSVIGGQFDSM(ox)LAK_	Rv3285	AccA3	Biotin carboxylase of acetyl-CoA carboxylase (EC 6.3.4.14) / Biotin carboxyl carrier protein of acetyl-CoA carboxylase	0.185178	0.0909778	0.123461	7	2	4	2	81189400	31999000	46974400	46727000
_SHDRPAS(ph)LDNPR_	Rv3317	SdhD	Succinate dehydrogenase hydrophobic membrane anchor protein	0.0381365	0.0312525	0.048039	9	0	8	0	28534800	0	25763770	0
_DDEFGGS(ph)LQNR_	Rv3359		NADH:flavin oxidoreductases, Old Yellow Enzyme family	0.126753	0.160821	0.201389	9	0	8	0	601283000	0	409860000	0
_LGPVT(ph)IDPR_	Rv3372	OtsB2	Trehalose-6-phosphate phosphatase (EC 3.1.3.12)	0.422076	0.000128747	0.000439547	3	0	3	2	216796000	0	219824000	17880100
_VGTFNPAALLHGS(ph)QGIR_	Rv3389c	HtdY	Enoyl-CoA hydratase	0.122507	0.000562402	0.00152428	7	7	8	7	107238000	59579500	101368300	46083000
_YLEAVTAAGLGVAVVSS(ph)SANTR_	Rv3400		Trehalose-6-phosphate phosphatase (EC 3.1.3.12)	0.0267539	0.160265	0.200951	5	0	5	0	24941600	0	22159500	0
_YLEAVTAAGLGVAVVSSS(ph)ANTR_	Rv3400		Trehalose-6-phosphate phosphatase (EC 3.1.3.12)	0.0341869	0.0666459	0.0934388	6	0	6	0	21779700	0	21666800	0
_EALIES(ph)GVLIPAR_	Rv3407	VapB47	Possible antitoxin VapB47	1.28494	2.73771e-14	1.15817e-12	9	8	9	9	243986000	109002700	860102000	287833000	1
_SVAT(ph)KTNDVAGDGTTTATILAQALIK_	Rv3417c	GroEL1	Heat shock protein 60 family chaperone GroEL	-0.0517869	0.412443	0.465554	6	0	2	0	98973400	0	23481000	0
_AADAVSEALLASATPVS(ph)GK_	Rv3417c	GroEL1	Heat shock protein 60 family chaperone GroEL	0.0957251	0.000390342	0.00110408	5	0	5	0	53696300	0	46452600	0
_LIEYDET(ph)ARR_	Rv3417c	GroEL1	Heat shock protein 60 family chaperone GroEL	0.224536	0.000219186	0.000694938	7	3	8	6	73540450	18076600	74198150	51203000
_SAVLNAS(ph)SVAR_	Rv3417c	GroEL1	Heat shock protein 60 family chaperone GroEL	0.246384	3.73909e-06	2.11519e-05	9	4	9	5	126578900	39917050	119844950	46734900
_AAVEEGIVPGGGAS(ph)LIHQAR_	Rv3417c	GroEL1	Heat shock protein 60 family chaperone GroEL	0.451861	9.15116e-07	6.45223e-06	9	8	9	9	456709000	321214150	476250150	327839000
_KES(ph)VEDAVAAAK_	Rv3417c	GroEL1	Heat shock protein 60 family chaperone GroEL	0.542668	6.78835e-10	9.85831e-09	1	0	3	3	10190000	0	27362500	36729500	1
_ILVQANEAET(ph)TTASGLVIPDTAK_	Rv3418c	GroES	Heat shock protein 60 family co-chaperone GroES	-0.162504	0.528937	0.575678	6	5	3	5	296568350	136804300	106311800	26462800
_ILVQANEAETTT(ph)ASGLVIPDTAK_	Rv3418c	GroES	Heat shock protein 60 family co-chaperone GroES	-0.11766	0.583254	0.629862	9	7	7	4	2.56282e+08	2.13401e+08	86137125	78056700
_ILVQANEAETTTASGLVIPDT(ph)AKEKPQEGTVVAVGPGR_	Rv3418c	GroES	Heat shock protein 60 family co-chaperone GroES	0.0503461	0.68507	0.726115	9	3	9	1	316689000	105844000	264368000	24789000
_IPLDVAEGDTVIY(ph)SKYGGTEIK_	Rv3418c	GroES	Heat shock protein 60 family co-chaperone GroES	0.0738351	0.0943743	0.126832	3	0	5	0	25942200	0	33446900	0
_ILVQANEAETT(ph)TASGLVIPDTAK_	Rv3418c	GroES	Heat shock protein 60 family co-chaperone GroES	0.122179	0.413709	0.466441	9	9	9	9	8.20325e+08	860267000	6.03104e+08	529323400
_YGGT(ph)EIK_	Rv3418c	GroES	Heat shock protein 60 family co-chaperone GroES	0.218312	0.000771733	0.00204604	6	0	7	1	57093000	0	76427500	1841100
_RIPLDVAEGDTVIYS(ph)K_	Rv3418c	GroES	Heat shock protein 60 family co-chaperone GroES	0.272619	0.00352467	0.00731238	9	9	9	9	5.03853e+08	342059000	424785500	259405500
_RIPLDVAEGDTVIY(ph)SK_	Rv3418c	GroES	Heat shock protein 60 family co-chaperone GroES	0.301053	0.000860123	0.0022437	9	8	9	9	477218500	217675000	449000500	189414800
_ILVQANEAETTTAS(ph)GLVIPDTAK_	Rv3418c	GroES	Heat shock protein 60 family co-chaperone GroES	0.306347	0.0236042	0.0372839	9	3	9	3	349875000	101681000	335435300	77728000
_DVLAVVS(ph)K_	Rv3418c	GroES	Heat shock protein 60 family co-chaperone GroES	0.406154	0.00358154	0.00739881	9	9	9	9	1429023500	786234750	1200693000	703179000
_IPLDVAEGDTVIYS(ph)K_	Rv3418c	GroES	Heat shock protein 60 family co-chaperone GroES	0.447568	0.00210102	0.00477638	9	9	9	8	657107300	811179000	5.89526e+08	672355000
_EKPQEGT(ph)VVAVGPGR_	Rv3418c	GroES	Heat shock protein 60 family co-chaperone GroES	0.500708	4.3839e-08	4.44327e-07	9	9	9	9	714064500	370288000	653954000	375492000		1
_IPLDVAEGDTVIY(ph)SK_	Rv3418c	GroES	Heat shock protein 60 family co-chaperone GroES	0.518886	9.80393e-06	4.76961e-05	9	9	9	8	682999000	287510000	681362000	263732400		y
_IPLDVAEGDT(ph)VIYSK_	Rv3418c	GroES	Heat shock protein 60 family co-chaperone GroES	0.749142	0.00270625	0.00591727	8	1	6	3	445155685	10545000	379774000	85034800		0
_TADT(ph)EPVTIGALTR_	Rv3420c	RimI	Ribosomal-protein-S18p-alanine acetyltransferase (EC 2.3.1.-)	-0.292771	0.000402063	0.0011274	9	3	5	0	161746000	63950000	48861500	0
_SHPS(ph)VPAHSIAPAYTGR_	Rv3432c	GadB	Glutamate decarboxylase (EC 4.1.1.15)	0.274933	0.000109556	0.000384332	2	7	3	7	27956900	128043000	45061000	98794900
_TAVEQAAAELGDT(ph)GR_	Rv3441c	MrsA	Phosphoglucosamine mutase (EC 5.4.2.10)	-1.16433	1.47209e-07	1.35126e-06	8	4	7	0	696625000	424186000	165398250	0		1
_ILLRPSGT(ph)EPM(ox)IR_	Rv3441c	MrsA	Phosphoglucosamine mutase (EC 5.4.2.10)	-0.116073	0.0148485	0.02517	0	6	0	2	0	72767200	0	10454200
_VESFDIFAHLGGGGPS(ph)GQAGALR_	Rv3442c	RpsI	SSU ribosomal protein S9p (S16e)	0.247552	3.05515e-06	1.75897e-05	5	9	3	7	220834000	126451000	129395000	98377500
_VAIS(ph)GDKLQHK_	Rv3443c	RplM	LSU ribosomal protein L13p (L13Ae)	0.0860693	0.00337988	0.00707231	7	0	7	2	40101100	0	32581700	4930700
_VYAGPEHPHS(ph)AQQPVPYELK_	Rv3443c	RplM	LSU ribosomal protein L13p (L13Ae)	0.115661	0.0188267	0.0309955	9	9	9	9	559428000	443924000	377083000	296510000
_T(ph)IGELM(ox)QR_	Rv3443c	RplM	LSU ribosomal protein L13p (L13Ae)	0.151788	0.0166873	0.0278503	9	0	7	1	119628400	0	86846050	6539400
_AILANLATS(ph)LFEHGR_	Rv3456c	RplQ	LSU ribosomal protein L17p	0.0695929	0.0172088	0.0285736	4	0	8	0	19881800	0	43991200	0
_SQFVIEPLEPGFGYT(ph)LGNSLRR_	Rv3457c	RpoA	DNA-directed RNA polymerase alpha subunit (EC 2.7.7.6)	0.0553256	0.244352	0.291724	5	0	3	0	53142700	0	36104900	0
_TLLS(ph)SIPGAAVTSIR_	Rv3457c	RpoA	DNA-directed RNA polymerase alpha subunit (EC 2.7.7.6)	0.141483	0.00444503	0.00891755	8	6	9	5	79618140	64608550	81169700	45334700
_IPVDS(ph)IYSPVLK_	Rv3457c	RpoA	DNA-directed RNA polymerase alpha subunit (EC 2.7.7.6)	0.342837	9.77229e-09	1.14559e-07	8	7	8	7	207183000	117840000	178289000	117409000
_SLNT(ph)VPFQIAR_	Rv3458c	RpsD	SSU ribosomal protein S4p (S9e)	-0.957049	3.6981e-09	4.79767e-08	9	9	4	9	1406792615	576675000	154839000	132725700		1
_VNPS(ph)VKPICDK_	Rv3461c	RpmJ	LSU ribosomal protein L36p	0.0979985	0.00244795	0.00542564	8	0	8	0	112418000	0	101727500	0
_VLAHIS(ph)GK_	Rv3462c	InfA	Translation initiation factor 1	0.0496669	0.579935	0.626974	9	1	5	1	85213300	2038000	43958100	1513100
_VVVELS(ph)PYDLSR_	Rv3462c	InfA	Translation initiation factor 1	0.0810362	0.0406271	0.0602594	8	0	8	0	92489800	0	76059600	0
_SDHGEIGDVEPLADST(ph)ASQAR_	Rv3489		Unknown protein	-0.000394566	0.993441	0.993441	1	6	0	7	68967000	157793000	0	101562000
_SDHGEIGDVEPLADSTAS(ph)QAR_	Rv3489		Unknown protein	0.0832457	0.283417	0.333452	9	2	9	1	214944000	29945000	155276000	14712000
_SDHGEIGDVEPLADS(ph)TASQAR_	Rv3489		Unknown protein	0.100975	0.255563	0.303618	9	2	9	1	356191500	32247000	271880900	10228000
_GPGLT(ph)AAAR_	Rv3509c	IlvX	COG0028: Thiamine pyrophosphate-requiring enzymes	0.168724	0.00221132	0.00495764	2	1	4	1	9279400	3160100	28849800	4615600
_VFLS(ph)DDAKEGPR_	Rv3516	EchA19	Enoyl-CoA hydratase (EC 4.2.1.17)	0.389627	0.00030303	0.000914963	9	8	9	9	426801000	228975000	335030000	286818000
_LPLTGEGT(ph)TGLGK_	Rv3520c		Coenzyme F420-dependent oxidoreductase	0.335606	2.3405e-05	0.000101214	8	1	8	4	233485000	7681000	201531000	52204500
_CAYFT(ph)ELR_	Rv3527		Hypothetical protein	0.0697614	0.456209	0.505571	8	0	9	0	135934000	0	118045400	0
_T(ph)IPIVVCEP_	Rv3547	Ddn	Putative uncharacterized protein BCG_3611	-0.126973	0.185311	0.228527	4	0	6	0	61796500	0	31597160	0
_FLNSPLS(ph)DFFIK_	Rv3547	Ddn	Putative uncharacterized protein BCG_3611	0.0250344	0.0958765	0.128496	8	0	6	0	31204500	0	18923800	0
_FLNS(ph)PLSDFFIK_	Rv3547	Ddn	Putative uncharacterized protein BCG_3611	0.0429442	0.0330035	0.0504119	6	0	7	0	27001200	0	29038900	0
_VNPLY(ph)FLR_	Rv3547	Ddn	Putative uncharacterized protein BCG_3611	0.0488214	0.0029876	0.00637485	4	0	5	0	9637400	0	13445100	0
_T(ph)QFGRAIGS(ph)Y(ph)QAIK_	Rv3563	FadE32	Acyl-CoA dehydrogenase, short-chain specific (EC 1.3.99.2)	0.605733	0.0824471	0.11267	1	1	4	2	77384000	116290000	198049000	133595000		0
_QMLRET(ph)VAS(ph)LVAK_	Rv3564	FadE33	Acyl-CoA dehydrogenase, short-chain specific (EC 1.3.99.2)	0.134075	0.0578637	0.0824325	9	0	7	0	85892100	0	65395150	0
_VPLVGNS(ph)LGGGTAVR_	Rv3569c	BphD	2-hydroxy-6-oxo-6-phenylhexa-2,4-dienoate hydrolase (EC 3.7.1.-)	0.394943	1.8422e-05	8.33701e-05	9	6	9	8	606525000	210780000	563992000	239702000
_APHTEEPTNWS(ph)RR_	Rv3583c		CarD-like transcriptional regulator	0.0962962	0.0287461	0.0447519	5	4	6	4	62471300	22717000	47590700	20481100
_FVAGRPQHPSQS(ph)VDHR_	Rv3588c	CanB	Carbonic anhydrase (EC 4.2.1.1)	0.0590975	0.101733	0.135043	4	0	5	0	30309600	0	35855800	0
_FVAGRPQHPS(ph)QSVDHR_	Rv3588c	CanB	Carbonic anhydrase (EC 4.2.1.1)	0.608007	3.49963e-05	0.000140708	6	5	3	4	116620300	1.00145e+08	58110850	141673200	1
_RPSGS(ph)FIFAGPSGVGK_	Rv3596c	ClpC1	ATP-dependent Clp protease, ATP-binding subunit ClpC / Negative regulator of genetic competence clcC/mecB	0.189694	0.00150995	0.00360093	0	4	0	3	0	62990000	0	41039300
_RPS(ph)GSFIFAGPSGVGK_	Rv3596c	ClpC1	ATP-dependent Clp protease, ATP-binding subunit ClpC / Negative regulator of genetic competence clcC/mecB	0.25276	7.77065e-06	3.91754e-05	7	3	8	7	64810200	30068400	84784500	54975300
_GGESGSPS(ph)TSLVLDQFGR_	Rv3596c	ClpC1	ATP-dependent Clp protease, ATP-binding subunit ClpC / Negative regulator of genetic competence clcC/mecB	0.270546	7.02674e-09	8.65445e-08	2	2	2	3	49009000	29273000	50924000	48338000
_RPSGSFIFAGPS(ph)GVGK_	Rv3596c	ClpC1	ATP-dependent Clp protease, ATP-binding subunit ClpC / Negative regulator of genetic competence clcC/mecB	0.324675	2.82384e-05	0.000117922	8	0	8	2	114394700	0	122942800	29687000
_GGES(ph)GSPSTSLVLDQFGR_	Rv3596c	ClpC1	ATP-dependent Clp protease, ATP-binding subunit ClpC / Negative regulator of genetic competence clcC/mecB	0.684617	7.55254e-13	2.2665e-11	4	0	2	2	61148000	0	53026000	32728000	1
_GAIDREQS(ph)AAIR_	Rv3597c	Lsr2	Histone protein Lsr2	0.168777	0.00734957	0.0135953	9	4	8	8	148347750	27090950	121798350	48901100
_IPADVIDAY(ph)HAAT_	Rv3597c	Lsr2	Histone protein Lsr2	0.235371	0.0110368	0.0194544	9	0	9	0	285565000	0	271396000	0
_IPADVIDAYHAAT(ph)_	Rv3597c	Lsr2	Histone protein Lsr2	0.438421	0.000235503	0.000741567	9	9	9	9	627776100	611873000	671314000	461751000
_DPLT(ph)GGQSVADLM(ox)AR_	Rv3604c		Possible membrane protein	-1.53627	7.14775e-13	2.24347e-11	9	9	9	9	1770410020	2.58564e+09	325553795	311263625		1
_DPLT(ph)GGQSVADLMAR_	Rv3604c		Possible membrane protein	-1.25997	1.01515e-13	3.65832e-12	9	9	9	4	9.44014e+08	7.41939e+08	1.32702e+08	44373700		1
_TADTPPDDS(ph)GGLHAR_	Rv3604c		Possible membrane protein	-0.493862	0.00016933	0.000560401	9	9	9	8	405092100	353945050	91679850	97853750
_ALDGESPPADWVS(ph)SDR_	Rv3604c		Possible membrane protein	0.243734	3.56625e-06	2.02922e-05	2	0	6	0	17284900	0	78354700	0
_ALDGESPPADWVS(ph)SDRVM(ox)AVR_	Rv3604c		Possible membrane protein	0.550744	7.88855e-05	0.000294083	4	0	4	2	75043000	0	97107000	50254000	1
_TADT(ph)PPDDSGGLHAR_	Rv3604c		Possible membrane protein	0.710449	4.65625e-11	9.24861e-10	0	0	7	4	0	0	116051900	33797300		1
_KPGS(ph)VTTTSAVR_	Rv3609c	FolE	GTP cyclohydrolase I (EC 3.5.4.16) type 1	0.0731955	0.000888895	0.00231255	1	0	6	0	3057800	0	16760900	0
_QLIS(ph)LIHDQANAVQTTR_	Rv3616c	EspA	ESX-1 secretion system protein (Rv3616c)	0.168642	0.0010837	0.0027317	8	0	9	0	81697900	0	98704350	0
_VEFEIGHS(ph)PK_	Rv3648c	CspA	Cold shock protein CspA	0.269624	0.00271318	0.00591911	6	6	7	8	367070000	140944000	327313000	142238000
_GWPVLSFS(ph)RPVSLR_	Rv3661		Phosphoserine phosphatase (EC 3.1.3.3)	0.118921	0.00441481	0.00887522	8	0	8	1	70890750	0	68893250	2257800
_LLIT(ph)ADGQFRR_	Rv3667	Acs	Acetyl-coenzyme A synthetase (EC 6.2.1.1)	0.418336	0.00699948	0.0131732	7	9	4	8	175033400	502647000	67440600	496077000
_TALTPGHDKT(ph)PVTPKPVTSDR_	Rv3669		Probable conserved transmembrane protein	0.0655901	0.216859	0.262769	8	9	2	7	208985000	250205000	42115000	124653000
_TPVTPKPVT(ph)SDR_	Rv3669		Probable conserved transmembrane protein	0.18163	0.00651466	0.0123322	1	2	4	3	5921600	10994500	21639890	15898400
_AGIFQGVEPS(ph)AIAALTK_	Rv3676	Crp	cAMP-binding proteins - catabolite gene activator and regulatory subunit of cAMP-dependent protein kinases	-0.0950793	0.173433	0.215793	5	3	4	0	42880400	43222000	37497200	0
_SVLIS(ph)DSER_	Rv3676	Crp	cAMP-binding proteins - catabolite gene activator and regulatory subunit of cAMP-dependent protein kinases	0.169062	0.000375811	0.00107866	5	0	9	0	72902000	0	138375600	0
_TS(ph)SATTITEVR_	Rv3676	Crp	cAMP-binding proteins - catabolite gene activator and regulatory subunit of cAMP-dependent protein kinases	0.19576	0.0897771	0.122002	4	0	3	0	104763000	0	89797000	0
_T(ph)SSATTITEVR_	Rv3676	Crp	cAMP-binding proteins - catabolite gene activator and regulatory subunit of cAMP-dependent protein kinases	0.375579	0.000102309	0.000364639	8	6	8	5	230105500	91732500	234984500	90739500
_FAAAGVTVIDNS(ph)SAWR_	Rv3708c	Asd	Aspartate-semialdehyde dehydrogenase (EC 1.2.1.11)	0.39785	0.00816819	0.0150239	3	1	4	1	48150000	9507400	72499000	27743000
_ILSPHYS(ph)EYQVLEGGK_	Rv3718c		Conserved protein	0.235362	0.000111692	0.000388131	9	0	7	2	129494900	0	91529400	15885100
_IAPS(ph)FPSVPDLR_	Rv3722c		Aspartate transaminase (EC 2.6.1.1)	0.02224	0.677297	0.719444	6	1	4	0	98316000	9603300	56965400	0
_EAPAAETAT(ph)AEEPR_	Rv3723		PROBABLE CONSERVED TRANSMEMBRANE PROTEIN	-0.0201689	0.474705	0.524276	5	7	4	3	44667000	55022900	19860500	13322700
_TRPPSDGSS(ph)LLDALFK_	Rv3734c	Tgs2	Wax ester synthase/acyl-CoA:diacylglycerol acyltransferase	-0.002241	0.906169	0.922283	5	1	6	0	26541300	2235300	17952200	0
_TRPPSDGS(ph)SLLDALFK_	Rv3734c	Tgs2	Wax ester synthase/acyl-CoA:diacylglycerol acyltransferase	0.0174243	0.363074	0.415613	6	0	5	0	26189150	0	17668200	0
_TRPPS(ph)DGSSLLDALFK_	Rv3734c	Tgs2	Wax ester synthase/acyl-CoA:diacylglycerol acyltransferase	0.0629939	0.0105342	0.018636	7	0	5	2	38021900	0	21105000	5197400
_ITGTATGVDM(ox)ANPM(ox)S(ph)PVNK_	Rv3763	LpqH	19 kDa lipoprotein antigen precursor LpqH	0.0674375	0.369157	0.420105	8	2	7	1	93635000	31294000	67823500	17710000
_SVLMY(ph)PEK_	Rv3764c	TcrY	sensor histidine kinase	0.24916	0.0216218	0.0346591	3	0	6	0	24755200	0	67376800	0
_SGAS(ph)TVGAHPSAR_	Rv3778c		Cysteine desulfurase (EC 2.8.1.7)	0.0258658	0.0957859	0.128496	6	0	6	0	6985470	0	8479790	0
_S(ph)GQHGHGTGQYL_	Rv3780		Conserved protein	0.251471	0.00083148	0.00217481	7	0	8	0	93863600	0	135560000	0
_T(ph)GPTPWSGSETLPGGTEVTLR_	Rv3788		Nucleoside diphosphate kinase regulator	0.0671835	0.25942	0.30745	7	0	5	0	93731400	0	51393300	0
_IAVRLPS(ph)T(ph)SVR_	Rv3793	EmbC	INTEGRAL MEMBRANE INDOLYLACETYLINOSITOL ARABINOSYLTRANSFERASE EMBC (ARABINOSYLINDOLYLACETYLINOSITOL SYNTHASE)	-1.25612	4.31936e-06	2.37443e-05	8	0	8	0	3181670000	0	555342000	0		1
_TVT(ph)EPVLHTTAEK_	Rv3799c	AccD4	Propionyl-CoA carboxylase beta chain (EC 6.4.1.3)	0.0692202	0.316951	0.367572	9	8	9	6	282498000	245872000	210669200	104457800
_AAAEPAEAPT(ph)LAGHALR_	Rv3800c	Pks13	Probable polyketide synthase, similar to many. e.g. gp|M63676|SERERYAA_1 S.erythraea first ORF of eryA gene, involved in complex polyketide formation in erythromycin biosynthesis.	-0.128246	0.0354893	0.0534414	9	0	7	0	222666550	0	84358200	0
_VPVFVFHPAGGS(ph)TVVYEPLLGR_	Rv3800c	Pks13	Probable polyketide synthase, similar to many. e.g. gp|M63676|SERERYAA_1 S.erythraea first ORF of eryA gene, involved in complex polyketide formation in erythromycin biosynthesis.	-0.0943519	0.23147	0.278738	4	3	4	0	57584600	29778700	37978500	0
_S(ph)PGGIFNELPR_	Rv3800c	Pks13	Probable polyketide synthase, similar to many. e.g. gp|M63676|SERERYAA_1 S.erythraea first ORF of eryA gene, involved in complex polyketide formation in erythromycin biosynthesis.	0.0327493	0.0654063	0.0919658	5	0	4	0	18760300	0	14322600	0
_FDPEDT(ph)SEQLVIVGER_	Rv3801c	FadD32	Long-chain fatty-acid-AMP ligase, Mycobacterial subgroup FadD32	0.0271234	0.765425	0.799956	9	8	9	6	2.28223e+08	435749500	1.32184e+08	189273000
_KPGET(ph)GGTFSAAPNFAFEHAAVR_	Rv3801c	FadD32	Long-chain fatty-acid-AMP ligase, Mycobacterial subgroup FadD32	0.52752	0.0202723	0.0330956	6	4	6	4	196194000	257879000	261310200	280485000		0
_VQFQS(ph)GGANSPALYLLDGLR_	Rv3804c	FbpA	Antigen 85-C precursor (85C) (Antigen 85 complex C) (Ag85C) (Mycolyl transferase 85C) (EC 2.3.1.-)	-0.0442049	0.0831792	0.113511	6	0	3	0	57924000	0	17980600	0
_LGGGAPTVEES(ph)R_	Rv3814c		1-acyl-sn-glycerol-3-phosphate acyltransferase (EC 2.3.1.51)	-0.457018	0.0621747	0.0880582	9	9	9	8	4265493500	3116229500	1390354000	1496436150
_RLGGGAPTVEES(ph)R_	Rv3814c		1-acyl-sn-glycerol-3-phosphate acyltransferase (EC 2.3.1.51)	-0.42442	0.0146846	0.0249792	9	8	8	9	1157523500	544298000	285337400	306879000
_RLWQAEDDS(ph)SR_	Rv3817		aminoglycoside 3'-phosphotransferase	0.364837	0.200051	0.244534	6	3	6	5	652270000	100128000	478110800	208504000
_LWQAEDDS(ph)SR_	Rv3817		aminoglycoside 3'-phosphotransferase	0.4987	7.32622e-06	3.74974e-05	9	4	9	7	792791000	64582000	754042000	141795000
_EVDVAPAAS(ph)GAPHAAGGR_	Rv3841	BfrB	Ferritin	-0.0116176	0.853817	0.87537	7	8	5	6	118337200	134181000	39763800	61011700
_AKEDHS(ph)AILLNEK_	Rv3846	SodA	Superoxide dismutase [Mn/Fe] (EC 1.15.1.1)	-0.273817	0.0278668	0.0435809	2	3	3	0	42135000	75968000	64345400	0
_AEYTLPDLDWDYGALEPHIS(ph)GQINELHHSK_	Rv3846	SodA	Superoxide dismutase [Mn/Fe] (EC 1.15.1.1)	0.0165679	0.779617	0.813914	4	0	3	0	61465200	0	38565700	0
_TNPSGAT(ph)M(ox)AALANFFR_	Rv3849	EspR	ESX-1 secreted protein regulator EspR	0.00266668	0.962617	0.969593	3	2	7	0	36498700	16575700	74254700	0
_TNPS(ph)GATM(ox)AALANFFR_	Rv3849	EspR	ESX-1 secreted protein regulator EspR	0.0692574	0.110401	0.145359	4	0	3	0	44650500	0	34382000	0
_AEGITM(ox)SAPYLS(ph)QLR_	Rv3849	EspR	ESX-1 secreted protein regulator EspR	0.0778275	0.044327	0.0651513	6	1	8	0	147002000	7781500	157002900	0
_SGNRT(ph)NPSGATM(ox)AALANFFR_	Rv3849	EspR	ESX-1 secreted protein regulator EspR	0.121295	0.0143662	0.024607	7	2	7	3	89681700	11087500	70773600	15885500
_T(ph)NPSGATM(ox)AALANFFR_	Rv3849	EspR	ESX-1 secreted protein regulator EspR	0.124392	0.00277994	0.00605119	4	0	4	0	33954400	0	39343300	0
_AHGLPS(ph)AAQQK_	Rv3849	EspR	ESX-1 secreted protein regulator EspR	0.184014	0.0118794	0.0206774	9	0	9	3	186448100	0	146947200	15312600
_GPHTS(ph)AEVIAALK_	Rv3849	EspR	ESX-1 secreted protein regulator EspR	0.290915	0.0136445	0.0234975	9	6	9	8	2.49e+08	95503000	255427500	101653150
_GPHT(ph)SAEVIAALK_	Rv3849	EspR	ESX-1 secreted protein regulator EspR	0.308742	0.00618532	0.0117545	9	9	9	9	692099750	446175200	4.385e+08	398360500
_SAPPKPAEAPVS(ph)LQQR_	Rv3852	Hns	POSSIBLE HISTONE-LIKE PROTEIN HNS	0.0886502	0.0778924	0.107198	0	6	0	6	0	99086600	0	69278100
_APIDAGT(ph)AASQR_	Rv3864	EspE	ESX-1 secretion-associated protein EspE	0.202594	0.000182734	0.000598655	9	8	8	8	110643250	50989500	82677600	62608450
_LAQVLDIDT(ph)LDEDRLR_	Rv3868	EccA1	AAA family ATPase, ESX-1 secretion system component Rv3868	0.32055	4.23992e-05	0.000169075	9	4	9	6	114738300	68125000	132035700	96936800
_GAAGT(ph)AAQAAVVR_	Rv3874	EsxB	10 kDa culture filtrate antigen CFP-10 (EsxB)	-1.06409	5.96989e-05	0.000230504	9	9	8	8	1.89989e+09	1816271900	387016650	251865720		1
_TDAAT(ph)LAQEAGNFER_	Rv3874	EsxB	10 kDa culture filtrate antigen CFP-10 (EsxB)	-0.517921	2.106e-07	1.84607e-06	8	9	4	2	337916000	175137000	45883600	12679100		1
_TQIDQVESTAGS(ph)LQGQWR_	Rv3874	EsxB	10 kDa culture filtrate antigen CFP-10 (EsxB)	0.215256	9.25909e-05	0.00033367	5	0	7	0	51353800	0	78805400	0
_AEM(ox)KT(ph)DAATLAQEAGNFER_	Rv3874	EsxB	10 kDa culture filtrate antigen CFP-10 (EsxB)	0.536352	2.77032e-08	2.94326e-07	7	2	7	6	163737000	28530000	198498000	89924000		1
_LAAAWGGS(ph)GSEAYQGVQQK_	Rv3875	EsxA	6 kDa early secretory antigenic target ESAT-6 (EsxA)	0.239788	0.00536233	0.0103935	6	1	7	4	104675800	8965400	76420600	42721700
_AEEASGAQLAPGT(ph)EPSPAPLGQPR_	Rv3876	EspI	RD1 region associated protein Rv3876	-0.280802	0.00136381	0.00332577	7	6	6	1	124288500	146708000	62628600	9043800
_VAT(ph)GPSIQAR_	Rv3876	EspI	RD1 region associated protein Rv3876	-0.267971	0.20998	0.255389	9	9	9	9	3908550000	1217360000	1546020000	673717000
_M(ox)PIGEPPPAPSRPSASPAEPPTRPAPQHS(ph)R_	Rv3876	EspI	RD1 region associated protein Rv3876	0.161814	0.035803	0.0537597	3	0	5	0	37320200	0	59229800	0
_M(ox)PIGEPPPAPSRPSASPAEPPT(ph)RPAPQHSR_	Rv3876	EspI	RD1 region associated protein Rv3876	0.628815	2.84272e-05	0.000118204	0	7	1	3	0	581452500	60087000	188125000		1
_M(ox)PIGEPPPAPS(ph)RPSASPAEPPTRPAPQHSR_	Rv3876	EspI	RD1 region associated protein Rv3876	0.651825	0.00129436	0.00317637	5	1	4	6	172921000	63188000	99025000	329415000		0
_RVHPDLAAQHAAAQPDSIT(ph)AATTGGR_	Rv3876	EspI	RD1 region associated protein Rv3876	0.70114	4.05031e-12	9.85238e-11	5	5	5	8	49916900	69911800	109227000	183789000		1
_VHPDLAAQHAAAQPDSITAATT(ph)GGR_	Rv3876	EspI	RD1 region associated protein Rv3876	1.00004	6.36973e-06	3.33212e-05	8	4	9	5	320284000	224559000	633479500	343375300		1
_RVHPDLAAQHAAAQPDSITAATT(ph)GGR_	Rv3876	EspI	RD1 region associated protein Rv3876	1.10263	4.26327e-10	6.38178e-09	5	7	5	7	273940000	447317000	491450000	750575000		1
_SSVGTAAASGAGSHAAT(ph)GR_	Rv3879c	EspK	RD1 region associated protein Rv3879c	-0.020922	0.194344	0.238758	5	0	5	0	15202555	0	5812830	0
_SSVGTAAASGAGS(ph)HAATGR_	Rv3879c	EspK	RD1 region associated protein Rv3879c	0.0573989	0.0124401	0.0216148	4	0	7	0	18853150	0	32911800	0
_AAATAENHM(ox)DAQPAGDAT(ph)PTPATAK_	Rv3908	MutT4	MutT/nudix family protein	-0.139372	0.00716587	0.0134085	7	1	2	0	78056000	10149000	11250100	0
_SASTLLNLM(ox)QQATAVADRT(ph)EVLGPIDEAPVSAAPR_	Rv3910	MviN	Proposed peptidoglycan lipid II flippase MurJ	-1.22113	2.79988e-10	4.54047e-09	8	9	4	0	463916500	9.00493e+08	54422300	0		1
_SASTLLNLMQQATAVADRT(ph)EVLGPIDEAPVSAAPR_	Rv3910	MviN	Proposed peptidoglycan lipid II flippase MurJ	-0.90672	9.35983e-10	1.31987e-08	8	9	2	1	319016750	434649000	28722000	7123000		1
_S(ph)ASTLLNLMQQATAVADR_	Rv3910	MviN	Proposed peptidoglycan lipid II flippase MurJ	-0.120016	0.00118368	0.00294558	8	2	5	0	71225200	12579900	19369300	0
_S(ph)ASTLLNLM(ox)QQATAVADR_	Rv3910	MviN	Proposed peptidoglycan lipid II flippase MurJ	-0.114169	0.0334956	0.0506862	7	1	3	0	57508500	12779000	19120300	0
_SGLAPAERDT(ph)AGQPIEPADIDR_	Rv3910	MviN	Proposed peptidoglycan lipid II flippase MurJ	-0.110429	0.265229	0.313951	9	9	9	9	727192000	8.30339e+08	408983000	416285500
_DT(ph)AGQPIEPADIDR_	Rv3910	MviN	Proposed peptidoglycan lipid II flippase MurJ	-0.090614	0.48565	0.535151	9	9	8	5	707433000	810384000	339078000	254615000
_SAS(ph)TLLNLMQQATAVADR_	Rv3910	MviN	Proposed peptidoglycan lipid II flippase MurJ	-0.081314	0.0523094	0.0756272	1	6	2	2	4546100	30511700	8166500	5210900
_AALTALGM(ox)LDHQEEDLTT(ph)GR_	Rv3915	cwlM	N-acetylmuramoyl-L-alanine amidase (EC 3.5.1.28)	-2.42496	1.88815e-17	2.0413e-15	9	9	8	8	2475867500	4.46002e+09	176097900	244930000		1
_AALTALGMLDHQEEDLT(ph)TGR_	Rv3915	cwlM	N-acetylmuramoyl-L-alanine amidase (EC 3.5.1.28)	-0.905589	2.248e-07	1.95295e-06	4	9	3	1	281187450	366963500	90851000	11205000		1
_AALTALGMLDHQEEDLTT(ph)GR_	Rv3915	cwlM	N-acetylmuramoyl-L-alanine amidase (EC 3.5.1.28)	-0.771368	3.10276e-05	0.000128467	8	7	7	2	509390500	285045500	63129200	11928000		1
_NDRPT(ph)GTFTFAELLAHELSVER_	Rv3915	cwlM	N-acetylmuramoyl-L-alanine amidase (EC 3.5.1.28)	-0.200152	0.0331398	0.0504616	7	9	4	3	264135500	279104500	94253000	31271000
_AALTALGM(ox)LDHQEEDLT(ph)TGR_	Rv3915	cwlM	N-acetylmuramoyl-L-alanine amidase (EC 3.5.1.28)	0.306815	0.284194	0.333962	8	8	8	2	9.7635e+08	1.26172e+08	417504150	80326140
_TAPATNAAAPTEAGDTDDGAESDASTERPADT(ph)SNPAR_	Rv3921c		Inner membrane protein translocase component YidC, long form	0.482093	7.07272e-08	6.81363e-07	0	3	0	6	0	94632000	0	189143000
														Total increase	3	16	0.09375
																Y=3

## Sheet: S3D-Decreased P
Table S3D. Quantified phosphopeptides for which significantly decreased phosphorylation was observed (Log2FC < -0.5 and adj. P < 0.001)
peptide	pT	pS	pY	ph	RV	Gene.Symbol	Product	Log2FC	P.Value	adj.P.Value	Samp. in control_12	Samp. in control_13	Samp. in inhibitor_12	Samp. in inhibitor_13	Reads in control_12	Reads in control_13	Reads in inhibitor_12	Reads in inhibitor_13
_QPPPVSHPEGRPT(ph)NPPAAADAR_	1	0	0	1	Rv0007		Possible conserved membrane protein	-1.10273	2.68011e-16	2.17312e-14	5	5	0	0	126289000	188912000	0	0
_TSLLSSAAGNLSGPRT(ph)DPLPR_	1	0	0	1	Rv0014c	PknB	Serine/threonine-protein kinase PknB (EC 2.7.11.1)	-1.25908	2.19008e-12	5.60777e-11	9	9	9	7	1.93487e+09	2.09969e+09	4.25961e+08	310514200
_RPFAGDGALT(ph)VAM(ox)K_	1	0	0	1	Rv0015c	PknA	Serine/threonine-protein kinase PknA (EC 2.7.11.1)	-2.27432	3.06935e-19	7.46619e-17	9	9	4	5	2612680000	2921160000	91805000	1.24134e+08
_RPFAGDGALT(ph)VAMK_	1	0	0	1	Rv0015c	PknA	Serine/threonine-protein kinase PknA (EC 2.7.11.1)	-1.16832	1.36053e-16	1.20345e-14	9	9	9	0	648036000	205828500	38036150	0
_GGYPPETGGYPPQPGY(ph)PRPR_	0	0	1	1	Rv0020c	FhaA	Conserved protein with FHA domain, FhaA	-0.824635	1.0965e-05	5.25548e-05	9	8	5	4	8.02313e+08	5.55642e+08	120706600	75176000
_VPGY(ph)APQGGGYAEPAGR_	0	0	1	1	Rv0020c	FhaA	Conserved protein with FHA domain, FhaA	-0.626794	2.17669e-06	1.29142e-05	9	6	9	1	426865500	355722000	153332000	20425000
_LRPYQPGHIPFIEPT(ph)ER_	1	0	0	1	Rv0091	Mtn	5'-methylthioadenosine nucleosidase (EC 3.2.2.16) / S-adenosylhomocysteine nucleosidase (EC 3.2.2.9)	-0.979517	2.78038e-15	1.50295e-13	8	8	3	0	390775000	327514000	37698200	0
_AADSAESDAGADQT(ph)GPQVK_	1	0	0	1	Rv0175		FIG033430: Probable conserved MCE associated membrane protein	-2.00429	1.72347e-10	3.10544e-09	9	9	9	9	6.25329e+09	8.55592e+09	1.28791e+09	7.11065e+08
_STDAAGDPAEPT(ph)AALPIIR_	1	0	0	1	Rv0206c	MmpL3	Transmembrane transport protein MmpL5	-0.98293	1.00334e-07	9.38698e-07	9	9	7	6	1549081000	1.35998e+09	281214000	241084200
_GGFEEPVPGAEAET(ph)EK_	1	0	0	1	Rv0227c		PROBABLE CONSERVED MEMBRANE PROTEIN	-0.540179	2.18708e-05	9.62907e-05	9	9	7	8	647604000	739042000	157967000	208073000
_GGFEEPVPGAEAET(ph)EKLPTQR_	1	0	0	1	Rv0227c		PROBABLE CONSERVED MEMBRANE PROTEIN	-0.516189	2.57206e-09	3.47586e-08	9	9	9	9	758552000	755786000	237644000	263909000
_IDPET(ph)GEVR_	1	0	0	1	Rv0351	GrpE	Heat shock protein GrpE	-0.558162	2.14086e-06	1.28584e-05	8	2	0	0	247359000	17198200	0	0
_TESYPLVPHDAETET(ph)VVITTSDNDAAVTQPEAQR_	1	0	0	1	Rv0361		PROBABLE CONSERVED MEMBRANE PROTEIN	-1.03889	2.43791e-15	1.48255e-13	8	9	8	4	800872000	1455460000	141288900	141253000
_AQPDPAT(ph)TVLPDPAR_	1	0	0	1	Rv0383c		Possible membrane protein	-1.2296	4.52997e-18	7.3461e-16	9	8	9	7	1156207000	1246090000	222136000	167081000
_RAQPDPAT(ph)TVLPDPAR_	1	0	0	1	Rv0383c		Possible membrane protein	-0.674869	4.96813e-16	3.71845e-14	3	7	0	0	66904500	129486000	0	0
_LRPGEPAGHIQEPVSPPT(ph)QPEQQPQTEHLAASHAHTR_	1	0	0	1	Rv0479c		Possible membrane protein	-1.04738	3.24011e-10	5.02521e-09	9	9	8	7	819272500	1522074000	161170000	212706500
_RGDSDAITVAELT(ph)GEIPIIR_	1	0	0	1	Rv0497		Possible membrane protein	-1.17265	4.08692e-14	1.65691e-12	9	9	9	6	1196650000	8.7888e+08	172709500	105086100
_GDSDAITVAELT(ph)GEIPIIR_	1	0	0	1	Rv0497		Possible membrane protein	-0.608706	8.6069e-07	6.11278e-06	8	8	2	1	1.73383e+08	246972000	15359300	5310700
_LEPVPHTPYPELAT(ph)TTLLRPVKPPPSEGWR_	1	0	0	1	Rv0530		RD1 region associated protein Rv3876	-0.843644	4.65758e-11	9.24861e-10	9	9	8	1	559801500	366603000	113687500	3791500
_LEPVPHTPYPELAT(ph)TTLLR_	1	0	0	1	Rv0530		RD1 region associated protein Rv3876	-0.61395	3.6534e-09	4.79767e-08	9	9	7	2	345245550	313814850	50799900	24694000
_VQTPDDPT(ph)FALAR_	1	0	0	1	Rv0538		Possible membrane protein	-0.518229	2.17639e-06	1.29142e-05	8	9	9	9	2646380000	2663880000	1254849000	991626000
_AAGADADVDVEEPST(ph)AASEATGVAK_	1	0	0	1	Rv0638	SecE	Preprotein translocase subunit SecE (TC 3.A.5.1.1)	-0.893617	9.78984e-12	2.07076e-10	9	8	1	0	190346350	386835000	2754900	0
_FTPALT(ph)GPHAR_	1	0	0	1	Rv0967	CsoR	Copper-sensitive operon repressor; CsoR P on T93 (prot=119aas)	-1.89549	2.36415e-15	1.48255e-13	9	9	9	9	2724290000	2870885000	452257500	242358000
_IVVEVCSQCHPFYT(ph)GK_	1	0	0	1	Rv1298	RpmE	LSU ribosomal protein L31p	-0.869747	3.46532e-13	1.16267e-11	9	6	8	0	520611000	209806500	94151700	0
_AQEIM(ox)TELEIAPT(ph)RR_	1	0	0	1	Rv1388	MihF	integration host factor	-0.522527	3.44026e-07	2.86101e-06	9	9	8	8	777028500	515816000	215367050	144849550
_T(ph)EALETPQAPVS_	1	0	0	1	Rv1591		Possible membrane protein	-0.662088	1.56035e-08	1.70586e-07	7	3	0	0	166371000	51131000	0	0
_YDS(ph)AGVPTFESVR_	0	1	0	1	Rv1638A		Conserved hypothetical protein	-0.872091	2.02392e-14	9.3775e-13	9	9	9	2	1177725800	425986000	323631000	15580600
_AGYRPQLIVGDPDQIST(ph)EVLK_	1	0	0	1	Rv1697		FIG005773: conserved membrane protein ML1361	-0.782202	3.25373e-10	5.02521e-09	9	7	1	0	224099100	219276000	4574200	0
_FLSAATSS(ph)TPR_	0	1	0	1	Rv1980c	Mpt64	Immunogenic protein MPT64/MPB64 precursor	-0.523313	1.2117e-14	5.89493e-13	4	5	1	0	99049000	66564100	4114300	0
_LGAVSYET(ph)DRNHDLAPR_	1	0	0	1	Rv2050		Conserved protein	-0.712098	5.23548e-12	1.21289e-10	9	6	5	1	333003000	206518000	42035900	10349000
_AEASIETPT(ph)PVQSQR_	1	0	0	1	Rv2094c	TatA	Twin-arginine translocation protein TatA	-0.96379	4.34746e-05	0.000172656	9	9	8	9	1197322000	2542448500	296871650	467981500
_LGHT(ph)GPFPAVANPPVR_	1	0	0	1	Rv2127	AnsP1	L-asparagine permease	-1.0419	1.48238e-08	1.64247e-07	9	9	9	9	2135213600	2.17613e+09	599933390	425406160
_ERLGHT(ph)GPFPAVANPPVR_	1	0	0	1	Rv2127	AnsP1	L-asparagine permease	-0.523309	6.74058e-09	8.40844e-08	7	7	1	2	122768200	144914100	7452000	8897900
_VADDAADEEAVT(ph)EPLATESKDEPAEHPEFEGPR_	1	0	0	1	Rv2151c	FtsQ	Cell division protein FtsQ homolog	-0.661488	8.36559e-07	5.98508e-06	8	9	4	6	568099500	1262029500	99155500	299706500
_NEQATTEAFT(ph)DGWFK_	1	0	0	1	Rv2187	FadD15	Long-chain-fatty-acid--CoA ligase (EC 6.2.1.3)	-0.788755	5.42042e-10	7.99101e-09	9	9	0	0	227876900	203473900	0	0
_M(ox)AEAEPAT(ph)RPTGASVR_	1	0	0	1	Rv2197c		Possible membrane protein	-1.72404	1.90909e-12	5.0204e-11	9	7	9	4	3.19974e+09	6.51943e+08	335829700	71193000
_M(ox)AEAEPAT(ph)RPT(ph)GASVR_	1	0	0	1	Rv2197c		Possible membrane protein	-0.920721	7.18059e-12	1.58789e-10	2	9	4	8	69471000	579164500	32673100	65347800
_MAEAEPAT(ph)RPTGASVR_	1	0	0	1	Rv2197c		Possible membrane protein	-0.835339	1.80915e-17	2.0413e-15	9	8	4	1	509835000	123054000	21509500	2447300
_AYS(ph)APESEHVTGGPYVPADLR_	0	1	0	1	Rv2198c	MmpS3	Putative membrane protein MmpS3	-0.624532	2.75001e-10	4.53519e-09	5	5	3	0	203957500	85524000	22944000	0
_TLDGDQT(ph)AEFGGVR_	1	0	0	1	Rv2204c		probable iron binding protein from the HesB_IscA_SufA family	-0.541176	3.26994e-12	8.15808e-11	9	9	9	6	576806500	455896000	203530000	81441000
_LLSEDST(ph)FYGDLFPHAVK_	1	0	0	1	Rv2375		Conserved hypothetical protein	-1.301	1.02473e-21	4.98531e-19	8	7	6	0	637930000	327848500	39081500	0
_ADDSPT(ph)GEM(ox)QVAQPEAQTAAVATVER_	1	0	0	1	Rv2536		Possible membrane protein	-1.74519	1.11842e-10	2.07922e-09	9	9	9	9	4179161500	4442901000	592321100	737630000
_AADT(ph)DVFSAVR_	1	0	0	1	Rv2536		Possible membrane protein	-1.65498	2.04822e-10	3.49635e-09	9	9	9	9	6030321668	4.93783e+09	1.01959e+09	8.4131e+08
_TTESDTPT(ph)EVIR_	1	0	0	1	Rv2536		Possible membrane protein	-1.39822	6.99852e-12	1.58362e-10	8	9	8	9	6744954200	7908536450	1525693100	1655332000
_ADDSPT(ph)GEMQVAQPEAQTAAVATVER_	1	0	0	1	Rv2536		Possible membrane protein	-1.07238	6.24446e-15	3.19782e-13	8	8	4	0	657863000	286581000	71766000	0
_EAPT(ph)EVIR_	1	0	0	1	Rv2536		Possible membrane protein	-0.900252	0.000166907	0.000554506	9	9	8	7	12205638725	3.50677e+09	2158390000	1146516975
_TGRDDEATS(ph)AVELTEATESAVAR_	0	1	0	1	Rv2586c	SecF	Protein-export membrane protein SecF (TC 3.A.5.1.1)	-0.611091	5.72107e-09	7.22935e-08	7	6	0	1	164363000	156858000	0	14028000
_SDDSSGS(ph)APQPAATPVPR_	0	1	0	1	Rv2731		ATPase involved in DNA repair	-0.700819	1.7583e-06	1.0828e-05	5	5	3	0	161065000	205721000	54727000	0
_SGAIT(ph)APLGSQR_	1	0	0	1	Rv2748c	FtsK	Cell division protein FtsK	-0.846869	0.0001244	0.000429225	9	0	0	0	610525000	0	0	0
_IDT(ph)SGLPAVGDDATVPR_	1	0	0	1	Rv2921c	FtsY	Signal recognition particle receptor protein FtsY (=alpha subunit) (TC 3.A.5.1.1)	-3.14496	2.51163e-14	1.11083e-12	9	9	6	0	5282860200	4526483500	2.36247e+08	0
_IDTS(ph)GLPAVGDDATVPR_	0	1	0	1	Rv2921c	FtsY	Signal recognition particle receptor protein FtsY (=alpha subunit) (TC 3.A.5.1.1)	-1.28762	1.19955e-08	1.37313e-07	3	4	0	1	251594000	235885400	0	8416900
_SGGYTASSGITFSQTPTT(ph)QPAER_	1	0	0	1	Rv2921c	FtsY	Signal recognition particle receptor protein FtsY (=alpha subunit) (TC 3.A.5.1.1)	-0.636557	5.24123e-14	2.03989e-12	8	7	0	0	125285300	157738500	0	0
_GDSVT(ph)ITGFGVFEQR_	1	0	0	1	Rv2986c	HupB	DNA-binding protein HU / low-complexity, AKP-rich domain	-0.607521	6.9754e-05	0.000263065	7	4	2	2	460109000	132914000	65766000	17138800
_GGKPVTGHPGT(ph)NPISSPIVGGDATSEPGSGTASDSGSDVVSGSR_	1	0	0	1	Rv3211	RhlE	putative ATP-dependent RNA helicase	-1.29806	2.7185e-15	1.50295e-13	8	8	1	0	433609000	462029000	17196000	0
_AKVEKDPENPT(ph)VVLTVR_	1	0	0	1	Rv3246c	MtrA	DNA-binding response regulator mtrA	-0.721452	1.55895e-20	5.05618e-18	5	4	0	0	107846000	87148000	0	0
_GAHTGAAASGDAVT(ph)APM(ox)QGTVVK_	1	0	0	1	Rv3285	AccA3	Biotin carboxylase of acetyl-CoA carboxylase (EC 6.3.4.14) / Biotin carboxyl carrier protein of acetyl-CoA carboxylase	-0.628096	6.99992e-13	2.24347e-11	6	9	7	6	258268000	414304000	47283200	72436100
_TAVEQAAAELGDT(ph)GR_	1	0	0	1	Rv3441c	MrsA	Phosphoglucosamine mutase (EC 5.4.2.10)	-1.16433	1.47209e-07	1.35126e-06	8	4	7	0	696625000	424186000	165398250	0
_SLNT(ph)VPFQIAR_	1	0	0	1	Rv3458c	RpsD	SSU ribosomal protein S4p (S9e)	-0.957049	3.6981e-09	4.79767e-08	9	9	4	9	1406792615	576675000	154839000	132725700
_DPLT(ph)GGQSVADLM(ox)AR_	1	0	0	1	Rv3604c		Possible membrane protein	-1.53627	7.14775e-13	2.24347e-11	9	9	9	9	1770410020	2.58564e+09	325553795	311263625
_DPLT(ph)GGQSVADLMAR_	1	0	0	1	Rv3604c		Possible membrane protein	-1.25997	1.01515e-13	3.65832e-12	9	9	9	4	9.44014e+08	7.41939e+08	1.32702e+08	44373700
_IAVRLPS(ph)T(ph)SVR_	1	1	0	2	Rv3793	EmbC	INTEGRAL MEMBRANE INDOLYLACETYLINOSITOL ARABINOSYLTRANSFERASE EMBC (ARABINOSYLINDOLYLACETYLINOSITOL SYNTHASE)	-1.25612	4.31936e-06	2.37443e-05	8	0	8	0	3181670000	0	555342000	0
_GAAGT(ph)AAQAAVVR_	1	0	0	1	Rv3874	EsxB	10 kDa culture filtrate antigen CFP-10 (EsxB)	-1.06409	5.96989e-05	0.000230504	9	9	8	8	1.89989e+09	1816271900	387016650	251865720
_TDAAT(ph)LAQEAGNFER_	1	0	0	1	Rv3874	EsxB	10 kDa culture filtrate antigen CFP-10 (EsxB)	-0.517921	2.106e-07	1.84607e-06	8	9	4	2	337916000	175137000	45883600	12679100
_SASTLLNLM(ox)QQATAVADRT(ph)EVLGPIDEAPVSAAPR_	1	0	0	1	Rv3910	MviN	Proposed peptidoglycan lipid II flippase MurJ	-1.22113	2.79988e-10	4.54047e-09	8	9	4	0	463916500	9.00493e+08	54422300	0
_SASTLLNLMQQATAVADRT(ph)EVLGPIDEAPVSAAPR_	1	0	0	1	Rv3910	MviN	Proposed peptidoglycan lipid II flippase MurJ	-0.90672	9.35983e-10	1.31987e-08	8	9	2	1	319016750	434649000	28722000	7123000
_AALTALGM(ox)LDHQEEDLTT(ph)GR_	1	0	0	1	Rv3915	CwlM	N-acetylmuramoyl-L-alanine amidase (EC 3.5.1.28)	-2.42496	1.88815e-17	2.0413e-15	9	9	8	8	2475867500	4.46002e+09	176097900	244930000
_AALTALGMLDHQEEDLT(ph)TGR_	1	0	0	1	Rv3915	CwlM	N-acetylmuramoyl-L-alanine amidase (EC 3.5.1.28)	-0.905589	2.248e-07	1.95295e-06	4	9	3	1	281187450	366963500	90851000	11205000
_AALTALGMLDHQEEDLTT(ph)GR_	1	0	0	1	Rv3915	CwlM	N-acetylmuramoyl-L-alanine amidase (EC 3.5.1.28)	-0.771368	3.10276e-05	0.000128467	8	7	7	2	509390500	285045500	63129200	11928000
Sum	60	7	2
Proportion	0.882353	0.102941	0.0294118

## Sheet: S3E-Increased P
Table S3E. Quantified phosphopeptides for which significantly increased phosphorylation was observed (Log2FC > 0.5 and adj. P < 0.001)
peptide	pT	pS	pY	ph	RV	Gene.Symbol	Product	Log2FC	P.Value	adj.P.Value	log adj.P.value	Samp. in control_12	Samp. in control_13	Samp. in inhibitor_12	Samp. in inhibitor_13	Reads in control_12	Reads in control_13	Reads in inhibitor_12	Reads in inhibitor_13
_FEQSS(ph)NLHTGQFR_	0	1	0	1	Rv0020c	FhaA	Conserved protein with FHA domain, FhaA	4.64621	1.15519e-06	7.68933e-06	-5.11411	2	7	0	7	9348600000	1647955150	0	9121991825
_GGPDPQGGS(ph)DPR_	0	1	0	1	Rv0020c	FhaA	Conserved protein with FHA domain, FhaA	0.755687	8.03507e-05	0.000295024	-3.53014	9	0	9	0	153181600	0	402147000	0
_HEEGSYVPS(ph)GPPGPPEQR_	0	1	0	1	Rv0020c	FhaA	Conserved protein with FHA domain, FhaA	1.49431	1.61921e-12	4.50141e-11	-10.3467	7	8	9	9	193007600	151401500	936244000	513761500
_HEEGSYVPS(ph)GPPGPPEQRPAYPDQGGYDQGYQQGATTYGR_	0	1	0	1	Rv0020c	FhaA	Conserved protein with FHA domain, FhaA	0.5902	1.20391e-05	5.68644e-05	-4.24516	2	0	6	0	42816000	0	252295000	0
_QDYGGGADYT(ph)RYTESPR_	1	0	0	1	Rv0020c	FhaA	Conserved protein with FHA domain, FhaA	1.32787	4.41771e-17	4.29843e-15	-14.3667	9	6	9	8	268727000	166616000	712509200	591476000
_AWVRPALS(ph)NPAIAEDLR_	0	1	0	1	Rv0077c		Oxidoreductase	0.573088	8.44899e-09	1.01492e-07	-6.99357	0	0	6	2	0	0	111522900	15088600
_AYAGLS(ph)HHNIDHLTR_	0	1	0	1	Rv0077c		Oxidoreductase	1.65494	6.0513e-18	8.4113e-16	-15.0751	1	2	9	9	4390400	14126900	435088000	436201900
_LADQLS(ph)TVAVR_	0	1	0	1	Rv0077c		Oxidoreductase	0.593038	9.50986e-09	1.12843e-07	-6.94753	0	0	8	2	0	0	127977100	18204400
_TFSM(ox)VDS(ph)PDR_	0	1	0	1	Rv0077c		Oxidoreductase	0.771587	1.13256e-10	2.07922e-09	-8.6821	0	0	9	7	0	0	122102700	95107000
_TFSM(ox)VDS(ph)PDRLADQLSTVAVR_	0	1	0	1	Rv0077c		Oxidoreductase	0.570288	1.44855e-09	2.01348e-08	-7.69605	0	0	5	3	0	0	60832600	24552700
_DPPT(ph)DPNLR_	1	0	0	1	Rv0204c		Possible membrane protein	0.67716	0.000245151	0.000766982	-3.11521	9	9	9	9	2026860000	1101134390	1573922000	1532039950
_AGEPPLT(ph)GSLLIGGAGR_	1	0	0	1	Rv0242c	FabG4	3-oxoacyl-[acyl-carrier protein] reductase (EC 1.1.1.100)	0.711106	1.80029e-12	4.86579e-11	-10.3128	3	0	2	2	42350600	0	40908000	27428000
_QLGVPQPET(ph)LRR_	1	0	0	1	Rv0242c	FabG4	3-oxoacyl-[acyl-carrier protein] reductase (EC 1.1.1.100)	0.606458	2.47176e-09	3.38736e-08	-7.47014	9	9	9	9	503738000	540514500	582076500	550806000
_LPAHVT(ph)SEAIAASYDAGVLTVR_	1	0	0	1	Rv0251c	Hsp	Heat shock protein hsp	0.56754	0.000126793	0.0004344	-3.36211	1	0	5	1	3554500	0	89977100	9625500
_LPAHVTS(ph)EAIAASYDAGVLTVR_	0	1	0	1	Rv0251c	Hsp	Heat shock protein hsp	0.811785	2.05214e-15	1.42624e-13	-12.8458	0	0	4	3	0	0	50743100	47982250
_APLT(ph)NAVSR_	1	0	0	1	Rv0292	EccE3	ESX-3 secretion system protein EccE3	0.658286	3.17806e-08	3.28963e-07	-6.48285	0	6	0	5	0	94059700	0	125182000
_AALGGS(ph)DISAIK_	0	1	0	1	Rv0350	DnaK	Chaperone protein DnaK	0.669991	7.98317e-05	0.000295024	-3.53014	9	0	9	2	684203000	0	721275000	101963900
_IQEGS(ph)GLSKEDIDR_	0	1	0	1	Rv0350	DnaK	Chaperone protein DnaK	0.528259	1.99097e-10	3.4593e-09	-8.46101	7	9	8	9	422504000	344716500	445083500	368858000
_VLPPLPQEM(ox)PQQT(ph)GVGPR_	1	0	0	1	Rv0383c		Possible membrane protein	0.6016	3.06012e-08	3.20161e-07	-6.49463	0	7	0	7	0	109332000	0	157912000
_IDGWTEEQHEPT(ph)VR_	1	0	0	1	Rv0389	PurT	Phosphoribosylglycinamide formyltransferase 2 (EC 2.1.2.-)	0.781182	7.52446e-12	1.62695e-10	-9.78862	6	1	9	8	46239750	5766700	184182900	174393850
_M(ox)IDGWTEEQHEPT(ph)VR_	1	0	0	1	Rv0389	PurT	Phosphoribosylglycinamide formyltransferase 2 (EC 2.1.2.-)	1.19396	5.82054e-14	2.17823e-12	-11.6619	9	8	9	9	218663650	149860500	5.98061e+08	417431500
_APDIDPLEALM(ox)T(ph)NPVVPESK_	1	0	0	1	Rv0410c	PknG	serine/threonine protein kinase	0.867417	3.60951e-10	5.48759e-09	-8.26062	9	9	9	9	507369500	4.85198e+08	666657000	6.93294e+08
_KFGT(ph)KGDLR_	1	0	0	1	Rv0435c		Cell division protein FtsH (EC 3.4.24.-)	1.75866	1.05792e-11	2.19012e-10	-9.65953	0	0	0	8	0	0	0	339409000
_AGAAT(ph)EVELKER_	1	0	0	1	Rv0440	GroEL2	Heat shock protein 60 family chaperone GroEL	0.723965	2.36215e-06	1.39295e-05	-4.85606	2	3	4	8	48320000	101958000	83228000	343816000
_DETT(ph)IVEGAGDTDAIAGR_	1	0	0	1	Rv0440	GroEL2	Heat shock protein 60 family chaperone GroEL	0.839025	1.23564e-18	2.40456e-16	-15.619	2	0	2	3	73687000	0	48773000	55218000
_EIELEDPY(ph)EKIGAELVK_	0	0	1	1	Rv0440	GroEL2	Heat shock protein 60 family chaperone GroEL	0.522429	0.000247092	0.000770579	-3.11318	8	9	9	9	273123000	381619000	305041000	442507000
_EKAS(ph)VPGGGDM(ox)GGM(ox)DF_	0	1	0	1	Rv0440	GroEL2	Heat shock protein 60 family chaperone GroEL	0.624845	2.03795e-07	1.80266e-06	-5.74409	9	9	9	8	2435528000	1809330000	2368420000	1530110000
_QEIENS(ph)DSDYDREKLQER_	0	1	0	1	Rv0440	GroEL2	Heat shock protein 60 family chaperone GroEL	0.551282	0.000135004	0.000457698	-3.33942	0	9	0	7	0	230398000	0	218594000
_T(ph)IAYDEEAR_	1	0	0	1	Rv0440	GroEL2	Heat shock protein 60 family chaperone GroEL	0.53838	1.42503e-06	9.06245e-06	-5.04275	9	7	9	7	447656000	98752300	398309000	166121000
_VTET(ph)LLK_	1	0	0	1	Rv0440	GroEL2	Heat shock protein 60 family chaperone GroEL	0.523455	2.06209e-05	9.16172e-05	-4.03802	8	6	7	9	734603000	256644000	646933000	378044000
_WGAPTITNDGVS(ph)IAK_	0	1	0	1	Rv0440	GroEL2	Heat shock protein 60 family chaperone GroEL	0.969311	5.78077e-06	3.09049e-05	-4.50997	2	2	1	2	109729000	165484000	109620000	253670000
_GAAM(ox)AAGAATM(ox)AHPALVADAT(ph)TSLPR_	1	0	0	1	Rv0538		Possible membrane protein	1.13208	6.64145e-11	1.26709e-09	-8.89719	6	8	9	9	9.60504e+07	399619000	410401000	822402500
_GVINVNEEVEIVGIRPSTT(ph)K_	1	0	0	1	Rv0685	Tuf	Translation elongation factor Tu	0.705092	5.06284e-05	0.000197837	-3.70369	1	4	4	4	15947000	84906500	177058000	75362000
_TKPHVNIGTIGHVDHGKT(ph)TLTAAITK_	1	0	0	1	Rv0685	Tuf	Translation elongation factor Tu	0.522394	1.68198e-06	1.04908e-05	-4.97919	9	7	9	7	6.50762e+08	283577000	6.49829e+08	2.82832e+08
_KVLDDT(ph)AESSLR_	1	0	0	1	Rv0820	PhoT	Phosphate transport ATP-binding protein PstB (TC 3.A.1.7.1)	0.949505	4.05031e-06	2.25197e-05	-4.64744	1	7	3	8	40050000	210442400	120936000	359556000
_AAVLASGM(ox)PVT(ph)SGGVQLNR_	1	0	0	1	Rv0859	FadA	3-ketoacyl-CoA thiolase [isoleucine degradation] (EC 2.3.1.16)	0.681861	1.99695e-13	6.9394e-12	-11.1587	2	0	4	3	44185000	0	93199000	37860300
_M(ox)PGGTPSS(ph)PGLAAILPSFPSNLR_	0	1	0	1	Rv0860	FadB	Enoyl-CoA hydratase [isoleucine degradation] (EC 4.2.1.17) / 3-hydroxyacyl-CoA dehydrogenase (EC 1.1.1.35) / 3-hydroxybutyryl-CoA epimerase (EC 5.1.2.3)	0.509122	6.10966e-05	0.000234043	-3.6307	6	6	3	2	145706000	81816100	102834000	46453000
_GGNWPS(ph)QTGHSPAVPNALQASLGHAVPPAGNK_	0	1	0	1	Rv0931c	PknD	Serine/threonine-protein kinase pknD (EC 2.7.11.1)	0.520651	3.46437e-05	0.000139869	-3.85428	1	0	7	0	18901000	0	185220000	0
_SYQPSEPS(ph)GPAEPVNR_	0	1	0	1	Rv1111c		INTEGRAL MEMBRANE PROTEIN (Rhomboid family)	0.609953	1.04552e-12	2.99204e-11	-10.524	9	7	8	9	264247000	257467000	305096000	381264000
_VS(ph)PVSDGLDR_	0	1	0	1	Rv1133c	MetE	5-methyltetrahydropteroyltriglutamate--homocysteine methyltransferase (EC 2.1.1.14)	0.779106	1.01786e-06	7.02394e-06	-5.15342	3	1	8	6	115331000	7152200	464572000	68554200
_IAS(ph)M(ox)TKPVTVAAAM(ox)SLVDEGK_	0	1	0	1	Rv1367c		Beta-lactamase class C and other penicillin binding proteins	0.70463	2.6369e-06	1.5272e-05	-4.8161	1	4	7	8	38130000	74184300	168689850	181056500
_AAALNIVPT(ph)STGAAK_	1	0	0	1	Rv1436	Gap	NAD-dependent glyceraldehyde-3-phosphate dehydrogenase (EC 1.2.1.12)	0.942265	1.16799e-08	1.35292e-07	-6.86873	2	2	1	3	166475000	42700000	96721000	78583000
_PEIEQPPS(ph)R_	0	1	0	1	Rv1490		Possible membrane protein	0.633511	0.000108718	0.000383269	-3.4165	4	7	4	8	78179000	183541000	78864100	295949000
_M(ox)GY(ph)KPESER_	0	0	1	1	Rv1574		Probable PhiRv1 phage related protein	1.09947	3.09586e-10	4.93814e-09	-8.30644	0	1	0	6	0	10181000	0	173036000
_TVVVGTDGS(ph)DSSM(ox)R_	0	1	0	1	Rv1636	TB15.3	Universal stress protein UspA and related nucleotide-binding proteins	0.735594	4.42247e-07	3.55625e-06	-5.44901	8	8	7	7	733331000	190374600	675528000	284329000
_LGGAGDPDDT(ph)RVSQPVAVAAPAK_	1	0	0	1	Rv1746	PknF	Probable serine/threonine-protein kinase pknF (EC 2.7.11.1)	0.596316	3.68256e-05	0.000147454	-3.83134	9	0	8	1	210619500	0	260380000	42645000
_LGGAGDPDDTRVS(ph)QPVAVAAPAK_	0	1	0	1	Rv1746	PknF	Probable serine/threonine-protein kinase pknF (EC 2.7.11.1)	0.815377	5.9764e-07	4.543e-06	-5.34266	1	1	9	5	7021100	25265000	141578800	117715700
_QEFGFPGDDRVVT(ph)K_	1	0	0	1	Rv1816		Transcriptional regulator, TetR family	1.0094	2.76649e-05	0.000116026	-3.93545	0	3	3	5	0	804510000	261376000	1034780000
_T(ph)DMNPDIEKDQTSDEVTVET(ph)TSVFR_	2	0	0	2	Rv1827	Cfp17	Conserved protein with FHA domain, GarA	0.63857	6.0216e-05	0.000231582	-3.6353	9	9	9	9	2061950000	812111000	2009724000	871142000
_TDM(ox)NPDIEKDQTSDEVTVET(ph)TSVFR_	1	0	0	1	Rv1827	Cfp17	Conserved protein with FHA domain, GarA	0.592658	1.75422e-05	7.97598e-05	-4.09822	9	9	9	9	5.02496e+09	4.94001e+09	4.53428e+09	4.60434e+09
_SPT(ph)M(ox)LATDLSLR_	1	0	0	1	Rv1908c	KatG	Catalase (EC 1.11.1.6) / Peroxidase (EC 1.11.1.7)	0.601165	6.47802e-06	3.37065e-05	-4.47229	9	3	9	4	265225000	74228000	309270000	171192000
_VDPS(ph)AASGQDSTEARPA_	0	1	0	1	Rv2094c	TatA	Twin-arginine translocation protein TatA	0.573505	2.55061e-07	2.17697e-06	-5.66215	5	4	8	7	69563300	65271200	125153100	194904000
_VDPSAASGQDS(ph)TEARPA_	0	1	0	1	Rv2094c	TatA	Twin-arginine translocation protein TatA	2.22729	2.43432e-10	4.08378e-09	-8.38894	0	1	3	6	0	36699000	277954000	608476000
_GS(ph)AAPVDSNADAGGFDQFNR_	0	1	0	1	Rv2145c	Wag31	FIG055075: Possibly a cell division protein, antigen 84 in Mycobacteria	0.678061	2.77548e-07	2.3483e-06	-5.62925	2	3	5	5	40833000	61463000	123642000	106704000
_VSRPGPQT(ph)SPM(ox)LSPFDRPAPAK_	1	0	0	1	Rv2164c		FIG034299: proline rich membrane protein	1.20672	5.73169e-11	1.11539e-09	-8.95257	0	0	6	9	0	0	126356300	273017500
_ASGNHLPPVAGGGDKLPSDQT(ph)GETDAYSR_	1	0	0	1	Rv2198c	MmpS3	Putative membrane protein MmpS3	0.570472	1.10996e-06	7.55237e-06	-5.12192	6	6	9	8	204891000	146132500	282573000	265541000
_AYSAPESEHVT(ph)GGPYVPADLR_	1	0	0	1	Rv2198c	MmpS3	Putative membrane protein MmpS3	1.04682	1.26104e-08	1.42673e-07	-6.84566	8	8	9	9	300017500	217021000	546733500	532130000
_T(ph)TEPGYLSPSVAVATSM(ox)PK_	1	0	0	1	Rv2213	PepB	Cytosol aminopeptidase PepA (EC 3.4.11.1)	0.530661	1.29236e-05	6.05991e-05	-4.21753	9	9	9	9	985970000	548576000	980641000	509997000
_IPITGS(ph)NPK_	0	1	0	1	Rv2220	GlnA1	Glutamine synthetase type I (EC 6.3.1.2)	0.733575	1.25993e-06	8.22761e-06	-5.08473	8	5	9	5	590374000	140683000	660226000	262921000
_GEALPAGGT(ph)TATPR_	1	0	0	1	Rv2744c	35kd_ag	Phage shock protein A (IM30) , suppresses sigma54-dependent transcription	0.814768	6.78657e-07	5.00252e-06	-5.30081	8	9	9	8	818404650	803084000	990857300	1013579000
_IDTSGLPAVGDDAT(ph)VPR_	1	0	0	1	Rv2921c	FtsY	Signal recognition particle receptor protein FtsY (=alpha subunit) (TC 3.A.5.1.1)	1.77696	7.68699e-13	2.2665e-11	-10.6446	0	0	4	7	0	0	174963000	407564000
_RPSLDHVFLAM(ox)TTDPTES(ph)LTHLVSGSAR_	0	1	0	1	Rv2936	DrrA	Daunorubicin-DIM-transport ATP-binding protein ABC transporter DrrA	1.49656	4.62408e-23	4.49923e-20	-19.3469	0	0	3	5	0	0	98694000	171165000
_GVTEET(ph)TTGVLR_	1	0	0	1	Rv3248c	SahH	Adenosylhomocysteinase (EC 3.3.1.1)	0.715662	6.35106e-06	3.33212e-05	-4.47728	8	4	9	4	221906000	84952000	411278500	114542000
_IAEHEM(ox)PGLM(ox)S(ph)LRR_	0	1	0	1	Rv3248c	SahH	Adenosylhomocysteinase (EC 3.3.1.1)	0.555841	4.51558e-12	1.07162e-10	-9.96996	0	9	0	7	0	443137000	0	333305000
_LPEEHDEM(ox)RS(ph)AIR_	0	1	0	1	Rv3274c	FadE25	Butyryl-CoA dehydrogenase (EC 1.3.99.2)	0.604422	7.39928e-06	3.74974e-05	-4.426	9	8	9	7	469705000	94277790	428710000	202624300
_EALIES(ph)GVLIPAR_	0	1	0	1	Rv3407	VapB47	Possible antitoxin VapB47	1.28494	2.73771e-14	1.15817e-12	-11.9362	9	8	9	9	243986000	109002700	860102000	287833000
_KES(ph)VEDAVAAAK_	0	1	0	1	Rv3417c	GroEL1	Heat shock protein 60 family chaperone GroEL	0.542668	6.78835e-10	9.85831e-09	-8.0062	1	0	3	3	10190000	0	27362500	36729500
_EKPQEGT(ph)VVAVGPGR_	1	0	0	1	Rv3418c	GroES	Heat shock protein 60 family co-chaperone GroES	0.500708	4.3839e-08	4.44327e-07	-6.3523	9	9	9	9	714064500	370288000	653954000	375492000
_IPLDVAEGDTVIY(ph)SK_	0	0	1	1	Rv3418c	GroES	Heat shock protein 60 family co-chaperone GroES	0.518886	9.80393e-06	4.76961e-05	-4.32152	9	9	9	8	682999000	287510000	681362000	263732400
_FVAGRPQHPS(ph)QSVDHR_	0	1	0	1	Rv3588c	CanB	Carbonic anhydrase (EC 4.2.1.1)	0.608007	3.49963e-05	0.000140708	-3.85168	6	5	3	4	116620300	1.00145e+08	58110850	141673200
_GGES(ph)GSPSTSLVLDQFGR_	0	1	0	1	Rv3596c	ClpC1	ATP-dependent Clp protease, ATP-binding subunit ClpC / Negative regulator of genetic competence clcC/mecB	0.684617	7.55254e-13	2.2665e-11	-10.6446	4	0	2	2	61148000	0	53026000	32728000
_ALDGESPPADWVS(ph)SDRVM(ox)AVR_	0	1	0	1	Rv3604c		Possible membrane protein	0.550744	7.88855e-05	0.000294083	-3.53153	4	0	4	2	75043000	0	97107000	50254000
_TADT(ph)PPDDSGGLHAR_	1	0	0	1	Rv3604c		Possible membrane protein	0.710449	4.65625e-11	9.24861e-10	-9.03392	0	0	7	4	0	0	116051900	33797300
_AEM(ox)KT(ph)DAATLAQEAGNFER_	1	0	0	1	Rv3874	EsxB	10 kDa culture filtrate antigen CFP-10 (EsxB)	0.536352	2.77032e-08	2.94326e-07	-6.53117	7	2	7	6	163737000	28530000	198498000	89924000
_M(ox)PIGEPPPAPSRPSASPAEPPT(ph)RPAPQHSR_	1	0	0	1	Rv3876	EspI	RD1 region associated protein Rv3876	0.628815	2.84272e-05	0.000118204	-3.92737	0	7	1	3	0	581452500	60087000	188125000
_RVHPDLAAQHAAAQPDSIT(ph)AATTGGR_	1	0	0	1	Rv3876	EspI	RD1 region associated protein Rv3876	0.70114	4.05031e-12	9.85238e-11	-10.0065	5	5	5	8	49916900	69911800	109227000	183789000
_RVHPDLAAQHAAAQPDSITAATT(ph)GGR_	1	0	0	1	Rv3876	EspI	RD1 region associated protein Rv3876	1.10263	4.26327e-10	6.38178e-09	-8.19506	5	7	5	7	273940000	447317000	491450000	750575000
_VHPDLAAQHAAAQPDSITAATT(ph)GGR_	1	0	0	1	Rv3876	EspI	RD1 region associated protein Rv3876	1.00004	6.36973e-06	3.33212e-05	-4.47728	8	4	9	5	320284000	224559000	633479500	343375300
Sum	41	35	3
Proportion	0.525641	0.448718	0.0384615

## Sheet: S3F-Time course
Table S3F. Quantified phosphopeptides detected in at least 7 samples.
Peptide	RV	Gene.Symbol	Product	Log2FC.12hr	P.Value.12hr	adj.P.Val.12hr	Log2FC.24hr	P.Value.24hr	adj.P.Val.24hr	Log2FC.48hr	P.Value.48hr	adj.P.Val.48hr
_QPPPVSHPEGRPT(ph)NPPAAADAR_	Rv0007		Possible conserved membrane protein	-1.17693	1.39237e-10	7.96928e-09	-1.06401	4.39009e-09	1.47295e-07	-0.956542	4.57014e-08	1.03413e-06
_QPPPVS(ph)HPEGRPTNPPAAADAR_	Rv0007		Possible conserved membrane protein	-0.390735	0.0124204	0.0387966	-0.230959	0.0543616	0.103107	-0.304621	0.0144854	0.041576
_FIS(ph)GASAPVTGPAAAVR_	Rv0007		Possible conserved membrane protein	-0.165753	0.149184	0.23337	-0.000438224	0.996973	1	0.171868	0.172733	0.267466
_FISGASAPVT(ph)GPAAAVR_	Rv0007		Possible conserved membrane protein	-1.05165	0.000307776	0.00222299	-0.505833	0.0595028	0.110278	0.624787	0.0217911	0.0567272
_TPQPDPDASLGCGDGSPAEAYASELPDLS(ph)GPTPR_	Rv0007		Possible conserved membrane protein	-0.165227	0.280302	0.37515	0.201398	0.156595	0.239782	0.893998	9.82662e-07	1.4852e-05
_SSRPEPS(ph)PRPPSVEVQPR_	Rv0008c		Possible membrane protein	0.331145	0.126081	0.20828	0.309651	0.226111	0.317012	0.332482	0.0871447	0.16059
_DYSTQNAS(ph)GGPSGPFYDGAVFHR_	Rv0009	PpiA	Peptidyl-prolyl cis-trans isomerase (EC 5.2.1.8)	0.269903	8.90024e-08	1.84254e-06	-0.98445	3.20094e-16	1.03817e-13	0.197644	0.000545502	0.00291634
_T(ph)VANFVGLAQGTK_	Rv0009	PpiA	Peptidyl-prolyl cis-trans isomerase (EC 5.2.1.8)	0.444934	0.011998	0.0377802	0.518216	0.00165488	0.00694874	0.219948	0.154071	0.247378
_DYST(ph)QNASGGPSGPFYDGAVFHR_	Rv0009	PpiA	Peptidyl-prolyl cis-trans isomerase (EC 5.2.1.8)	0.507609	0.0187936	0.0529719	0.398741	0.0331899	0.0685642	0.243917	0.176533	0.272213
_TSLLSSAAGNLSGPRT(ph)DPLPR_	Rv0014c	PknB	Serine/threonine-protein kinase PknB (EC 2.7.11.1)	-1.19424	1.01162e-06	1.5731e-05	-1.3135	3.09832e-07	5.28889e-06	-1.30731	3.37025e-07	6.4299e-06
_AIADSGNSVT(ph)QTAAVIGTAQYLSPEQAR_	Rv0014c	PknB	Serine/threonine-protein kinase PknB (EC 2.7.11.1)	0.150238	0.097524	0.170055	-0.287928	0.0298924	0.0637835	-0.127965	0.224377	0.330286
_AIADSGNSVTQT(ph)AAVIGTAQYLSPEQAR_	Rv0014c	PknB	Serine/threonine-protein kinase PknB (EC 2.7.11.1)	0.169636	0.100241	0.173241	-0.184285	0.182601	0.271253	0.152159	0.244807	0.354988
_AIADSGNS(ph)VTQTAAVIGTAQYLSPEQAR_	Rv0014c	PknB	Serine/threonine-protein kinase PknB (EC 2.7.11.1)	0.188433	0.0548884	0.11612	0.312476	0.00436797	0.0149649	0.194693	0.0179414	0.0492553
_VLT(ph)DAERTSLLSSAAGNLSGPR_	Rv0014c	PknB	Serine/threonine-protein kinase PknB (EC 2.7.11.1)	0.0134888	0.764072	0.821483	0.0807909	0.080953	0.141126	0.228195	2.61763e-05	0.000231542
_TSLLSSAAGNLS(ph)GPRTDPLPR_	Rv0014c	PknB	Serine/threonine-protein kinase PknB (EC 2.7.11.1)	0.0928132	0.809688	0.859134	0.214921	0.513003	0.613764	0.864629	0.0234379	0.0595434
_RPFAGDGALT(ph)VAM(ox)K_	Rv0015c	PknA	Serine/threonine-protein kinase PknA (EC 2.7.11.1)	-2.15585	1.97016e-12	2.73852e-10	-2.3572	5.21485e-13	4.76617e-11	-2.50644	1.88484e-12	1.41073e-10
_AAPAAIPSGT(ph)TAR_	Rv0015c	PknA	Serine/threonine-protein kinase PknA (EC 2.7.11.1)	-0.510943	0.19552	0.283096	-1.79131	9.82824e-05	0.000741309	-1.68166	0.000295797	0.00175494
_RPFAGDGALT(ph)VAMK_	Rv0015c	PknA	Serine/threonine-protein kinase PknA (EC 2.7.11.1)	-1.27599	3.12285e-12	3.03853e-10	-1.23346	6.35433e-12	3.86423e-10	-1.0068	8.28443e-10	2.68692e-08
_AAPAAIPS(ph)GTTAR_	Rv0015c	PknA	Serine/threonine-protein kinase PknA (EC 2.7.11.1)	-0.00366544	0.99576	1	1.41525	0.0440161	0.0868716	0.93323	0.172292	0.267369
_RPPRPSQT(ph)PPPGR_	Rv0015c	PknA	Serine/threonine-protein kinase PknA (EC 2.7.11.1)	0.241484	0.341308	0.437539	0.165558	0.513467	0.613764	1.15537	5.70796e-05	0.000444307
_SPITAAGT(ph)EVIERV_	Rv0017c	RodA	Cell division protein FtsW	-0.0790552	0.427753	0.52551	0.0959109	0.315476	0.419915	0.139558	0.127503	0.215009
_ITPEEAHS(ph)HPQR_	Rv0018c	Ppp	Serine/threonine phosphatase PPP (EC 3.1.3.16)	-0.189925	0.00387997	0.0163429	-0.463825	2.28166e-08	5.69246e-07	-0.485095	9.65117e-09	2.538e-07
_TDIYAPT(ph)GAVM(ox)M(ox)R_	Rv0019c	FhaB	Conserved protein with FHA domain, FhaB	-0.0901307	0.269785	0.36257	-0.707048	1.89104e-05	0.000191665	-0.789314	1.43792e-06	2.0575e-05
_GGYPPETGGYPPQPGY(ph)PRPR_	Rv0020c	FhaA	Conserved protein with FHA domain, FhaA	-0.451276	0.0617839	0.124981	-1.23906	0.000137148	0.000966991	-0.970987	0.000385004	0.00221421
_VPGY(ph)APQGGGYAEPAGR_	Rv0020c	FhaA	Conserved protein with FHA domain, FhaA	-0.687399	0.000875712	0.00504182	-0.8655	5.67811e-05	0.000484632	-0.400115	0.0345102	0.0801394
_FEQSSNLHT(ph)GQFR_	Rv0020c	FhaA	Conserved protein with FHA domain, FhaA	0.47444	0.340653	0.437276	-0.344507	0.487447	0.589908	-0.31075	0.53079	0.641563
_GGQGQGRPDEY(ph)YDDR_	Rv0020c	FhaA	Conserved protein with FHA domain, FhaA	-0.345941	9.16051e-05	0.000795819	-0.228863	0.011953	0.0315527	-0.257416	0.00264291	0.0107148
_GGYPPET(ph)GGYPPQPGYPR_	Rv0020c	FhaA	Conserved protein with FHA domain, FhaA	-0.510884	0.00033876	0.00240594	-0.374433	0.00635194	0.0193744	-0.171447	0.217548	0.322019
_GTVNPDVET(ph)HPPVIDCAR_	Rv0020c	FhaA	Conserved protein with FHA domain, FhaA	-0.0257432	0.785092	0.838523	-0.0382726	0.68916	0.768983	-0.149856	0.0997521	0.178746
_FEQS(ph)SNLHTGQFR_	Rv0020c	FhaA	Conserved protein with FHA domain, FhaA	0.1131	0.126744	0.20902	-0.269872	0.000115833	0.000847407	-0.0382281	0.692805	0.778405
_YTES(ph)PRVPGYAPQGGGYAEPAGR_	Rv0020c	FhaA	Conserved protein with FHA domain, FhaA	0.0201748	0.775393	0.8309	0.218525	0.00611698	0.0190154	0.263437	0.00038686	0.00221421
_QDYGGGADYT(ph)R_	Rv0020c	FhaA	Conserved protein with FHA domain, FhaA	0.340697	0.000438995	0.00296626	0.190467	0.0184732	0.0434165	0.365334	2.81164e-05	0.000239976
_HEEGSYVPS(ph)GPPGPPEQRPAYPDQGGYDQGYQQGATTYGR_	Rv0020c	FhaA	Conserved protein with FHA domain, FhaA	0.635782	0.00157552	0.0083314	0.72482	0.000411643	0.00241282	0.50711	0.0244773	0.0618608
_VPGYAPQGGGY(ph)AEPAGR_	Rv0020c	FhaA	Conserved protein with FHA domain, FhaA	-0.0672087	0.710832	0.775812	0.496155	0.00784761	0.0226579	0.555782	0.00280982	0.0112508
_HEEGSYVPS(ph)GPPGPPEQR_	Rv0020c	FhaA	Conserved protein with FHA domain, FhaA	1.71521	6.32885e-10	2.56582e-08	1.80612	3.3838e-10	1.37185e-08	0.947502	0.000153118	0.00104184
_GGPDPQGGS(ph)DPR_	Rv0020c	FhaA	Conserved protein with FHA domain, FhaA	0.373998	0.0622498	0.125662	0.834197	0.000154875	0.00106122	1.28297	3.24227e-07	6.30946e-06
_QDYGGGADYT(ph)RYTESPR_	Rv0020c	FhaA	Conserved protein with FHA domain, FhaA	1.36892	4.55119e-10	2.09139e-08	1.25361	1.78216e-09	6.6694e-08	1.38805	1.81808e-10	7.08705e-09
_FEQSS(ph)NLHTGQFR_	Rv0020c	FhaA	Conserved protein with FHA domain, FhaA	7.03486	4.58641e-05	0.000460059	5.47819	0.00395776	0.0139525	1.78637	0.284952	0.398933
_MPT(ph)S(ph)LS(ph)ARFDR_	Rv0023		Transcriptional regulatory protein	0.486971	0.0738035	0.139168	0.38754	0.146898	0.227598	0.324374	0.219919	0.324706
_LASGEPAS(ph)GPASNSPAR_	Rv0042c		Transcriptional regulator, MarR family	0.127422	0.0146518	0.044274	0.0681677	0.202854	0.293495	0.0630384	0.198788	0.300342
_ELAPGAEFVVGM(ox)S(ph)LGGLTAIR_	Rv0045c		Hydrolase	0.0445064	0.535187	0.629669	0.111213	0.12752	0.203619	0.105492	0.0869594	0.160553
_TVAPS(ph)LETFLNVVR_	Rv0053	RpsF	SSU ribosomal protein S6p	0.148955	0.046495	0.101891	0.130588	0.0854529	0.147206	0.106056	0.168808	0.263643
_TVAPSLET(ph)FLNVVR_	Rv0053	RpsF	SSU ribosomal protein S6p	0.189587	0.0685846	0.132832	0.29152	0.00537483	0.0171466	0.160387	0.128262	0.215914
_AAPATVS(ph)ELDR_	Rv0053	RpsF	SSU ribosomal protein S6p	0.353667	0.00986947	0.0326632	0.434898	0.00197691	0.00785118	0.212463	0.116909	0.200269
_FTPSGAAVANFT(ph)VASTPR_	Rv0054	Ssb	Single-stranded DNA-binding protein	0	1	1	0.312411	0.000819297	0.00410915	0.0173885	0.824284	0.878454
_SGGFGSGS(ph)RPAPAQTSSASGDDPWGSAPASGSFGGGDDEPPF_	Rv0054	Ssb	Single-stranded DNA-binding protein	0.111043	0.1378	0.221618	0.16515	0.0197637	0.0452472	0.0570913	0.439674	0.553432
_EAAENVAES(ph)LTR_	Rv0054	Ssb	Single-stranded DNA-binding protein	0.0762717	0.161729	0.248205	0.0993777	0.0804048	0.140456	0.267625	4.75721e-05	0.000373288
_FTPS(ph)GAAVANFTVASTPR_	Rv0054	Ssb	Single-stranded DNA-binding protein	0.219411	0.0220763	0.0596674	0.399495	7.22322e-05	0.000590604	0.284089	0.00215625	0.0092019
_KDQAIDYKDT(ph)ALLR_	Rv0055	RpsR1	SSU ribosomal protein S18p @ SSU ribosomal protein S18p, zinc-dependent	0.0758762	0.681173	0.750283	0.136075	0.366932	0.472255	-0.0139839	0.937124	0.965912
_EVALLPFT(ph)SSVR_	Rv0055	RpsR1	SSU ribosomal protein S18p @ SSU ribosomal protein S18p, zinc-dependent	-0.0918704	0.173226	0.260912	0.0644428	0.394995	0.501082	0.30912	0.000114221	0.000811222
_TSADS(ph)GKLFGSVTAADVVAAIK_	Rv0056	RplI	LSU ribosomal protein L9p	-0.135865	0.200627	0.288773	-0.346486	0.00454186	0.0152387	-0.247018	0.0298304	0.0711396
_LPNIS(ph)ASVPQLVAAIK_	Rv0066c	Icd2	Isocitrate dehydrogenase [NADP] (EC 1.1.1.42); Monomeric isocitrate dehydrogenase [NADP] (EC 1.1.1.42)	0.0185465	0.684372	0.752423	0.160592	0.000228612	0.00144442	0.0850701	0.0538026	0.110676
_TFSM(ox)VDS(ph)PDRLADQLSTVAVR_	Rv0077c		Oxidoreductase	0.159019	0.101058	0.174344	0.727255	2.58196e-09	9.30464e-08	0.532406	1.36541e-06	1.9829e-05
_LADQLS(ph)TVAVR_	Rv0077c		Oxidoreductase	0.432312	0.00529779	0.020619	0.61321	9.69725e-05	0.000737142	0.625068	7.60367e-05	0.000569105
_AWVRPALS(ph)NPAIAEDLR_	Rv0077c		Oxidoreductase	0.316273	0.0119282	0.0377802	0.652305	7.03651e-06	8.01203e-05	0.651475	3.93331e-06	4.78389e-05
_TFSM(ox)VDS(ph)PDR_	Rv0077c		Oxidoreductase	0.472317	9.76842e-06	0.000123437	0.887474	4.38987e-11	2.24808e-09	0.920712	1.51315e-11	7.74893e-10
_AYAGLS(ph)HHNIDHLTR_	Rv0077c		Oxidoreductase	1.50152	4.72873e-10	2.09139e-08	1.91576	1.46998e-12	1.02164e-10	1.7003	7.49988e-15	1.22377e-12
_FT(ph)RDVDIVVAVANDDAAESLVR_	Rv0078A		Hypothetical protein	0.343312	0.0696568	0.13421	0.469283	0.0107336	0.0290106	0.32092	0.0727658	0.138687
_LRPYQPGHIPFIEPT(ph)ER_	Rv0091	Mtn	5'-methylthioadenosine nucleosidase (EC 3.2.2.16) / S-adenosylhomocysteine nucleosidase (EC 3.2.2.9)	-0.670266	7.36288e-10	2.86563e-08	-1.20916	1.92954e-13	2.08604e-11	-1.27959	9.15214e-14	1.11313e-11
_LTAGRT(ph)AR_	Rv0104		Conserved hypothetical protein	0.62419	0.00399247	0.0166724	0.630651	0.00819162	0.0233737	-0.0939446	0.624836	0.725495
_TPVILVAGQDHTDEVT(ph)GALLR_	Rv0106		Putative metal chaperone, involved in Zn homeostasis, GTPase of COG0523 family	0.0231462	0.760554	0.818605	-0.348512	0.00224397	0.00862998	-0.140025	0.217768	0.322019
_LAAFEIPASFQEASGLPHT(ph)AK_	Rv0119	FadD7	Long-chain-fatty-acid--CoA ligase (EC 6.2.1.3)	-0.0228573	0.842308	0.88174	0.0327195	0.775643	0.834846	0.348112	0.0335204	0.0783478
_VEQM(ox)ASES(ph)LR_	Rv0123		DNA-binding protein, CopG family	0.0824837	0.0284126	0.0708859	0.0933017	0.00923691	0.0256786	-0.0216484	0.519323	0.630838
_YDDGRPS(ph)QVR_	Rv0164	TB18.5	Conserved protein TB18.5	0.0814354	0.176748	0.263551	0.0641444	0.281243	0.382727	0.0670659	0.306625	0.420205
_EDLAET(ph)LTILGR_	Rv0171	Mce1C	MCE-family protein Mce1C	1.16192	0.0460819	0.101443	0.781153	0.172441	0.258927	-0.0226178	0.968029	0.987309
_AADSAESDAGADQT(ph)GPQVK_	Rv0175		FIG033430: Probable conserved MCE associated membrane protein	-1.72135	8.95884e-05	0.000785311	-2.57471	1.62292e-07	2.97944e-06	-1.71682	9.26438e-05	0.000672704
_GAAVADSQADEDDS(ph)AATAAR_	Rv0178		FIG030769: Probable conserved MCE associated membrane protein	0.0348614	0.637251	0.718476	-0.274142	0.0263661	0.0576499	-0.0309521	0.67043	0.76029
_RAPALT(ph)APLLVLHGTDDR_	Rv0183		Monoglyceride lipase (EC 3.1.1.23)	-0.12056	0.192826	0.280448	0.0211386	0.807602	0.858794	-0.0437538	0.601704	0.707074
_SALES(ph)GDIATWQR_	Rv0201c		Conserved protein	-0.243888	0.0762058	0.142593	-0.518349	0.000381129	0.00226058	-0.538103	0.000702229	0.00352201
_VEFWPT(ph)VAIR_	Rv0201c		Conserved protein	-0.125894	0.00057015	0.00367388	-0.090066	0.0120431	0.0315847	-0.0710758	0.042873	0.0937425
_TESTADSDNDRDPPT(ph)DPNLR_	Rv0204c		Possible membrane protein	0.280583	0.0252099	0.0659389	0.433141	0.00101587	0.00479827	0.281408	0.0248177	0.0623969
_DPPT(ph)DPNLR_	Rv0204c		Possible membrane protein	0.603194	0.0456133	0.100639	0.985948	0.00186303	0.00755305	0.442337	0.136724	0.22663
_STDAAGDPAEPT(ph)AALPIIR_	Rv0206c	MmpL3	Transmembrane transport protein MmpL5	-1.42081	4.40156e-06	6.03199e-05	-1.16325	0.000159696	0.00107906	-0.555887	0.0238497	0.0604317
_AAGDPRPPHDPT(ph)HPLAESPR_	Rv0206c	MmpL3	Transmembrane transport protein MmpL5	-0.337742	0.0126808	0.0392116	-0.310861	0.0266626	0.0580839	-0.286095	0.0187346	0.0509184
_SVQSPASTPPPTPTPPSAPS(ph)AGQTR_	Rv0206c	MmpL3	Transmembrane transport protein MmpL5	0.141975	0.298095	0.392485	-0.21251	0.0680126	0.122322	-0.0901421	0.448421	0.562259
_SDGDDSEAAT(ph)EQLNAR_	Rv0206c	MmpL3	Transmembrane transport protein MmpL5	-0.323974	0.139101	0.222732	-0.0794327	0.712178	0.78433	-0.022839	0.915433	0.950605
_MQIGSSTEPPT(ph)TR_	Rv0206c	MmpL3	Transmembrane transport protein MmpL5	-0.513231	0.000163698	0.0012845	-0.223731	0.0435886	0.0865545	0.0591977	0.562372	0.674707
_SVQSPASTPPPTPTPPSAPSAGQT(ph)R_	Rv0206c	MmpL3	Transmembrane transport protein MmpL5	-0.776573	1.59439e-07	3.00617e-06	-0.489057	0.000175918	0.00114878	0.25673	0.000663867	0.0033997
_M(ox)QIGSSTEPPT(ph)TR_	Rv0206c	MmpL3	Transmembrane transport protein MmpL5	-0.572859	0.00288615	0.0129442	-0.265512	0.132821	0.210138	0.324215	0.0765019	0.144537
_FLWPGFGENS(ph)R_	Rv0211	PckA	Phosphoenolpyruvate carboxykinase [GTP] (EC 4.1.1.32)	0.104301	0.00848015	0.0295045	0.0368612	0.417068	0.524299	0.00928046	0.845543	0.900124
_GGFEEPVPGAEAET(ph)EK_	Rv0227c		PROBABLE CONSERVED MEMBRANE PROTEIN	-0.695903	0.000753704	0.00461229	-0.479649	0.0149146	0.0366461	-0.470864	0.0420226	0.0924796
_RGGFEEPVPGAEAET(ph)EKLPTQR_	Rv0227c		PROBABLE CONSERVED MEMBRANE PROTEIN	-0.299368	0.00738991	0.0266311	-0.210434	0.0388654	0.0787899	-0.405562	0.000618589	0.00320153
_GGFEEPVPGAEAET(ph)EKLPTQR_	Rv0227c		PROBABLE CONSERVED MEMBRANE PROTEIN	-0.661325	1.45527e-06	2.17843e-05	-0.507779	7.41339e-05	0.000591248	-0.379462	0.00179585	0.00790661
_GGFEEPVPGAEAET(ph)EKLPTQRPDFPR_	Rv0227c		PROBABLE CONSERVED MEMBRANE PROTEIN	-0.110433	0.600516	0.685801	-0.481147	0.0281049	0.0608238	-0.344813	0.108736	0.189946
_RGGFEEPVPGAEAET(ph)EK_	Rv0227c		PROBABLE CONSERVED MEMBRANE PROTEIN	-0.793001	4.28093e-09	1.1901e-07	-0.202855	0.0114852	0.0307009	-0.099805	0.183011	0.27911
_TAM(ox)AVSDDT(ph)HTGGAVQKPR_	Rv0227c		PROBABLE CONSERVED MEMBRANE PROTEIN	0.0878129	0.0203135	0.0561506	0.0424546	0.104036	0.172743	1.38778e-17	1	1
_TAM(ox)AVS(ph)DDTHTGGAVQKPR_	Rv0227c		PROBABLE CONSERVED MEMBRANE PROTEIN	0.049573	0.0864511	0.154911	0.00181794	0.950796	0.966692	0.0261443	0.289596	0.404852
_AAAGALPVVPRT(ph)DQLPNR_	Rv0241c	HtdX	Acyl dehydratase	0.260014	0.0116305	0.0371033	-0.291207	0.00630666	0.0192968	-0.039825	0.673141	0.761588
_TSLS(ph)GEPKPPPQK_	Rv0241c	HtdX	Acyl dehydratase	0.181376	0.0235773	0.0628512	0.196758	0.0182693	0.0430412	0.153	0.0574014	0.115672
_AGEPPLT(ph)GSLLIGGAGR_	Rv0242c	FabG4	3-oxoacyl-[acyl-carrier protein] reductase (EC 1.1.1.100)	0.634742	0.000548463	0.0036303	0.42928	0.0133979	0.0339484	-0.0867513	0.624542	0.725495
_SSDLFSQVVNSGPGS(ph)FLAR_	Rv0242c	FabG4	3-oxoacyl-[acyl-carrier protein] reductase (EC 1.1.1.100)	0.0222519	0.71283	0.776309	0.72099	1.3471e-10	5.95788e-09	0.108744	0.16092	0.25418
_VVVVGGTPEAAAS(ph)TNER_	Rv0242c	FabG4	3-oxoacyl-[acyl-carrier protein] reductase (EC 1.1.1.100)	0.182147	0.0321837	0.0782867	0.437349	9.23594e-07	1.2838e-05	0.355537	0.0001281	0.000890295
_QLGVPQPET(ph)LRR_	Rv0242c	FabG4	3-oxoacyl-[acyl-carrier protein] reductase (EC 1.1.1.100)	0.703151	1.47182e-05	0.00017254	0.604783	0.000113418	0.000836031	0.511441	0.000754594	0.00370818
_DDNLRPNSS(ph)VEK_	Rv0243	FadA2	3-ketoacyl-CoA thiolase (EC 2.3.1.16) @ Acetyl-CoA acetyltransferase (EC 2.3.1.9)	0.114575	0.0935938	0.164678	0.0247477	0.733086	0.802354	0.00401071	0.963076	0.985356
_DDNLRPNS(ph)SVEK_	Rv0243	FadA2	3-ketoacyl-CoA thiolase (EC 2.3.1.16) @ Acetyl-CoA acetyltransferase (EC 2.3.1.9)	0.126478	0.0750065	0.140891	0.181139	0.0133708	0.0339484	0.0970694	0.164968	0.258476
_LGLDAALGS(ph)IDR_	Rv0243	FadA2	3-ketoacyl-CoA thiolase (EC 2.3.1.16) @ Acetyl-CoA acetyltransferase (EC 2.3.1.9)	-0.219864	0.0548973	0.11612	0.109544	0.319095	0.422997	0.391011	0.00182878	0.0079794
_TGLS(ph)M(ox)GEHAAVTAK_	Rv0243	FadA2	3-ketoacyl-CoA thiolase (EC 2.3.1.16) @ Acetyl-CoA acetyltransferase (EC 2.3.1.9)	0.39386	0.0201519	0.0560222	0.309048	0.0637602	0.116395	0.397437	0.0224551	0.0576486
_GGHT(ph)RDDHPGM(ox)DPNWR_	Rv0248c	SdhA2	Succinate dehydrogenase flavoprotein subunit (EC 1.3.99.1)	0.0489196	0.132203	0.214032	0.0661452	0.0504995	0.0974921	0.0688793	0.0422199	0.0925224
_LGGNS(ph)LSDLLVFGR_	Rv0248c	SdhA2	Succinate dehydrogenase flavoprotein subunit (EC 1.3.99.1)	-0.09885	0.0413529	0.0929339	0.184681	0.000147568	0.00101832	0.103331	0.0132603	0.0385142
_AAVPQPS(ph)EK_	Rv0250c		Conserved protein	-0.0618721	0.0920271	0.162509	-0.0321292	0.355158	0.458691	-0.121804	0.000351528	0.00206046
_STT(ph)AELAELHDLVGGLR_	Rv0250c		Conserved protein	-0.0675388	0.302838	0.397117	-0.0568093	0.452723	0.558301	-0.117975	0.145457	0.237864
_S(ph)TTAELAELHDLVGGLR_	Rv0250c		Conserved protein	0.0435608	0.194146	0.281527	-0.000575812	0.986086	0.992824	-0.00448767	0.896423	0.935693
_LPAHVTS(ph)EAIAASYDAGVLTVR_	Rv0251c	Hsp	Heat shock protein hsp	0	1	1	0.30146	0.0307525	0.0646364	0.777354	1.82628e-07	3.70203e-06
_LPAHVT(ph)SEAIAASYDAGVLTVR_	Rv0251c	Hsp	Heat shock protein hsp	0.075427	0.61026	0.692506	0.590136	0.000186582	0.00120228	1.14045	5.75525e-10	1.99995e-08
_NTPPTLAPIGGILS(ph)HVPFK_	Rv0270	FadD2	Long-chain-fatty-acid--CoA ligase (EC 6.2.1.3)	0.0269758	0.528172	0.624437	-0.022497	0.577399	0.667068	-0.111923	0.0340055	0.0791565
_DLQFNPS(ph)TVGPVVK_	Rv0270	FadD2	Long-chain-fatty-acid--CoA ligase (EC 6.2.1.3)	0.116076	0.00196427	0.00965269	0.132488	0.00450832	0.0151785	0.0722699	0.122638	0.208613
_SAASFYNY(ph)YDSK_	Rv0273c		Transcriptional regulator, TetR family	0.388933	0.546624	0.638493	0.643619	0.197665	0.28878	0.0149534	0.977221	0.993559
_EAVADAAGM(ox)TTLAGDDFGDGPT(ph)TPM(ox)VPGSWDPDR_	Rv0280	PPE3	PPE family protein	0.101423	0.180933	0.266739	0.0690701	0.35545	0.458691	-0.0390593	0.640359	0.736488
_AGVGEGDS(ph)GGVER_	Rv0282	EccA3	AAA family ATPase, ESX-1 secretion system component Rv3868	0.0716451	0.00583091	0.0222489	0.0465727	0.0651837	0.118328	0.0269715	0.231084	0.338622
_GLGLS(ph)VR_	Rv0282	EccA3	AAA family ATPase, ESX-1 secretion system component Rv3868	0.00858746	0.801927	0.852759	0.100977	0.00137498	0.00599937	0.0537562	0.157047	0.249276
_NIDFPSYT(ph)SHELVEIAHK_	Rv0282	EccA3	AAA family ATPase, ESX-1 secretion system component Rv3868	0.223627	0.0408606	0.0922444	0.0787823	0.411548	0.5187	0.17528	0.075177	0.14231
_THHLVFAGPPGTGKT(ph)TIAR_	Rv0282	EccA3	AAA family ATPase, ESX-1 secretion system component Rv3868	0.486177	0.0736463	0.139141	-0.0442651	0.866699	0.903857	0.256837	0.305653	0.420057
_FLDTNEGLRS(ph)R_	Rv0282	EccA3	AAA family ATPase, ESX-1 secretion system component Rv3868	0.210527	0.0148113	0.0444515	0.225908	0.00808332	0.0231326	0.339986	5.89682e-05	0.000455366
_LIVGRPVS(ph)PTTVK_	Rv0283	EccB3	Type VII secretion protein EccB	0.272442	0.00491606	0.0193657	0.291269	0.00603977	0.0188356	0.159077	0.104981	0.18572
_SPIDLADHAVT(ph)SGLGLGADVPAPR_	Rv0283	EccB3	Type VII secretion protein EccB	0.688619	7.43106e-06	9.64057e-05	0.275627	0.00718106	0.0211732	0.219122	0.0259182	0.064169
_LIVGRPVSPT(ph)TVK_	Rv0283	EccB3	Type VII secretion protein EccB	0.20494	0.0300458	0.0741995	0.342671	0.000624394	0.0033752	0.221068	0.0186808	0.0509144
_NNNS(ph)YGLQQPPR_	Rv0283	EccB3	Type VII secretion protein EccB	0.327658	0.0117222	0.0372734	0.306486	0.0228718	0.0511592	0.29649	0.0488991	0.103432
_RYPS(ph)EPVSLVDVTR_	Rv0283	EccB3	Type VII secretion protein EccB	0.183419	0.0850618	0.153034	0.175015	0.101058	0.168373	0.394792	0.00111288	0.00520592
_SPIDLADHAVTS(ph)GLGLGADVPAPR_	Rv0283	EccB3	Type VII secretion protein EccB	0.0652614	0.652275	0.726525	0.223655	0.108723	0.177198	0.395621	0.00512125	0.0185137
_AGVTVVHCSAS(ph)APHR_	Rv0284	EccC3	Type VII secretion protein EccCa	0.163019	0.0089439	0.0301122	0.160876	0.0144056	0.0358482	0.154993	0.0228353	0.0584703
_SIGDVPT(ph)GIDLTK_	Rv0284	EccC3	Type VII secretion protein EccCa	0.0324145	0.711227	0.775812	0.176937	0.0600215	0.111028	0.415984	0.000676418	0.00344584
_HT(ph)VPLATTLR_	Rv0284	EccC3	Type VII secretion protein EccCa	0.0922567	0.119407	0.198944	0.147154	0.0825807	0.143484	0.472285	6.66743e-07	1.09956e-05
_FPLPVIPAPGDPTPS(ph)APPLR_	Rv0290	EccD3	ESX-3 secretion system protein EccD3	0.450983	0.00409659	0.0170341	0.19056	0.184477	0.272791	0.0603998	0.732634	0.811178
_FPLPVIPAPGDPT(ph)PSAPPLR_	Rv0290	EccD3	ESX-3 secretion system protein EccD3	-0.748554	0.000115292	0.000967063	0.151625	0.166274	0.251639	0.857535	1.82684e-06	2.46877e-05
_RLDGHT(ph)DAPADLLTR_	Rv0292	EccE3	ESX-3 secretion system protein EccE3	0.185221	0.0265794	0.0679766	0.0866267	0.265256	0.366092	0.141494	0.0604073	0.120691
_APLT(ph)NAVSR_	Rv0292	EccE3	ESX-3 secretion system protein EccE3	0.339326	0.0643824	0.128633	0.866283	7.92657e-06	8.865e-05	0.77762	3.99275e-05	0.00032107
_VVQDHVAS(ph)VFR_	Rv0333		Unknown protein	0.182975	0.262562	0.355317	0.465906	0.0103701	0.0281848	0.679459	0.000230381	0.00143693
_AM(ox)TSAGLIDIAPHQISSVAANVVPGLNLGAGDPM(ox)S(ph)GLR_	Rv0341	IniB	Isoniazid inductible protein IniB	0.185584	0.292808	0.389211	-0.00929196	0.959373	0.971353	-0.370627	0.0722386	0.138606
_AMTSAGLIDIAPHQISSVAANVVPGLNLGAGDPM(ox)S(ph)GLR_	Rv0341	IniB	Isoniazid inductible protein IniB	0.118563	0.425734	0.523691	-0.185025	0.166294	0.251639	-0.0418201	0.772149	0.842265
_SEDAARS(ph)FVAAPGR_	Rv0341	IniB	Isoniazid inductible protein IniB	-0.144611	0.0887163	0.158647	-0.0346181	0.701441	0.777338	0.103118	0.336248	0.450646
_S(ph)FVAAPGR_	Rv0341	IniB	Isoniazid inductible protein IniB	0.0986923	0.704187	0.769859	0.588056	0.025725	0.0563763	0.86606	0.00273073	0.0109794
_AALGGSDISAIKS(ph)AMEK_	Rv0350	DnaK	Chaperone protein DnaK	0.23011	0.255561	0.348413	0.695675	0.000646153	0.00341689	-0.132891	0.497123	0.61228
_T(ph)TPSIVAFAR_	Rv0350	DnaK	Chaperone protein DnaK	-0.00114164	0.984963	0.997262	0.0534421	0.380239	0.486166	-0.0968309	0.152094	0.246645
_KPFQS(ph)VIADTGISVSEIDHVVLVGGSTR_	Rv0350	DnaK	Chaperone protein DnaK	0.294484	0.067798	0.132335	0.348093	0.0282592	0.0609083	0.134588	0.383401	0.498729
_KPFQSVIADTGISVS(ph)EIDHVVLVGGSTR_	Rv0350	DnaK	Chaperone protein DnaK	0.0776256	0.185225	0.272653	-0.011724	0.83838	0.885313	0.149175	0.0415944	0.0920035
_NQAVTNVDRT(ph)VR_	Rv0350	DnaK	Chaperone protein DnaK	0.220597	0.0389571	0.0907836	0.167097	0.106595	0.175198	0.264652	0.0105562	0.0324011
_FKGTS(ph)GIDLTK_	Rv0350	DnaK	Chaperone protein DnaK	0.45584	1.39076e-11	1.04093e-09	0.132674	0.0214541	0.0484334	0.273615	0.000206878	0.00134195
_TT(ph)PSIVAFAR_	Rv0350	DnaK	Chaperone protein DnaK	0.247062	0.128336	0.210574	0.622948	0.000438752	0.00251121	0.314011	0.0698207	0.134793
_IVNEPTAAALAY(ph)GLDK_	Rv0350	DnaK	Chaperone protein DnaK	0.553312	0.000203466	0.00155884	0.338516	0.0167685	0.0401644	0.363315	0.0113514	0.0341948
_TTPS(ph)IVAFAR_	Rv0350	DnaK	Chaperone protein DnaK	0.245254	0.0399147	0.0914818	0.429071	0.00149572	0.00641117	0.37241	0.0123544	0.0364267
_LLGS(ph)FELTGIPPAPR_	Rv0350	DnaK	Chaperone protein DnaK	0.316447	0.0845887	0.153034	0.0622411	0.761413	0.825005	0.379911	0.0723659	0.138606
_Y(ph)TAPEISAR_	Rv0350	DnaK	Chaperone protein DnaK	0.390475	0.0177788	0.0510287	0.488905	0.00306931	0.0112272	0.388032	0.0198583	0.0532848
_IQEGS(ph)GLSKEDIDR_	Rv0350	DnaK	Chaperone protein DnaK	0.474696	4.51821e-05	0.00045794	0.679063	1.40676e-07	2.63227e-06	0.396028	0.00234918	0.00972661
_NQAETLVY(ph)QTEK_	Rv0350	DnaK	Chaperone protein DnaK	0.309263	0.00431202	0.0177029	0.360355	0.000860956	0.00423086	0.399562	0.000390921	0.00222436
_GTSGIDLT(ph)KDK_	Rv0350	DnaK	Chaperone protein DnaK	0.129929	0.261363	0.354681	-0.392605	0.00113334	0.005153	0.474867	2.51278e-05	0.000226383
_EAEGGS(ph)KVPEDTLNK_	Rv0350	DnaK	Chaperone protein DnaK	0.50899	0.00377092	0.0160223	0.44347	0.0103532	0.0281848	0.479726	0.00596205	0.0205712
_AALGGS(ph)DISAIK_	Rv0350	DnaK	Chaperone protein DnaK	0.37619	0.156023	0.241736	0.896159	0.00108366	0.00499061	0.58514	0.0317441	0.0751803
_AALGGSDIS(ph)AIK_	Rv0350	DnaK	Chaperone protein DnaK	0.373491	0.0814494	0.148967	0.278234	0.182175	0.271035	0.673451	0.00310272	0.0123222
_RIDPET(ph)GEVR_	Rv0351	GrpE	Heat shock protein GrpE	-0.478128	0.00112838	0.00623815	-0.609144	2.36273e-05	0.000233909	-0.376766	0.00398501	0.0150288
_IDPET(ph)GEVR_	Rv0351	GrpE	Heat shock protein GrpE	-0.649419	0.0003783	0.00261054	-0.569944	0.00141965	0.00613922	-0.370159	0.0368305	0.0843202
_TDGNQKPDGNSGEQVTVT(ph)DKR_	Rv0351	GrpE	Heat shock protein GrpE	0.0903315	0.0107807	0.0353185	0.0657026	0.0552742	0.104228	0.0358022	0.330318	0.444536
_TDGNQKPDGNSGEQVTVT(ph)DK_	Rv0351	GrpE	Heat shock protein GrpE	0.228207	0.0262433	0.0673836	0.291374	0.00513236	0.0165907	0.0442722	0.63537	0.732482
_TDGNQKPDGNSGEQVT(ph)VTDK_	Rv0351	GrpE	Heat shock protein GrpE	-0.0423442	0.668449	0.738253	-0.0414187	0.614532	0.705117	0.0475666	0.57003	0.681375
_T(ph)DGNQKPDGNSGEQVTVTDKR_	Rv0351	GrpE	Heat shock protein GrpE	0.135696	0.00256098	0.0118096	0.0929329	0.00526148	0.0168958	0.115211	0.00850816	0.0269656
_TDGNQKPDGNS(ph)GEQVTVTDKR_	Rv0351	GrpE	Heat shock protein GrpE	0.0224814	0.654815	0.728155	0.0656108	0.181902	0.271035	0.123372	0.00889643	0.0280137
_TDGNQKPDGNS(ph)GEQVTVTDK_	Rv0351	GrpE	Heat shock protein GrpE	0.232727	0.0991749	0.171703	-0.0689918	0.621002	0.711702	0.137285	0.300286	0.415026
_T(ph)GGTTIGDLFGGLFGR_	Rv0352	DnaJ1	Chaperone protein DnaJ	-0.807087	0.000851365	0.00496035	-0.484414	0.0286692	0.0613453	-0.24687	0.249179	0.360315
_TESYPLVPHDAETET(ph)VVITTSDNDAAVTQPEAQR_	Rv0361		PROBABLE CONSERVED MEMBRANE PROTEIN	-1.08188	6.18353e-08	1.33702e-06	-1.26331	6.321e-09	1.94246e-07	-0.966041	4.9074e-08	1.0852e-06
_ETQVIVTAHEAATEVFQTNQAPT(ph)TPPRM(ox)PTGM(ox)PPK_	Rv0361		PROBABLE CONSERVED MEMBRANE PROTEIN	0.280039	0.332704	0.429338	-0.513055	0.111814	0.181326	-0.566419	0.106333	0.187427
_ETQVIVTAHEAAT(ph)EVFQTNQAPTTPPR_	Rv0361		PROBABLE CONSERVED MEMBRANE PROTEIN	0.610766	0.00071674	0.00447044	0.0118179	0.941389	0.959133	-0.442594	0.0167485	0.0466943
_ET(ph)QVIVTAHEAAT(ph)EVFQTNQAPTTPPR_	Rv0361		PROBABLE CONSERVED MEMBRANE PROTEIN	-0.126758	2.02114e-05	0.000223474	-0.029813	0.220482	0.311815	0.0109484	0.617236	0.718386
_FTAPGFDAKET(ph)QVIVTAHEAATEVFQTNQAPTTPPR_	Rv0361		PROBABLE CONSERVED MEMBRANE PROTEIN	-0.172521	0.177145	0.263551	-0.400683	0.00681836	0.0206033	0.235652	0.110293	0.192162
_ETQVIVTAHEAATEVFQT(ph)NQAPTTPPR_	Rv0361		PROBABLE CONSERVED MEMBRANE PROTEIN	0.0804681	0.434229	0.531453	-0.298706	0.0106636	0.0289017	0.237477	0.0471626	0.100414
_ET(ph)QVIVTAHEAATEVFQTNQAPTTPPR_	Rv0361		PROBABLE CONSERVED MEMBRANE PROTEIN	-0.00915272	0.964255	0.984491	-0.238646	0.228228	0.31952	0.355493	0.0694545	0.134352
_DKLDS(ph)YVRPLLAISAQR_	Rv0363c	Fba	Fructose-bisphosphate aldolase class II (EC 4.1.2.13)	0.0325493	0.499091	0.598786	-0.0136428	0.794466	0.851644	0.0473216	0.328132	0.442819
_LGLPADAKPFDFVFHGGS(ph)GSLK_	Rv0363c	Fba	Fructose-bisphosphate aldolase class II (EC 4.1.2.13)	0.220853	0.641808	0.721107	0.000192201	0.999683	1	0.444823	0.33839	0.452271
_LGLPADAKPFDFVFHGGSGS(ph)LK_	Rv0363c	Fba	Fructose-bisphosphate aldolase class II (EC 4.1.2.13)	-0.0434924	0.941119	0.965938	0.401999	0.480281	0.583413	0.919347	0.0793853	0.149116
_VIDIIGTSPT(ph)SWEQAAAEAVQR_	Rv0379	SecE2	Preprotein translocase subunit SecE2	0.324677	0.000782884	0.00466666	0.0451515	0.640527	0.729781	-0.310098	0.00128622	0.00586257
_VIDIIGTSPTS(ph)WEQAAAEAVQR_	Rv0379	SecE2	Preprotein translocase subunit SecE2	-0.101689	0.0728544	0.138452	0.0146164	0.685077	0.765305	-0.0978179	0.0123444	0.0364267
_VIDIIGT(ph)SPTSWEQAAAEAVQR_	Rv0379	SecE2	Preprotein translocase subunit SecE2	0.0156996	0.85817	0.893047	0.00445602	0.948706	0.965576	0.000573511	0.994782	1
_VIEQDM(ox)AVDS(ph)AGK_	Rv0379	SecE2	Preprotein translocase subunit SecE2	0.364406	0.0260975	0.067355	0.381318	0.0204689	0.0465333	0.338959	0.0329348	0.0774047
_AQPDPAT(ph)TVLPDPAR_	Rv0383c		Possible membrane protein	-1.30017	1.61552e-11	1.12279e-09	-1.34753	1.26003e-11	6.81118e-10	-1.05931	9.64047e-10	3.02586e-08
_RAQPDPAT(ph)TVLPDPAR_	Rv0383c		Possible membrane protein	-0.711415	3.42813e-15	1.11186e-12	-0.842992	2.26935e-15	5.52019e-13	-0.488796	1.03663e-10	4.58475e-09
_EPRES(ph)DIWLLGAIGPR_	Rv0383c		Possible membrane protein	0.0992892	0.0113324	0.0365112	0.0734591	0.0400455	0.0808387	0.0332869	0.436017	0.549851
_VLPPLPQEM(ox)PQQT(ph)GVGPR_	Rv0383c		Possible membrane protein	0.0228456	0.874166	0.906784	0.70603	9.14729e-06	0.000100634	0.822634	1.50445e-06	2.12149e-05
_LPQATGAST(ph)QPQLSR_	Rv0384c	ClpB	ClpB protein	0.352111	0.471323	0.570477	0.200379	0.6723	0.756241	1.09967	0.0257776	0.0640669
_AAGHQVQPQT(ph)GGVSPR_	Rv0389	PurT	Phosphoribosylglycinamide formyltransferase 2 (EC 2.1.2.-)	0.0669554	0.495119	0.596227	0.17279	0.0698806	0.125219	0.28478	0.00472213	0.0173382
_IDGWTEEQHEPT(ph)VR_	Rv0389	PurT	Phosphoribosylglycinamide formyltransferase 2 (EC 2.1.2.-)	0.89583	1.39255e-07	2.7099e-06	0.762929	4.35e-06	5.09946e-05	0.683625	4.89749e-06	5.79693e-05
_M(ox)IDGWTEEQHEPT(ph)VR_	Rv0389	PurT	Phosphoribosylglycinamide formyltransferase 2 (EC 2.1.2.-)	1.47892	6.63198e-12	5.39822e-10	1.25923	1.52491e-10	6.45102e-09	0.841053	5.73653e-07	9.96721e-06
_FVGVPDLS(ph)SLGR_	Rv0390		Rhodanese-related sulfurtransferase	0.160232	0.0155805	0.0460082	-0.0404396	0.470414	0.572857	0.049477	0.388368	0.504516
_FVGVPDLSS(ph)LGR_	Rv0390		Rhodanese-related sulfurtransferase	0.0368284	0.649652	0.726525	-0.094364	0.274085	0.375084	0.0901006	0.168233	0.263169
_SLFGS(ph)CFVVCSEILPR_	Rv0391	MetZ	O-acetylhomoserine sulfhydrylase (EC 2.5.1.49)	0.0928737	0.294943	0.390448	0.136221	0.123658	0.197893	-0.0672653	0.405071	0.519281
_LPADAM(ox)LPGAT(ph)GLR_	Rv0400c	FadE7	Glutaryl-CoA dehydrogenase (EC 1.3.99.7)	0.279956	0.0364171	0.0864239	0.566725	3.8043e-05	0.000345943	0.372909	0.00770438	0.0247405
_SGPGT(ph)QPADAQTATSATVR_	Rv0410c	PknG	serine/threonine protein kinase	-0.210513	0.198044	0.285476	-0.283827	0.0860378	0.147645	-0.234397	0.153129	0.247088
_SGPGTQPADAQTAT(ph)SATVRPLSTQAVFR_	Rv0410c	PknG	serine/threonine protein kinase	-0.113984	0.066063	0.13145	0.00988402	0.844543	0.888368	-0.00489071	0.922635	0.956043
_SGPGTQPADAQTAT(ph)SATVR_	Rv0410c	PknG	serine/threonine protein kinase	-0.0694034	0.82776	0.869774	-0.0440458	0.890151	0.922382	0.00497772	0.987545	0.9978
_SGPGTQPADAQT(ph)ATSATVR_	Rv0410c	PknG	serine/threonine protein kinase	0.0668847	0.354785	0.45125	0.268938	0.00249022	0.00931915	0.174441	0.0359835	0.0825753
_SGPGT(ph)QPADAQTAT(ph)SATVR_	Rv0410c	PknG	serine/threonine protein kinase	0.167647	0.144299	0.227844	0.291709	0.0189218	0.0441509	0.298662	0.0266687	0.0651975
_APDIDPLEALM(ox)T(ph)NPVVPESK_	Rv0410c	PknG	serine/threonine protein kinase	0.813077	1.88197e-05	0.000210478	0.996722	7.36756e-07	1.06995e-05	0.792452	2.71158e-05	0.000233483
_GLAEGPLIAGGHS(ph)YGGR_	Rv0421c		Conserved hypothetical protein	0.483813	1.46707e-05	0.00017254	0.308891	0.0032544	0.0118597	0.275435	0.00635524	0.0213967
_TGT(ph)IVEFSPVDVVALR_	Rv0428c		Histone acetyltransferase HPA2 and related acetyltransferases	0.059893	0.0638152	0.127762	-0.0387356	0.214531	0.304727	-0.0874366	0.00621022	0.0210199
_KFGT(ph)KGDLR_	Rv0435c		Cell division protein FtsH (EC 3.4.24.-)	1.63205	0.000495451	0.00332465	1.98664	5.12534e-05	0.000453359	1.63006	0.000501308	0.00270985
_VVQSSAQS(ph)HDKDLQR_	Rv0439c		probable oxidoreductase/Short-chain dehydrogenase	0.0538737	0.0404951	0.0917206	0.0468304	0.0724987	0.12896	0.0115277	0.650966	0.747804
_VVQS(ph)SAQSHDKDLQR_	Rv0439c		probable oxidoreductase/Short-chain dehydrogenase	0.0250261	0.192384	0.280385	0.0200152	0.338371	0.443115	0.0295067	0.163273	0.256647
_AGAAT(ph)EVELK_	Rv0440	GroEL2	Heat shock protein 60 family chaperone GroEL	0.0633307	0.225087	0.315121	0.196172	0.00128454	0.00565707	-0.266348	0.00222177	0.00935838
_S(ph)ALQNAASIAGLFLTTEAVVADKPEK_	Rv0440	GroEL2	Heat shock protein 60 family chaperone GroEL	0.447214	0.0592433	0.121547	0.529645	0.0427871	0.0854863	-0.0978347	0.685354	0.771816
_QEIENSDS(ph)DYDREK_	Rv0440	GroEL2	Heat shock protein 60 family chaperone GroEL	0.067817	0.696704	0.764254	0.0946465	0.602812	0.693306	0.00569181	0.975021	0.993398
_QEAVLEDPYILLVSSKVST(ph)VK_	Rv0440	GroEL2	Heat shock protein 60 family chaperone GroEL	0.223413	0.256672	0.348817	-0.255188	0.142889	0.222859	0.0256079	0.894401	0.935693
_QEAVLEDPYILLVSS(ph)K_	Rv0440	GroEL2	Heat shock protein 60 family chaperone GroEL	0.0563232	0.197832	0.285476	0.128415	0.0427148	0.0854863	0.0307186	0.591402	0.698342
_AKT(ph)IAYDEEARR_	Rv0440	GroEL2	Heat shock protein 60 family chaperone GroEL	0.372989	0.0672254	0.132335	0.312062	0.142923	0.222859	0.0390458	0.859831	0.91234
_QEIENSDSDY(ph)DR_	Rv0440	GroEL2	Heat shock protein 60 family chaperone GroEL	0.0475856	0.0907229	0.161083	0.0385627	0.165777	0.251639	0.0396112	0.155442	0.247844
_GY(ph)ISGYFVTDPER_	Rv0440	GroEL2	Heat shock protein 60 family chaperone GroEL	0.184731	0.00411743	0.0170479	0.246998	0.000253453	0.00158083	0.0568102	0.425241	0.539452
_KWGAPTITNDGVS(ph)IAK_	Rv0440	GroEL2	Heat shock protein 60 family chaperone GroEL	0.177455	0.223355	0.313148	0.228037	0.130651	0.207379	0.0574126	0.706449	0.789449
_KVVVTKDET(ph)TIVEGAGDTDAIAGR_	Rv0440	GroEL2	Heat shock protein 60 family chaperone GroEL	0.27367	1.19002e-05	0.000144737	0.0973572	0.0536712	0.102382	0.0668872	0.177195	0.272801
_KWGAPT(ph)ITNDGVSIAK_	Rv0440	GroEL2	Heat shock protein 60 family chaperone GroEL	0.177836	0.00577112	0.0221075	0.0745682	0.221544	0.312409	0.0742001	0.280229	0.393452
_VS(ph)TVKDLLPLLEK_	Rv0440	GroEL2	Heat shock protein 60 family chaperone GroEL	0.118388	0.209178	0.296967	0.287508	0.00576797	0.0182215	0.121525	0.211046	0.315434
_VST(ph)VKDLLPLLEK_	Rv0440	GroEL2	Heat shock protein 60 family chaperone GroEL	0.236467	0.00955122	0.0318265	0.0531764	0.536694	0.632208	0.127792	0.145285	0.237864
_TIAY(ph)DEEARR_	Rv0440	GroEL2	Heat shock protein 60 family chaperone GroEL	0.128089	0.0168713	0.0490202	0.153783	0.0047655	0.015665	0.142516	0.00825953	0.0262632
_QEIENSDSDY(ph)DREK_	Rv0440	GroEL2	Heat shock protein 60 family chaperone GroEL	0.0872862	0.170305	0.257709	-0.00299097	0.961801	0.972799	0.1514	0.0219213	0.0567272
_LEGDEAT(ph)GANIVK_	Rv0440	GroEL2	Heat shock protein 60 family chaperone GroEL	0.338436	0.00168627	0.00872733	0.262046	0.0150391	0.0368591	0.155406	0.0689691	0.133778
_QEAVLEDPYILLVSSKVS(ph)TVK_	Rv0440	GroEL2	Heat shock protein 60 family chaperone GroEL	-0.490045	2.74757e-06	4.05058e-05	0.331351	0.000276062	0.00170005	0.161986	0.0355702	0.0820139
_QEIENS(ph)DSDYDR_	Rv0440	GroEL2	Heat shock protein 60 family chaperone GroEL	0.211506	0.00488476	0.0193657	0.137029	0.073885	0.130947	0.166769	0.0387134	0.0874919
_TIAY(ph)DEEAR_	Rv0440	GroEL2	Heat shock protein 60 family chaperone GroEL	0.269472	0.000292562	0.00215653	0.286283	0.000143851	0.00100696	0.174979	0.0115907	0.0348079
_TDDVAGDGTTT(ph)ATVLAQALVR_	Rv0440	GroEL2	Heat shock protein 60 family chaperone GroEL	0.310921	0.0010982	0.00613003	0.303693	0.0021894	0.00851788	0.188434	0.0276566	0.06694
_SALQNAAS(ph)IAGLFLTTEAVVADKPEK_	Rv0440	GroEL2	Heat shock protein 60 family chaperone GroEL	0.371212	0.0395635	0.091221	0.00234395	0.989828	0.994941	0.203401	0.260814	0.372647
_QEIENS(ph)DSDYDREK_	Rv0440	GroEL2	Heat shock protein 60 family chaperone GroEL	0.262893	0.0366482	0.0867609	0.059222	0.646239	0.735428	0.205422	0.065856	0.129712
_QEAVLEDPY(ph)ILLVSSK_	Rv0440	GroEL2	Heat shock protein 60 family chaperone GroEL	0.0159788	0.754815	0.814229	0.0685781	0.156733	0.239782	0.235953	2.67826e-05	0.000233088
_T(ph)IAYDEEARR_	Rv0440	GroEL2	Heat shock protein 60 family chaperone GroEL	0.159863	0.167029	0.253936	0.24055	0.0432782	0.086114	0.250672	0.0358243	0.0824043
_TDDVAGDGT(ph)TTATVLAQALVR_	Rv0440	GroEL2	Heat shock protein 60 family chaperone GroEL	0.286104	0.0798737	0.147192	0.0941387	0.573345	0.664125	0.259048	0.0719414	0.138338
_QEIENSDS(ph)DYDR_	Rv0440	GroEL2	Heat shock protein 60 family chaperone GroEL	0.302121	0.0405343	0.0917206	-0.0507111	0.744971	0.81171	0.292016	0.0195649	0.0527332
_QEAVLEDPYILLVS(ph)SK_	Rv0440	GroEL2	Heat shock protein 60 family chaperone GroEL	0.107128	0.251887	0.344707	0.195769	0.0470878	0.092186	0.303162	0.00261869	0.010661
_DETTIVEGAGDT(ph)DAIAGR_	Rv0440	GroEL2	Heat shock protein 60 family chaperone GroEL	0.28235	0.0507699	0.11002	0.282764	0.037845	0.077036	0.314377	0.016446	0.0462334
_VVVTKDETT(ph)IVEGAGDTDAIAGR_	Rv0440	GroEL2	Heat shock protein 60 family chaperone GroEL	0.915017	0.0347233	0.0832163	1.65393	0.00108737	0.00499061	0.334732	0.361325	0.476381
_KTDDVAGDGT(ph)TTATVLAQALVR_	Rv0440	GroEL2	Heat shock protein 60 family chaperone GroEL	-0.161926	0.205571	0.293717	-0.839935	5.0752e-07	8.09537e-06	0.350234	0.000600316	0.00312357
_NLPAGHGLNAQT(ph)GVYEDLLAAGVADPVK_	Rv0440	GroEL2	Heat shock protein 60 family chaperone GroEL	0.841269	0.0017248	0.00886987	0.298588	0.215278	0.305343	0.35132	0.169211	0.26385
_GYIS(ph)GYFVTDPER_	Rv0440	GroEL2	Heat shock protein 60 family chaperone GroEL	0.372678	0.000871915	0.00504182	0.345833	0.00177811	0.00737291	0.357673	0.00130116	0.00588849
_QEIENS(ph)DSDYDREKLQER_	Rv0440	GroEL2	Heat shock protein 60 family chaperone GroEL	0.637344	0.0565894	0.118158	0.61893	0.0706439	0.126354	0.386518	0.242026	0.352533
_AKT(ph)IAYDEEAR_	Rv0440	GroEL2	Heat shock protein 60 family chaperone GroEL	0.65106	0.0039429	0.0165364	0.261155	0.22041	0.311815	0.398799	0.059812	0.119747
_VVVT(ph)KDETTIVEGAGDTDAIAGR_	Rv0440	GroEL2	Heat shock protein 60 family chaperone GroEL	0.707547	0.0148476	0.0444515	0.444582	0.114975	0.185523	0.401882	0.152687	0.246878
_DET(ph)TIVEGAGDTDAIAGR_	Rv0440	GroEL2	Heat shock protein 60 family chaperone GroEL	0.44096	0.0116189	0.0371033	0.325945	0.0203896	0.0464615	0.407363	0.0128678	0.0377121
_KTDDVAGDGTT(ph)TATVLAQALVR_	Rv0440	GroEL2	Heat shock protein 60 family chaperone GroEL	0.427397	0.017519	0.050432	0.399629	0.0145432	0.0360063	0.434708	0.00557701	0.01959
_TDDVAGDGTT(ph)TATVLAQALVR_	Rv0440	GroEL2	Heat shock protein 60 family chaperone GroEL	0.280569	0.00489657	0.0193657	0.263634	0.0122156	0.0318069	0.455011	4.50254e-05	0.000356177
_EIELEDPY(ph)EKIGAELVK_	Rv0440	GroEL2	Heat shock protein 60 family chaperone GroEL	0.732085	0.00288683	0.0129442	0.336838	0.146331	0.227081	0.486794	0.0496305	0.104525
_KTDDVAGDGTTT(ph)ATVLAQALVR_	Rv0440	GroEL2	Heat shock protein 60 family chaperone GroEL	0.195633	0.348774	0.445351	0.457332	0.037584	0.0768262	0.500873	0.0351589	0.0812579
_WGAPT(ph)ITNDGVSIAK_	Rv0440	GroEL2	Heat shock protein 60 family chaperone GroEL	0.0628342	0.810983	0.859571	0.670065	0.0196043	0.0449882	0.533292	0.0456231	0.0982354
_AGAAT(ph)EVELKER_	Rv0440	GroEL2	Heat shock protein 60 family chaperone GroEL	1.02482	0.000299187	0.00218879	0.605966	0.00954411	0.0263819	0.538705	0.0282861	0.0679564
_VVVTKDET(ph)TIVEGAGDTDAIAGR_	Rv0440	GroEL2	Heat shock protein 60 family chaperone GroEL	0.735119	0.0357521	0.0852617	-0.0138535	0.963343	0.973347	0.567646	0.0892732	0.163892
_VTET(ph)LLK_	Rv0440	GroEL2	Heat shock protein 60 family chaperone GroEL	0.384297	0.0635167	0.127489	0.584894	0.0049867	0.0162276	0.594445	0.00368905	0.0140213
_EKAS(ph)VPGGGDM(ox)GGM(ox)DF_	Rv0440	GroEL2	Heat shock protein 60 family chaperone GroEL	0.446066	0.0129322	0.039694	0.803623	6.52891e-05	0.00054296	0.635559	0.000717274	0.00356075
_DETT(ph)IVEGAGDTDAIAGR_	Rv0440	GroEL2	Heat shock protein 60 family chaperone GroEL	0.799541	1.83399e-11	1.18965e-09	1.10245	7.306e-11	3.55437e-09	0.728713	1.69266e-10	7.08705e-09
_T(ph)IAYDEEAR_	Rv0440	GroEL2	Heat shock protein 60 family chaperone GroEL	0.284235	0.0823919	0.150126	0.529289	0.00178071	0.00737291	0.755764	2.90057e-05	0.000243298
_WGAPTIT(ph)NDGVSIAK_	Rv0440	GroEL2	Heat shock protein 60 family chaperone GroEL	-0.257539	0.521216	0.62089	0.617173	0.158466	0.241673	0.980609	0.0265092	0.0649709
_WGAPTITNDGVS(ph)IAK_	Rv0440	GroEL2	Heat shock protein 60 family chaperone GroEL	1.26867	2.37048e-12	2.8831e-10	-1.59569	5.25452e-18	2.55632e-15	2.95976	7.11108e-26	6.91908e-23
_T(ph)AILDATKPEVR_	Rv0444c	RskA	Anti-sigma factor RskA (regulator of sigma K)	0.145359	0.236111	0.327726	0.263176	0.0466084	0.0914315	0.269582	0.0324194	0.0765632
_VAFTGETT(ph)TGR_	Rv0458		Aldehyde dehydrogenase (EC 1.2.1.3)	1.56753	5.03812e-20	2.45104e-17	-0.00514872	0.916679	0.937885	-1.22967	4.24068e-18	2.06309e-15
_VAFTGETTT(ph)GR_	Rv0458		Aldehyde dehydrogenase (EC 1.2.1.3)	0.395922	0.0938785	0.16488	0.427547	0.0129966	0.0333658	-0.368532	0.0642664	0.127355
_VAFTGET(ph)TTGR_	Rv0458		Aldehyde dehydrogenase (EC 1.2.1.3)	-0.0718429	0.656517	0.728382	-0.488659	0.0617834	0.113527	0.301694	0.135073	0.224762
_LVPGT(ph)SLSANVVTYEEQILSR_	Rv0462	Lpd	Dihydrolipoamide dehydrogenase (EC 1.8.1.4)	0.0853893	0.563668	0.654474	0.248389	0.107076	0.175692	0.0675751	0.664002	0.757414
_AAEGYLEAAT(ph)SR_	Rv0475	HbhA	Iron-regulated heparin binding hemagglutinin HbhA (Adhesin)	0.253709	1.73252e-05	0.000198322	0.178007	0.00124502	0.00553153	-0.0241108	0.595969	0.702882
_AENS(ph)NIDDIK_	Rv0475	HbhA	Iron-regulated heparin binding hemagglutinin HbhA (Adhesin)	0.232029	0.0300215	0.0741995	0.172867	0.0993878	0.166159	0.196738	0.0416049	0.0920035
_SQQS(ph)FEEVSAR_	Rv0475	HbhA	Iron-regulated heparin binding hemagglutinin HbhA (Adhesin)	0.0723947	0.608709	0.692506	0.196644	0.187207	0.275989	0.267107	0.067006	0.131445
_LRPGEPAGHIQEPVSPPT(ph)QPEQQPQTEHLAASHAHTR_	Rv0479c		Possible membrane protein	-0.870143	0.000117414	0.000976446	-1.21443	8.30702e-07	1.18864e-05	-1.05493	1.15529e-05	0.000117093
_PGDQGPLARPPASSEAS(ph)TGR_	Rv0479c		Possible membrane protein	-0.121098	0.0978525	0.170323	-0.135517	0.06567	0.118767	-0.15237	0.0990056	0.177836
_RGDSDAITVAELT(ph)GEIPIIR_	Rv0497		Possible membrane protein	-1.35871	3.06662e-09	8.77595e-08	-1.23246	9.97942e-09	2.85587e-07	-0.941039	9.9217e-07	1.4852e-05
_GDSDAITVAELT(ph)GEIPIIR_	Rv0497		Possible membrane protein	-0.889354	7.70196e-06	9.86054e-05	-0.572195	0.00106333	0.00492675	-0.347545	0.0438329	0.0954125
_RGDS(ph)DAITVAELTGEIPIIR_	Rv0497		Possible membrane protein	-0.872468	1.34359e-05	0.000161397	0.335055	0.0124412	0.0322808	-0.0268137	0.868514	0.916555
_AAVTSPGGT(ph)TAAALR_	Rv0500	ProC	Pyrroline-5-carboxylate reductase (EC 1.5.1.2)	0.242472	0.216146	0.30524	0.247451	0.192522	0.282949	0.173798	0.345704	0.459523
_DT(ph)GFVEGQQAK_	Rv0500A		DNA binding domain protein, excisionase family	-0.180313	0.0984597	0.171074	-0.164586	0.0147901	0.0364323	-0.235279	0.000969456	0.00462392
_M(ox)LLHTITIPDKEEAQELGLT(ph)SPM(ox)SLLR_	Rv0503c	CmaA2	Cyclopropane-fatty-acyl-phospholipid synthase 2, CmaA2 (EC 2.1.1.79)	-0.0937003	0.0390311	0.0907836	-0.186745	0.00191016	0.00768013	-0.158931	0.00855635	0.0270303
_TSQGDT(ph)TSGTQLKPPVEAVR_	Rv0503c	CmaA2	Cyclopropane-fatty-acyl-phospholipid synthase 2, CmaA2 (EC 2.1.1.79)	0.205069	0.160171	0.246592	0.299539	0.0618387	0.113527	0.10084	0.654513	0.749395
_VDVQPDT(ph)AAIGPLVDALAEHAAR_	Rv0511	HemD	Uroporphyrinogen-III methyltransferase (EC 2.1.1.107) / Uroporphyrinogen-III synthase (EC 4.2.1.75)	-0.453891	4.02419e-05	0.000421026	-0.215948	0.0300792	0.0640417	-0.15734	0.130155	0.21797
_LEPVPHTPYPELAT(ph)TTLLRPVKPPPSEGWR_	Rv0530		RD1 region associated protein Rv3876	-0.872192	5.62466e-07	9.43585e-06	-1.05209	1.35223e-07	2.57984e-06	-0.650882	9.19806e-05	0.000672704
_LEPVPHTPYPELAT(ph)TTLLR_	Rv0530		RD1 region associated protein Rv3876	-0.71883	4.84647e-06	6.54946e-05	-0.593035	7.78844e-05	0.000606252	-0.540172	0.000177446	0.00117453
_LEPVPHT(ph)PYPELATTTLLRPVKPPPSEGWR_	Rv0530		RD1 region associated protein Rv3876	0.00854356	0.887066	0.918207	-0.171243	0.0302965	0.0642233	-0.126982	0.1222	0.208232
_SVAGFRT(ph)QR_	Rv0530		RD1 region associated protein Rv3876	-0.118455	0.207949	0.296244	-0.195413	0.0432247	0.086114	-0.0800852	0.345233	0.459523
_VQTPDDPT(ph)FALAR_	Rv0538		Possible membrane protein	-0.289757	0.0363715	0.0864239	-0.617532	2.69078e-05	0.000259221	-0.663321	9.49664e-06	9.93574e-05
_GAAM(ox)AAGAATM(ox)AHPALVADAT(ph)TSLPR_	Rv0538		Possible membrane protein	0.715042	3.0336e-05	0.000320836	1.0864	2.04096e-07	3.61065e-06	1.58665	3.54765e-11	1.72593e-09
_SGYQYASGDTADT(ph)VDVAR_	Rv0548c	MenB	Naphthoate synthase (EC 4.1.3.36)	0.219247	0.00866814	0.0295472	0.209543	0.00435442	0.0149649	-0.0539883	0.473483	0.590677
_SGYQYASGDT(ph)ADTVDVAR_	Rv0548c	MenB	Naphthoate synthase (EC 4.1.3.36)	0.220819	0.00175027	0.00886987	0.241199	0.000747424	0.00380756	0.145568	0.0310243	0.0738059
_FGAVQS(ph)AILHAR_	Rv0569		Conserved protein	0.322024	0.0174646	0.0504246	0.254717	0.0847347	0.146442	0.699786	4.94497e-06	5.79693e-05
_AAAAGGQVIAEPADIPS(ph)VGR_	Rv0577	TB27.3	27 kDa antigen Cfp30B	0.0924619	0.209372	0.296967	0.237393	0.0011606	0.00520397	0.0283411	0.668327	0.758789
_T(ph)DQSYAVDIAHPPAALLR_	Rv0580c		Conserved protein	0.262147	0.0514479	0.110731	0.158961	0.17901	0.267143	-0.168068	0.198057	0.299703
_AVVS(ph)ELFLR_	Rv0580c		Conserved protein	-0.0219863	0.521343	0.62089	0.0346499	0.197134	0.288439	0.0164586	0.473513	0.590677
_VGDQLPEKT(ph)YPLTR_	Rv0636	HadB	MaoC family protein	0.309289	0.0568686	0.118233	0.176502	0.207216	0.296957	0.28596	0.0576426	0.115881
_AAGADADVDVEEPST(ph)AASEATGVAK_	Rv0638	SecE	Preprotein translocase subunit SecE (TC 3.A.5.1.1)	-1.35642	4.40608e-09	1.19086e-07	-1.24307	3.64934e-08	8.4543e-07	-0.401275	0.000560156	0.00297832
_NTPGVT(ph)GFVGATSR_	Rv0639	NusG	Transcription antitermination protein NusG	-0.183855	0.404407	0.503826	-0.170347	0.416866	0.524299	0.126793	0.516286	0.628719
_VLVS(ph)IFGR_	Rv0639	NusG	Transcription antitermination protein NusG	0.011276	0.801871	0.852759	0.117737	0.00773425	0.0224162	0.137057	0.0163676	0.0462334
_NTPGVTGFVGAT(ph)SRPSALALDDVVK_	Rv0639	NusG	Transcription antitermination protein NusG	0.203293	0.0598402	0.122064	0.53634	0.00206923	0.00815124	0.324766	0.00317342	0.0124506
_SFT(ph)FTLK_	Rv0640	RplK	LSU ribosomal protein L11p (L12e)	0.0389609	0.0580481	0.120172	-0.0123545	0.526942	0.6245	-0.0313524	0.120981	0.206517
_GTVNLPHGT(ph)GKTAR_	Rv0641	RplA	LSU ribosomal protein L1p (L10Ae)	0.0598126	0.268479	0.361315	0.170459	0.0071237	0.0211732	0.0169787	0.71035	0.790813
_ITVSTTT(ph)GPGIPVDPSITR_	Rv0641	RplA	LSU ribosomal protein L1p (L10Ae)	-0.150894	0.174702	0.261919	0.331358	0.00597041	0.0186791	0.533148	0.000377335	0.0021854
_M(ox)TVQSSVS(ph)YHPYEM(ox)AAR_	Rv0642c	MmaA4	Cyclopropane-fatty-acyl-phospholipid synthase (EC 2.1.1.79)	0.0261896	0.587465	0.674061	0.0523103	0.284912	0.386639	-0.168375	0.0166575	0.0465741
_FIVT(ph)EIFPGGR_	Rv0642c	MmaA4	Cyclopropane-fatty-acyl-phospholipid synthase (EC 2.1.1.79)	0.112411	0.0766348	0.14312	0.224432	0.000604014	0.00328327	0.0680628	0.268692	0.381104
_VAAT(ph)GWQVTR_	Rv0647c		Ubiquinone biosynthesis monooxygenase UbiB	-0.318148	9.49208e-10	3.42067e-08	-0.234487	5.2855e-07	8.26949e-06	-0.037858	0.352638	0.465559
_FGQIIASSPGAFGES(ph)LSR_	Rv0647c		Ubiquinone biosynthesis monooxygenase UbiB	0.369981	0.0773468	0.143676	0.424858	0.0556575	0.104748	0.34734	0.179451	0.274969
_AKLST(ph)DELLDAFK_	Rv0652	RplL	LSU ribosomal protein L7/L12 (P1/P2)	0.528047	0.0018201	0.00908181	-0.137923	0.392544	0.498623	-0.175957	0.265648	0.377888
_AKLS(ph)TDELLDAFK_	Rv0652	RplL	LSU ribosomal protein L7/L12 (P1/P2)	0.397008	0.0237845	0.0630582	0.0697057	0.697239	0.776216	-0.00127897	0.994435	1
_EIVS(ph)GLGLK_	Rv0652	RplL	LSU ribosomal protein L7/L12 (P1/P2)	0.124143	0.040495	0.0917206	0.0364499	0.567409	0.660394	0.212371	0.00218645	0.00924962
_TAASPS(ph)PSRPQSSSNNSVPGAPNR_	Rv0667	RpoB	DNA-directed RNA polymerase beta subunit (EC 2.7.7.6)	-0.471815	0.108711	0.1846	0.313115	0.400867	0.507209	-0.227571	0.489003	0.603807
_VVVS(ph)QLVR_	Rv0667	RpoB	DNA-directed RNA polymerase beta subunit (EC 2.7.7.6)	0.0396342	0.203381	0.291215	0.0978212	0.00622786	0.0191763	0.0388751	0.253948	0.365519
_TAASPSPS(ph)RPQSSSNNSVPGAPNR_	Rv0667	RpoB	DNA-directed RNA polymerase beta subunit (EC 2.7.7.6)	0.926689	0.00253313	0.0117368	0.363033	0.336485	0.44124	0.0931889	0.805102	0.864641
_GRPVT(ph)GPGNRPLK_	Rv0668	RpoC	DNA-directed RNA polymerase beta' subunit (EC 2.7.7.6)	0.0526951	0.0315005	0.0770101	0.0124757	0.568472	0.66084	0.0831033	0.0121375	0.0361154
_GQVVTKPGTT(ph)TPHTEFEGQVYILSK_	Rv0685	Tuf	Translation elongation factor Tu	-0.236468	0.518313	0.619878	-0.654057	0.110803	0.179986	-0.209997	0.580608	0.689782
_FPDLNET(ph)KAFDQIDNAPEER_	Rv0685	Tuf	Translation elongation factor Tu	0.190273	0.266898	0.359684	0.581104	0.00339169	0.0122681	-0.0300823	0.86455	0.914461
_DEGGRHT(ph)PFFNNYRPQFYFR_	Rv0685	Tuf	Translation elongation factor Tu	0.0679549	0.471977	0.570477	0.0832462	0.419666	0.52633	0.00861247	0.925556	0.956308
_TKPHVNIGT(ph)IGHVDHGK_	Rv0685	Tuf	Translation elongation factor Tu	0.660949	7.85978e-05	0.000708108	0.497953	0.00237325	0.00909122	0.0656293	0.666052	0.757975
_VLHDKFPDLNET(ph)KAFDQIDNAPEER_	Rv0685	Tuf	Translation elongation factor Tu	0.225874	0.043004	0.0959699	0.048876	0.665012	0.751518	0.0663206	0.508257	0.622055
_ETDKPFLM(ox)PVEDVFT(ph)ITGR_	Rv0685	Tuf	Translation elongation factor Tu	0.328286	0.0020721	0.00998095	-0.0352171	0.71216	0.78433	0.0790294	0.412272	0.525741
_GQVVTKPGTTT(ph)PHTEFEGQVYILSK_	Rv0685	Tuf	Translation elongation factor Tu	0.579241	0.0505896	0.109874	-0.495652	0.0714352	0.127535	0.108836	0.700583	0.785331
_TTDVTGVVTLPEGTEM(ox)VM(ox)PGDNT(ph)NISVK_	Rv0685	Tuf	Translation elongation factor Tu	0.106267	0.0987067	0.171197	0.0615649	0.340072	0.443356	0.114429	0.0264338	0.0649709
_TT(ph)VTGVEMFR_	Rv0685	Tuf	Translation elongation factor Tu	0.0438794	0.396998	0.496503	-0.0818605	0.16697	0.251878	0.123199	0.0911229	0.166659
_GVINVNEEVEIVGIRPS(ph)TTK_	Rv0685	Tuf	Translation elongation factor Tu	0.425179	0.0413948	0.0929339	-0.0231831	0.91066	0.932708	0.137281	0.518599	0.630746
_T(ph)KPHVNIGTIGHVDHGK_	Rv0685	Tuf	Translation elongation factor Tu	0.437494	0.00949216	0.0317384	0.462524	0.00641738	0.0194798	0.231764	0.152745	0.246878
_T(ph)TVTGVEM(ox)FR_	Rv0685	Tuf	Translation elongation factor Tu	0.241986	0.0442187	0.09823	0.155292	0.199153	0.290179	0.260218	0.0230471	0.0588578
_TT(ph)LTAAITK_	Rv0685	Tuf	Translation elongation factor Tu	0.0964914	0.531239	0.626541	0.512056	0.00967358	0.0265887	0.359262	0.0608947	0.121346
_TTLT(ph)AAITK_	Rv0685	Tuf	Translation elongation factor Tu	0.188822	0.105219	0.180881	0.365272	0.0012849	0.00565707	0.369051	0.0112868	0.0341059
_GQVVTKPGT(ph)TTPHTEFEGQVYILSK_	Rv0685	Tuf	Translation elongation factor Tu	0.231693	0.294186	0.390402	0.51623	0.0174249	0.0413523	0.404741	0.0672545	0.131667
_TKPHVNIGTIGHVDHGKT(ph)TLTAAITK_	Rv0685	Tuf	Translation elongation factor Tu	0.689602	0.000201005	0.0015522	0.451615	0.00958068	0.0264079	0.446479	0.00726574	0.0235652
_GVINVNEEVEIVGIRPSTT(ph)K_	Rv0685	Tuf	Translation elongation factor Tu	0.426481	0.217558	0.306788	1.03959	0.000581332	0.00319569	0.764027	0.0118283	0.0353035
_S(ph)GVLALAQITGLSETGTR_	Rv0686		FIG025093: Probable membrane protein	0.122732	0.297672	0.392459	-0.0382326	0.766413	0.827658	-0.028944	0.812672	0.86989
_YKDS(ph)REHFEM(ox)R_	Rv0700	NusE	SSU ribosomal protein S10p (S20e)	0.0709695	0.0676827	0.132335	0.13546	0.00102367	0.00481174	0.00436899	0.907089	0.943954
_T(ph)GGLVMVR_	Rv0701	RplC	LSU ribosomal protein L3p (L3e)	0.143614	0.394305	0.494085	0.113599	0.554813	0.648838	-0.137024	0.42858	0.542274
_GAVPGRT(ph)GGLVM(ox)VR_	Rv0701	RplC	LSU ribosomal protein L3p (L3e)	0.114598	0.512681	0.614333	0.0705053	0.698303	0.776513	-0.132803	0.466	0.5828
_RPGS(ph)IGGCATPAR_	Rv0701	RplC	LSU ribosomal protein L3p (L3e)	0.158188	0.129151	0.211199	0.0976236	0.291392	0.391068	0.000595677	0.994978	1
_GAVPGRT(ph)GGLVMVR_	Rv0701	RplC	LSU ribosomal protein L3p (L3e)	0.170644	0.0323001	0.0782911	0.0187812	0.806659	0.85873	0.0423685	0.629802	0.72952
_RPGSIGGCAT(ph)PAR_	Rv0701	RplC	LSU ribosomal protein L3p (L3e)	0.0117105	0.849446	0.885864	-0.0709075	0.286821	0.388145	0.0444625	0.476764	0.592453
_T(ph)GGLVM(ox)VR_	Rv0701	RplC	LSU ribosomal protein L3p (L3e)	0.267639	0.365427	0.462368	0.217132	0.460987	0.56429	0.125901	0.667884	0.758789
_APQFT(ph)GGGVVHGPKPR_	Rv0702	RplD	LSU ribosomal protein L4p (L1e)	0.219803	0.0596324	0.121896	0.310002	0.00615328	0.0190673	0.00487302	0.967726	0.987309
_NLPGVHILAPDQLNT(ph)YDVLR_	Rv0702	RplD	LSU ribosomal protein L4p (L1e)	0.0605955	0.266206	0.359249	0.053504	0.269662	0.37087	0.146183	0.00253262	0.0103539
_GVVM(ox)NPVDHPHGGGEGKT(ph)SGGR_	Rv0704	RplB	LSU ribosomal protein L2p (L8e)	0.0312733	0.522818	0.621125	0.131821	0.007016	0.0210048	0.170348	0.00223475	0.00937248
_VAHIEYDPNRT(ph)AR_	Rv0704	RplB	LSU ribosomal protein L2p (L8e)	-0.295373	0.0374079	0.0881305	0.120931	0.280721	0.382552	0.946393	7.59582e-10	2.54853e-08
_LGEFAPT(ph)R_	Rv0705	RpsS	SSU ribosomal protein S19p (S15e)	0.0467539	0.576278	0.663572	0.154106	0.0532429	0.101979	0.113285	0.104296	0.184845
_SVS(ph)DALDILR_	Rv0706	RplV	LSU ribosomal protein L22p (L17e)	0.0108025	0.830679	0.871096	0.102641	0.0328342	0.0681187	-0.0131781	0.77671	0.844401
_AAGGEEAAPDAAAPVEAQSTES(ph)_	Rv0707	RpsC	SSU ribosomal protein S3p (S3e)	0.33918	0.015604	0.0460082	0.147997	0.331625	0.437224	-0.115947	0.41737	0.530851
_LLSS(ph)GLER_	Rv0707	RpsC	SSU ribosomal protein S3p (S3e)	0.000213322	0.997441	1	0.176535	0.00181277	0.0074423	0.0321793	0.634916	0.732482
_AVGVS(ph)PGELR_	Rv0709	RpmC	LSU ribosomal protein L29p (L35e)	0.00933606	0.90858	0.935501	0.176597	0.015195	0.0371477	-0.061813	0.500191	0.614502
_VSLM(ox)ETRPLS(ph)ATKR_	Rv0710	RpsQ	SSU ribosomal protein S17p (S11e)	-0.0301321	0.82396	0.868595	-0.116302	0.39059	0.49679	-0.896264	8.28359e-09	2.30284e-07
_VSLM(ox)ETRPLSAT(ph)KR_	Rv0710	RpsQ	SSU ribosomal protein S17p (S11e)	0.128612	0.681655	0.750283	0.45497	0.109741	0.178559	-0.539984	0.0917996	0.167268
_VSLMET(ph)RPLSATKR_	Rv0710	RpsQ	SSU ribosomal protein S17p (S11e)	0.118599	0.129903	0.211363	0.14051	0.0562529	0.105461	-0.120999	0.111976	0.194211
_VSLM(ox)ETRPLS(ph)ATK_	Rv0710	RpsQ	SSU ribosomal protein S17p (S11e)	0.177611	0.128722	0.210852	0.140577	0.239803	0.334761	0.0997916	0.395245	0.512082
_VSLM(ox)ET(ph)RPLSATK_	Rv0710	RpsQ	SSU ribosomal protein S17p (S11e)	0.00645592	0.963662	0.984491	-0.0276766	0.861572	0.900533	0.272836	0.0891216	0.163892
_AGSDPPT(ph)GGPASQAGSDAGASPEHK_	Rv0713		Possible membrane protein	-0.336503	0.00678572	0.0249734	-0.119263	0.340377	0.443356	-0.21394	0.135134	0.224762
_SGGIVT(ph)QEAPIHVSNVM(ox)VVDSDGKPTR_	Rv0715	RplX	LSU ribosomal protein L24p (L26e)	0.218957	0.366903	0.463632	-0.103628	0.675602	0.758112	-0.342603	0.200874	0.303025
_S(ph)GGIVTQEAPIHVSNVM(ox)VVDSDGKPTR_	Rv0715	RplX	LSU ribosomal protein L24p (L26e)	0.188258	0.327475	0.424279	0.265328	0.153673	0.236589	-0.140975	0.425873	0.53955
_S(ph)GGIVTQEAPIHVSNVMVVDSDGKPTR_	Rv0715	RplX	LSU ribosomal protein L24p (L26e)	-0.0922984	0.525122	0.623	-0.0320727	0.829266	0.877993	-0.0975616	0.617232	0.718386
_NANS(ph)AYHDEVSLPHSK_	Rv0718	RpsH	SSU ribosomal protein S8p (S15Ae)	0.400389	4.67422e-05	0.000464083	0.49795	2.71221e-06	3.38331e-05	0.0828213	0.408436	0.522906
_NANSAYHDEVS(ph)LPHSK_	Rv0718	RpsH	SSU ribosomal protein S8p (S15Ae)	0.424338	1.26987e-10	7.72239e-09	0.28334	5.24763e-09	1.70198e-07	0.104978	0.0785521	0.147836
_TLVSNLVTGVTQGYTT(ph)K_	Rv0719	RplF	LSU ribosomal protein L6p (L9e)	0.190818	0.302758	0.397117	-0.422165	0.011966	0.0315527	-0.0530419	0.754338	0.829346
_TLVSNLVTGVTQGYT(ph)TK_	Rv0719	RplF	LSU ribosomal protein L6p (L9e)	0.0276069	0.749759	0.809673	0.168487	0.0576892	0.107532	-0.0226599	0.799006	0.859992
_FTVS(ph)GIDK_	Rv0719	RplF	LSU ribosomal protein L6p (L9e)	0.0344731	0.475371	0.573866	0.118376	0.0118099	0.0313107	0.0274728	0.5051	0.61975
_TLVS(ph)NLVTGVTQGYTTK_	Rv0719	RplF	LSU ribosomal protein L6p (L9e)	0.0680312	0.0635481	0.127489	0.0372027	0.258995	0.358467	0.0488837	0.141424	0.232442
_AAGIDT(ph)VVFDR_	Rv0720	RplR	LSU ribosomal protein L18p (L5e)	0.019398	0.769123	0.825475	-0.0475651	0.486773	0.589826	-0.0977868	0.172905	0.267466
_VDVSAHKFS(ph)GSAR_	Rv0723	RplO	LSU ribosomal protein L15p (L27Ae)	0.46508	0.00486278	0.0193657	0.265569	0.0305492	0.064478	-0.396107	0.00300907	0.0119993
_GSPESS(ph)GSQTSPDEKPPR_	Rv0724	SppA	Possible protease IV SppA (endopeptidase IV) (signal peptide peptidase)	0.00248704	0.9828	0.996109	0.120352	0.242136	0.337534	0.320811	0.00333031	0.0128079
_APAAQPAQPGS(ph)AGR_	Rv0730		GCN5-related N-acetyltransferase	0.192308	0.0133121	0.0406041	0.0221766	0.766061	0.827658	0.221146	0.00622173	0.0210199
_VLLLGPPGAGKGT(ph)QAVK_	Rv0733	Adk	Adenylate kinase (EC 2.7.4.3)	0.149657	0.0809837	0.148674	0.621758	3.98987e-07	6.69335e-06	0.0106548	0.887932	0.930989
_LGIPQIS(ph)TGELFR_	Rv0733	Adk	Adenylate kinase (EC 2.7.4.3)	0.5761	0.0021174	0.0101489	0.302268	0.0995943	0.166218	0.31624	0.0690201	0.133778
_AAAAPGTS(ph)SLSLDEIAESVIR_	Rv0734	MapA	Methionine aminopeptidase (EC 3.4.11.18)	0.00356826	0.971931	0.98818	0.00164592	0.986702	0.992824	-0.428717	0.000495805	0.00269507
_AGQPVSLSPT(ph)EFTLLR_	Rv0757	PhoP	DNA-binding response regulator	-0.127747	0.64687	0.725957	0.105282	0.726279	0.795798	1.28719	0.000401099	0.00225589
_VVDVSDPGGPVTAAVS(ph)TGR_	Rv0798c	Cfp29	Encapsulating protein for a DyP-type peroxidase or ferritin-like protein oligomers	0.176818	0.0715096	0.136777	0.157537	0.106436	0.175198	0.0851193	0.375771	0.491432
_VVDVSDPGGPVT(ph)AAVSTGR_	Rv0798c	Cfp29	Encapsulating protein for a DyP-type peroxidase or ferritin-like protein oligomers	0.215295	0.0608853	0.123677	0.111519	0.33007	0.435765	0.117998	0.280197	0.393452
_RVVDVSDPGGPVTAAVS(ph)TGR_	Rv0798c	Cfp29	Encapsulating protein for a DyP-type peroxidase or ferritin-like protein oligomers	0.196382	0.00474943	0.0190959	0.116499	0.0740618	0.131022	0.136778	0.0609848	0.121346
_DLLGFVDGTENPS(ph)GPIAIK_	Rv0799c		Predicted dye-decolorizing peroxidase (DyP), encapsulated subgroup	-0.0169716	0.746	0.807167	0.0156447	0.794501	0.851644	-0.117976	0.205078	0.307459
_YSSPQT(ph)DFQR_	Rv0810c		Conserved hypothetical protein	-0.413624	0.024304	0.0641121	-0.424813	0.0135732	0.0343031	0.000990175	0.995398	1
_LDKPGGGLS(ph)GGQQQR_	Rv0820	PhoT	Phosphate transport ATP-binding protein PstB (TC 3.A.1.7.1)	0.113342	0.0317719	0.0774789	0.106978	0.0537691	0.102382	0.026934	0.585808	0.694265
_KVLDDT(ph)AESSLR_	Rv0820	PhoT	Phosphate transport ATP-binding protein PstB (TC 3.A.1.7.1)	0.829626	0.0249207	0.0655348	1.22627	0.00405962	0.01426	0.820058	0.0210557	0.0555558
_VHDDADDQQDT(ph)EAIAIPAHSLEFLSELPDLR_	Rv0822c		Cell envelope-associated transcriptional attenuator LytR-CpsA-Psr, subfamily A1 (as in PMID19099556)	0.1086	0.336498	0.433085	-0.351141	0.0109304	0.0293792	-0.198614	0.161832	0.255207
_HVAPEPEPS(ph)GR_	Rv0822c		Cell envelope-associated transcriptional attenuator LytR-CpsA-Psr, subfamily A1 (as in PMID19099556)	-0.0291046	0.297459	0.392459	-0.0490193	0.0321439	0.0671366	-0.0479086	0.0921111	0.167522
_FTPGGLVLT(ph)EWQGAAVYR_	Rv0831c		Conserved protein	0.251983	0.00792184	0.0282196	-0.0348228	0.708326	0.782294	0	1	1
_HPTTDSLTES(ph)ANR_	Rv0831c		Conserved protein	0.0784147	0.0674988	0.132335	0.0908224	0.0638797	0.116395	0.0251603	0.544948	0.657044
_HPT(ph)TDSLTESANR_	Rv0831c		Conserved protein	0.137957	0.0401467	0.0914818	-0.0199098	0.77503	0.834846	0.077326	0.174329	0.269241
_ELQPGKS(ph)LIVR_	Rv0831c		Conserved protein	0.379359	0.00232518	0.0108769	0.113248	0.329069	0.435033	0.365439	0.00319476	0.012484
_AAVLASGM(ox)PVT(ph)SGGVQLNR_	Rv0859	FadA	3-ketoacyl-CoA thiolase [isoleucine degradation] (EC 2.3.1.16)	0	1	1	0.495886	7.75016e-05	0.000606252	0.772822	4.54742e-08	1.03413e-06
_S(ph)GLWPGLR_	Rv0860	FadB	Enoyl-CoA hydratase [isoleucine degradation] (EC 4.2.1.17) / 3-hydroxyacyl-CoA dehydrogenase (EC 1.1.1.35) / 3-hydroxybutyryl-CoA epimerase (EC 5.1.2.3)	0.0404862	0.0890248	0.158647	0.0480465	0.0854795	0.147206	0.0392437	0.131249	0.219049
_FLPPESLLS(ph)_	Rv0860	FadB	Enoyl-CoA hydratase [isoleucine degradation] (EC 4.2.1.17) / 3-hydroxyacyl-CoA dehydrogenase (EC 1.1.1.35) / 3-hydroxybutyryl-CoA epimerase (EC 5.1.2.3)	-0.0065703	0.822691	0.868198	0.0695759	0.0479681	0.0937208	0.043745	0.226299	0.332612
_M(ox)PGGTPSS(ph)PGLAAILPSFPSNLR_	Rv0860	FadB	Enoyl-CoA hydratase [isoleucine degradation] (EC 4.2.1.17) / 3-hydroxyacyl-CoA dehydrogenase (EC 1.1.1.35) / 3-hydroxybutyryl-CoA epimerase (EC 5.1.2.3)	-0.165036	0.47156	0.570477	0.634774	0.0037512	0.0132724	0.0889318	0.743851	0.821529
_M(ox)PGGTPS(ph)SPGLAAILPSFPSNLR_	Rv0860	FadB	Enoyl-CoA hydratase [isoleucine degradation] (EC 4.2.1.17) / 3-hydroxyacyl-CoA dehydrogenase (EC 1.1.1.35) / 3-hydroxybutyryl-CoA epimerase (EC 5.1.2.3)	0.268229	0.026886	0.068303	0.162884	0.205548	0.295418	0.261568	0.0411507	0.0916239
_M(ox)PGGT(ph)PSSPGLAAILPSFPSNLR_	Rv0860	FadB	Enoyl-CoA hydratase [isoleucine degradation] (EC 4.2.1.17) / 3-hydroxyacyl-CoA dehydrogenase (EC 1.1.1.35) / 3-hydroxybutyryl-CoA epimerase (EC 5.1.2.3)	0.599815	1.00734e-08	2.51318e-07	0.314618	0.000543454	0.00300444	0.276416	0.000335342	0.0019775
_M(ox)PGGTPSSPGLAAILPSFPS(ph)NLRK_	Rv0860	FadB	Enoyl-CoA hydratase [isoleucine degradation] (EC 4.2.1.17) / 3-hydroxyacyl-CoA dehydrogenase (EC 1.1.1.35) / 3-hydroxybutyryl-CoA epimerase (EC 5.1.2.3)	0.244501	0.0954658	0.166765	0.225322	0.225102	0.316052	0.288043	0.0815869	0.152077
_M(ox)PGGTPSSPGLAAILPS(ph)FPSNLR_	Rv0860	FadB	Enoyl-CoA hydratase [isoleucine degradation] (EC 4.2.1.17) / 3-hydroxyacyl-CoA dehydrogenase (EC 1.1.1.35) / 3-hydroxybutyryl-CoA epimerase (EC 5.1.2.3)	0.020228	0.826323	0.869203	0.344965	0.00426614	0.0147275	0.361968	0.000770461	0.00376713
_SSALPT(ph)GVEALK_	Rv0871	CspB	Cold shock protein CspC	-0.127656	0.538964	0.632584	-0.533118	0.0168005	0.0401644	-0.841235	0.00116565	0.00537524
_LIEPPPS(ph)LSRPR_	Rv0871	CspB	Cold shock protein CspC	0.508414	4.1736e-07	7.38347e-06	0.222984	0.00410426	0.0143649	0.181427	0.0130066	0.0380042
_LIEPPPSLS(ph)RPR_	Rv0871	CspB	Cold shock protein CspC	0.742278	5.44752e-06	7.16275e-05	0.0317218	0.797055	0.853173	0.445082	0.000922659	0.0044664
_AQQT(ph)QVTEEQAR_	Rv0873	FadE10	Acyl-CoA dehydrogenase, short-chain specific (EC 1.3.99.2)	0.0411132	0.0593371	0.121547	0.0386088	0.0763667	0.134367	0.0449214	0.0421053	0.0924796
_FLTVSPS(ph)SEAKL_	Rv0873	FadE10	Acyl-CoA dehydrogenase, short-chain specific (EC 1.3.99.2)	0.0990328	0.143686	0.227327	0.379851	3.62565e-05	0.000332808	0.111228	0.0990617	0.177836
_FLTVSPSS(ph)EAKL_	Rv0873	FadE10	Acyl-CoA dehydrogenase, short-chain specific (EC 1.3.99.2)	0.133262	0.16464	0.251482	-0.0758787	0.5011	0.603714	0.195463	0.0828035	0.154049
_LEQLQTLTTTAAALFGT(ph)SHR_	Rv0884c	SerC	Phosphoserine aminotransferase (EC 2.6.1.52)	0.148975	0.00368204	0.0157133	0.0327772	0.459781	0.56429	0.116924	0.0281017	0.0676805
_ADTDDT(ph)ATLR_	Rv0896	GltA2	Citrate synthase (si) (EC 2.3.3.1)	0.055405	0.572568	0.661649	0.0876273	0.37502	0.480757	-0.0070835	0.942342	0.969007
_KPTDS(ph)ETLAHIR_	Rv0898c		Conserved hypothetical protein	-0.129844	0.495769	0.596272	-0.345819	0.0573095	0.107235	-0.229236	0.263349	0.375166
_VVAPDAFFQFPTS(ph)K_	Rv0905	EchA6	Enoyl-CoA hydratase (EC 4.2.1.17)	-0.00885243	0.976812	0.992107	0.109175	0.706694	0.781379	0.411432	0.156053	0.248103
_SDAVPQVGS(ph)QFGPYQLLR_	Rv0931c	PknD	Serine/threonine-protein kinase pknD (EC 2.7.11.1)	0.159863	0.0915626	0.161983	-0.0414108	0.653381	0.740964	0.119137	0.255359	0.366466
_LIAAHLM(ox)DPAPQPS(ph)QLRPGR_	Rv0931c	PknD	Serine/threonine-protein kinase pknD (EC 2.7.11.1)	0.251545	0.0585439	0.12043	0.0919641	0.445391	0.549956	0.128324	0.249221	0.360315
_WS(ph)PGDSATVAGPLAADSR_	Rv0931c	PknD	Serine/threonine-protein kinase pknD (EC 2.7.11.1)	-0.180175	0.0443402	0.0982756	0.285513	0.00419273	0.014622	0.159774	0.0251652	0.0631076
_RGDNATLLATPADTGLSQSESGIAGAGTGPPT(ph)PGAAR_	Rv0931c	PknD	Serine/threonine-protein kinase pknD (EC 2.7.11.1)	0.111201	0.256684	0.348817	0.241478	0.00804925	0.0231326	0.357356	0.000532402	0.00286203
_WSPGDS(ph)ATVAGPLAADSR_	Rv0931c	PknD	Serine/threonine-protein kinase pknD (EC 2.7.11.1)	-0.521523	0.0158389	0.0464195	0.0875412	0.669884	0.754554	0.370016	0.0201893	0.0538198
_FM(ox)SAGDLAIAAHDALTTSEQHQAT(ph)TILR_	Rv0931c	PknD	Serine/threonine-protein kinase pknD (EC 2.7.11.1)	0.340553	0.0385084	0.0902859	-0.120971	0.529047	0.626232	0.387227	0.0131173	0.0382129
_GGNWPS(ph)QTGHSPAVPNALQASLGHAVPPAGNK_	Rv0931c	PknD	Serine/threonine-protein kinase pknD (EC 2.7.11.1)	0.206063	0.124053	0.205628	0.545338	0.00161568	0.00684187	0.957501	6.87371e-07	1.11469e-05
_YPDATTGT(ph)AVR_	Rv0932c	PstS2	Phosphate ABC transporter, periplasmic phosphate-binding protein PstS (TC 3.A.1.7.1)	0.0614374	0.356252	0.452524	0.0403957	0.420418	0.52647	0.144206	0.0112047	0.0340475
_YVAGLS(ph)GDVK_	Rv0933	PstB	Phosphate transport ATP-binding protein PstB (TC 3.A.1.7.1)	0.0901865	0.37884	0.476859	0.216142	0.00901195	0.0251972	0.0525075	0.443566	0.55689
_SDGSGDT(ph)FLFTQYLSK_	Rv0934	PstS1	Phosphate ABC transporter, periplasmic phosphate-binding protein PstS (TC 3.A.1.7.1)	0.0470473	0.660532	0.731169	-0.0126362	0.898726	0.925846	-0.120233	0.233926	0.341244
_GLM(ox)NIALAISAQQVNYNLPGVS(ph)EHLK_	Rv0934	PstS1	Phosphate ABC transporter, periplasmic phosphate-binding protein PstS (TC 3.A.1.7.1)	0.0358432	0.720076	0.782831	-0.0672842	0.526532	0.6245	-0.00304112	0.976546	0.993559
_TWDDPQIAALNPGVNLPGT(ph)AVVPLHR_	Rv0934	PstS1	Phosphate ABC transporter, periplasmic phosphate-binding protein PstS (TC 3.A.1.7.1)	0.0468316	0.364789	0.462161	0.0592769	0.318322	0.422548	0.0481901	0.382979	0.498729
_S(ph)DGSGDTFLFTQYLSK_	Rv0934	PstS1	Phosphate ABC transporter, periplasmic phosphate-binding protein PstS (TC 3.A.1.7.1)	0.231306	0.0068016	0.0249734	0.23204	0.0082457	0.0234592	0.133342	0.108112	0.189196
_M(ox)TPAPT(ph)QPIPILVGGHADAALR_	Rv0940c		Hydride transferase 1 (Fragment)	0.185589	0.0178889	0.0510542	-0.0117249	0.885727	0.919757	-0.080995	0.322164	0.435974
_SIAEQGHLPAEVLDT(ph)AAVTIAK_	Rv0951	SucC	Succinyl-CoA ligase [ADP-forming] beta chain (EC 6.2.1.5)	-0.00645206	0.936984	0.962709	-0.0755443	0.461059	0.56429	-0.221546	0.0317565	0.0751803
_TM(ox)GHAGAIVSGSS(ph)GTAAAK_	Rv0952	SucD	Succinyl-CoA ligase [ADP-forming] alpha chain (EC 6.2.1.5)	0.166393	0.440656	0.537965	0.395635	0.0953381	0.160491	-0.369816	0.136394	0.22647
_VIVQGITGS(ph)EATVHTAR_	Rv0952	SucD	Succinyl-CoA ligase [ADP-forming] alpha chain (EC 6.2.1.5)	0.713278	0.0277181	0.0696891	0.0628397	0.852979	0.895305	-0.351919	0.273427	0.386693
_VIVQGIT(ph)GSEATVHTAR_	Rv0952	SucD	Succinyl-CoA ligase [ADP-forming] alpha chain (EC 6.2.1.5)	0.224737	0.2962	0.391579	0.460247	0.0108273	0.0291828	-0.257088	0.0938002	0.170195
_VGKT(ph)PSATAALAR_	Rv0952	SucD	Succinyl-CoA ligase [ADP-forming] alpha chain (EC 6.2.1.5)	0.249407	0.00055424	0.00363933	0.18554	0.00618529	0.0191057	0.0347843	0.585517	0.694265
_TM(ox)GHAGAIVSGS(ph)SGTAAAK_	Rv0952	SucD	Succinyl-CoA ligase [ADP-forming] alpha chain (EC 6.2.1.5)	0.620623	0.00386657	0.0163429	0.141943	0.456908	0.562749	0.178142	0.365983	0.480569
_T(ph)M(ox)GHAGAIVSGSSGTAAAK_	Rv0952	SucD	Succinyl-CoA ligase [ADP-forming] alpha chain (EC 6.2.1.5)	0.248987	0.0552334	0.116269	0.122666	0.334578	0.439925	0.256571	0.0491004	0.103633
_TPS(ph)ATAALAR_	Rv0952	SucD	Succinyl-CoA ligase [ADP-forming] alpha chain (EC 6.2.1.5)	0.496075	0.17766	0.263814	0.691299	0.0302083	0.0641762	0.430367	0.177795	0.273293
_TM(ox)GHAGAIVS(ph)GSSGTAAAK_	Rv0952	SucD	Succinyl-CoA ligase [ADP-forming] alpha chain (EC 6.2.1.5)	0.0990202	0.652308	0.726525	-0.538516	0.0990952	0.165955	1.09372	0.000127646	0.000890295
_NHPS(ph)AAVVTDPLGYHGVLAALR_	Rv0957	PurH	IMP cyclohydrolase (EC 3.5.4.10) / Phosphoribosylaminoimidazolecarboxamide formyltransferase (EC 2.1.2.3)	0.0542463	0.649877	0.726525	-0.0915496	0.43963	0.544224	0.00514796	0.967533	0.987309
_AS(ph)DTDRIQIAQLLAYAAEQGR_	Rv0966c		Conserved protein	0.0804034	0.591173	0.675924	-0.35322	0.0281302	0.0608238	-0.37786	0.0389496	0.0877268
_FTPALT(ph)GPHAR_	Rv0967	CsoR	Copper-sensitive operon repressor CsoR	-1.20603	1.01855e-06	1.5731e-05	-2.1654	4.47447e-12	2.90244e-10	-2.31505	8.52638e-13	7.54197e-11
_KGEVEQPGDT(ph)QVVLLTEIR_	Rv0985c	MscL	Large-conductance mechanosensitive channel	0.0744721	0.54518	0.637572	0.139414	0.174258	0.26085	0.0638885	0.520639	0.631648
_AAVPSGAS(ph)TGEHEAVELR_	Rv1023	Eno	Enolase (EC 4.2.1.11)	0.526286	3.34938e-06	4.79257e-05	0.403813	0.000128548	0.000913304	0.0957034	0.334528	0.44896
_AAVPS(ph)GASTGEHEAVELR_	Rv1023	Eno	Enolase (EC 4.2.1.11)	0.402442	0.00853696	0.0295045	0.273638	0.0987692	0.165694	0.2675	0.0521726	0.107974
_AAVPSGAST(ph)GEHEAVELR_	Rv1023	Eno	Enolase (EC 4.2.1.11)	-0.394645	0.00878546	0.0297302	0.564012	0.000122144	0.000886908	0.291276	0.0143752	0.0413818
_TS(ph)KDFDTVAR_	Rv1045		Hypothetical protein	-0.707964	0.142955	0.226539	0.487608	0.299291	0.401116	0.659682	0.182644	0.27911
_T(ph)SKDFDTVAR_	Rv1045		Hypothetical protein	1.75549	0.0204565	0.0563858	0.615721	0.389461	0.496002	1.40907	0.0551285	0.112689
_DAQVFEFGT(ph)APGSAVVK_	Rv1057		surface antigen, putative	-0.317869	0.108497	0.184558	-0.0596841	0.740155	0.807366	0.356898	0.0502373	0.105246
_ATATTISQM(ox)SAS(ph)AAR_	Rv1070c	EchA8	3-methylthioacryloyl-CoA hydratase 2 (DmdD2)	0.266199	0.003314	0.0144581	0.0993377	0.208022	0.297655	0.0991195	0.205583	0.307742
_VVAVALGYDFLPGTT(ph)VNR_	Rv1074c	FadA3	3-ketoacyl-CoA thiolase (EC 2.3.1.16) @ Acetyl-CoA acetyltransferase (EC 2.3.1.9)	0.0694807	0.112363	0.18915	0.180745	0.000183094	0.00118767	0.655415	1.68748e-14	2.3456e-12
_T(ph)M(ox)PTESYTPWITR_	Rv1078	Pra	Proline-rich antigen homolog	0.061429	0.588314	0.674239	0.0680083	0.576691	0.667068	-0.111753	0.352633	0.465559
_QGTIGSS(ph)IGK_	Rv1078	Pra	Proline-rich antigen homolog	0.101838	0.265031	0.358159	0.0316983	0.670026	0.754554	0.0788274	0.33012	0.444536
_VVSETTGQPIGFGM(ox)S(ph)VVR_	Rv1078	Pra	Proline-rich antigen homolog	0.392264	0.0394305	0.091221	0.572238	0.00213008	0.00832355	0.112425	0.435519	0.549851
_TM(ox)PTES(ph)YTPWITR_	Rv1078	Pra	Proline-rich antigen homolog	0.232571	0.026247	0.0673836	-0.000117436	0.999328	1	0.203657	0.13923	0.230001
_SEDRT(ph)GHQGISGPATR_	Rv1079	MetB	Cystathionine gamma-lyase (EC 4.4.1.1)	0.0219468	0.180559	0.266739	-0.000458387	0.977019	0.985118	0.00296583	0.864649	0.914461
_TGHQGIS(ph)GPATR_	Rv1079	MetB	Cystathionine gamma-lyase (EC 4.4.1.1)	0.0190406	0.497254	0.597319	0.0216635	0.33289	0.438298	0.0699382	0.00114096	0.00531174
_SDS(ph)ETFLIATR_	Rv1080c	GreA	Transcription elongation factor GreA	-0.210866	0.0234099	0.0627488	0.287283	0.000943155	0.00454302	0.0830756	0.276512	0.389922
_IEHDT(ph)M(ox)GEVR_	Rv1098c	Fum	Fumarate hydratase class II (EC 4.2.1.2)	0.00211831	0.96664	0.985892	0.0981055	0.0321538	0.0671366	0.0912891	0.0667849	0.131276
_THAT(ph)VPVSQLGYEACR_	Rv1107c	XseB	Exodeoxyribonuclease VII small subunit (EC 3.1.11.6)	0.299689	0.00852216	0.0295045	-0.0189317	0.861661	0.900533	0.233015	0.0334863	0.0783478
_ARPSEPT(ph)NPTHHPISQVR_	Rv1111c		INTEGRAL MEMBRANE PROTEIN (Rhomboid family)	0.184442	0.337703	0.434062	0.270818	0.16283	0.247552	0.383292	0.0517871	0.107669
_ARPSEPTNPT(ph)HHPISQVR_	Rv1111c		INTEGRAL MEMBRANE PROTEIN (Rhomboid family)	-0.65846	0.00135905	0.0073464	-0.677856	0.00123406	0.00550799	0.38403	0.0109013	0.0333552
_SYQPSEPS(ph)GPAEPVNR_	Rv1111c		INTEGRAL MEMBRANE PROTEIN (Rhomboid family)	0.369783	4.50628e-05	0.00045794	0.585598	1.93769e-08	4.9615e-07	0.859526	7.01512e-12	4.26607e-10
_VSPVS(ph)DGLDR_	Rv1133c	MetE	5-methyltetrahydropteroyltriglutamate--homocysteine methyltransferase (EC 2.1.1.14)	-0.045592	0.622776	0.702971	-0.0955834	0.31183	0.416773	-0.220147	0.0418834	0.0924094
_IEAIVAS(ph)GAHR_	Rv1133c	MetE	5-methyltetrahydropteroyltriglutamate--homocysteine methyltransferase (EC 2.1.1.14)	0.0521422	0.46084	0.561901	0.0455947	0.507053	0.60909	-0.0808079	0.306457	0.420205
_TSRS(ph)ELEAVAATLR_	Rv1133c	MetE	5-methyltetrahydropteroyltriglutamate--homocysteine methyltransferase (EC 2.1.1.14)	-0.103635	0.531985	0.62666	0.439137	0.00733602	0.0214999	-0.0679298	0.677903	0.766085
_T(ph)SRSELEAVAATLR_	Rv1133c	MetE	5-methyltetrahydropteroyltriglutamate--homocysteine methyltransferase (EC 2.1.1.14)	-0.0968876	0.116833	0.195661	-0.0458072	0.421667	0.527354	-0.0190327	0.700305	0.785331
_VPSAEEM(ox)ADS(ph)LR_	Rv1133c	MetE	5-methyltetrahydropteroyltriglutamate--homocysteine methyltransferase (EC 2.1.1.14)	0.615904	4.21756e-05	0.000436562	0.139968	0.250022	0.347034	0.378815	0.396127	0.512542
_VS(ph)PVSDGLDR_	Rv1133c	MetE	5-methyltetrahydropteroyltriglutamate--homocysteine methyltransferase (EC 2.1.1.14)	0.692707	0.00678205	0.0249734	0.592621	0.00842651	0.0237652	0.977608	0.000155123	0.00104816
_VGM(ox)T(ph)ENDPQAVK_	Rv1177	FdxC	Ferredoxin	0.0542023	0.0655022	0.130602	0.0161175	0.54431	0.63963	0.0176027	0.560397	0.673168
_SDS(ph)SVLSLLR_	Rv1185c	FadD21	Long-chain-fatty-acid--CoA ligase (EC 6.2.1.3)	0.0162786	0.56563	0.655188	0.0443327	0.120854	0.194366	-0.018282	0.590251	0.697831
_SHGLNVADLVLVPPGSIPT(ph)TTSGK_	Rv1185c	FadD21	Long-chain-fatty-acid--CoA ligase (EC 6.2.1.3)	0.515621	8.61081e-05	0.000768653	-0.318772	0.0437014	0.0866018	0.0334147	0.812454	0.86989
_LLHLPGES(ph)HLAGLGR_	Rv1191		putative RNA polymerase sigma factor	0.388606	1.15066e-05	0.00014172	0.0648488	0.402468	0.508574	0.218739	0.00750266	0.0241725
_VPANLGT(ph)EPLR_	Rv1194c		Regulator of polyketide synthase expression	0.0136612	0.897056	0.926577	-0.381988	0.0010566	0.00491899	-0.56082	2.1071e-05	0.000197135
_AGGGLS(ph)GVLR_	Rv1196	PPE18	PPE family protein	0.112751	0.254266	0.347473	0.324871	0.00149064	0.00641117	-0.302371	0.0219157	0.0567272
_LVVELT(ph)PDEAAALGDELKGVTS_	Rv1211		Conserved protein	0.158699	0.0257928	0.0667458	-0.00948918	0.897838	0.925846	-0.00502734	0.945915	0.969837
_T(ph)GDGPLEATK_	Rv1211		Conserved protein	-0.0484407	0.757998	0.816757	0.386213	0.0026977	0.00998048	0.114194	0.337485	0.451682
_TGDGPLEAT(ph)KEGR_	Rv1211		Conserved protein	0.120717	0.345507	0.441758	0.181729	0.141158	0.221527	0.156642	0.147174	0.239465
_AALRDS(ph)HPIR_	Rv1222	RseA	Anti-sigma factor RseA	-0.061831	0.699109	0.766028	0.0940163	0.551554	0.645803	-0.33382	0.045232	0.097863
_QVPGST(ph)PAAAGAGR_	Rv1234		Probable transmembrane protein	0.103249	0.0272805	0.0691249	0.0443492	0.270663	0.371446	0.0518259	0.232243	0.339751
_GAS(ph)SAASAASATIDAAR_	Rv1240	Mdh	Malate dehydrogenase (EC 1.1.1.37)	0.441854	0.00563671	0.021764	0.144006	0.339428	0.443356	0.175523	0.292631	0.40734
_GASSAAS(ph)AASATIDAAR_	Rv1240	Mdh	Malate dehydrogenase (EC 1.1.1.37)	0.24498	0.0715513	0.136777	0.443063	0.00184916	0.00752819	0.357841	0.00524809	0.0187735
_ERFS(ph)ALTR_	Rv1240	Mdh	Malate dehydrogenase (EC 1.1.1.37)	0.216263	0.0243138	0.0641121	0.350367	0.00051893	0.00291861	0.359813	0.000899392	0.00437554
_AAVS(ph)EIKDFTEIK_	Rv1248c	Kgd	Dihydrolipoamide succinyltransferase component (E2) of 2-oxoglutarate dehydrogenase complex (EC 2.3.1.61) / 2-oxoglutarate dehydrogenase E1 component (EC 1.2.4.2)	0.152108	0.202485	0.291017	0.134765	0.249283	0.346504	0.454469	0.000170417	0.00113573
_REPEEDCDT(ph)QPLR_	Rv1250		EmrB/QacA family drug resistance transporter	-0.0193326	0.864392	0.897603	-0.332635	0.000381824	0.00226058	-0.304211	0.0044996	0.0167241
_T(ph)SRPIPVVVLTR_	Rv1261c		Conserved protein	-0.111522	0.436064	0.533028	0.0205305	0.879322	0.914082	-0.0179624	0.896931	0.935693
_IPGAPPS(ph)LLLHTTGAK_	Rv1261c		Conserved protein	0.10123	0.14137	0.224393	0.107269	0.120373	0.193911	0.165151	0.0204352	0.0543263
_DASVAGS(ph)QQADGVATTK_	Rv1270c	LprA	Lipoprotein LprA	0.0679137	0.173525	0.260957	-0.21524	0.0257257	0.0563763	-0.0121781	0.798924	0.859992
_AGKTT(ph)ILQDIANAITR_	Rv1297	Rho	Transcription termination factor Rho	0.104043	0.00759259	0.0272605	-0.34009	6.29853e-08	1.33228e-06	0.163196	0.0148001	0.0422303
_AGKT(ph)TILQDIANAITR_	Rv1297	Rho	Transcription termination factor Rho	0.275803	0.00879988	0.0297302	0.0109889	0.903507	0.928313	0.203227	0.0264591	0.0649709
_VFPAVDVNPS(ph)GTR_	Rv1297	Rho	Transcription termination factor Rho	0.260232	0.0323464	0.0782911	0.0989775	0.436603	0.541856	0.314703	0.006907	0.022628
_IVVEVCSQCHPFYT(ph)GK_	Rv1298	RpmE	LSU ribosomal protein L31p	-1.0309	1.64225e-08	3.99476e-07	-0.802627	5.35435e-07	8.26949e-06	-0.757775	2.27512e-06	2.83806e-05
_VLRPGPVS(ph)TER_	Rv1301		YrdC/Sua5 family protein, required for threonylcarbamoyladenosine (t(6)A) formation in tRNA	0.375778	6.74976e-05	0.000634493	0.300818	0.000684913	0.00356374	0.240795	0.00503244	0.0183392
_VGAPT(ph)LEVLR_	Rv1307	AtpH	ATP synthase B' chain (EC 3.6.3.14) / ATP synthase delta chain (EC 3.6.3.14)	0.119226	0.0337449	0.0810711	0.269689	3.36444e-05	0.00031477	0.0819094	0.232553	0.339751
_LDLS(ph)QYR_	Rv1308	AtpA	ATP synthase alpha chain (EC 3.6.3.14)	0.100496	0.0572591	0.118791	-0.00966217	0.83891	0.885313	0.0259932	0.551388	0.663986
_ALELQAPS(ph)VVHR_	Rv1308	AtpA	ATP synthase alpha chain (EC 3.6.3.14)	0.279441	0.00121408	0.00663654	0.288532	0.000887878	0.00434123	0.331902	0.000192997	0.00126882
_VYAALLESAAS(ph)ELASR_	Rv1309	AtpG	ATP synthase gamma chain (EC 3.6.3.14)	0.0591352	0.408116	0.505856	0.0113601	0.863588	0.901578	-0.0965574	0.254347	0.365553
_NFGGT(ph)SVFAGVGER_	Rv1310	AtpD	ATP synthase beta chain (EC 3.6.3.14)	-0.139071	0.394557	0.494085	-0.0636553	0.653389	0.740964	-0.244991	0.106565	0.187427
_FTQAGS(ph)EVSTLLGR_	Rv1310	AtpD	ATP synthase beta chain (EC 3.6.3.14)	0.101178	0.127779	0.210015	0.170139	0.0215333	0.0484998	0.105787	0.103885	0.184453
_SIS(ph)VPVGEGVK_	Rv1310	AtpD	ATP synthase beta chain (EC 3.6.3.14)	-0.376991	1.87081e-09	5.87194e-08	0.31726	3.28863e-09	1.1428e-07	0.138004	0.0012013	0.00551351
_FEHWS(ph)IHR_	Rv1310	AtpD	ATP synthase beta chain (EC 3.6.3.14)	0.136523	0.09262	0.16326	0.262942	0.00219731	0.00851788	0.218027	0.00773189	0.0247471
_TISLQPT(ph)DGLVR_	Rv1310	AtpD	ATP synthase beta chain (EC 3.6.3.14)	0.057384	0.610254	0.692506	0.086202	0.427886	0.533076	0.322208	0.00330057	0.0127439
_FLSQNM(ox)M(ox)AAEQFTGQPGST(ph)VPVK_	Rv1310	AtpD	ATP synthase beta chain (EC 3.6.3.14)	0.191855	0.139408	0.222732	0.463762	0.000344679	0.00208306	0.38838	0.00640327	0.0214841
_LPET(ph)PAYGSWLLGR_	Rv1318c		Adenylate cyclase (EC 4.6.1.1)	-0.319492	1.7871e-08	4.24109e-07	-0.216436	6.06703e-05	0.000508898	0	1	1
_S(ph)LAYLVPAIIR_	Rv1329c	DinG	DinG family ATP-dependent helicase YoaA	0.354429	0.231833	0.323166	0.0302573	0.922	0.942338	-0.111678	0.722907	0.803873
_SGIAPVTIDLSAVTHLGS(ph)AGVGALAAACDR_	Rv1364c		Serine phosphatase RsbU, regulator of sigma subunit	0.365665	0.161288	0.24792	-0.0356923	0.892205	0.923528	0.5838	0.0465097	0.0994592
_IASM(ox)T(ph)KPVTVAAAM(ox)SLVDEGK_	Rv1367c		Beta-lactamase class C and other penicillin binding proteins	0.391356	0.0512644	0.110599	0.502145	0.00774083	0.0224162	0.413805	0.0220762	0.0568585
_IAS(ph)M(ox)TKPVTVAAAM(ox)SLVDEGK_	Rv1367c		Beta-lactamase class C and other penicillin binding proteins	0.311482	0.134687	0.216972	1.05053	6.03615e-05	0.000508898	0.735976	0.00238064	0.00977367
_AQEIM(ox)TELEIAPT(ph)RR_	Rv1388	MihF	integration host factor	-0.556547	0.000830201	0.00486618	-0.448159	0.00445976	0.0151036	-0.561234	0.00100999	0.00479373
_AQEIMTELEIAPT(ph)RR_	Rv1388	MihF	integration host factor	-0.188995	0.00242104	0.0112712	-0.190973	0.0034701	0.0124815	-0.316506	7.0345e-06	7.69053e-05
_GGTNLTQVLKDAES(ph)DEVLGK_	Rv1388	MihF	integration host factor	0.44582	0.00152552	0.00815565	0.34361	0.00935357	0.0259289	-0.0807508	0.523647	0.634507
_MKVS(ph)ALLEALPK_	Rv1388	MihF	integration host factor	0.0986927	0.00348385	0.0149991	0.0368464	0.203305	0.293495	-0.0274839	0.340667	0.454689
_RGGTNLT(ph)QVLK_	Rv1388	MihF	integration host factor	0.105546	0.164202	0.251209	0.267521	0.000541513	0.00300444	0.0649272	0.379844	0.496092
_RGGT(ph)NLTQVLK_	Rv1388	MihF	integration host factor	0.0281781	0.792893	0.845927	0.150394	0.168619	0.253972	0.0827492	0.416636	0.530611
_M(ox)KVS(ph)ALLEALPK_	Rv1388	MihF	integration host factor	0.210828	0.0400272	0.0914818	0.335244	0.00184824	0.00752819	0.103611	0.297562	0.412432
_GGT(ph)NLTQVLK_	Rv1388	MihF	integration host factor	0.465489	0.0193921	0.0542197	0.714442	0.000667408	0.00349133	0.160488	0.401402	0.516619
_DAES(ph)DEVLGK_	Rv1388	MihF	integration host factor	0	1	1	0.712765	5.66351e-05	0.000484632	0.166061	0.0953793	0.172498
_GGTNLT(ph)QVLK_	Rv1388	MihF	integration host factor	0.247678	0.261981	0.355025	0.330051	0.138065	0.217374	0.185776	0.411257	0.525136
_SVGEGPDT(ph)KPTAR_	Rv1389	Gmk	Guanylate kinase (EC 2.7.4.8)	0.252724	0.00163145	0.00853442	0.31313	0.000162883	0.00108552	0.0345957	0.63255	0.731832
_GVEGPPT(ph)IELLR_	Rv1391	Dfp	Phosphopantothenoylcysteine decarboxylase (EC 4.1.1.36) / Phosphopantothenoylcysteine synthetase (EC 6.3.2.5)	-0.0107588	0.877607	0.909384	0.00876134	0.910067	0.932708	-0.253977	0.0376117	0.0855052
_HGGGAFSGKDPS(ph)KVDR_	Rv1392	MetK	S-adenosylmethionine synthetase (EC 2.5.1.6)	0.0197609	0.334071	0.430531	0.00989087	0.664135	0.751399	-0.00657682	0.788962	0.853904
_VLNTVLDDLAHETLDAS(ph)TVR_	Rv1392	MetK	S-adenosylmethionine synthetase (EC 2.5.1.6)	0.298223	0.000745997	0.00459402	0.0585247	0.483294	0.58634	0.203144	0.0164687	0.0462334
_IAVAGDS(ph)AGGTIAAVIAQR_	Rv1400c	LipI	Esterase/lipase	0.331504	0.0298347	0.074054	0.144935	0.314661	0.419404	-0.0426529	0.759256	0.832259
_TLSGDLTT(ph)NPTAATGNVK_	Rv1411c	LprG	Lipoprotein LprG	0.196928	0.139866	0.222732	0.524642	0.000417277	0.00241673	0.0931949	0.482116	0.596818
_IPGLS(ph)LK_	Rv1411c	LprG	Lipoprotein LprG	0.177696	0.170109	0.257709	0.353908	0.00881789	0.0247257	0.272067	0.0394915	0.0886895
_TLSGDLT(ph)TNPTAATGNVK_	Rv1411c	LprG	Lipoprotein LprG	0.329088	0.000742517	0.00459402	0.800915	1.74033e-08	4.57661e-07	0.423504	6.67269e-06	7.46267e-05
_DVGASEPPVAAT(ph)QEIPIDGGRPR_	Rv1422		Conserved hypothetical protein	-0.222244	0.0188369	0.0529719	0.206276	0.0282945	0.0609083	0.151885	0.10018	0.179182
_ALEILGDTVPEHLAS(ph)AGK_	Rv1423	WhiA	Probable transcriptional regulatory protein WhiA	0.141495	0.0823273	0.150126	0.293957	0.00100948	0.00479132	0.406647	0.00021639	0.00139435
_AAALNIVPT(ph)STGAAK_	Rv1436	Gap	NAD-dependent glyceraldehyde-3-phosphate dehydrogenase (EC 1.2.1.12)	0.756211	1.35032e-12	2.18977e-10	0.756686	2.67515e-18	2.55632e-15	-0.0166229	0.7739	0.842287
_YYDAPIVSSDIVTDPHS(ph)SIFDSGLTK_	Rv1436	Gap	NAD-dependent glyceraldehyde-3-phosphate dehydrogenase (EC 1.2.1.12)	0.0880705	0.251725	0.344707	0.191036	0.03262	0.0678189	0.0236839	0.738724	0.816794
_VPIPTGSVT(ph)DLTVDLSTR_	Rv1436	Gap	NAD-dependent glyceraldehyde-3-phosphate dehydrogenase (EC 1.2.1.12)	0.116114	0.12698	0.209055	-0.149137	0.0540524	0.102721	0.0696512	0.323577	0.437279
_VPIPT(ph)GSVTDLTVDLSTR_	Rv1436	Gap	NAD-dependent glyceraldehyde-3-phosphate dehydrogenase (EC 1.2.1.12)	0.118408	0.0762041	0.142593	0.106861	0.0877851	0.149969	0.1118	0.0452604	0.097863
_VPIPTGS(ph)VTDLTVDLSTR_	Rv1436	Gap	NAD-dependent glyceraldehyde-3-phosphate dehydrogenase (EC 1.2.1.12)	0.151108	0.0548583	0.11612	0.112845	0.133779	0.211311	0.217366	0.00603462	0.0206024
_TVTPEGDT(ph)KTIVR_	Rv1443c		Unknown protein	0.0173595	0.830809	0.871096	-0.0726067	0.436235	0.541856	-0.251427	0.0145792	0.0417222
_VQRPLWAS(ph)TGVK_	Rv1448c	Tal	Transaldolase (EC 2.2.1.2)	0.184742	0.0179797	0.0510542	0.194378	0.0180709	0.0426772	0.0881448	0.260602	0.372647
_IQFTPDLVPT(ph)DIIGTR_	Rv1479	MoxR1	COG0714: MoxR-like ATPases	0.578513	0.00859637	0.0295271	0.305898	0.0856989	0.147323	0.123786	0.510926	0.623753
_VINANLT(ph)GAFR_	Rv1483	FabG1	3-oxoacyl-[acyl-carrier protein] reductase (EC 1.1.1.100)	-0.160259	0.15222	0.237356	-0.701826	1.46558e-06	1.90135e-05	-0.838648	2.01767e-06	2.61759e-05
_T(ph)ATATEGAKPPFVSR_	Rv1483	FabG1	3-oxoacyl-[acyl-carrier protein] reductase (EC 1.1.1.100)	0.025564	0.701722	0.768026	0.168448	0.00442807	0.0151036	0.184693	0.00169946	0.00751626
_ALLPIM(ox)NPGGS(ph)IVGM(ox)DFDPSR_	Rv1484	InhA	Enoyl-[acyl-carrier-protein] reductase [NADH] (EC 1.3.1.9)	-0.266937	0.00778837	0.0278606	0.285605	0.0024504	0.00925251	0.111159	0.137277	0.22716
_APLLELDVQNEEHLAS(ph)LAGR_	Rv1484	InhA	Enoyl-[acyl-carrier-protein] reductase [NADH] (EC 1.3.1.9)	0.394827	0.0223571	0.0602588	0.292608	0.0928349	0.157093	0.262552	0.130011	0.21797
_HAADGDDAEVAGWFSTDT(ph)DPSIAR_	Rv1488		Putative stomatin/prohibitin-family membrane protease subunit YbbK	-0.189339	0.192494	0.280385	-0.187417	0.173802	0.260569	-0.00972553	0.944109	0.969007
_KPVEGSLGT(ph)PPR_	Rv1488		Putative stomatin/prohibitin-family membrane protease subunit YbbK	0.315278	0.0444855	0.0983736	-0.0873559	0.548852	0.643413	0.442251	0.00816549	0.0260493
_KPVEGS(ph)LGTPPR_	Rv1488		Putative stomatin/prohibitin-family membrane protease subunit YbbK	0.329371	0.0568658	0.118233	0.407249	0.0126116	0.0325494	0.562029	0.000950329	0.00455503
_PEIEQPPS(ph)R_	Rv1490		Possible membrane protein	0.493728	0.0685366	0.132832	0.791323	0.0080645	0.0231326	0.631647	0.0335776	0.0783478
_SHGLSVADLVLVSPGSIPITT(ph)SGK_	Rv1521	FadD25	Long-chain-fatty-acid--CoA ligase (EC 6.2.1.3)	0.642958	1.61673e-05	0.000187271	0.0138807	0.900622	0.926327	0.168204	0.0374367	0.0853065
_SHGLSVADLVLVSPGSIPIT(ph)TSGK_	Rv1521	FadD25	Long-chain-fatty-acid--CoA ligase (EC 6.2.1.3)	0.180999	0.244513	0.337462	0.281794	0.0511446	0.0985084	0.445705	0.0180158	0.0492553
_FPTLTPDQAAGVIT(ph)DAIVHRPR_	Rv1543		Oxidoreductase, short-chain dehydrogenase/reductase family	-0.199958	0.00161632	0.00850096	-0.294124	3.5302e-05	0.000327132	-0.342137	6.97953e-06	7.69053e-05
_GSESQTDT(ph)SELDKR_	Rv1543		Oxidoreductase, short-chain dehydrogenase/reductase family	-0.145469	0.00213134	0.0101657	-0.159809	0.000901233	0.00436269	-0.241979	2.68303e-05	0.000233088
_RAS(ph)SPFGQFAAVADAVNPAVM(ox)DR_	Rv1543		Oxidoreductase, short-chain dehydrogenase/reductase family	0.11282	0.00133365	0.00724939	0.0471099	0.068579	0.123113	0.0370387	0.184635	0.281142
_VVLITGGSS(ph)GIGAAAAK_	Rv1543		Oxidoreductase, short-chain dehydrogenase/reductase family	0.220839	0.0275209	0.0693727	0.154722	0.12297	0.197116	0.0434962	0.679844	0.767388
_S(ph)LLLPAIR_	Rv1544		Ketoacyl reductase	0.0396343	0.150617	0.235233	0.111855	0.00084542	0.0041756	0.0425894	0.158982	0.251528
_M(ox)GY(ph)KPESER_	Rv1574		Probable PhiRv1 phage related protein	1.57653	0.000111456	0.000951283	1.57935	7.31327e-05	0.000591248	0.988123	0.00325108	0.0126532
_T(ph)EALETPQAPVS_	Rv1591		Possible membrane protein	-0.540663	0.000758905	0.00461509	-0.882211	1.10581e-06	1.49438e-05	-0.579086	0.000244545	0.00150596
_FTDSQLRVT(ph)DEFAALRPPGQL_	Rv1593c		Nudix-related transcriptional regulator NrtR	-0.0597421	0.409611	0.507063	-0.043832	0.532772	0.629875	-0.0323495	0.655432	0.749395
_VT(ph)DEFAALRPPGQL_	Rv1593c		Nudix-related transcriptional regulator NrtR	0.440427	5.23906e-07	8.94317e-06	0.000726087	0.992741	0.996839	0.0584642	0.510696	0.623753
_VITQT(ph)GTIAQSGR_	Rv1593c		Nudix-related transcriptional regulator NrtR	-0.157584	0.00620802	0.0234124	-0.180654	0.00999748	0.0274016	0.0922001	0.0728354	0.138687
_GLS(ph)DWELAAAR_	Rv1596	NadC	Quinolinate phosphoribosyltransferase [decarboxylating] (EC 2.4.2.19)	0.210551	0.011966	0.0377802	0.192593	0.0137478	0.0345912	0.0916904	0.267647	0.380176
_IVPAGS(ph)DGQGLPR_	Rv1598c		Conserved protein	0.204055	0.122195	0.202893	0.404698	0.000823597	0.00410954	0.276957	0.0216117	0.0567272
_IAPGLPSS(ph)VIR_	Rv1611	TrpC	Indole-3-glycerol phosphate synthase (EC 4.1.1.48)	0.133332	0.0848884	0.153034	0.10626	0.174927	0.261449	-0.00776462	0.92445	0.956308
_IAPGLPS(ph)SVIR_	Rv1611	TrpC	Indole-3-glycerol phosphate synthase (EC 4.1.1.48)	0.16119	0.38875	0.488701	0.356546	0.0624272	0.114391	0.0659583	0.749555	0.826062
_AAVADLVTAGT(ph)HPSCPKPAR_	Rv1611	TrpC	Indole-3-glycerol phosphate synthase (EC 4.1.1.48)	0.340042	0.0553266	0.116269	0.324977	0.0958779	0.161121	0.314101	0.0974846	0.175653
_ALVAFTQSGDT(ph)VRR_	Rv1617	PykA	Pyruvate kinase (EC 2.7.1.40)	0.347074	0.320794	0.416733	-0.129968	0.65761	0.744883	0.719616	0.0216984	0.0567272
_EITALEGEVAT(ph)LSER_	Rv1626		response regulator	0.369772	0.172749	0.260597	0.391683	0.104325	0.172927	0.0178858	0.938352	0.966155
_IAPIVVLTAFS(ph)QR_	Rv1626		response regulator	-0.0244115	0.601903	0.686579	0.0816331	0.0413306	0.0832603	0.0672956	0.110714	0.192366
_RIS(ph)LSLK_	Rv1630	RpsA	SSU ribosomal protein S1p	0.144678	0.000279221	0.00208987	-0.00854455	0.82138	0.872492	0.0702889	0.0522671	0.107974
_TAGGS(ph)LASDAQLAALR_	Rv1630	RpsA	SSU ribosomal protein S1p	0.152031	0.132107	0.214032	0.501905	2.59739e-05	0.000252726	0.410652	0.000396522	0.00224312
_VDHIGS(ph)TAVSGFPDFLAK_	Rv1631	CoaE	Dephospho-CoA kinase (EC 2.7.1.24)	0.0931675	0.399469	0.498312	0.31522	0.0133308	0.0339484	0.0751446	0.515628	0.628705
_VTGT(ph)APIYEILHDAK_	Rv1636	TB15.3	Universal stress protein UspA and related nucleotide-binding proteins	-0.0530413	0.467961	0.569157	-0.383244	9.20495e-06	0.000100634	-0.569036	1.57136e-08	3.95554e-07
_LLGSVPANVS(ph)RR_	Rv1636	TB15.3	Universal stress protein UspA and related nucleotide-binding proteins	0.112415	0.110908	0.187025	0.241667	0.00167533	0.00699612	0.138098	0.0679342	0.132465
_LLGS(ph)VPANVSR_	Rv1636	TB15.3	Universal stress protein UspA and related nucleotide-binding proteins	0.129864	0.0669328	0.132101	0.236416	0.00165684	0.00694874	0.229101	0.0023089	0.00960066
_TVVVGTDGSDS(ph)SM(ox)RAVDR_	Rv1636	TB15.3	Universal stress protein UspA and related nucleotide-binding proteins	0.108485	0.307859	0.402076	0.360972	0.000599319	0.00327605	0.30276	0.00463983	0.0171006
_LLGSVPANVS(ph)R_	Rv1636	TB15.3	Universal stress protein UspA and related nucleotide-binding proteins	0.446518	0.000648659	0.00412513	0.237675	0.0547355	0.103614	0.346765	0.00647807	0.0216603
_TVVVGTDGS(ph)DSSM(ox)R_	Rv1636	TB15.3	Universal stress protein UspA and related nucleotide-binding proteins	0.614805	0.00706735	0.0258516	0.662902	0.00352059	0.0125939	0.825028	0.000292816	0.00174791
_YDS(ph)AGVPTFESVR_	Rv1638A		Conserved hypothetical protein	-0.764297	2.59838e-07	4.77024e-06	-0.765151	8.4588e-08	1.71467e-06	-1.05125	8.71257e-11	4.03682e-09
_SWDVRHAREAY(ph)R_	Rv1663	Pks17	Polyketide synthase Pks17	0.665677	0.0390939	0.0907836	-0.0496628	0.826971	0.876517	0.142635	0.556591	0.669422
_AGYRPQLIVGDPDQIST(ph)EVLK_	Rv1697		FIG005773: conserved membrane protein ML1361	-0.96108	2.86411e-10	1.45094e-08	-0.817007	1.31358e-07	2.55622e-06	-0.638627	7.65321e-06	8.18305e-05
_AEHDFETISSETLHT(ph)GAIFALR_	Rv1700		ADP-ribose pyrophosphatase (EC 3.6.1.13)	-0.00548333	0.961531	0.983774	-0.318347	0.00471339	0.0156523	-0.333714	0.00515645	0.0185137
_AYLPDLQS(ph)ILDR_	Rv1703c		Probable catechol-o-methyltransferase (EC 2.1.1.6)	-0.0338393	0.652603	0.726525	0.0829469	0.203131	0.293495	0.18432	0.00971083	0.0301873
_LDADT(ph)EGLM(ox)LLTNDGELAHR_	Rv1711		Ribosomal small subunit pseudouridine synthase A (EC 4.2.1.70)	-0.158152	0.237198	0.328766	-0.216639	0.0767547	0.134806	-0.368078	0.00719937	0.023428
_GELRS(ph)IHNRT(ph)DR_	Rv1717		Conserved hypothetical protein	0.733495	0.171116	0.258534	0.294247	0.577943	0.667068	-0.151738	0.773307	0.842287
_S(ph)GGIQVIAR_	Rv1719		Transcriptional regulator, IclR family	0.0877852	0.620778	0.701529	-0.14696	0.395895	0.50157	-0.496986	0.00665497	0.021965
_LPVPSTHPVS(ph)PGTR_	Rv1743	PknE	Serine/threonine-protein kinase PknE (EC 2.7.11.1)	0.283381	0.0150668	0.0449677	0.482027	0.000128595	0.000913304	0.450267	0.000288244	0.00173124
_LGGAGDPDDT(ph)RVSQPVAVAAPAK_	Rv1746	PknF	Probable serine/threonine-protein kinase pknF (EC 2.7.11.1)	0.144806	0.285872	0.381555	0.400774	0.0052198	0.0168174	1.33336	1.82093e-10	7.08705e-09
_LGGAGDPDDTRVS(ph)QPVAVAAPAK_	Rv1746	PknF	Probable serine/threonine-protein kinase pknF (EC 2.7.11.1)	0.3214	0.026662	0.0679766	0.813269	3.16084e-05	0.000298592	1.40013	1.49658e-09	4.55053e-08
_GSAGRPPQT(ph)TSIR_	Rv1747		Probable conserved transmembrane ATP-binding protein ABC transporter	-0.196043	0.0137241	0.0417297	-0.241762	0.000281515	0.00171702	-0.139651	0.053339	0.109955
_YPTGGQQLWPPS(ph)GPQR_	Rv1747		Probable conserved transmembrane ATP-binding protein ABC transporter	-0.285993	0.397928	0.497026	-0.659737	0.0799713	0.13995	-0.0448408	0.885888	0.929848
_GSAGRPPQTTS(ph)IR_	Rv1747		Probable conserved transmembrane ATP-binding protein ABC transporter	-0.0847184	0.0219873	0.0595924	-0.0042302	0.887034	0.920132	0.020162	0.475387	0.591499
_GGTEAGNLAT(ph)SM(ox)M(ox)K_	Rv1747		Probable conserved transmembrane ATP-binding protein ABC transporter	-0.0641526	0.232161	0.323166	-0.00930391	0.836703	0.884904	0.1726	0.000241124	0.00149435
_T(ph)GPTPPPPPVEQPAELGDPAHTSLFR_	Rv1747		Probable conserved transmembrane ATP-binding protein ABC transporter	0.0835408	0.522583	0.621125	0.220615	0.129864	0.206681	0.590581	3.60773e-05	0.000294985
_IPAAPPS(ph)GPQPR_	Rv1747		Probable conserved transmembrane ATP-binding protein ABC transporter	-0.444894	0.146781	0.230351	0.144689	0.63169	0.721402	0.729455	0.0206444	0.054733
_M(ox)LDNTT(ph)APLR_	Rv1779c		Possible integral membrane protein	-0.35562	0.000355981	0.00249187	-0.37621	0.000110024	0.0008172	0.0411836	0.706409	0.789449
_ELLEY(ph)LT(ph)AM(ox)VAER_	Rv1785c	Cyp143	Cytochrome P450 143	0.181	0.120411	0.200274	-0.20221	0.0810786	0.141126	0.233611	0.0656177	0.129505
_QEFGFPGDDRVVT(ph)K_	Rv1816		Transcriptional regulator, TetR family	2.20711	1.26312e-09	4.38936e-08	0.0814302	0.723626	0.793786	0.0129704	0.958191	0.98139
_STDT(ph)APAQTMHAGR_	Rv1820	IlvG	COG0028: Thiamine pyrophosphate-requiring enzymes	0.131359	0.00472093	0.0190898	0.0171118	0.69352	0.772961	-0.0701862	0.114297	0.197183
_STDT(ph)APAQTM(ox)HAGR_	Rv1820	IlvG	COG0028: Thiamine pyrophosphate-requiring enzymes	0.0655217	0.107555	0.183598	0.149668	0.000381149	0.00226058	-0.00972571	0.787366	0.853126
_SENRPEPVAAETSAATT(ph)AR_	Rv1825		Division initiation protein	-0.637593	0.000822918	0.00485272	-0.0284329	0.716301	0.786638	0.155505	0.083634	0.155297
_TDM(ox)NPDIEKDQTSDEVT(ph)VETTSVFR_	Rv1827	Cfp17	Conserved protein with FHA domain, GarA	-0.735994	0.0031798	0.0139367	-0.544894	0.0633276	0.115823	-0.3418	0.155635	0.247844
_ADFLSELDAPAQAGT(ph)ESAVSGVEGLPPGSALLVVK_	Rv1827	Cfp17	Conserved protein with FHA domain, GarA	0.817984	0.000907566	0.00519448	0.249833	0.289532	0.389783	-0.283075	0.112718	0.195151
_FLLDQAITS(ph)AGRHPDSDIFLDDVTVSR_	Rv1827	Cfp17	Conserved protein with FHA domain, GarA	0.111266	0.0735905	0.139141	0.0120298	0.82262	0.872856	0.125392	0.026056	0.0643464
_FLLDQAITS(ph)AGR_	Rv1827	Cfp17	Conserved protein with FHA domain, GarA	0.558937	0.0236907	0.0629811	0.664325	0.00447055	0.0151036	0.243944	0.215504	0.321111
_TDM(ox)NPDIEKDQTSDEVTVET(ph)TSVFR_	Rv1827	Cfp17	Conserved protein with FHA domain, GarA	0.61888	0.00733765	0.026541	0.73107	0.00192833	0.00772126	0.428024	0.0559779	0.113709
_TDM(ox)NPDIEKDQTS(ph)DEVTVET(ph)TSVFR_	Rv1827	Cfp17	Conserved protein with FHA domain, GarA	0.295443	0.305557	0.399606	0.52262	0.192801	0.282949	0.482847	0.126058	0.212941
_DQTS(ph)DEVTVETTSVFR_	Rv1827	Cfp17	Conserved protein with FHA domain, GarA	0.175882	0.177128	0.263551	0.112372	0.495749	0.598466	0.48343	0.00137114	0.00617647
_DQTSDEVTVET(ph)TSVFR_	Rv1827	Cfp17	Conserved protein with FHA domain, GarA	0.960895	0.0735384	0.139141	0.218575	0.676301	0.758112	0.542639	0.303517	0.417712
_T(ph)DM(ox)NPDIEKDQTSDEVTVET(ph)TSVFR_	Rv1827	Cfp17	Conserved protein with FHA domain, GarA	0.504498	0.0557622	0.116932	0.304259	0.271366	0.371886	0.660273	0.0102719	0.0317288
_T(ph)DMNPDIEKDQTSDEVTVET(ph)TSVFR_	Rv1827	Cfp17	Conserved protein with FHA domain, GarA	0.664326	0.0111865	0.0362816	0.54543	0.0341895	0.0703307	0.705953	0.00739187	0.0238947
_FLLDQAIT(ph)SAGR_	Rv1827	Cfp17	Conserved protein with FHA domain, GarA	0.76798	5.29736e-06	7.06073e-05	0.282385	0.106484	0.175198	0.781123	0.000165764	0.00111234
_DQTSDEVT(ph)VETTSVFR_	Rv1827	Cfp17	Conserved protein with FHA domain, GarA	-0.72417	0.203128	0.291215	-0.806712	0.17161	0.258079	1.23552	0.0231434	0.0589491
_GDLAAAVDKDGT(ph)AFLR_	Rv1837c	GlcB	Malate synthase G (EC 2.3.3.9)	0.106596	0.0666885	0.132101	0.0865015	0.106502	0.175198	0.246457	7.50801e-05	0.000566302
_GGVEDLIDHITS(ph)GVR_	Rv1843c	GuaB1	Inosine-5'-monophosphate dehydrogenase (EC 1.1.1.205)	0.140279	0.0234853	0.0627781	0.152648	0.0246363	0.0543564	0.0150938	0.821929	0.876905
_ATHSHPHSHT(ph)VPARPR_	Rv1852	UreG	Urease accessory protein UreG	0.00354624	0.900057	0.92869	0.0339309	0.153941	0.236627	0.00299313	0.882331	0.927114
_RPGPM(ox)DT(ph)GPLER_	Rv1862	AdhA	Alcohol dehydrogenase (EC 1.1.1.1)	-0.227861	0.0205191	0.0563984	-0.353582	0.00114102	0.00516376	-0.538515	1.51737e-05	0.00014764
_AIEILQT(ph)GVIR_	Rv1872c	LldD2	L-lactate dehydrogenase (EC 1.1.2.3)	-0.0608109	0.610658	0.692506	0.0363041	0.805699	0.85873	-0.140472	0.403269	0.518336
_LLGVTCLEELS(ph)PR_	Rv1872c	LldD2	L-lactate dehydrogenase (EC 1.1.2.3)	0.222738	0.0825822	0.150192	-0.0773469	0.585438	0.67412	0.014257	0.925839	0.956308
_DLAPLLQFNRPQFDT(ph)SK_	Rv1872c	LldD2	L-lactate dehydrogenase (EC 1.1.2.3)	0.193311	0.0490529	0.106775	0.0107884	0.907023	0.930943	0.0427366	0.652285	0.748435
_DLAPLLQFNRPQFDT(ph)SKR_	Rv1872c	LldD2	L-lactate dehydrogenase (EC 1.1.2.3)	-0.0017483	0.971833	0.98818	0.0368174	0.5028	0.604727	0.0490409	0.409428	0.523487
_AAFDYADGGAEDELS(ph)IAR_	Rv1872c	LldD2	L-lactate dehydrogenase (EC 1.1.2.3)	0.239678	0.00157487	0.0083314	0.26711	8.50486e-05	0.000656764	0.0988011	0.103251	0.183661
_GVDGIVLS(ph)NHGGR_	Rv1872c	LldD2	L-lactate dehydrogenase (EC 1.1.2.3)	0.477614	2.74976e-05	0.000297279	0.265622	0.00273382	0.0100758	0.259351	0.00208332	0.00892983
_DIEFHPT(ph)ILR_	Rv1872c	LldD2	L-lactate dehydrogenase (EC 1.1.2.3)	0.260085	0.0525911	0.112712	0.446437	0.0016173	0.00684187	0.269797	0.0395593	0.0886895
_AADM(ox)WGPS(ph)SDPAWER_	Rv1886c	FbpB	Esterase, secreted fibronectin-binding protein antigen 85-B FbpB	-0.254612	0.00495434	0.0194378	-0.398407	3.88819e-05	0.000347955	-0.739496	5.5762e-09	1.64413e-07
_VQFQSGGNNS(ph)PAVYLLDGLR_	Rv1886c	FbpB	Esterase, secreted fibronectin-binding protein antigen 85-B FbpB	0.434269	0.00199587	0.0096616	-0.102311	0.463361	0.565934	-0.0716085	0.57874	0.688403
_VQFQS(ph)GGNNSPAVYLLDGLR_	Rv1886c	FbpB	Esterase, secreted fibronectin-binding protein antigen 85-B FbpB	-0.0364393	0.613948	0.695427	-0.0249165	0.71486	0.785942	0.229414	0.0218285	0.0567272
_DAIT(ph)SGIEVVWTNTPTK_	Rv1908c	KatG	Catalase (EC 1.11.1.6) / Peroxidase (EC 1.11.1.7)	-0.475995	0.0010932	0.00613003	-0.343864	0.0141993	0.0355165	-0.0148759	0.920086	0.954418
_DGAGAGTIPDPFGGPGRS(ph)PTM(ox)LATDLSLR_	Rv1908c	KatG	Catalase (EC 1.11.1.6) / Peroxidase (EC 1.11.1.7)	0.11731	0.174238	0.261626	0.294392	0.00242769	0.00922712	0.0761733	0.398509	0.513575
_TDAS(ph)QEQTDVESFAVLEPK_	Rv1908c	KatG	Catalase (EC 1.11.1.6) / Peroxidase (EC 1.11.1.7)	0.134289	0.0165918	0.04848	0.156986	0.0162921	0.0394333	0.155898	0.0170601	0.047427
_T(ph)HGAGPADLVGPEPEAAPLEQM(ox)GLGWK_	Rv1908c	KatG	Catalase (EC 1.11.1.6) / Peroxidase (EC 1.11.1.7)	0.141133	0.0202434	0.0561162	0.161622	0.00468627	0.0156156	0.175537	0.00544056	0.0192497
_EATWLGDERYS(ph)GKR_	Rv1908c	KatG	Catalase (EC 1.11.1.6) / Peroxidase (EC 1.11.1.7)	0.145061	0.230186	0.321798	-0.00901737	0.934897	0.954517	0.191754	0.04412	0.0958231
_SPTM(ox)LATDLS(ph)LR_	Rv1908c	KatG	Catalase (EC 1.11.1.6) / Peroxidase (EC 1.11.1.7)	0.354481	0.0126944	0.0392116	0.0880725	0.515521	0.614708	0.226745	0.100481	0.179392
_FAPLNSWPDNAS(ph)LDK_	Rv1908c	KatG	Catalase (EC 1.11.1.6) / Peroxidase (EC 1.11.1.7)	0.298774	0.0138702	0.0420427	0.273865	0.0160997	0.0390648	0.251863	0.0325977	0.076798
_AAGHNITVPFTPGRT(ph)DASQEQTDVESFAVLEPK_	Rv1908c	KatG	Catalase (EC 1.11.1.6) / Peroxidase (EC 1.11.1.7)	0.176522	0.0720146	0.137124	0.131462	0.288397	0.389736	0.281249	0.0514867	0.107411
_AAGHNIT(ph)VPFTPGR_	Rv1908c	KatG	Catalase (EC 1.11.1.6) / Peroxidase (EC 1.11.1.7)	0.45124	4.9177e-08	1.08748e-06	0.260223	0.000963764	0.00461942	0.297319	0.000230258	0.00143693
_TLEEIQESFNS(ph)AAPGNIK_	Rv1908c	KatG	Catalase (EC 1.11.1.6) / Peroxidase (EC 1.11.1.7)	0.315799	0.0440771	0.0981395	0.399014	0.0185724	0.0435444	0.300715	0.0519822	0.107844
_FAPLNS(ph)WPDNASLDK_	Rv1908c	KatG	Catalase (EC 1.11.1.6) / Peroxidase (EC 1.11.1.7)	0.0212792	0.803359	0.85335	0.279822	0.00248753	0.00931915	0.354282	0.00180656	0.00791795
_VDLVFGS(ph)NSELR_	Rv1908c	KatG	Catalase (EC 1.11.1.6) / Peroxidase (EC 1.11.1.7)	0.0752071	0.656443	0.728382	0.673578	0.00160631	0.00684187	0.699671	0.00395027	0.0149557
_SPT(ph)M(ox)LATDLSLR_	Rv1908c	KatG	Catalase (EC 1.11.1.6) / Peroxidase (EC 1.11.1.7)	0.476622	0.0214811	0.0583853	0.521367	0.0121401	0.0317535	0.853289	0.000108918	0.000779246
_VAPDAPNAVVHVS(ph)CGHVAR_	Rv1925	FadD31	Long-chain-fatty-acid--CoA ligase (EC 6.2.1.3)	0.21004	0.061541	0.124749	0.47446	0.000162455	0.00108552	0.503059	0.000429819	0.00237622
_SVLLNIFPS(ph)VDTPVCATSVR_	Rv1932	Tpx	Thiol peroxidase, Tpx-type (EC 1.11.1.15)	-0.124831	0.375252	0.472953	0.0920856	0.526558	0.6245	-0.339558	0.0348459	0.0807263
_GKS(ph)VLLNIFPSVDTPVCATSVR_	Rv1932	Tpx	Thiol peroxidase, Tpx-type (EC 1.11.1.15)	0.0346938	0.57465	0.663267	0.0536414	0.347428	0.451882	0.209036	0.000142176	0.000981118
_FLSAATSS(ph)TPR_	Rv1980c	Mpt64	Immunogenic protein MPT64/MPB64 precursor	-0.442969	6.44354e-07	1.06264e-05	-0.513403	1.67969e-08	4.53983e-07	-0.57461	1.03182e-11	5.57755e-10
_DKFLS(ph)AATSSTPR_	Rv1980c	Mpt64	Immunogenic protein MPT64/MPB64 precursor	-0.218932	0.00711116	0.0259144	-0.255225	0.00212597	0.00832355	-0.318233	0.000151954	0.00104121
_VYQNAGGT(ph)HPTTTYK_	Rv1980c	Mpt64	Immunogenic protein MPT64/MPB64 precursor	-0.168507	0.0124404	0.0387966	-0.177128	0.00715503	0.0211732	-0.297738	3.21199e-05	0.000264853
_IIAPGGSAT(ph)GGLR_	Rv1987		Possible chitinase	-0.0766394	0.52882	0.624444	0.216003	0.0457099	0.0900319	0.427727	0.000255877	0.00155605
_FLILGS(ph)ASPDLVGLASESLAGR_	Rv2008c		AAA family ATPase	0.205313	0.154864	0.240324	0.202846	0.161091	0.245292	0.244222	0.114798	0.197442
_FLILGSAS(ph)PDLVGLASESLAGR_	Rv2008c		AAA family ATPase	-0.0691737	0.301988	0.397073	0.422001	3.2026e-06	3.94447e-05	0.270385	0.000684616	0.0034594
_GILTVSVAVSEGKPT(ph)EK_	Rv2031c	HspX	14 kDa antigen (16 kDa antigen) (HSP 16.3)	0.0805097	0.415168	0.512638	-0.105471	0.352054	0.456184	-0.14503	0.229087	0.336202
_T(ph)VSLPVGADEDDIK_	Rv2031c	HspX	14 kDa antigen (16 kDa antigen) (HSP 16.3)	0.203779	0.129611	0.211361	0.00477855	0.973067	0.982152	-0.0717094	0.615904	0.718386
_TVSLPVGADEDDIKAT(ph)YDK_	Rv2031c	HspX	14 kDa antigen (16 kDa antigen) (HSP 16.3)	0.518389	0.00529757	0.020619	0.157976	0.269863	0.37087	0.139174	0.296919	0.412128
_DFDGRS(ph)EFAYGSFVR_	Rv2031c	HspX	14 kDa antigen (16 kDa antigen) (HSP 16.3)	0.154707	0.018484	0.0522818	0.0427875	0.524823	0.62427	0.166976	0.00684822	0.0225112
_ATT(ph)LPVQR_	Rv2031c	HspX	14 kDa antigen (16 kDa antigen) (HSP 16.3)	0.865076	0.015322	0.0454521	0.567685	0.0946087	0.159695	0.244754	0.441706	0.555271
_AERT(ph)EQKDFDGR_	Rv2031c	HspX	14 kDa antigen (16 kDa antigen) (HSP 16.3)	0.0728481	0.565538	0.655188	0.342611	0.00689229	0.0207622	0.276497	0.0177533	0.0490737
_SEFAYGS(ph)FVR_	Rv2031c	HspX	14 kDa antigen (16 kDa antigen) (HSP 16.3)	0.27553	0.130758	0.212399	0.193307	0.352101	0.456184	0.350563	0.048552	0.102922
_AT(ph)TLPVQR_	Rv2031c	HspX	14 kDa antigen (16 kDa antigen) (HSP 16.3)	1.10959	0.0585018	0.12043	0.488074	0.259816	0.359092	0.401073	0.318402	0.432688
_SEFAY(ph)GSFVR_	Rv2031c	HspX	14 kDa antigen (16 kDa antigen) (HSP 16.3)	0.168963	0.166433	0.253426	0.221944	0.0465707	0.0914315	0.416932	0.000648011	0.00333606
_TVS(ph)LPVGADEDDIK_	Rv2031c	HspX	14 kDa antigen (16 kDa antigen) (HSP 16.3)	0.469667	0.025745	0.0667458	0.417042	0.0512284	0.0985084	0.585549	0.00582023	0.0202253
_LGAVSYET(ph)DRNHDLAPR_	Rv2050		Conserved protein	-0.921655	3.65368e-08	8.26751e-07	-0.690802	4.11255e-07	6.78222e-06	-0.553859	5.65124e-06	6.46901e-05
_KNLLDSLGVESVDYKDT(ph)ATLR_	Rv2055c	RpsR2	SSU ribosomal protein S18p @ SSU ribosomal protein S18p, zinc-independent	-0.169277	0.328684	0.425278	-0.469844	0.0141535	0.0354931	-0.268493	0.155171	0.247844
_NLLDSLGVESVDYKDT(ph)ATLR_	Rv2055c	RpsR2	SSU ribosomal protein S18p @ SSU ribosomal protein S18p, zinc-independent	0.100071	0.525676	0.623	-0.298777	0.0646777	0.117629	-0.212383	0.183014	0.27911
_ART(ph)DIRPIVK_	Rv2057c	RpmG1	LSU ribosomal protein L33p	0.262298	0.230596	0.321908	0.125032	0.555914	0.649345	-0.379453	0.0862952	0.15963
_T(ph)DIRPIVK_	Rv2057c	RpmG1	LSU ribosomal protein L33p	0.0539188	0.817655	0.86382	-0.116787	0.613044	0.704241	-0.110973	0.628323	0.728675
_S(ph)TAGTGYTYTTR_	Rv2057c	RpmG1	LSU ribosomal protein L33p	0.0376877	0.540708	0.633309	0.157182	0.00488153	0.0159387	0.0146397	0.778112	0.844764
_T(ph)YYLPSEGR_	Rv2058c	RpmB2	LSU ribosomal protein L28p	0.045943	0.312786	0.406872	0.188835	0.00710518	0.0211732	0.0703855	0.154395	0.247489
_KPGFGNT(ph)VSHSHR_	Rv2058c	RpmB2	LSU ribosomal protein L28p	0.00688562	0.918803	0.945027	0.184978	0.000455802	0.00259354	0.117465	0.054708	0.112302
_AEASIETPT(ph)PVQSQR_	Rv2094c	TatA	Twin-arginine translocation protein TatA	-1.17184	0.00179919	0.00907054	-0.529575	0.132541	0.210037	-1.21186	0.00207817	0.00892983
_AEASIET(ph)PTPVQSQR_	Rv2094c	TatA	Twin-arginine translocation protein TatA	-0.155237	0.584859	0.671863	-1.02364	0.00484384	0.0158689	-0.257201	0.363878	0.47845
_VDPS(ph)AASGQDSTEARPA_	Rv2094c	TatA	Twin-arginine translocation protein TatA	0.662324	6.8933e-05	0.000638779	0.409536	0.00251307	0.0093329	0.643137	7.31145e-06	7.90449e-05
_VDPSAASGQDS(ph)TEARPA_	Rv2094c	TatA	Twin-arginine translocation protein TatA	1.73384	2.94494e-09	8.68312e-08	2.75402	6.36795e-13	4.76617e-11	2.2702	1.19889e-12	9.72098e-11
_RGGGGGDDDDIAGST(ph)AAGQER_	Rv2111c	Pup	Prokaryotic ubiquitin-like protein Pup	0.061839	0.118057	0.197087	0.0250109	0.520422	0.619792	0.0339517	0.331427	0.445412
_GGGGGDDDDIAGST(ph)AAGQER_	Rv2111c	Pup	Prokaryotic ubiquitin-like protein Pup	0.23286	0.0179975	0.0510542	0.228931	0.0157292	0.0382612	0.225146	0.0179268	0.0492553
_GGGGGDDDDIAGS(ph)TAAGQER_	Rv2111c	Pup	Prokaryotic ubiquitin-like protein Pup	0.278168	7.79985e-05	0.000708108	0.198166	0.00189164	0.00763721	0.318872	2.58166e-05	0.000230454
_SAT(ph)GPFSIGER_	Rv2118c		RNA methyltransferase	0.0970118	0.218201	0.30725	0.036038	0.63546	0.724857	0.02037	0.792761	0.856112
_LGHT(ph)GPFPAVANPPVR_	Rv2127	AnsP1	L-asparagine permease	-1.13764	5.65366e-05	0.000539314	-1.02727	0.000202654	0.00129725	-0.9608	0.000432445	0.00237722
_ERLGHT(ph)GPFPAVANPPVR_	Rv2127	AnsP1	L-asparagine permease	-0.481703	0.000557307	0.00363933	-0.51422	0.000164064	0.00108595	-0.555618	0.000224953	0.00142129
_VWIIDPLDGT(ph)REFSTPGR_	Rv2131c	CysQ	Protein cysQ homolog	-0.0120967	0.844024	0.8821	-0.145017	0.0878542	0.149969	-0.116522	0.0498016	0.104659
_Y(ph)VGAAPPPGHGVHR_	Rv2140c	TB18.6	Phospholipid-binding protein	0.00838703	0.746609	0.807167	0.0295958	0.213146	0.303269	-0.0608537	0.0515528	0.107411
_LEQLRT(ph)FER_	Rv2145c	Wag31	FIG055075: Possibly a cell division protein, antigen 84 in Mycobacteria	-0.0116389	0.861286	0.895333	0.363219	1.25891e-05	0.000133143	0.495844	5.9602e-07	1.01742e-05
_GS(ph)AAPVDSNADAGGFDQFNR_	Rv2145c	Wag31	FIG055075: Possibly a cell division protein, antigen 84 in Mycobacteria	0.682161	0.00110252	0.00613003	0.795928	0.000256722	0.00159102	0.609129	0.00110953	0.00520592
_GSAAPVDS(ph)NADAGGFDQFNR_	Rv2145c	Wag31	FIG055075: Possibly a cell division protein, antigen 84 in Mycobacteria	0.137363	0.196848	0.284596	0.492213	2.37996e-05	0.000233909	0.679871	1.60854e-06	2.20438e-05
_VADDAADEEAVT(ph)EPLATESKDEPAEHPEFEGPR_	Rv2151c	FtsQ	Cell division protein FtsQ homolog	-1.06355	3.15581e-06	4.58299e-05	-0.359461	0.0728251	0.129304	-0.541987	0.00574105	0.0200937
_VADDAADEEAVT(ph)EPLATESK_	Rv2151c	FtsQ	Cell division protein FtsQ homolog	-0.655965	0.000138548	0.00111403	-0.349709	0.0232436	0.0516348	-0.181765	0.22371	0.329802
_VGAHT(ph)ADRVLS(ph)AVPDS(ph)GLR_	Rv2153c	MurG	UDP-N-acetylglucosamine--N-acetylmuramyl-(pentapeptide) pyrophosphoryl-undecaprenol N-acetylglucosamine transferase (EC 2.4.1.227)	0.383531	0.0131764	0.0403166	-0.217815	0.14231	0.222617	0.388661	0.0118078	0.0353035
_VVGSWHGEPM(ox)PM(ox)S(ph)SR_	Rv2159c		Conserved protein	-0.314908	0.192157	0.280385	0.202037	0.347852	0.451882	-0.15515	0.487677	0.602935
_VVGS(ph)WHGEPM(ox)PM(ox)SSR_	Rv2159c		Conserved protein	0.194244	0.203521	0.291215	0.268293	0.0865545	0.14827	0.720025	0.00115799	0.00536536
_VSRPGPQT(ph)SPM(ox)LSPFDRPAPAK_	Rv2164c		FIG034299: proline rich membrane protein	0.625446	0.00287722	0.0129442	1.21046	1.65846e-07	2.9883e-06	1.41942	7.17331e-09	2.05283e-07
_QSLSWTLES(ph)SSLLK_	Rv2185c	TB16.3	Conserved protein TB16.3	-0.104195	0.0669229	0.132101	0.136235	0.0190514	0.0441596	0.0272846	0.577052	0.687235
_NEQATTEAFT(ph)DGWFK_	Rv2187	FadD15	Long-chain-fatty-acid--CoA ligase (EC 6.2.1.3)	-1.01455	2.35223e-10	1.27151e-08	-0.808656	2.85674e-08	6.77953e-07	-0.552887	1.20476e-05	0.000119615
_ILPVDFTEDTGELTPT(ph)M(ox)K_	Rv2187	FadD15	Long-chain-fatty-acid--CoA ligase (EC 6.2.1.3)	0.254009	0.094993	0.166238	0.29778	0.0917717	0.155836	0.0791027	0.613957	0.717143
_NPDGS(ph)IATQSLR_	Rv2194	QcrC	ubiquinol cytochrome C oxidoreductase, cytochrome C1 subunit	0.0748294	0.11809	0.197087	0.173343	0.000897531	0.00436269	0.117787	0.0396874	0.088772
_AVLWT(ph)SGWTPR_	Rv2195	QcrA	Ubiquinol-cytochrome C reductase iron-sulfur subunit (EC 1.10.2.2)	0.0359376	0.233574	0.324668	-0.107514	0.0044456	0.0151036	0	1	1
_ILCPCHQS(ph)QFDALHFAK_	Rv2195	QcrA	Ubiquinol-cytochrome C reductase iron-sulfur subunit (EC 1.10.2.2)	0.140668	0.0112651	0.036415	0.335233	5.72994e-07	8.57727e-06	0.0936663	0.202847	0.304584
_YHPS(ph)AALR_	Rv2196	QcrB	Ubiquinol--cytochrome c reductase, cytochrome B subunit (EC 1.10.2.2)	0.24051	0.108307	0.184558	0.32857	0.0195483	0.0449657	0.260107	0.0675345	0.13195
_M(ox)AEAEPAT(ph)RPTGASVR_	Rv2197c		Possible membrane protein	-2.00081	7.554e-08	1.59784e-06	-1.88347	4.30509e-07	6.98142e-06	-1.40805	1.04574e-05	0.000107106
_M(ox)AEAEPAT(ph)RPT(ph)GASVR_	Rv2197c		Possible membrane protein	-0.887426	1.03321e-05	0.000128887	-0.988587	7.08155e-06	8.01203e-05	-0.933744	4.42855e-06	5.31973e-05
_MAEAEPAT(ph)RPTGASVR_	Rv2197c		Possible membrane protein	-0.961243	1.00047e-07	2.02803e-06	-0.925553	5.69747e-13	4.76617e-11	-0.720855	8.77569e-09	2.37187e-07
_RM(ox)AEAEPAT(ph)RPTGASVR_	Rv2197c		Possible membrane protein	-0.0849661	0.156905	0.242716	-0.103484	0.143745	0.223783	-0.40144	1.58582e-06	2.20428e-05
_AVAES(ph)APVQHADAFEVAAEWSSEAVDR_	Rv2197c		Possible membrane protein	-0.385696	0.000308431	0.00222299	-0.23913	0.0165659	0.0399966	-0.0676703	0.404049	0.518653
_AYS(ph)APESEHVTGGPYVPADLR_	Rv2198c	MmpS3	Putative membrane protein MmpS3	-0.586276	3.87289e-06	5.38331e-05	-0.846825	1.19606e-06	1.5942e-05	-0.074199	0.608399	0.712361
_EPDEPESEPVS(ph)DTGDER_	Rv2198c	MmpS3	Putative membrane protein MmpS3	0.0288319	0.825591	0.869203	0.144935	0.212228	0.302783	0.333703	0.00912949	0.0285627
_AYSAPESEHVTGGPY(ph)VPADLR_	Rv2198c	MmpS3	Putative membrane protein MmpS3	-0.0235426	0.814478	0.862337	-0.0791765	0.508594	0.610187	0.381704	0.0125921	0.0370155
_ASGNHLPPVAGGGDKLPSDQT(ph)GETDAYSR_	Rv2198c	MmpS3	Putative membrane protein MmpS3	0.205461	0.158125	0.243829	0.574647	0.000478679	0.00270788	1.00527	4.05965e-07	7.4529e-06
_AYSAPESEHVT(ph)GGPYVPADLR_	Rv2198c	MmpS3	Putative membrane protein MmpS3	1.18365	1.85693e-05	0.000210093	0.711591	0.00476335	0.015665	1.25014	2.88441e-05	0.000243298
_LPSDQT(ph)GETDAYSR_	Rv2198c	MmpS3	Putative membrane protein MmpS3	-0.141172	0.540884	0.633309	0.598043	0.0235615	0.0522218	1.26525	1.01883e-05	0.00010546
_TLDGDQT(ph)AEFGGVR_	Rv2204c		probable iron binding protein from the HesB_IscA_SufA family	-0.571262	8.31022e-07	1.34764e-05	-0.544001	3.82345e-06	4.65027e-05	-0.529732	1.88772e-06	2.4821e-05
_KGPVAPAPM(ox)T(ph)AAQAR_	Rv2206		CblZ, a non-orthologous displasment for Alpha-ribazole-5'-phosphate phosphatase	0.0547921	0.527603	0.624437	-0.220621	0.0126866	0.0326562	0.0226433	0.801165	0.861363
_ALDATGAS(ph)DQVHR_	Rv2213	PepB	Cytosol aminopeptidase PepA (EC 3.4.11.1)	0.107143	0.11517	0.193541	0.0785977	0.307082	0.410992	0.0058761	0.935619	0.965384
_LAVPS(ph)LPVGSVLTVGLGKPR_	Rv2213	PepB	Cytosol aminopeptidase PepA (EC 3.4.11.1)	0.131061	0.00260719	0.011966	0.04471	0.183694	0.27246	0.0117986	0.760409	0.832259
_T(ph)TEPGYLSPSVAVATSMPK_	Rv2213	PepB	Cytosol aminopeptidase PepA (EC 3.4.11.1)	0.219734	0.000421725	0.00288971	0.0493376	0.321867	0.426091	0.0967217	0.057911	0.11618
_AGYGGVIGVGQGS(ph)SRPPR_	Rv2213	PepB	Cytosol aminopeptidase PepA (EC 3.4.11.1)	0.135366	0.104358	0.179718	0.158047	0.0770125	0.135015	0.24714	0.00208191	0.00892983
_T(ph)TEPGYLSPSVAVATSM(ox)PK_	Rv2213	PepB	Cytosol aminopeptidase PepA (EC 3.4.11.1)	0.334181	0.0467464	0.102212	0.637449	0.000424223	0.00244242	0.620353	0.000567769	0.00299345
_VTPGVAAT(ph)GNLDAVHR_	Rv2219		Transmembrane protein MT2276, clustered with lipoate gene	-0.558444	0.00198335	0.0096616	0.0892412	0.565444	0.658894	-0.025581	0.855128	0.90834
_LVPGY(ph)EAPINLVYSQR_	Rv2220	GlnA1	Glutamine synthetase type I (EC 6.3.1.2)	0.196573	0.0583031	0.12043	0.144773	0.205188	0.295337	-0.164932	0.214212	0.319675
_GFQSIHES(ph)DM(ox)LLLPDPETAR_	Rv2220	GlnA1	Glutamine synthetase type I (EC 6.3.1.2)	-0.211986	0.0109426	0.0357287	0.0508341	0.340106	0.443356	0.168835	0.00540556	0.0191957
_SVFDDGLAFDGS(ph)SIR_	Rv2220	GlnA1	Glutamine synthetase type I (EC 6.3.1.2)	0.141629	0.189419	0.277149	0.283332	0.0101754	0.027811	0.223336	0.0288731	0.0690258
_LVPGYEAPINLVYS(ph)QR_	Rv2220	GlnA1	Glutamine synthetase type I (EC 6.3.1.2)	0.311241	0.00221393	0.010457	0.236497	0.022664	0.0508113	0.279077	0.00664145	0.021965
_IPIT(ph)GSNPK_	Rv2220	GlnA1	Glutamine synthetase type I (EC 6.3.1.2)	0.596976	0.00186257	0.00924635	0.386714	0.0224207	0.0503818	0.442372	0.0198791	0.0532848
_DGAPLM(ox)YDETGYAGLS(ph)DTAR_	Rv2220	GlnA1	Glutamine synthetase type I (EC 6.3.1.2)	-0.0889611	0.389363	0.488839	0.225656	0.0377463	0.0769962	0.60739	5.27244e-06	6.10724e-05
_IPITGS(ph)NPK_	Rv2220	GlnA1	Glutamine synthetase type I (EC 6.3.1.2)	0.757545	0.00725167	0.0263279	0.822584	0.000828016	0.00411051	0.688518	0.00349256	0.013379
_ELNYVS(ph)DVDVIFVAER_	Rv2221c	GlnE	Glutamate-ammonia-ligase adenylyltransferase (EC 2.7.7.42)	0.0870798	0.638314	0.718842	0.036515	0.843509	0.888241	0.23922	0.201876	0.303594
_IVATESPT(ph)SPGWTGAR_	Rv2228c		FIG006762: Phosphoglycerate mutase family	-0.376416	0.00149259	0.00802368	-0.322353	0.00529731	0.0169549	0.023795	0.821137	0.876905
_KGS(ph)GHQEVATTM(ox)ATVR_	Rv2241	AceE	Pyruvate dehydrogenase E1 component (EC 1.2.4.1)	0.055127	0.0601504	0.12244	0.00319797	0.897032	0.925846	0.0347011	0.110399	0.192162
_IES(ph)ENPDAVANVQAR_	Rv2244	AcpP	Acyl carrier protein	0.270224	0.0388068	0.0907669	0.204875	0.148638	0.229928	0.0693737	0.607602	0.712361
_IPDEDLAGLRT(ph)VGDVVAYIQK_	Rv2244	AcpP	Acyl carrier protein	0.297913	0.0101966	0.0336315	0.251774	0.0354335	0.0727358	0.107912	0.382325	0.498663
_AKIES(ph)ENPDAVANVQAR_	Rv2244	AcpP	Acyl carrier protein	0.630594	0.000778812	0.00466666	0.451387	0.0120094	0.0315815	0.337157	0.0550169	0.112689
_IGGHLKDPVDS(ph)HM(ox)GR_	Rv2245	KasA	3-oxoacyl-[acyl-carrier-protein] synthase, KASII (EC 2.3.1.41)	0.573664	0.000345886	0.00243875	0.214879	0.114271	0.184694	0.0359386	0.778781	0.844764
_NDEPERAS(ph)RPFDK_	Rv2245	KasA	3-oxoacyl-[acyl-carrier-protein] synthase, KASII (EC 2.3.1.41)	0.253478	0.00472831	0.0190898	0.224285	0.00506847	0.0164388	0.0726904	0.301776	0.415903
_AGVM(ox)TPVSACS(ph)SGSEAIAHAWR_	Rv2245	KasA	3-oxoacyl-[acyl-carrier-protein] synthase, KASII (EC 2.3.1.41)	0.00168119	0.982688	0.996109	0.127365	0.0843414	0.146022	0.0848106	0.342458	0.456454
_GLLAGES(ph)GIHALEDEFVTK_	Rv2245	KasA	3-oxoacyl-[acyl-carrier-protein] synthase, KASII (EC 2.3.1.41)	0.0604311	0.144915	0.227844	-0.0438928	0.277238	0.378335	0.114177	0.0201205	0.0537836
_S(ph)KLTEALAQAPAR_	Rv2247	AccD6	Propionyl-CoA carboxylase beta chain (EC 6.4.1.3)	0.174013	0.133293	0.215081	0.158333	0.192267	0.282949	-0.154335	0.18758	0.28518
_VFALAS(ph)VTKPLVAR_	Rv2257c		Beta-lactamase class C and other penicillin binding proteins	0.326732	0.00551906	0.0213946	0.411899	0.000710885	0.00364048	0.526152	3.83663e-05	0.000311087
_VLAPDLIGFGRS(ph)DKPTR_	Rv2296		Haloalkane dehalogenase (EC 3.8.1.5)	0.398878	5.00324e-09	1.31572e-07	0.00281726	0.95279	0.966699	0.190859	0.000569155	0.00299345
_ILELNPS(ph)HPLVTGLR_	Rv2299c	HtpG	Chaperone protein HtpG	0.276599	0.00343801	0.0148675	0.240482	0.0122259	0.0318069	0.240956	0.00916262	0.0285744
_AS(ph)LDAVTK_	Rv2344c	Dgt	dNTP triphosphohydrolase, broad substrate specificity, subgroup 2	0.143168	0.0534222	0.113741	0.367213	3.89795e-05	0.000347955	0.244395	0.00145351	0.00648746
_VRPGS(ph)DSLLR_	Rv2373c	DnaJ2	Chaperone protein DnaJ	0.10334	0.0103141	0.033904	0.1709	0.000100437	0.000751735	0.190522	2.51149e-05	0.000226383
_LLSEDST(ph)FYGDLFPHAVK_	Rv2375		Conserved hypothetical protein	-1.38931	1.38231e-14	3.36247e-12	-1.30677	1.50722e-13	1.83315e-11	-1.20651	5.56773e-13	5.4174e-11
_AAELLAS(ph)TNR_	Rv2412	RpsT	SSU ribosomal protein S20p	0.235563	0.0462386	0.101558	0.267705	0.0190082	0.0441596	0.11043	0.243353	0.353407
_VAVTGEVLGHT(ph)KGPK_	Rv2442c	RplU	LSU ribosomal protein L21p	-0.408118	0.105987	0.1817	0.384334	0.0743807	0.131347	-0.737272	0.00218421	0.00924962
_VVPKPGTGPS(ph)AAAR_	Rv2449c		Possible membrane protein	0.141505	0.0084331	0.0295045	0.104413	0.0414532	0.0833347	0.173914	0.0012894	0.00586257
_NAAPSGT(ph)AALQSLLHGR_	Rv2454c		2-oxoglutarate oxidoreductase, beta subunit (EC 1.2.7.3)	-0.079199	0.357112	0.453025	-0.20333	0.0307571	0.0646364	-0.17782	0.0727855	0.138687
_GGPS(ph)TGLPTK_	Rv2455c		2-oxoglutarate oxidoreductase, alpha subunit (EC 1.2.7.3)	0.131882	0.008685	0.0295472	0.177478	7.138e-05	0.000588583	0.120997	0.00353942	0.0135053
_YILPSFIEHS(ph)SFGVK_	Rv2460c	ClpP2	ATP-dependent Clp protease proteolytic subunit (EC 3.4.21.92)	0.0480852	0.685817	0.753161	0.375098	0.00426841	0.0147275	-0.195885	0.195771	0.296706
_YILPS(ph)FIEHSSFGVK_	Rv2460c	ClpP2	ATP-dependent Clp protease proteolytic subunit (EC 3.4.21.92)	0.141036	0.00983752	0.0326632	0.0572612	0.244365	0.340154	0.0621947	0.372562	0.487891
_YILPSFIEHSS(ph)FGVK_	Rv2460c	ClpP2	ATP-dependent Clp protease proteolytic subunit (EC 3.4.21.92)	0.210456	0.0195827	0.0545958	0.22719	0.0124817	0.0322997	0.340115	0.00194807	0.00846194
_SNS(ph)QGLSLTDSVYER_	Rv2461c	ClpP	ATP-dependent Clp protease proteolytic subunit (EC 3.4.21.92)	0.200415	0.0719991	0.137124	0.0907267	0.362865	0.46764	-0.130212	0.242452	0.352624
_SNSQGLS(ph)LTDSVYER_	Rv2461c	ClpP	ATP-dependent Clp protease proteolytic subunit (EC 3.4.21.92)	0.162596	0.0852442	0.153034	0.325607	0.00250875	0.0093329	0.0392665	0.671235	0.760316
_IIFLGS(ph)EVNDEIANR_	Rv2461c	ClpP	ATP-dependent Clp protease proteolytic subunit (EC 3.4.21.92)	0.000661877	0.989286	0.99969	0.0568981	0.203988	0.294045	0.134091	0.00499819	0.0182828
_ILM(ox)HQPLGGVT(ph)GSAADIAIQAEQFAVIK_	Rv2461c	ClpP	ATP-dependent Clp protease proteolytic subunit (EC 3.4.21.92)	0.0559942	0.246604	0.339866	0.0708695	0.220875	0.311919	0.190931	0.000435291	0.00237943
_ASLS(ph)DQVR_	Rv2462c	Tig	Cell division trigger factor (EC 5.2.1.8)	0.0922867	0.0694384	0.134055	0.144654	0.00717172	0.0211732	-0.0190919	0.685059	0.771816
_STVEQLSPT(ph)RVR_	Rv2462c	Tig	Cell division trigger factor (EC 5.2.1.8)	0.184051	0.0189355	0.0530957	0.121223	0.102706	0.170825	0.150858	0.0457904	0.0982354
_TIVGLETPDSGS(ph)VK_	Rv2477c		ABC transporter ATP-binding protein	0.30197	0.00419111	0.0172795	0.0935774	0.317709	0.422309	0.149101	0.0955734	0.172529
_GGDSPHTT(ph)HALVDR_	Rv2524c	Fas	[Acyl-carrier-protein] acetyl transferase of FASI (EC 2.3.1.38) / Enoyl-[acyl-carrier-protein] reductase of FASI (EC 1.3.1.9) / 3-hydroxypalmitoyl-[acyl-carrier-protein] dehydratase of FASI (EC 4.2.1.61) / [Acyl-carrier-protein] malonyl transferase of FASI (EC 2.3.1.39) / [Acyl-carrier-protein] palmitoyl transferase of FASI (EC 2.3.1.-) / Acyl carrier protein of FASI / 3-oxoacyl-[acyl-carrier-pro…	0.117346	6.78184e-05	0.000634493	0.00597493	0.797994	0.85324	0.0718122	0.0276193	0.06694
_SSAGTKPAT(ph)LQTGAQINVPLFINTGDK_	Rv2534c	Efp	Translation elongation factor P	0.188051	0.00277941	0.0126372	0.159521	0.0230481	0.0514353	0.195157	0.00714576	0.0233316
_TTESDTPT(ph)EVIR_	Rv2536		Possible membrane protein	-1.52053	1.19167e-07	2.36631e-06	-1.23998	9.86483e-06	0.00010665	-1.48005	5.45799e-07	9.65567e-06
_TTESDT(ph)PTEVIR_	Rv2536		Possible membrane protein	0.320637	0.407701	0.505856	0.421537	0.312338	0.416879	-1.31765	0.00414965	0.0155293
_AADT(ph)DVFSAVR_	Rv2536		Possible membrane protein	-1.97626	4.89959e-07	8.51304e-06	-1.7433	4.0472e-06	4.80235e-05	-1.24537	0.000372464	0.00217011
_ADDSPT(ph)GEMQVAQPEAQTAAVATVER_	Rv2536		Possible membrane protein	-1.07792	3.63201e-08	8.26751e-07	-1.01245	1.65807e-08	4.53983e-07	-1.18374	1.58547e-08	3.95554e-07
_ADDSPT(ph)GEM(ox)QVAQPEAQTAAVATVER_	Rv2536		Possible membrane protein	-2.47911	5.38791e-10	2.27932e-08	-1.75248	5.64199e-07	8.57727e-06	-1.00397	0.00108801	0.00513898
_EAPT(ph)EVIR_	Rv2536		Possible membrane protein	-1.35509	0.00199412	0.0096616	-0.764056	0.0501402	0.097378	-0.725269	0.0555929	0.113163
_TGRDDEATS(ph)AVELTEATESAVAR_	Rv2586c	SecF	Protein-export membrane protein SecF (TC 3.A.5.1.1)	-0.932363	2.98298e-12	3.03853e-10	-0.757559	6.53875e-10	2.54488e-08	0.104079	0.281709	0.394961
_M(ox)DPAGNPATGT(ph)AR_	Rv2606c	SnzP	Pyridoxine biosynthesis glutamine amidotransferase, synthase subunit (EC 2.4.2.-)	0.098825	5.33415e-05	0.000513874	0.0344337	0.142261	0.222617	3.75728e-05	0.99878	1
_AGPPTVHS(ph)EIVPAAAVPTLVDM(ox)SK_	Rv2623	TB31.7	Universal stress protein family	0.301349	0.0110484	0.0359536	0.1212	0.238503	0.333424	0.217995	0.0163659	0.0462334
_LLGSVSS(ph)GLLR_	Rv2623	TB31.7	Universal stress protein family	0.137401	0.193172	0.280531	0.102267	0.200935	0.291806	0.30006	0.00138938	0.00622982
_LLGSVS(ph)SGLLR_	Rv2623	TB31.7	Universal stress protein family	0.21586	0.00458888	0.0186819	0.207182	0.0203167	0.046404	0.346062	2.05297e-05	0.000193936
_LAQPEPTFTT(ph)SPQDADR_	Rv2625c		Probable conserved transmembrane alanine and leucine rich protein	0.0968214	0.0633662	0.127489	0.256857	9.09184e-05	0.000696564	0.279749	3.63357e-06	4.47527e-05
_TDLLST(ph)LPQR_	Rv2629		Conserved protein	0	1	1	0.0703407	0.651285	0.740304	0.13787	0.216761	0.321872
_IPGIDT(ph)GR_	Rv2694c		Conserved protein	0.22539	0.25567	0.348413	0.505663	0.0084142	0.0237652	0.301704	0.124652	0.210934
_RIPGIDT(ph)GR_	Rv2694c		Conserved protein	-0.420628	0.311279	0.405998	1.04637	0.0172125	0.0409481	0.538996	0.21595	0.321284
_SVKPASAPQDTTTST(ph)IPK_	Rv2703	SigA	RNA polymerase sigma factor SigB	0.243033	0.0157974	0.0464195	0.240323	0.0168916	0.0402832	0.0750099	0.436264	0.549851
_SVKPASAPQDTT(ph)TSTIPK_	Rv2703	SigA	RNA polymerase sigma factor SigB	0.588246	0.0016495	0.00858268	0.420745	0.0253963	0.0559064	0.224523	0.195552	0.296706
_SVKPAS(ph)APQDTTTSTIPK_	Rv2703	SigA	RNA polymerase sigma factor SigB	0.1893	0.0280546	0.0701726	0.209523	0.0324941	0.0677018	0.262384	0.00585598	0.0202771
_LVVS(ph)LAK_	Rv2703	SigA	RNA polymerase sigma factor SigB	0.135955	0.0122781	0.0385375	0.158967	0.00205622	0.00813292	0.308796	2.17933e-06	2.75388e-05
_M(ox)NELVDT(ph)TEMYLR_	Rv2711	IdeR	Iron-dependent repressor IdeR/DtxR	-0.027119	0.46863	0.56926	-0.0169418	0.682785	0.76362	-0.102653	0.0284659	0.0682201
_LDQSGPTVS(ph)QTVSR_	Rv2711	IdeR	Iron-dependent repressor IdeR/DtxR	0.435648	0.000768833	0.00464643	0.383294	0.00131295	0.00575449	0.329518	0.00515634	0.0185137
_DVAPPT(ph)LQFR_	Rv2715		Hydrolase, alpha/beta fold family	-0.149697	0.0301588	0.0742899	0.0291237	0.625845	0.715567	-0.150369	0.0561096	0.113739
_SDDSSGS(ph)APQPAATPVPR_	Rv2731		ATPase involved in DNA repair	-1.2172	9.26392e-21	9.0138e-18	-0.0627083	0.154699	0.237417	-0.0756758	0.116338	0.199642
_SDDSS(ph)GSAPQPAATPVPR_	Rv2731		ATPase involved in DNA repair	-0.0440599	0.674304	0.743875	-0.0906502	0.440253	0.544303	0.629396	0.000115323	0.00081311
_AELTETSPETPET(ph)TEAIR_	Rv2740	EphG	Epoxide hydrolase	0.0187188	0.817332	0.86382	-0.197364	0.0283653	0.0609259	-0.391643	0.000686191	0.0034594
_M(ox)QEQVS(ph)ASLR_	Rv2744c	35kd_ag	Phage shock protein A (IM30) , suppresses sigma54-dependent transcription	0.0628733	0.423013	0.521002	0.244621	0.00141692	0.00613922	0.29656	0.000199849	0.00130505
_SM(ox)SELAAPGNT(ph)PSLDEVR_	Rv2744c	35kd_ag	Phage shock protein A (IM30) , suppresses sigma54-dependent transcription	-0.0399335	0.558828	0.650407	-0.0313927	0.701255	0.777338	0.424554	1.36491e-05	0.000134147
_GEALPAGGT(ph)TATPR_	Rv2744c	35kd_ag	Phage shock protein A (IM30) , suppresses sigma54-dependent transcription	0.360379	0.0170293	0.0493139	1.03745	6.76906e-08	1.40134e-06	0.964976	9.22759e-08	1.95184e-06
_SGAIT(ph)APLGSQR_	Rv2748c	FtsK	Cell division protein FtsK	-1.1364	0.000695924	0.00436861	-0.581943	0.0610014	0.112414	-0.920692	0.00450331	0.0167241
_IPGS(ph)FFR_	Rv2783c	GpsI	Polyribonucleotide nucleotidyltransferase (EC 2.7.7.8)	0.182478	0.00195578	0.00965269	0.233681	0.000145465	0.00101098	0.316866	1.86778e-06	2.4821e-05
_YQAAVSVGTNPT(ph)FSGR_	Rv2786c	RibF	Riboflavin kinase (EC 2.7.1.26) / FMN adenylyltransferase (EC 2.7.7.2)	0.212895	0.153755	0.238984	-0.112313	0.46096	0.56429	0.263671	0.0747347	0.141748
_SASS(ph)TVEAPVAR_	Rv2839c	InfB	Translation initiation factor 2	0.284748	0.000538905	0.00359147	0.042617	0.544185	0.63963	0.239777	0.000404474	0.0022618
_SAS(ph)STVEAPVAR_	Rv2839c	InfB	Translation initiation factor 2	0.145125	0.139449	0.222732	0.308032	0.00331163	0.0120232	0.780885	2.33314e-08	5.67537e-07
_DAVLLEQASVS(ph)DNKK_	Rv2889c	Tsf	Translation elongation factor Ts	0.254039	0.0515531	0.110731	0.0798475	0.512463	0.613764	0.348396	0.000711274	0.00354908
_VIAS(ph)AVAEGLQAR_	Rv2890c	RpsB	SSU ribosomal protein S2p (SAe)	0.172681	0.13968	0.222732	0.0770261	0.460092	0.56429	0.14767	0.149925	0.243534
_TFPVHS(ph)PNIDHIEVVTR_	Rv2904c	RplS	LSU ribosomal protein L19p	0.246978	0.116723	0.195661	0.0771083	0.584097	0.673372	-0.055083	0.75974	0.832259
_T(ph)FPVHSPNIDHIEVVTR_	Rv2904c	RplS	LSU ribosomal protein L19p	0.449579	0.0852458	0.153034	0.491544	0.0286867	0.0613453	0.245895	0.310558	0.424998
_LEVFNAALAAADGGPTT(ph)EATKPK_	Rv2909c	RpsP	SSU ribosomal protein S16p	-0.0695195	0.742542	0.804558	0.221491	0.199491	0.290179	-0.0196048	0.897226	0.935693
_LEVFNAALAAADGGPT(ph)TEATKPK_	Rv2909c	RpsP	SSU ribosomal protein S16p	-0.070779	0.481802	0.580909	0.232319	0.0303977	0.0642977	0.154324	0.140642	0.23194
_IDT(ph)SGLPAVGDDATVPR_	Rv2921c	FtsY	Signal recognition particle receptor protein FtsY (=alpha subunit) (TC 3.A.5.1.1)	-3.57443	1.46358e-09	4.74688e-08	-2.89012	4.12473e-08	9.12127e-07	-3.03509	3.76571e-07	7.04623e-06
_IDTS(ph)GLPAVGDDATVPR_	Rv2921c	FtsY	Signal recognition particle receptor protein FtsY (=alpha subunit) (TC 3.A.5.1.1)	-0.874592	0.0044368	0.0181387	-1.61891	6.31622e-07	9.31164e-06	-1.51078	9.76594e-07	1.4852e-05
_SGGYTASSGITFSQTPTT(ph)QPAER_	Rv2921c	FtsY	Signal recognition particle receptor protein FtsY (=alpha subunit) (TC 3.A.5.1.1)	-0.71169	9.46916e-10	3.42067e-08	-0.663794	6.38836e-09	1.94246e-07	-0.533561	3.10691e-07	6.16944e-06
_IDTSGLPAVGDDAT(ph)VPR_	Rv2921c	FtsY	Signal recognition particle receptor protein FtsY (=alpha subunit) (TC 3.A.5.1.1)	0.993968	5.20964e-05	0.000511164	1.63253	8.0433e-09	2.37155e-07	2.1916	3.90304e-12	2.71262e-10
_VADLVLVSPGSIPIT(ph)TSGK_	Rv2930	FadD26	Long-chain-fatty-acid--CoA ligase (EC 6.2.1.3)	0.0250217	0.550228	0.641164	0.0376556	0.367862	0.472827	-0.00622317	0.901804	0.939459
_LAY(ph)ILGAR_	Rv2933	PpsC	Malonyl CoA-acyl carrier protein transacylase (EC 2.3.1.39)	0.836955	0.303964	0.398058	0.54288	0.411467	0.5187	0.957426	0.27794	0.391369
_RPAVPHLVS(ph)LPGYPFAR_	Rv2935	PpsE	Malonyl CoA-acyl carrier protein transacylase (EC 2.3.1.39)	0.219357	0.165393	0.252237	0.372592	0.00922713	0.0256786	-0.139174	0.318067	0.432688
_RPSLDHVFLAM(ox)TTDPTES(ph)LTHLVSGSAR_	Rv2936	DrrA	Daunorubicin-DIM-transport ATP-binding protein ABC transporter DrrA	0	1	1	1.28688	5.41716e-15	1.05418e-12	1.62101	3.10175e-17	1.006e-14
_LTAEHLAHSGS(ph)TAR_	Rv2953		Trans-acting enoyl reductase	0.0177875	0.641617	0.721107	0.0684763	0.0656048	0.118767	-0.0641976	0.123723	0.210091
_LTAEHLAHS(ph)GSTAR_	Rv2953		Trans-acting enoyl reductase	0.0842121	0.00302583	0.0134435	-0.0108429	0.736939	0.804761	-0.00711829	0.769768	0.841555
_IVSFEPLS(ph)GPFTILESK_	Rv2956		gsc	0.129256	0.138365	0.22216	-0.354996	0.00081679	0.00410915	-0.18123	0.0915361	0.167101
_VAVGGDS(ph)AGGNLSAVVCQLAR_	Rv2970c	LipN	lipase-esterase (lipN)	0.262727	0.0395452	0.091221	0.133351	0.283281	0.384961	0.123416	0.349195	0.46353
_LATPDQGFT(ph)R_	Rv2971		2,5-diketo-D-gluconic acid reductase (EC 1.1.1.-)	0.110727	0.0676514	0.132335	0.226399	0.00111026	0.00507173	-0.0200311	0.732811	0.811178
_VLTVRPS(ph)NPASHR_	Rv2976c	Ung	Uracil-DNA glycosylase, family 1	0.362424	0.000929168	0.00528702	0.232638	0.0187472	0.0438487	-0.0151571	0.863591	0.914461
_GDSVT(ph)ITGFGVFEQR_	Rv2986c	HupB	DNA-binding protein HU / low-complexity, AKP-rich domain	-0.341138	0.109594	0.185775	-1.05016	0.000159633	0.00107906	-0.665677	0.00225142	0.00940187
_VKPTS(ph)VPAFR_	Rv2986c	HupB	DNA-binding protein HU / low-complexity, AKP-rich domain	0.275029	0.518582	0.619878	1.03418	0.0273833	0.0594732	-0.390943	0.47834	0.593654
_VKPT(ph)SVPAFRPGAQFK_	Rv2986c	HupB	DNA-binding protein HU / low-complexity, AKP-rich domain	0.466008	0.219563	0.308721	0.0578944	0.872663	0.90813	0.0548435	0.878107	0.923674
_VKPTS(ph)VPAFRPGAQFK_	Rv2986c	HupB	DNA-binding protein HU / low-complexity, AKP-rich domain	0.469399	0.0565606	0.118158	0.522774	0.0211959	0.0480736	0.194069	0.398427	0.513575
_AVHKGDS(ph)VTITGFGVFEQR_	Rv2986c	HupB	DNA-binding protein HU / low-complexity, AKP-rich domain	0.0212685	0.902939	0.930678	-0.202343	0.224944	0.316052	0.297662	0.170513	0.265031
_VKPT(ph)SVPAFR_	Rv2986c	HupB	DNA-binding protein HU / low-complexity, AKP-rich domain	0.691053	0.0254852	0.0664801	0.542705	0.0748035	0.131855	0.413945	0.169515	0.263901
_GDS(ph)VTITGFGVFEQR_	Rv2986c	HupB	DNA-binding protein HU / low-complexity, AKP-rich domain	0.245743	0.407349	0.505856	0.0548564	0.857918	0.898551	0.455518	0.154818	0.24776
_SAT(ph)TVDAEVLAAAPK_	Rv2996c	SerA1	D-3-phosphoglycerate dehydrogenase (EC 1.1.1.95)	0.28079	0.00669599	0.0249624	0.159302	0.199517	0.290179	0.1743	0.0807693	0.150842
_S(ph)ATTVDAEVLAAAPK_	Rv2996c	SerA1	D-3-phosphoglycerate dehydrogenase (EC 1.1.1.95)	0.168281	0.292439	0.389211	0.238168	0.0896452	0.152758	0.701243	7.71152e-05	0.000572771
_VGVIGYGS(ph)QGHAHSLSLR_	Rv3001c	IlvC	Ketol-acid reductoisomerase (EC 1.1.1.86)	0.405151	0.0401428	0.0914818	0.158383	0.382178	0.488005	0.139692	0.475116	0.591499
_IVEQDDEHSVS(ph)R_	Rv3002c	IlvN	Acetolactate synthase small subunit (EC 2.2.1.6)	0.0106655	0.651802	0.726525	0.0420968	0.066066	0.119262	-0.0232879	0.253327	0.365276
_AAVDSGYYPGQFQVGQT(ph)GK_	Rv3028c	FixB	Electron transfer flavoprotein, alpha subunit	0.0782745	0.620729	0.701529	-0.10634	0.570477	0.66159	-0.0251803	0.870718	0.917886
_IGS(ph)GLLVDVVDVR_	Rv3028c	FixB	Electron transfer flavoprotein, alpha subunit	0.0869018	0.178794	0.264789	0.239396	0.00070492	0.00362903	0.24299	0.000600273	0.00312357
_DDGM(ox)HGS(ph)DVIQTGWALAR_	Rv3029c	FixA	Electron transfer flavoprotein, beta subunit	0.0412958	0.248835	0.342124	0.0886002	0.0179384	0.0424673	0.0755816	0.0405201	0.0904268
_KLTDGDFT(ph)LDR_	Rv3029c	FixA	Electron transfer flavoprotein, beta subunit	0.169916	0.0397713	0.0914818	0.394911	5.30823e-05	0.000465307	0.322664	0.000223384	0.00142129
_IVAAALPNS(ph)SSSQPSYLGTTVHDLPGVGTR_	Rv3044	FecB	Iron(III) dicitrate transport system, periplasmic iron-binding protein FecB (TC 3.A.1.14.1)	0.0937108	0.281473	0.3762	0.0310435	0.749162	0.814452	0.175579	0.0780726	0.147218
_GRTEALADGIVVTPS(ph)HNPPSDGGIK_	Rv3068c	PgmA	Phosphoglucomutase (EC 5.4.2.2)	0.694976	0.0786154	0.145423	0.305696	0.438463	0.54347	-0.404508	0.293923	0.408553
_TEALADGIVVTPS(ph)HNPPSDGGIK_	Rv3068c	PgmA	Phosphoglucomutase (EC 5.4.2.2)	0.327565	0.0668796	0.132101	0.736803	0.000173845	0.00114291	0.259721	0.142168	0.233271
_VT(ph)TRDIDALFSTDGPMLEAIR_	Rv3081		Conserved hypothetical protein	-0.00414556	0.95597	0.980146	-0.105902	0.157355	0.240356	-0.255947	0.0192979	0.0521578
_VTT(ph)RDIDALFSTDGPM(ox)LEAIR_	Rv3081		Conserved hypothetical protein	0.49155	0.0850863	0.153034	-0.110483	0.712587	0.78433	-0.131979	0.658445	0.751957
_VT(ph)TRDIDALFSTDGPM(ox)LEAIR_	Rv3081		Conserved hypothetical protein	0.932388	0.0210268	0.0574694	-0.428384	0.289634	0.389783	-0.100264	0.749654	0.826062
_LLLAAETPT(ph)SGDVR_	Rv3102c	FtsE	Cell division transporter, ATP-binding protein FtsE (TC 3.A.5.1.1)	0.07301	0.369792	0.466677	0.404998	2.29003e-05	0.000229712	0.415323	1.63766e-05	0.00015622
_ILAPAHLPQEQS(ph)QRPGHIPGAINVPWSR_	Rv3117	CysA3	Thiosulfate sulfurtransferase, rhodanese (EC 2.8.1.1)	0.395231	0.0273811	0.0691996	0.245984	0.184317	0.272791	0.103395	0.589838	0.697831
_FFAAPGS(ph)WTLR_	Rv3118	SseC1	probable sseC protein	0.649432	0.000140828	0.00111403	-0.0215666	0.899203	0.925846	0.485954	0.0058083	0.0202253
_NARET(ph)GWFSPP_	Rv3127		Oxygen-insensitive NADPH nitroreductase (EC 1.-.-.-)	-0.14523	0.00575599	0.0221075	-0.084548	0.0910122	0.154816	-0.108667	0.0270749	0.0660248
_NEPPS(ph)DPSAPIPGR_	Rv3131		Dinucleotide-utilizing enzymes involved in molybdopterin and thiamine biosynthesis family 2	0.486249	9.33935e-05	0.000804176	0.52901	2.75788e-05	0.00026308	0.397249	0.000266702	0.00161181
_QWIVDPIDGT(ph)KNFVR_	Rv3137		Histidinol-phosphatase [alternative form] (EC 3.1.3.15)	-0.0915044	0.148285	0.232337	-0.0111245	0.857761	0.898551	-0.0300449	0.609773	0.713112
_IDT(ph)KPDLTPVTDADR_	Rv3137		Histidinol-phosphatase [alternative form] (EC 3.1.3.15)	0.12463	0.0148262	0.0444515	-0.0753265	0.0927084	0.157093	0.00102333	0.983956	0.996336
_TAQGQQASETSAAEET(ph)APSLRPEAAAGQLRPR_	Rv3144c	PPE52	PPE family protein	-0.475182	0.0740088	0.139285	-0.220627	0.387257	0.493841	-0.635804	0.025369	0.0634551
_LAALDST(ph)DTLER_	Rv3181c		Conserved protein	-0.617599	0.00666891	0.0249571	-0.551209	0.0115641	0.0308271	-0.23066	0.259772	0.372251
_LAALDSTDT(ph)LER_	Rv3181c		Conserved protein	-0.119857	0.214688	0.303621	-0.049741	0.569461	0.6612	0.0302781	0.65476	0.749395
_ST(ph)QHDAADALFR_	Rv3196A		Unknown protein	-0.168282	0.106069	0.1817	-0.062893	0.463566	0.565934	0.130714	0.102701	0.183019
_S(ph)KDEVTAELM(ox)EK_	Rv3197		Ubiquinone biosynthesis monooxygenase UbiB	0.095293	0.0811613	0.148719	0.0339893	0.533693	0.630198	0.18119	0.00236708	0.0097592
_QSGADTVVVSS(ph)ETAGR_	Rv3200c		Potassium channel protein	0.249991	0.00855114	0.0295045	0.224345	0.0146439	0.0361637	0.32497	0.000417033	0.0023187
_S(ph)TAEAFPGLAHTAALVR_	Rv3205c		Conserved protein	0.0216908	0.781499	0.835602	-0.00590983	0.938023	0.956705	0.185803	0.0220889	0.0568585
_IGITDS(ph)PR_	Rv3208A	TB9.4	putative ATP-binding protein	0.075239	0.406615	0.505856	0.432933	0.000126639	0.000912742	0.129873	0.153479	0.247243
_GGKPVTGHPGT(ph)NPISSPIVGGDATSEPGSGTASDSGSDVVSGSR_	Rv3211	RhlE	putative ATP-dependent RNA helicase	-1.59461	6.65762e-12	5.39822e-10	-0.942907	6.27103e-08	1.33228e-06	-1.38589	4.65282e-10	1.67674e-08
_AEAPHSS(ph)AVHDATEQFVYR_	Rv3211	RhlE	putative ATP-dependent RNA helicase	0.219534	0.00618112	0.0234017	0.083887	0.187059	0.275989	0.30901	1.20271e-05	0.000119615
_LPGT(ph)VFTAAK_	Rv3224		Short-chain dehydrogenase/reductase SDR	0.111766	0.549264	0.640808	0.121949	0.514747	0.614538	-0.0964245	0.597557	0.703778
_ENPHILT(ph)LSPPILLEK_	Rv3224		Short-chain dehydrogenase/reductase SDR	0.0854856	0.0297175	0.0739518	0.0307731	0.419766	0.52633	0.0654805	0.128564	0.21605
_VEKDPENPT(ph)VVLTVR_	Rv3246c	MtrA	DNA-binding response regulator mtrA	-0.467889	0.0080458	0.0284675	-0.310294	0.0503875	0.0974921	-0.659021	0.00152511	0.00677596
_AKVEKDPENPT(ph)VVLTVR_	Rv3246c	MtrA	DNA-binding response regulator mtrA	-0.713276	4.62003e-14	8.99057e-12	-0.809844	2.71841e-14	4.40836e-12	-0.646165	6.94382e-12	4.26607e-10
_GVTEETTT(ph)GVLR_	Rv3248c	SahH	Adenosylhomocysteinase (EC 3.3.1.1)	0.129364	0.343939	0.440333	-0.0778311	0.53535	0.631389	-0.243712	0.0797296	0.149474
_YGTRHS(ph)LIDGINR_	Rv3248c	SahH	Adenosylhomocysteinase (EC 3.3.1.1)	0.380107	0.0266876	0.0679766	0.468485	0.00240652	0.00918253	0.312607	0.0457827	0.0982354
_IAEHEM(ox)PGLM(ox)S(ph)LRR_	Rv3248c	SahH	Adenosylhomocysteinase (EC 3.3.1.1)	0.695134	0.000288566	0.00214332	0.545294	0.00223913	0.00862998	0.438231	0.0112221	0.0340475
_GVTEET(ph)TTGVLR_	Rv3248c	SahH	Adenosylhomocysteinase (EC 3.3.1.1)	0.791389	0.00181375	0.00908181	0.748601	0.00693674	0.0208316	0.577053	0.0246078	0.0620295
_LPEEHDEMRS(ph)AIR_	Rv3274c	FadE25	Butyryl-CoA dehydrogenase (EC 1.3.99.2)	0.0842069	0.519642	0.620382	0.024241	0.840569	0.886104	-0.0818371	0.525801	0.636324
_VGWAGNPS(ph)FDLFK_	Rv3274c	FadE25	Butyryl-CoA dehydrogenase (EC 1.3.99.2)	0.0446768	0.0427012	0.0955133	0.0476757	0.0843157	0.146022	0.00426942	0.876456	0.922935
_LPEEHDEM(ox)RS(ph)AIR_	Rv3274c	FadE25	Butyryl-CoA dehydrogenase (EC 1.3.99.2)	0.621364	0.00623868	0.0234372	0.591399	0.00766416	0.022327	0.588305	0.00656309	0.0218695
_AGHIPT(ph)AVHIPWGK_	Rv3283	SseA	Thiosulfate sulfurtransferase, rhodanese (EC 2.8.1.1)	0.0210635	0.589779	0.675123	0.160168	0.00459328	0.0153583	0.149622	0.00534306	0.0190432
_GAHTGAAASGDAVT(ph)APM(ox)QGTVVK_	Rv3285	AccA3	Biotin carboxylase of acetyl-CoA carboxylase (EC 6.3.4.14) / Biotin carboxyl carrier protein of acetyl-CoA carboxylase	-0.706798	2.52487e-09	7.67717e-08	-0.547883	8.83284e-07	1.24556e-05	-0.533574	2.14275e-06	2.74329e-05
_GAHTGAAAS(ph)GDAVTAPM(ox)QGTVVK_	Rv3285	AccA3	Biotin carboxylase of acetyl-CoA carboxylase (EC 6.3.4.14) / Biotin carboxyl carrier protein of acetyl-CoA carboxylase	0.14389	0.251023	0.344493	0.337487	0.0193128	0.0445292	-0.103925	0.397421	0.513533
_NFLPAPGPVT(ph)KFHPPSGPGVR_	Rv3285	AccA3	Biotin carboxylase of acetyl-CoA carboxylase (EC 6.3.4.14) / Biotin carboxyl carrier protein of acetyl-CoA carboxylase	0.155316	0.0086184	0.0295271	0.170142	0.00726436	0.0213541	0.104554	0.107949	0.189196
_VDSGVET(ph)GSVIGGQFDSM(ox)LAK_	Rv3285	AccA3	Biotin carboxylase of acetyl-CoA carboxylase (EC 6.3.4.14) / Biotin carboxyl carrier protein of acetyl-CoA carboxylase	0.377344	0.0528721	0.113065	0.0511306	0.768595	0.829094	0.1598	0.372044	0.48787
_SHDRPAS(ph)LDNPR_	Rv3317	SdhD	Succinate dehydrogenase hydrophobic membrane anchor protein	0.0818021	0.00365126	0.0156505	0.0108661	0.673326	0.75652	0.0292331	0.301458	0.415903
_DDEFGGS(ph)LQNR_	Rv3359		NADH:flavin oxidoreductases, Old Yellow Enzyme family	0.210659	0.08936	0.158953	-0.0515841	0.665798	0.751533	0.21908	0.105202	0.185774
_LGPVT(ph)IDPR_	Rv3372	OtsB2	Trehalose-6-phosphate phosphatase (EC 3.1.3.12)	0.852404	0.00078657	0.00466666	-0.314871	0.290083	0.389849	0.575902	0.068071	0.132466
_VGTFNPAALLHGS(ph)QGIR_	Rv3389c	HtdY	Enoyl-CoA hydratase	0.168604	0.00837836	0.0294301	0.0912093	0.107528	0.175971	0.120069	0.0279544	0.0674929
_YLEAVTAAGLGVAVVSSS(ph)ANTR_	Rv3400		Trehalose-6-phosphate phosphatase (EC 3.1.3.12)	0.040828	0.18067	0.266739	0.0422002	0.223695	0.314986	0.0257045	0.479734	0.594626
_YLEAVTAAGLGVAVVSS(ph)SANTR_	Rv3400		Trehalose-6-phosphate phosphatase (EC 3.1.3.12)	0.0383882	0.186162	0.273206	0.0228891	0.473217	0.575551	0.0465437	0.158134	0.250594
_EALIES(ph)GVLIPAR_	Rv3407	VapB47	Possible antitoxin VapB47	0.840031	3.36549e-07	6.06411e-06	1.42747	6.76744e-12	3.87336e-10	1.58887	2.51884e-13	2.72315e-11
_SVAT(ph)KTNDVAGDGTTTATILAQALIK_	Rv3417c	GroEL1	Heat shock protein 60 family chaperone GroEL	-0.112638	0.248946	0.342124	0.0711182	0.494127	0.59725	-0.177677	0.164272	0.257801
_AADAVSEALLASATPVS(ph)GK_	Rv3417c	GroEL1	Heat shock protein 60 family chaperone GroEL	0.0653608	0.188096	0.275629	0.131661	0.0111175	0.0297998	0.0758791	0.0898434	0.164628
_SAVLNAS(ph)SVAR_	Rv3417c	GroEL1	Heat shock protein 60 family chaperone GroEL	0.188451	0.0314921	0.0770101	0.297794	0.000698466	0.00361493	0.238697	0.00614461	0.0209046
_LIEYDET(ph)ARR_	Rv3417c	GroEL1	Heat shock protein 60 family chaperone GroEL	0.202427	0.0678675	0.132335	0.216216	0.0329927	0.0683019	0.258182	0.012283	0.0364267
_AAVEEGIVPGGGAS(ph)LIHQAR_	Rv3417c	GroEL1	Heat shock protein 60 family chaperone GroEL	0.57964	0.000135482	0.00109854	0.511241	0.000416172	0.00241673	0.26874	0.0458365	0.0982354
_KES(ph)VEDAVAAAK_	Rv3417c	GroEL1	Heat shock protein 60 family chaperone GroEL	0.343289	0.00225948	0.0106206	0.761765	1.24457e-07	2.47136e-06	0.526532	4.41226e-05	0.000351896
_ILVQANEAET(ph)TTASGLVIPDTAK_	Rv3418c	GroES	Heat shock protein 60 family co-chaperone GroES	0.0614678	0.890829	0.921123	0.141714	0.754132	0.81894	-0.549095	0.262514	0.374525
_ILVQANEAETTT(ph)ASGLVIPDTAK_	Rv3418c	GroES	Heat shock protein 60 family co-chaperone GroES	-0.276817	0.461624	0.562153	0.125209	0.756837	0.820961	-0.29153	0.42312	0.537462
_ILVQANEAETTTAS(ph)GLVIPDTAK_	Rv3418c	GroES	Heat shock protein 60 family co-chaperone GroES	0.797306	0.00066215	0.00418358	0.298626	0.152134	0.23459	-0.080335	0.689747	0.775866
_ILVQANEAETTTASGLVIPDT(ph)AKEKPQEGTVVAVGPGR_	Rv3418c	GroES	Heat shock protein 60 family co-chaperone GroES	0.0552423	0.797764	0.850191	0.0394112	0.852817	0.895305	0.0569386	0.798692	0.859992
_ILVQANEAETT(ph)TASGLVIPDTAK_	Rv3418c	GroES	Heat shock protein 60 family co-chaperone GroES	0.194248	0.469483	0.569585	0.101449	0.704717	0.78008	0.0708407	0.791175	0.855348
_YGGT(ph)EIK_	Rv3418c	GroES	Heat shock protein 60 family co-chaperone GroES	0.275522	0.0256365	0.066696	0.288938	0.0143061	0.0356919	0.136228	0.130439	0.21807
_IPLDVAEGDTVIY(ph)SKYGGTEIK_	Rv3418c	GroES	Heat shock protein 60 family co-chaperone GroES	0.173649	0.0371889	0.0878271	0.0182076	0.806521	0.85873	0.145167	0.0258111	0.0640669
_RIPLDVAEGDTVIYS(ph)K_	Rv3418c	GroES	Heat shock protein 60 family co-chaperone GroES	0.270658	0.0803164	0.147728	0.393106	0.0133378	0.0339484	0.154092	0.311155	0.425216
_EKPQEGT(ph)VVAVGPGR_	Rv3418c	GroES	Heat shock protein 60 family co-chaperone GroES	0.690558	1.60659e-07	3.00617e-06	0.590587	2.48183e-06	3.13614e-05	0.22098	0.0387554	0.0874919
_IPLDVAEGDTVIYS(ph)K_	Rv3418c	GroES	Heat shock protein 60 family co-chaperone GroES	0.498474	0.0383024	0.0900198	0.61937	0.0137583	0.0345912	0.247347	0.291041	0.406289
_RIPLDVAEGDTVIY(ph)SK_	Rv3418c	GroES	Heat shock protein 60 family co-chaperone GroES	0.309425	0.033058	0.0798149	0.278248	0.0602994	0.111331	0.302098	0.0371224	0.084789
_IPLDVAEGDTVIY(ph)SK_	Rv3418c	GroES	Heat shock protein 60 family co-chaperone GroES	0.753709	0.000140251	0.00111403	0.451835	0.0116367	0.0309359	0.364484	0.0383014	0.08687
_IPLDVAEGDT(ph)VIYSK_	Rv3418c	GroES	Heat shock protein 60 family co-chaperone GroES	0.252258	0.535909	0.629757	1.3993	0.000645423	0.00341689	0.392267	0.313827	0.427666
_DVLAVVS(ph)K_	Rv3418c	GroES	Heat shock protein 60 family co-chaperone GroES	0.337087	0.152538	0.237471	0.396228	0.094701	0.159695	0.485145	0.0430026	0.093815
_TADT(ph)EPVTIGALTR_	Rv3420c	RimI	Ribosomal-protein-S18p-alanine acetyltransferase (EC 2.3.1.-)	-0.210829	0.0307056	0.0754458	-0.380105	0.000639714	0.00341689	-0.402923	0.00457991	0.0169439
_SHPS(ph)VPAHSIAPAYTGR_	Rv3432c	GadB	Glutamate decarboxylase (EC 4.1.1.15)	0.415584	0.0010101	0.00571413	0.25804	0.0438405	0.0867009	0.147671	0.320868	0.434825
_TAVEQAAAELGDT(ph)GR_	Rv3441c	MrsA	Phosphoglucosamine mutase (EC 5.4.2.10)	-1.17856	0.000114276	0.000966872	-1.31964	7.58322e-05	0.000599876	-0.825231	0.0112325	0.0340475
_ILLRPSGT(ph)EPM(ox)IR_	Rv3441c	MrsA	Phosphoglucosamine mutase (EC 5.4.2.10)	-0.107946	0.206863	0.295128	-0.380472	0.00371498	0.0131922	-0.150028	0.0799878	0.14967
_VESFDIFAHLGGGGPS(ph)GQAGALR_	Rv3442c	RpsI	SSU ribosomal protein S9p (S16e)	0.34754	0.000214844	0.00163315	0.121379	0.122726	0.19705	0.244875	0.00899061	0.0282189
_VYAGPEHPHS(ph)AQQPVPYELK_	Rv3443c	RplM	LSU ribosomal protein L13p (L13Ae)	0.167072	0.0278342	0.0698007	0.21436	0.00584873	0.0183575	-0.0344486	0.637275	0.733808
_VAIS(ph)GDKLQHK_	Rv3443c	RplM	LSU ribosomal protein L13p (L13Ae)	0.164721	0.00116811	0.0064213	0.085266	0.0589242	0.109415	0.00594966	0.894086	0.935693
_T(ph)IGELM(ox)QR_	Rv3443c	RplM	LSU ribosomal protein L13p (L13Ae)	-0.0403119	0.734354	0.796574	0.184353	0.0504876	0.0974921	0.185922	0.056458	0.114207
_AILANLATS(ph)LFEHGR_	Rv3456c	RplQ	LSU ribosomal protein L17p	0.138522	0.00173314	0.00886987	0.0624643	0.20838	0.297729	0.00504548	0.913547	0.949659
_SQFVIEPLEPGFGYT(ph)LGNSLRR_	Rv3457c	RpoA	DNA-directed RNA polymerase alpha subunit (EC 2.7.7.6)	0.251682	0.00332848	0.0144581	-0.0175132	0.788998	0.848282	-0.134698	0.113981	0.196987
_TLLS(ph)SIPGAAVTSIR_	Rv3457c	RpoA	DNA-directed RNA polymerase alpha subunit (EC 2.7.7.6)	0.128626	0.129684	0.211361	-0.0347343	0.699573	0.777037	0.250927	0.00314075	0.0123723
_IPVDS(ph)IYSPVLK_	Rv3457c	RpoA	DNA-directed RNA polymerase alpha subunit (EC 2.7.7.6)	0.325729	0.000183094	0.0014252	0.31072	0.000985062	0.00469836	0.418673	3.1031e-05	0.000258061
_SLNT(ph)VPFQIAR_	Rv3458c	RpsD	SSU ribosomal protein S4p (S9e)	-0.79722	0.000119348	0.000984117	-0.946184	1.15325e-05	0.000123309	-0.931516	0.000224657	0.00142129
_VNPS(ph)VKPICDK_	Rv3461c	RpmJ	LSU ribosomal protein L36p	0.12072	0.0151125	0.0449677	0.0786991	0.0535508	0.102367	0.120001	0.00511608	0.0185137
_VVVELS(ph)PYDLSR_	Rv3462c	InfA	Translation initiation factor 1	0.133381	0.0550231	0.116133	0.0850486	0.139141	0.218715	0.0520692	0.36367	0.47845
_VLAHIS(ph)GK_	Rv3462c	InfA	Translation initiation factor 1	0.030088	0.77784	0.832606	0.284134	0.026684	0.0580839	0.0888144	0.498466	0.613157
_SDHGEIGDVEPLADST(ph)ASQAR_	Rv3489		Unknown protein	0.252048	0.00267326	0.0122116	-0.075338	0.336167	0.44124	-0.0983376	0.141342	0.232442
_SDHGEIGDVEPLADSTAS(ph)QAR_	Rv3489		Unknown protein	-0.00171085	0.989416	0.99969	0.242526	0.067345	0.121346	0.00211624	0.987028	0.9978
_SDHGEIGDVEPLADS(ph)TASQAR_	Rv3489		Unknown protein	0.16586	0.240248	0.332339	0.115494	0.429337	0.534201	0.00283651	0.984048	0.996336
_GPGLT(ph)AAAR_	Rv3509c	IlvX	COG0028: Thiamine pyrophosphate-requiring enzymes	0.0851214	0.31253	0.406872	0.156414	0.0575989	0.107532	0.229237	0.0154995	0.0440966
_VFLS(ph)DDAKEGPR_	Rv3516	EchA19	Enoyl-CoA hydratase (EC 4.2.1.17)	0.546191	0.00291014	0.0129888	0.27932	0.108138	0.176541	0.322013	0.0733829	0.139456
_LPLTGEGT(ph)TGLGK_	Rv3520c		Coenzyme F420-dependent oxidoreductase	0.457139	0.0002589	0.00195279	0.317232	0.00859996	0.0241843	0.199977	0.123976	0.210155
_CAYFT(ph)ELR_	Rv3527		Hypothetical protein	0.24095	0.0944449	0.165576	-0.31174	0.0490448	0.0956325	0.207501	0.147078	0.239465
_T(ph)IPIVVCEP_	Rv3547	Ddn	Putative uncharacterized protein BCG_3611	0.235099	0.132451	0.214078	-0.281131	0.0368872	0.0755605	-0.152843	0.217007	0.321872
_FLNSPLS(ph)DFFIK_	Rv3547	Ddn	Putative uncharacterized protein BCG_3611	0.0644079	0.00794674	0.0282196	-0.00138738	0.954754	0.967683	0.00851368	0.708783	0.790813
_VNPLY(ph)FLR_	Rv3547	Ddn	Putative uncharacterized protein BCG_3611	0.0480348	0.0508947	0.110046	0.063941	0.0214021	0.0484285	0.0291342	0.32022	0.434553
_FLNS(ph)PLSDFFIK_	Rv3547	Ddn	Putative uncharacterized protein BCG_3611	0.00187612	0.958296	0.981497	0.0872293	0.00291748	0.0107121	0.0334589	0.292258	0.40734
_T(ph)QFGRAIGS(ph)Y(ph)QAIK_	Rv3563	FadE32	Acyl-CoA dehydrogenase, short-chain specific (EC 1.3.99.2)	2.04226	0.00036564	0.0025412	0.120723	0.803707	0.858405	-0.583947	0.272207	0.385527
_QMLRET(ph)VAS(ph)LVAK_	Rv3564	FadE33	Acyl-CoA dehydrogenase, short-chain specific (EC 1.3.99.2)	0.288292	0.0178979	0.0510542	0.0184436	0.872067	0.90813	0.122072	0.253403	0.365276
_VPLVGNS(ph)LGGGTAVR_	Rv3569c	BphD	2-hydroxy-6-oxo-6-phenylhexa-2,4-dienoate hydrolase (EC 3.7.1.-)	0.361836	0.0214819	0.0583853	0.444115	0.00347636	0.0124815	0.403614	0.00598513	0.0205779
_APHTEEPTNWS(ph)RR_	Rv3583c		CarD-like transcriptional regulator	0.0153219	0.842773	0.88174	0.0282169	0.734726	0.803246	0.182748	0.017142	0.047519
_FVAGRPQHPSQS(ph)VDHR_	Rv3588c	CanB	Carbonic anhydrase (EC 4.2.1.1)	0.105792	0.0472064	0.102986	0.0580564	0.207229	0.296957	-0.0306996	0.573235	0.684365
_FVAGRPQHPS(ph)QSVDHR_	Rv3588c	CanB	Carbonic anhydrase (EC 4.2.1.1)	0.00137306	0.994529	1	-0.064212	0.764836	0.827658	1.21743	2.34232e-05	0.000217055
_RPS(ph)GSFIFAGPSGVGK_	Rv3596c	ClpC1	ATP-dependent Clp protease, ATP-binding subunit ClpC / Negative regulator of genetic competence clcC/mecB	0.338927	0.000593281	0.00379778	0.157066	0.0549378	0.103795	0.306701	0.000250678	0.00153402
_RPSGSFIFAGPS(ph)GVGK_	Rv3596c	ClpC1	ATP-dependent Clp protease, ATP-binding subunit ClpC / Negative regulator of genetic competence clcC/mecB	0.317386	0.00814086	0.0286995	0.278612	0.0318415	0.066771	0.374229	0.0041089	0.0154362
_RPSGS(ph)FIFAGPSGVGK_	Rv3596c	ClpC1	ATP-dependent Clp protease, ATP-binding subunit ClpC / Negative regulator of genetic competence clcC/mecB	0.125467	0.176094	0.263551	-0.587109	0.000529189	0.0029592	0.473459	0.000100637	0.000725335
_GGES(ph)GSPSTSLVLDQFGR_	Rv3596c	ClpC1	ATP-dependent Clp protease, ATP-binding subunit ClpC / Negative regulator of genetic competence clcC/mecB	0.0952423	0.083031	0.150726	0.713106	8.25462e-14	1.14739e-11	1.08858	1.70223e-15	4.14068e-13
_GGESGSPS(ph)TSLVLDQFGR_	Rv3596c	ClpC1	ATP-dependent Clp protease, ATP-binding subunit ClpC / Negative regulator of genetic competence clcC/mecB	0.493203	3.45515e-06	4.87226e-05	0.238683	0.0231918	0.0516348	1.09983	2.62871e-10	9.83744e-09
_GAIDREQS(ph)AAIR_	Rv3597c	Lsr2	Histone protein Lsr2	0.259313	0.0231803	0.0623051	0.108841	0.288913	0.389783	0.133993	0.178976	0.274675
_IPADVIDAYHAAT(ph)_	Rv3597c	Lsr2	Histone protein Lsr2	0.55144	0.00589384	0.0224012	0.557054	0.00546322	0.0173716	0.206769	0.275623	0.389233
_IPADVIDAY(ph)HAAT_	Rv3597c	Lsr2	Histone protein Lsr2	0.0828895	0.563134	0.654474	0.428748	0.00552811	0.0175207	0.211696	0.146347	0.23892
_DPLT(ph)GGQSVADLM(ox)AR_	Rv3604c		Possible membrane protein	-1.42941	1.01273e-06	1.5731e-05	-1.70729	3.83329e-08	8.67393e-07	-1.4721	6.07593e-07	1.01929e-05
_DPLT(ph)GGQSVADLMAR_	Rv3604c		Possible membrane protein	-1.11249	1.20512e-06	1.83216e-05	-1.31499	2.67202e-08	6.49969e-07	-1.35403	2.61811e-08	6.21321e-07
_TADTPPDDS(ph)GGLHAR_	Rv3604c		Possible membrane protein	-0.442968	0.0356771	0.0852617	-0.649413	0.00369873	0.0131827	-0.417967	0.0466257	0.0994887
_ALDGESPPADWVS(ph)SDR_	Rv3604c		Possible membrane protein	0.272393	0.000562884	0.00365124	0.34403	0.000282347	0.00171702	0.164507	0.0255005	0.0636205
_TADT(ph)PPDDSGGLHAR_	Rv3604c		Possible membrane protein	0.969089	2.9824e-10	1.45094e-08	0.581276	4.00857e-06	4.80235e-05	0.648823	4.25673e-07	7.66999e-06
_ALDGESPPADWVS(ph)SDRVM(ox)AVR_	Rv3604c		Possible membrane protein	0.0320265	0.857305	0.893047	0.408183	0.0191517	0.0442627	1.11204	6.43348e-06	7.27881e-05
_KPGS(ph)VTTTSAVR_	Rv3609c	FolE	GTP cyclohydrolase I (EC 3.5.4.16) type 1	0	1	1	0.123051	0.000804502	0.00407698	0.0746786	0.0104214	0.0320887
_QLIS(ph)LIHDQANAVQTTR_	Rv3616c	EspA	ESX-1 secretion system protein (Rv3616c)	0.0561728	0.272988	0.366368	0.163918	0.00642653	0.0194798	0.359041	1.0429e-07	2.15902e-06
_VEFEIGHS(ph)PK_	Rv3648c	CspA	Cold shock protein CspA	0.531965	0.0021784	0.0103394	0.116045	0.42233	0.527507	0.202906	0.154037	0.247378
_GWPVLSFS(ph)RPVSLR_	Rv3661		Phosphoserine phosphatase (EC 3.1.3.3)	0.0845408	0.169819	0.257709	0.0490545	0.375585	0.480848	0.211607	0.000931568	0.00448721
_LLIT(ph)ADGQFRR_	Rv3667	Acs	Acetyl-coenzyme A synthetase (EC 6.2.1.1)	0.51329	0.0773753	0.143676	0.289956	0.276403	0.377725	0.46452	0.106716	0.187427
_TALTPGHDKT(ph)PVTPKPVTSDR_	Rv3669		Probable conserved transmembrane protein	0.0748901	0.43229	0.529745	0.123089	0.1957	0.286771	-0.0279459	0.806045	0.864699
_TPVTPKPVT(ph)SDR_	Rv3669		Probable conserved transmembrane protein	0.0782177	0.411324	0.508537	0.435323	0.000383346	0.00226058	0.0171087	0.866874	0.915818
_TS(ph)SATTITEVR_	Rv3676	Crp	cAMP-binding proteins - catabolite gene activator and regulatory subunit of cAMP-dependent protein kinases	-0.35887	0.0768892	0.14332	0.578264	0.00193939	0.00773371	-0.089283	0.634631	0.732482
_AGIFQGVEPS(ph)AIAALTK_	Rv3676	Crp	cAMP-binding proteins - catabolite gene activator and regulatory subunit of cAMP-dependent protein kinases	-0.161174	0.208567	0.296689	-0.197641	0.129999	0.206681	0.0329805	0.758237	0.832259
_SVLIS(ph)DSER_	Rv3676	Crp	cAMP-binding proteins - catabolite gene activator and regulatory subunit of cAMP-dependent protein kinases	0.0942808	0.158007	0.243829	0.18442	0.00837878	0.0237652	0.258504	0.00265734	0.0107286
_T(ph)SSATTITEVR_	Rv3676	Crp	cAMP-binding proteins - catabolite gene activator and regulatory subunit of cAMP-dependent protein kinases	0.321943	0.0414525	0.0929339	0.327384	0.0423064	0.0848746	0.355546	0.0136264	0.0393428
_FAAAGVTVIDNS(ph)SAWR_	Rv3708c	Asd	Aspartate-semialdehyde dehydrogenase (EC 1.2.1.11)	0.318159	0.176702	0.263551	0.603115	0.00584023	0.0183575	0.0430529	0.849501	0.903349
_ILSPHYS(ph)EYQVLEGGK_	Rv3718c		Conserved protein	0.263122	0.00481593	0.0192835	0.200256	0.0492653	0.0958703	0.190967	0.0614908	0.122103
_IAPS(ph)FPSVPDLR_	Rv3722c		Aspartate transaminase (EC 2.6.1.1)	0.0788045	0.33008	0.426518	-0.371612	0.00425552	0.0147275	0.0972326	0.393776	0.510859
_EAPAAETAT(ph)AEEPR_	Rv3723		PROBABLE CONSERVED TRANSMEMBRANE PROTEIN	-0.117971	0.0702881	0.134982	-0.0423796	0.42441	0.529424	0.0227888	0.66499	0.757652
_TRPPSDGS(ph)SLLDALFK_	Rv3734c	Tgs2	Wax ester synthase/acyl-CoA:diacylglycerol acyltransferase	0.0582649	0.0914283	0.161983	0.0168786	0.545891	0.640714	-0.00583494	0.819378	0.876104
_TRPPSDGSS(ph)LLDALFK_	Rv3734c	Tgs2	Wax ester synthase/acyl-CoA:diacylglycerol acyltransferase	0.0129436	0.658292	0.729519	-0.0442784	0.166589	0.251694	0.0184489	0.532416	0.642731
_TRPPS(ph)DGSSLLDALFK_	Rv3734c	Tgs2	Wax ester synthase/acyl-CoA:diacylglycerol acyltransferase	0.0729616	0.0530413	0.113178	0.0122891	0.745821	0.811727	0.122583	0.0134662	0.0389959
_ITGTATGVDM(ox)ANPM(ox)S(ph)PVNK_	Rv3763	LpqH	19 kDa lipoprotein antigen precursor LpqH	0.316554	0.0129083	0.039694	-0.085611	0.501337	0.603714	-0.0418572	0.710329	0.790813
_SVLMY(ph)PEK_	Rv3764c	TcrY	sensor histidine kinase	0.294718	0.0703348	0.134982	0.297679	0.145406	0.226007	0.166519	0.352008	0.465559
_SGAS(ph)TVGAHPSAR_	Rv3778c		Cysteine desulfurase (EC 2.8.1.7)	-0.00105142	0.970125	0.98818	0.0366737	0.10616	0.175198	0.0389401	0.0939311	0.170195
_S(ph)GQHGHGTGQYL_	Rv3780		Conserved protein	0.166798	0.140993	0.224161	0.336183	0.000209915	0.00133495	0.373325	6.57664e-05	0.000499927
_T(ph)GPTPWSGSETLPGGTEVTLR_	Rv3788		Nucleoside diphosphate kinase regulator	0.138185	0.240459	0.332339	0.0135651	0.895791	0.925846	0.0645419	0.507969	0.622055
_IAVRLPS(ph)T(ph)SVR_	Rv3793	EmbC	INTEGRAL MEMBRANE INDOLYLACETYLINOSITOL ARABINOSYLTRANSFERASE EMBC (ARABINOSYLINDOLYLACETYLINOSITOL SYNTHASE)	-1.04268	0.0207417	0.0568499	-1.0385	0.00757485	0.0221331	-1.69985	6.56994e-05	0.000499927
_TVT(ph)EPVLHTTAEK_	Rv3799c	AccD4	Propionyl-CoA carboxylase beta chain (EC 6.4.1.3)	0.267145	0.00672488	0.0249734	0.190006	0.0388686	0.0787899	-0.140859	0.119724	0.204731
_VPVFVFHPAGGS(ph)TVVYEPLLGR_	Rv3800c	Pks13	Probable polyketide synthase, similar to many. e.g. gp|M63676|SERERYAA_1 S.erythraea first ORF of eryA gene, involved in complex polyketide formation in erythromycin biosynthesis.	-0.227236	0.0686687	0.132832	0.165858	0.127654	0.203619	-0.365842	0.0210689	0.0555558
_AAAEPAEAPT(ph)LAGHALR_	Rv3800c	Pks13	Probable polyketide synthase, similar to many. e.g. gp|M63676|SERERYAA_1 S.erythraea first ORF of eryA gene, involved in complex polyketide formation in erythromycin biosynthesis.	-0.0156937	0.845969	0.883184	-0.382364	1.62962e-05	0.000166907	0.0280178	0.730007	0.809917
_S(ph)PGGIFNELPR_	Rv3800c	Pks13	Probable polyketide synthase, similar to many. e.g. gp|M63676|SERERYAA_1 S.erythraea first ORF of eryA gene, involved in complex polyketide formation in erythromycin biosynthesis.	-0.0161366	0.575965	0.663572	0.0483798	0.0718424	0.128027	0.066252	0.041584	0.0920035
_FDPEDT(ph)SEQLVIVGER_	Rv3801c	FadD32	Long-chain fatty-acid-AMP ligase, Mycobacterial subgroup FadD32	0.170198	0.273506	0.366559	-0.131511	0.352574	0.45619	0.0740916	0.6081	0.712361
_KPGET(ph)GGTFSAAPNFAFEHAAVR_	Rv3801c	FadD32	Long-chain fatty-acid-AMP ligase, Mycobacterial subgroup FadD32	0.287723	0.429769	0.527321	0.606578	0.202634	0.293495	0.277887	0.493327	0.608374
_VQFQS(ph)GGANSPALYLLDGLR_	Rv3804c	FbpA	Antigen 85-C precursor (85C) (Antigen 85 complex C) (Ag85C) (Mycolyl transferase 85C) (EC 2.3.1.-)	-0.0389546	0.294506	0.390402	-0.0618277	0.134379	0.211914	-0.144026	0.00603421	0.0206024
_LGGGAPTVEES(ph)R_	Rv3814c		1-acyl-sn-glycerol-3-phosphate acyltransferase (EC 2.3.1.51)	-0.646874	0.110825	0.187025	-0.170011	0.677875	0.759002	-0.513974	0.201723	0.303594
_RLGGGAPTVEES(ph)R_	Rv3814c		1-acyl-sn-glycerol-3-phosphate acyltransferase (EC 2.3.1.51)	-0.439924	0.110461	0.186919	-0.72329	0.0133172	0.0339484	-0.107488	0.706691	0.789449
_RLWQAEDDS(ph)SR_	Rv3817		aminoglycoside 3'-phosphotransferase	0.57422	0.186	0.273206	0.630216	0.213192	0.303269	-0.00937281	0.982883	0.996336
_LWQAEDDS(ph)SR_	Rv3817		aminoglycoside 3'-phosphotransferase	0.712362	7.38106e-05	0.000677526	0.54265	0.00115986	0.00520397	0.292129	0.0646164	0.127788
_EVDVAPAAS(ph)GAPHAAGGR_	Rv3841	BfrB	Ferritin	0.087996	0.416666	0.513836	-0.248339	0.0519816	0.0997596	0.00277424	0.980285	0.995634
_AKEDHS(ph)AILLNEK_	Rv3846	SodA	Superoxide dismutase [Mn/Fe] (EC 1.15.1.1)	-0.0454804	0.769482	0.825475	-0.157318	0.286662	0.388145	-0.00123162	0.994415	1
_AEYTLPDLDWDYGALEPHIS(ph)GQINELHHSK_	Rv3846	SodA	Superoxide dismutase [Mn/Fe] (EC 1.15.1.1)	0.251809	0.000127384	0.00104155	-0.091502	0.112971	0.182896	0.0421762	0.462787	0.579526
_TNPSGAT(ph)M(ox)AALANFFR_	Rv3849	EspR	ESX-1 secreted protein regulator EspR	0.245519	0.0125955	0.0391549	0.374112	0.000240565	0.00151013	-0.0235713	0.724388	0.8046
_SGNRT(ph)NPSGATM(ox)AALANFFR_	Rv3849	EspR	ESX-1 secreted protein regulator EspR	0.0815761	0.32124	0.416756	0.223421	0.00179737	0.00741033	-0.0222828	0.77187	0.842265
_TNPS(ph)GATM(ox)AALANFFR_	Rv3849	EspR	ESX-1 secreted protein regulator EspR	0.132437	0.0332234	0.0800156	0	1	1	0.0386678	0.567178	0.678799
_AEGITM(ox)SAPYLS(ph)QLR_	Rv3849	EspR	ESX-1 secreted protein regulator EspR	-0.0273656	0.649192	0.726525	0.168952	0.00626523	0.0192305	0.102119	0.0854666	0.158398
_T(ph)NPSGATM(ox)AALANFFR_	Rv3849	EspR	ESX-1 secreted protein regulator EspR	-0.0324422	0.666753	0.737217	0.139364	0.016615	0.0400159	0.120217	0.0552834	0.112769
_AHGLPS(ph)AAQQK_	Rv3849	EspR	ESX-1 secreted protein regulator EspR	0.206639	0.0776973	0.143999	0.122494	0.267049	0.368043	0.219897	0.0574197	0.115672
_GPHT(ph)SAEVIAALK_	Rv3849	EspR	ESX-1 secreted protein regulator EspR	0.263562	0.163355	0.250306	0.363158	0.0582043	0.108284	0.299504	0.114853	0.197442
_GPHTS(ph)AEVIAALK_	Rv3849	EspR	ESX-1 secreted protein regulator EspR	0.0624976	0.724889	0.787184	0.266343	0.149453	0.230821	0.526249	0.00548692	0.0193434
_SAPPKPAEAPVS(ph)LQQR_	Rv3852	Hns	POSSIBLE HISTONE-LIKE PROTEIN HNS	0.354831	0.0114254	0.0366895	0.0613032	0.564428	0.658499	0.0535217	0.598175	0.703778
_APIDAGT(ph)AASQR_	Rv3864	EspE	ESX-1 secretion-associated protein EspE	0.195386	0.0251843	0.0659389	0.23493	0.0152342	0.03715	0.205411	0.021874	0.0567272
_LAQVLDIDT(ph)LDEDRLR_	Rv3868	EccA1	AAA family ATPase, ESX-1 secretion system component Rv3868	0.158659	0.177864	0.263814	0.24135	0.0389578	0.0788065	0.480485	8.51629e-05	0.000627753
_GAAGT(ph)AAQAAVVR_	Rv3874	EsxB	10 kDa culture filtrate antigen CFP-10 (EsxB)	-1.02596	0.0168775	0.0490202	-1.07934	0.0144614	0.0358953	-1.06065	0.0190627	0.0516659
_TDAAT(ph)LAQEAGNFER_	Rv3874	EsxB	10 kDa culture filtrate antigen CFP-10 (EsxB)	-0.633549	5.25348e-05	0.000511164	-0.443728	0.00476395	0.015665	-0.456689	0.00312802	0.0123722
_TQIDQVESTAGS(ph)LQGQWR_	Rv3874	EsxB	10 kDa culture filtrate antigen CFP-10 (EsxB)	0.0944673	0.209725	0.297034	0.177358	0.0167637	0.0401644	0.330301	8.02143e-06	8.48354e-05
_AEM(ox)KT(ph)DAATLAQEAGNFER_	Rv3874	EsxB	10 kDa culture filtrate antigen CFP-10 (EsxB)	-0.227565	0.107158	0.183243	0.616391	1.55662e-05	0.000162859	0.728458	1.04622e-06	1.54238e-05
_LAAAWGGS(ph)GSEAYQGVQQK_	Rv3875	EsxA	6 kDa early secretory antigenic target ESAT-6 (EsxA)	0.266873	0.0794954	0.146772	0.241717	0.107608	0.175971	0.115674	0.352132	0.465559
_AEEASGAQLAPGT(ph)EPSPAPLGQPR_	Rv3876	EspI	RD1 region associated protein Rv3876	-0.629941	8.86179e-05	0.000783866	-0.24064	0.0559065	0.105014	-0.0710834	0.564889	0.676893
_VAT(ph)GPSIQAR_	Rv3876	EspI	RD1 region associated protein Rv3876	-0.647198	0.0888709	0.158647	-0.183141	0.622532	0.712616	0.0264246	0.943265	0.969007
_M(ox)PIGEPPPAPS(ph)RPSASPAEPPTRPAPQHSR_	Rv3876	EspI	RD1 region associated protein Rv3876	0.128533	0.144949	0.227844	0.543327	5.11856e-06	5.929e-05	0.244901	0.0180215	0.0492553
_M(ox)PIGEPPPAPSRPSASPAEPPTRPAPQHS(ph)R_	Rv3876	EspI	RD1 region associated protein Rv3876	0.0423544	0.713279	0.776309	0.350147	0.0236486	0.0522957	0.259591	0.071437	0.13764
_M(ox)PIGEPPPAPSRPSASPAEPPT(ph)RPAPQHSR_	Rv3876	EspI	RD1 region associated protein Rv3876	-1.85487	0.00309303	0.0136796	0.728369	0.000658103	0.00346127	0.565986	0.0164882	0.0462334
_VHPDLAAQHAAAQPDSITAATT(ph)GGR_	Rv3876	EspI	RD1 region associated protein Rv3876	1.10102	0.00313051	0.0137827	1.20212	0.000634127	0.00340887	0.679355	0.0502973	0.105246
_RVHPDLAAQHAAAQPDSIT(ph)AATTGGR_	Rv3876	EspI	RD1 region associated protein Rv3876	0.429447	0.0017477	0.00886987	0.741234	2.47757e-06	3.13614e-05	0.797782	5.98499e-08	1.29409e-06
_RVHPDLAAQHAAAQPDSITAATT(ph)GGR_	Rv3876	EspI	RD1 region associated protein Rv3876	0.820119	1.36106e-09	4.5666e-08	1.04362	1.34207e-10	5.95788e-09	1.37964	7.54638e-15	1.22377e-12
_SSVGTAAASGAGSHAAT(ph)GR_	Rv3879c	EspK	RD1 region associated protein Rv3879c	-0.0346484	0.222299	0.312117	-0.022776	0.374456	0.480667	-0.00897332	0.752489	0.828249
_SSVGTAAASGAGS(ph)HAATGR_	Rv3879c	EspK	RD1 region associated protein Rv3879c	0.019467	0.584018	0.67169	0.0931232	0.0190617	0.0441596	0.091954	0.0272925	0.066389
_AAATAENHM(ox)DAQPAGDAT(ph)PTPATAK_	Rv3908	MutT4	MutT/nudix family protein	-0.113609	0.0684675	0.132832	-0.184765	0.0335453	0.0691516	-0.266294	0.00328723	0.0127429
_SASTLLNLM(ox)QQATAVADRT(ph)EVLGPIDEAPVSAAPR_	Rv3910		Proposed peptidoglycan lipid II flippase MurJ	-1.076	2.87045e-05	0.000306918	-1.46431	1.38612e-06	1.82256e-05	-1.21866	1.54911e-05	0.000149236
_SASTLLNLMQQATAVADRT(ph)EVLGPIDEAPVSAAPR_	Rv3910		Proposed peptidoglycan lipid II flippase MurJ	-0.583961	0.000335565	0.00240077	-1.2566	2.65829e-07	4.61879e-06	-1.21718	7.24016e-07	1.15487e-05
_DT(ph)AGQPIEPADIDR_	Rv3910		Proposed peptidoglycan lipid II flippase MurJ	0.282988	0.144599	0.227844	-0.134507	0.469167	0.572055	-0.362788	0.0481536	0.1023
_SGLAPAERDT(ph)AGQPIEPADIDR_	Rv3910		Proposed peptidoglycan lipid II flippase MurJ	-0.0849396	0.610486	0.692506	-0.0099224	0.95245	0.966699	-0.236424	0.162144	0.255285
_S(ph)ASTLLNLMQQATAVADR_	Rv3910		Proposed peptidoglycan lipid II flippase MurJ	-0.0397081	0.354731	0.45125	-0.233044	7.3747e-05	0.000591248	-0.148616	0.010091	0.0312693
_SAS(ph)TLLNLMQQATAVADR_	Rv3910		Proposed peptidoglycan lipid II flippase MurJ	-0.172554	0.000430286	0.00292775	-0.13364	0.00105289	0.00491899	-0.119971	0.00665949	0.021965
_S(ph)ASTLLNLM(ox)QQATAVADR_	Rv3910		Proposed peptidoglycan lipid II flippase MurJ	-0.198872	0.00929878	0.031199	-0.0169615	0.794751	0.851644	-0.0914857	0.311857	0.425578
_AALTALGM(ox)LDHQEEDLTT(ph)GR_	Rv3915		N-acetylmuramoyl-L-alanine amidase (EC 3.5.1.28)	-1.89472	6.79785e-09	1.74061e-07	-2.87466	6.00898e-13	4.76617e-11	-2.46794	9.14601e-12	5.23475e-10
_AALTALGMLDHQEEDLT(ph)TGR_	Rv3915		N-acetylmuramoyl-L-alanine amidase (EC 3.5.1.28)	-0.386445	0.125754	0.208092	-1.24811	1.60639e-05	0.000166278	-1.28087	2.42459e-05	0.000222559
_NDRPT(ph)GTFTFAELLAHELSVER_	Rv3915		N-acetylmuramoyl-L-alanine amidase (EC 3.5.1.28)	-0.0770533	0.56764	0.656735	-0.777704	5.39418e-05	0.00046862	-0.698699	0.000745994	0.00368453
_AALTALGMLDHQEEDLTT(ph)GR_	Rv3915		N-acetylmuramoyl-L-alanine amidase (EC 3.5.1.28)	-1.05454	2.58122e-05	0.000282194	-0.822145	0.00245339	0.00925251	-0.248245	0.298171	0.412689
_AALTALGM(ox)LDHQEEDLT(ph)TGR_	Rv3915		N-acetylmuramoyl-L-alanine amidase (EC 3.5.1.28)	0.4622	0.291785	0.388914	0.460049	0.252461	0.349922	0.242866	0.576624	0.687235
_TAPATNAAAPTEAGDTDDGAESDASTERPADT(ph)SNPAR_	Rv3921c		Inner membrane protein translocase component YidC, long form	0.103151	0.353948	0.45125	1.46234	9.86756e-07	1.35227e-05	0.724079	9.52243e-07	1.4852e-05
