# Supplementary material for: Multisystem Analysis of Mycobacterium tuberculosis Reveals Kinase-Dependent Remodeling of the Pathogen-Environment Interface
Source: mBio. 2018 Mar 6;9(2):e02333-17. doi: 10.1128/mBio.02333-17 (PMC5845002; doi:10.1128/mBio.02333-17)
Supplement: TABLE S4 [file mbo001183756st4.xlsx]

## Sheet: S4A-romer_rna
Table S4A. RNA pathway enrichment analysis of KEGG, GO and manually curated pathways at each time point of exposure to the kinase inhibitor or control compound.
Signature ID	No. of Proteins	p for increased	p for decreased	p for mixed	Time point (h)	SIGNATURE	SOURCE
ESX-1 LOCUS	21	0.0001	1	0.0001	12	ESX-1 LOCUS	MANUAL_CURATION
ESX-1 LOCUS	21	0.0001	1	0.0001	24	ESX-1 LOCUS	MANUAL_CURATION
GO:0007049	31	0.0001	1	0.0007	24	cell cycle	GO
ESX-1 LOCUS	21	0.0001	1	0.0001	48	ESX-1 LOCUS	MANUAL_CURATION
GO:0007242	15	0.0005	0.9996	0.0005	48	intracellular signaling cascade	GO
GO:0006631	14	0.0007	0.9994	0.0026	24	fatty acid metabolic process	GO
410	30	0.0016	0.9985	0.0046	24	beta-Alanine metabolism	KEGG
62	25	0.0029	0.9972	0.005	24	Fatty acid elongation in mitochondria	KEGG
905	56	0.0033	0.9968	0.9556	24	Brassinosteroid biosynthesis	KEGG
GO:0006631	14	0.0037	0.9964	0.066	12	fatty acid metabolic process	GO
GO:0051301	28	0.0037	0.9964	0.0011	24	cell division	GO
GO:0003988	5	0.0043	0.9958	0.0001	24	acetyl-CoA C-acyltransferase activity	GO
GO:0004300	23	0.0043	0.9958	0.0183	24	enoyl-CoA hydratase activity	GO
GO:0006098	7	0.0043	0.9958	0.0396	24	pentose-phosphate shunt	GO
GO:0006098	7	0.0047	0.9955	0.1946	48	pentose-phosphate shunt	GO
GO:0007059	12	0.0053	0.9948	0.538	48	chromosome segregation	GO
GO:0006631	14	0.0061	0.994	0.0026	48	fatty acid metabolic process	GO
GO:0006094	5	0.0065	0.9936	0.038	24	gluconeogenesis	GO
Mycobactin biosynthesis	12	0.0066	0.9935	0.0003	48	Mycobactin biosynthesis	MANUAL_CURATION
GO:0003700	131	0.0068	0.9933	0.0017	48	transcription factor activity	GO
GO:0003700	131	0.0075	0.9926	0.031	24	transcription factor activity	GO
GO:0000105	9	0.0076	0.9925	0.0665	12	histidine biosynthetic process	GO
905	56	0.0079	0.9922	0.1897	12	Brassinosteroid biosynthesis	KEGG
281	82	0.0093	0.9908	0.2282	24	Geraniol degradation	KEGG
GO:0004497	31	0.0101	0.99	0.4753	12	monooxygenase activity	GO
GO:0006094	5	0.0111	0.989	0.6165	12	gluconeogenesis	GO
625	41	0.0112	0.9889	0.7001	12	Tetrachloroethene degradation	KEGG
GO:0016887	33	0.0119	0.9882	0.0726	24	ATPase activity	GO
363	47	0.0121	0.988	0.9989	12	Bisphenol A degradation	KEGG
GO:0005515	25	0.0124	0.9877	0.0168	48	protein binding	GO
62	25	0.014	0.9861	0.0913	48	Fatty acid elongation in mitochondria	KEGG
GO:0043565	35	0.0142	0.9859	0.2772	48	sequence-specific DNA binding	GO
GO:0006096	14	0.0145	0.9857	0.0001	24	glycolysis	GO
GO:0007059	12	0.0145	0.9857	0.1108	24	chromosome segregation	GO
625	41	0.0146	0.9855	0.9282	24	Tetrachloroethene degradation	KEGG
GO:0003988	5	0.0151	0.985	0.1325	12	acetyl-CoA C-acyltransferase activity	GO
GO:0043565	35	0.0153	0.9848	0.361	24	sequence-specific DNA binding	GO
GO:0050660	69	0.0161	0.984	0.6453	12	FAD binding	GO
GO:0006096	14	0.0193	0.9808	0.0006	12	glycolysis	GO
GO:0004497	31	0.0203	0.9798	0.9699	24	monooxygenase activity	GO
GO:0006355	176	0.0207	0.9794	0.0038	48	regulation of transcription, DNA-dependent	GO
GO:0008940	5	0.0224	0.9777	0.0012	24	nitrate reductase activity	GO
910	20	0.0227	0.9774	0.1264	24	Nitrogen metabolism	KEGG
GO:0016887	33	0.0237	0.9764	0.0497	48	ATPase activity	GO
10	29	0.025	0.9751	0.0913	48	Glycolysis / Gluconeogenesis	KEGG
71	77	0.0251	0.975	0.0843	24	Fatty acid metabolism	KEGG
625	41	0.0252	0.9749	0.8244	48	Tetrachloroethene degradation	KEGG
GO:0004300	23	0.0258	0.9743	0.2602	48	enoyl-CoA hydratase activity	GO
GO:0007049	31	0.0258	0.9743	0.3682	48	cell cycle	GO
GO:0020037	27	0.0274	0.9727	0.7591	12	heme binding	GO
GO:0009231	7	0.0281	0.9721	0.8849	48	riboflavin biosynthetic process	GO
Mycobactin biosynthesis	12	0.0285	0.9716	0.0191	24	Mycobactin biosynthesis	MANUAL_CURATION
430	5	0.0317	0.9684	0.1915	48	Taurine and hypotaurine metabolism	KEGG
GO:0004871	8	0.0331	0.967	0.017	48	signal transducer activity	GO
10	29	0.0356	0.9645	0.0521	24	Glycolysis / Gluconeogenesis	KEGG
GO:0030955	9	0.0357	0.9644	0.0417	24	potassium ion binding	GO
GO:0004300	23	0.0388	0.9613	0.4517	12	enoyl-CoA hydratase activity	GO
GO:0007049	31	0.039	0.9611	0.1463	12	cell cycle	GO
71	77	0.0397	0.9604	0.334	48	Fatty acid metabolism	KEGG
GO:0009231	7	0.0401	0.96	0.9106	24	riboflavin biosynthetic process	GO
GO:0015662	5	0.0407	0.9594	0.0273	48	ATPase activity, coupled to transmembrane movement of ions, phosphorylative mechanism	GO
GO:0030976	10	0.0409	0.9592	0.2853	48	thiamin pyrophosphate binding	GO
GO:0006355	176	0.042	0.9581	0.1121	24	regulation of transcription, DNA-dependent	GO
GO:0008360	19	0.0424	0.9578	0.4021	12	regulation of cell shape	GO
GO:0004222	13	0.0441	0.956	0.2645	48	metalloendopeptidase activity	GO
410	30	0.0447	0.9554	0.1465	48	beta-Alanine metabolism	KEGG
280	82	0.0452	0.9549	0.0136	12	Valine, leucine and isoleucine degradation	KEGG
280	82	0.0453	0.9548	0.0032	24	Valine, leucine and isoleucine degradation	KEGG
GO:0016788	8	0.0457	0.9545	0.0001	24	hydrolase activity, acting on ester bonds	GO
Cell Div	16	0.0458	0.9543	0.0004	24	Cell Div	MANUAL_CURATION
62	25	0.0463	0.9538	0.4364	12	Fatty acid elongation in mitochondria	KEGG
410	30	0.0477	0.9524	0.1158	12	beta-Alanine metabolism	KEGG
GO:0006807	7	0.0478	0.9523	0.0933	12	nitrogen compound metabolic process	GO
GO:0030955	9	0.0485	0.9516	0.0443	48	potassium ion binding	GO
GO:0017111	29	0.0499	0.9502	0.0029	12	nucleoside-triphosphatase activity	GO
363	47	0.0501	0.95	0.9509	24	Bisphenol A degradation	KEGG
361	39	0.0506	0.9495	0.9663	48	gamma-Hexachlorocyclohexane degradation	KEGG
71	77	0.0523	0.9478	0.05	12	Fatty acid metabolism	KEGG
GO:0031177	15	0.0523	0.9478	0.0002	48	phosphopantetheine binding	GO
280	82	0.0529	0.9472	0.0889	48	Valine, leucine and isoleucine degradation	KEGG
910	20	0.0542	0.9459	0.5857	48	Nitrogen metabolism	KEGG
Peptidoglycan biosynthesis	21	0.0551	0.945	0.455	12	Peptidoglycan biosynthesis	MANUAL_CURATION
GO:0031177	15	0.0552	0.9449	0.0211	24	phosphopantetheine binding	GO
GO:0030976	10	0.0555	0.9448	0.2161	24	thiamin pyrophosphate binding	GO
GO:0003988	5	0.0558	0.9443	0.0105	48	acetyl-CoA C-acyltransferase activity	GO
10	29	0.058	0.9421	0.0099	12	Glycolysis / Gluconeogenesis	KEGG
GO:0000105	9	0.0613	0.9389	0.0104	24	histidine biosynthetic process	GO
GO:0008940	5	0.0621	0.9381	0.0071	12	nitrate reductase activity	GO
362	123	0.0633	0.9368	0.5039	48	Benzoate degradation via hydroxylation	KEGG
281	82	0.0657	0.9344	0.1715	48	Geraniol degradation	KEGG
903	103	0.0659	0.9342	0.9563	24	Limonene and pinene degradation	KEGG
GO:0051301	28	0.066	0.9341	0.1126	48	cell division	GO
GO:0006629	16	0.0668	0.9333	0.0578	24	lipid metabolic process	GO
910	20	0.0683	0.9319	0.0525	12	Nitrogen metabolism	KEGG
281	82	0.0684	0.9317	0.1408	12	Geraniol degradation	KEGG
1053	6	0.0715	0.9286	0.0454	24	Biosynthesis of siderophore group nonribosomal peptides	KEGG
GO:0006289	9	0.0721	0.928	0.7324	12	nucleotide-excision repair	GO
GO:0006725	6	0.0723	0.9278	0.0711	24	aromatic compound metabolic process	GO
362	123	0.0728	0.9273	0.8782	24	Benzoate degradation via hydroxylation	KEGG
GO:0006098	7	0.0731	0.9271	0.475	12	pentose-phosphate shunt	GO
100	26	0.0762	0.9239	0.8175	12	Steroid biosynthesis	KEGG
GO:0006807	7	0.0767	0.9235	0.6698	24	nitrogen compound metabolic process	GO
GO:0065002	9	0.0776	0.9226	0.0005	12	intracellular protein transport across a membrane	GO
GO:0020037	27	0.0789	0.9212	0.8853	24	heme binding	GO
GO:0051301	28	0.0794	0.9207	0.1629	12	cell division	GO
GO:0006520	5	0.0837	0.9165	0.822	24	amino acid metabolic process	GO
GO:0008360	19	0.0848	0.9153	0.0539	24	regulation of cell shape	GO
GO:0006541	12	0.0855	0.9146	0.4377	12	glutamine metabolic process	GO
363	47	0.0855	0.9146	0.7548	48	Bisphenol A degradation	KEGG
GO:0065002	9	0.0868	0.9135	0.0001	24	intracellular protein transport across a membrane	GO
GO:0017111	29	0.0872	0.9129	0.0175	24	nucleoside-triphosphatase activity	GO
430	5	0.0878	0.9124	0.0097	24	Taurine and hypotaurine metabolism	KEGG
GO:0008940	5	0.0888	0.9115	0.1174	48	nitrate reductase activity	GO
GO:0016788	8	0.0903	0.9099	0.0001	48	hydrolase activity, acting on ester bonds	GO
1053	6	0.0913	0.9089	0.0005	48	Biosynthesis of siderophore group nonribosomal peptides	KEGG
GO:0006094	5	0.0936	0.9065	0.0743	48	gluconeogenesis	GO
140	8	0.0946	0.9057	0.8284	24	C21-Steroid hormone metabolism	KEGG
GO:0016151	6	0.0957	0.9045	0.7076	48	nickel ion binding	GO
Peptidoglycan biosynthesis	21	0.0958	0.9043	0.0519	24	Peptidoglycan biosynthesis	MANUAL_CURATION
GO:0006352	14	0.0966	0.9035	0.2354	12	transcription initiation	GO
GO:0004519	19	0.098	0.9022	0.2309	24	endonuclease activity	GO
GO:0005576	24	0.0998	0.9003	0.016	48	extracellular region	GO
GO:0007059	12	0.1006	0.8995	0.3747	12	chromosome segregation	GO
GO:0000105	9	0.1019	0.8983	0.1225	48	histidine biosynthetic process	GO
GO:0006725	6	0.1048	0.8953	0.1387	12	aromatic compound metabolic process	GO
GO:0006520	5	0.1086	0.8915	0.6122	48	amino acid metabolic process	GO
622	10	0.1108	0.8895	0.8211	48	Toluene and xylene degradation	KEGG
GO:0015420	5	0.1121	0.8881	0.8936	12	cobalamin-transporting ATPase activity	GO
GO:0016788	8	0.1131	0.8871	0.0001	12	hydrolase activity, acting on ester bonds	GO
GO:0030151	10	0.1133	0.8871	0.2029	12	molybdenum ion binding	GO
GO:0009055	130	0.1134	0.8867	0.5206	12	electron carrier activity	GO
GO:0031177	15	0.1137	0.8866	0.0012	12	phosphopantetheine binding	GO
GO:0006865	10	0.1157	0.8844	0.9722	24	amino acid transport	GO
GO:0005525	22	0.1185	0.8816	0.567	12	GTP binding	GO
GO:0030288	5	0.1221	0.8781	0.2765	12	outer membrane-bounded periplasmic space	GO
GO:0005515	25	0.1227	0.8774	0.031	24	protein binding	GO
GO:0006807	7	0.123	0.8772	0.6748	48	nitrogen compound metabolic process	GO
GO:0016151	6	0.1249	0.8753	0.5102	24	nickel ion binding	GO
100	26	0.1251	0.8751	0.9572	24	Steroid biosynthesis	KEGG
GO:0006865	10	0.126	0.8743	0.8599	48	amino acid transport	GO
362	123	0.127	0.8731	0.5097	12	Benzoate degradation via hydroxylation	KEGG
Cell Div	16	0.1278	0.8723	0.0571	12	Cell Div	MANUAL_CURATION
GO:0006096	14	0.1279	0.8722	0.0068	48	glycolysis	GO
GO:0004222	13	0.1285	0.8716	0.6977	24	metalloendopeptidase activity	GO
GO:0016151	6	0.1311	0.8691	0.6024	12	nickel ion binding	GO
361	39	0.1351	0.8652	0.9763	24	gamma-Hexachlorocyclohexane degradation	KEGG
830	28	0.1362	0.864	0.8476	48	Retinol metabolism	KEGG
GO:0017111	29	0.1368	0.8634	0.0291	48	nucleoside-triphosphatase activity	GO
250	27	0.1372	0.863	0.7312	24	Alanine, aspartate and glutamate metabolism	KEGG
GO:0030976	10	0.1374	0.8627	0.5423	12	thiamin pyrophosphate binding	GO
905	56	0.1382	0.8619	0.8768	48	Brassinosteroid biosynthesis	KEGG
GO:0008654	11	0.1399	0.8603	0.5081	12	phospholipid biosynthetic process	GO
GO:0065002	9	0.1404	0.8598	0.0029	48	intracellular protein transport across a membrane	GO
480	29	0.1417	0.8585	0.8045	24	Glutathione metabolism	KEGG
GO:0016853	25	0.1435	0.8567	0.7577	48	isomerase activity	GO
930	83	0.1438	0.8563	0.1645	24	Caprolactam degradation	KEGG
GO:0016853	25	0.145	0.8552	0.6025	24	isomerase activity	GO
GO:0016810	8	0.1456	0.8545	0.1826	12	hydrolase activity, acting on carbon-nitrogen (but not peptide) bonds	GO
GO:0008408	5	0.1478	0.8523	0.1588	12	3'-5' exonuclease activity	GO
GO:0006629	16	0.1488	0.8513	0.3371	48	lipid metabolic process	GO
GO:0016853	25	0.1491	0.8511	0.8497	12	isomerase activity	GO
GO:0007242	15	0.1499	0.8502	0.1408	12	intracellular signaling cascade	GO
GO:0016887	33	0.1511	0.8491	0.089	12	ATPase activity	GO
983	28	0.1519	0.8482	0.2708	12	Drug metabolism - other enzymes	KEGG
GO:0004497	31	0.1526	0.8475	0.9783	48	monooxygenase activity	GO
GO:0006725	6	0.1537	0.8464	0.0532	48	aromatic compound metabolic process	GO
GO:0006790	5	0.1537	0.8465	0.2019	12	sulfur metabolic process	GO
GO:0007242	15	0.1562	0.8439	0.3574	24	intracellular signaling cascade	GO
GO:0005515	25	0.1575	0.8426	0.3612	12	protein binding	GO
622	10	0.1595	0.8406	0.9854	24	Toluene and xylene degradation	KEGG
GO:0005622	76	0.1598	0.8403	0.65	12	intracellular	GO
GO:0009231	7	0.1603	0.8398	0.4121	12	riboflavin biosynthetic process	GO
GO:0009228	7	0.1616	0.8386	0.9721	12	thiamin biosynthetic process	GO
GO:0004553	5	0.1669	0.8334	0.8075	24	hydrolase activity, hydrolyzing O-glycosyl compounds	GO
970	22	0.1678	0.8323	0.266	12	Aminoacyl-tRNA biosynthesis	KEGG
GO:0030145	20	0.1678	0.8323	0.7258	48	manganese ion binding	GO
GO:0009234	5	0.1698	0.8305	0.5206	12	menaquinone biosynthetic process	GO
Sigma factors	12	0.172	0.8283	0.1929	12	Sigma factors	MANUAL_CURATION
GO:0003995	36	0.1731	0.827	0.9004	24	acyl-CoA dehydrogenase activity	GO
140	8	0.1742	0.826	0.062	48	C21-Steroid hormone metabolism	KEGG
GO:0005622	76	0.1793	0.8209	0.0168	24	intracellular	GO
Cell Div	16	0.1794	0.8207	0.1233	48	Cell Div	MANUAL_CURATION
930	83	0.1794	0.8208	0.0234	12	Caprolactam degradation	KEGG
GO:0016787	89	0.1795	0.8206	0.0417	12	hydrolase activity	GO
GO:0005694	5	0.1801	0.82	0.0131	48	chromosome	GO
GO:0006790	5	0.1826	0.8176	0.6965	48	sulfur metabolic process	GO
Mycobactin biosynthesis	12	0.1852	0.815	0.1416	12	Mycobactin biosynthesis	MANUAL_CURATION
GO:0005622	76	0.1922	0.8079	0.0586	48	intracellular	GO
GO:0016114	6	0.1943	0.8059	0.1094	12	terpenoid biosynthetic process	GO
GO:0007165	6	0.1995	0.8007	0.1874	12	signal transduction	GO
100	26	0.1999	0.8002	0.7546	48	Steroid biosynthesis	KEGG
380	154	0.2011	0.799	0.7944	24	Tryptophan metabolism	KEGG
GO:0004553	5	0.2028	0.7973	0.0419	12	hydrolase activity, hydrolyzing O-glycosyl compounds	GO
GO:0009276	6	0.2032	0.7969	0.0054	24	1-2nm peptidoglycan-based cell wall	GO
GO:0008270	80	0.2056	0.7946	0.4817	12	zinc ion binding	GO
GO:0008654	11	0.2088	0.7917	0.5853	24	phospholipid biosynthetic process	GO
903	103	0.2091	0.791	0.7827	48	Limonene and pinene degradation	KEGG
GO:0015171	8	0.214	0.7861	0.9442	24	amino acid transmembrane transporter activity	GO
983	28	0.2146	0.7855	0.1085	24	Drug metabolism - other enzymes	KEGG
GO:0050660	69	0.2147	0.7854	0.9491	24	FAD binding	GO
GO:0006629	16	0.2164	0.7837	0.1777	12	lipid metabolic process	GO
730	8	0.2164	0.7837	0.4012	24	Thiamine metabolism	KEGG
830	28	0.2201	0.78	0.7634	24	Retinol metabolism	KEGG
GO:0003995	36	0.2208	0.7794	0.0795	12	acyl-CoA dehydrogenase activity	GO
GO:0015662	5	0.2231	0.7772	0.2858	24	ATPase activity, coupled to transmembrane movement of ions, phosphorylative mechanism	GO
GO:0000287	66	0.2232	0.777	0.1019	48	magnesium ion binding	GO
480	29	0.227	0.7731	0.8617	48	Glutathione metabolism	KEGG
1053	6	0.2275	0.7726	0.3413	12	Biosynthesis of siderophore group nonribosomal peptides	KEGG
983	28	0.2292	0.7709	0.1696	48	Drug metabolism - other enzymes	KEGG
GO:0016787	89	0.2297	0.7705	0.0569	24	hydrolase activity	GO
GO:0009252	23	0.232	0.7681	0.2243	12	peptidoglycan biosynthetic process	GO
592	176	0.2334	0.7667	0.9411	48	alpha-Linolenic acid metabolism	KEGG
GO:0020037	27	0.234	0.7662	0.9397	48	heme binding	GO
GO:0030151	10	0.2368	0.7633	0.0311	48	molybdenum ion binding	GO
GO:0003995	36	0.2371	0.763	0.6372	48	acyl-CoA dehydrogenase activity	GO
GO:0006289	9	0.2379	0.7623	0.2208	48	nucleotide-excision repair	GO
903	103	0.2395	0.7606	0.4707	12	Limonene and pinene degradation	KEGG
GO:0006289	9	0.2451	0.755	0.0735	24	nucleotide-excision repair	GO
930	83	0.247	0.7531	0.2888	48	Caprolactam degradation	KEGG
GO:0016020	32	0.25	0.7502	0.994	12	membrane	GO
GO:0030145	20	0.2519	0.7482	0.6584	24	manganese ion binding	GO
GO:0009055	130	0.2521	0.748	0.9882	24	electron carrier activity	GO
GO:0008408	5	0.2545	0.7456	0.2107	24	3'-5' exonuclease activity	GO
GO:0015171	8	0.2554	0.7447	0.9203	48	amino acid transmembrane transporter activity	GO
GO:0042242	5	0.2581	0.7424	0.0018	48	cobyrinic acid a,c-diamide synthase activity	GO
GO:0015035	6	0.2585	0.7417	0.3624	12	protein disulfide oxidoreductase activity	GO
GO:0008270	80	0.259	0.7411	0.9008	24	zinc ion binding	GO
GO:0006541	12	0.262	0.7382	0.1066	48	glutamine metabolic process	GO
GO:0015420	5	0.2629	0.7373	0.1811	48	cobalamin-transporting ATPase activity	GO
GO:0050660	69	0.263	0.7372	0.965	48	FAD binding	GO
GO:0003700	131	0.2643	0.7358	0.1656	12	transcription factor activity	GO
GO:0006777	14	0.2643	0.7359	0.4983	12	Mo-molybdopterin cofactor biosynthetic process	GO
GO:0030145	20	0.2648	0.7353	0.7345	12	manganese ion binding	GO
GO:0000287	66	0.2654	0.7348	0.2043	24	magnesium ion binding	GO
380	154	0.2659	0.7342	0.7794	48	Tryptophan metabolism	KEGG
GO:0005694	5	0.2704	0.73	0.054	24	chromosome	GO
GO:0042242	5	0.2707	0.7294	0.2148	12	cobyrinic acid a,c-diamide synthase activity	GO
GO:0003684	10	0.2716	0.7287	0.1219	48	damaged DNA binding	GO
GO:0009228	7	0.2717	0.7284	0.7853	24	thiamin biosynthetic process	GO
GO:0006826	9	0.2717	0.7284	0.5399	48	iron ion transport	GO
361	39	0.2727	0.7274	0.7065	12	gamma-Hexachlorocyclohexane degradation	KEGG
GO:0009252	23	0.2735	0.7266	0.0046	24	peptidoglycan biosynthetic process	GO
GO:0006313	21	0.2745	0.7256	0.923	48	transposition, DNA-mediated	GO
592	176	0.2751	0.725	0.8883	24	alpha-Linolenic acid metabolism	KEGG
GO:0045454	24	0.2757	0.7244	0.4991	12	cell redox homeostasis	GO
GO:0008033	7	0.2794	0.721	0.2406	24	tRNA processing	GO
790	33	0.282	0.7181	0.9793	12	Folate biosynthesis	KEGG
624	105	0.282	0.7181	0.9753	24	1- and 2-Methylnaphthalene degradation	KEGG
GO:0004003	7	0.2858	0.7143	0.0934	12	ATP-dependent DNA helicase activity	GO
GO:0003684	10	0.286	0.7141	0.6456	24	damaged DNA binding	GO
GO:0006164	6	0.2889	0.7113	0.2552	12	purine nucleotide biosynthetic process	GO
624	105	0.2896	0.7106	0.9445	12	1- and 2-Methylnaphthalene degradation	KEGG
GO:0009236	20	0.2898	0.7104	0.0082	48	cobalamin biosynthetic process	GO
GO:0008654	11	0.2899	0.7102	0.962	48	phospholipid biosynthetic process	GO
GO:0009086	9	0.2921	0.708	0.7162	24	methionine biosynthetic process	GO
53	53	0.2931	0.707	0.9975	12	Ascorbate and aldarate metabolism	KEGG
480	29	0.2949	0.7052	0.0221	12	Glutathione metabolism	KEGG
GO:0043565	35	0.296	0.7042	0.4426	12	sequence-specific DNA binding	GO
592	176	0.2994	0.7007	0.8935	12	alpha-Linolenic acid metabolism	KEGG
730	8	0.2999	0.7003	0.7255	48	Thiamine metabolism	KEGG
640	66	0.3012	0.6989	0.1294	48	Propanoate metabolism	KEGG
GO:0004252	15	0.3034	0.6967	0.9627	24	serine-type endopeptidase activity	GO
GO:0016020	32	0.3054	0.6947	1	24	membrane	GO
72	11	0.3088	0.6914	0.6997	12	Synthesis and degradation of ketone bodies	KEGG
640	66	0.3096	0.6905	0.0015	24	Propanoate metabolism	KEGG
GO:0030288	5	0.3119	0.6883	0.0953	48	outer membrane-bounded periplasmic space	GO
970	22	0.3127	0.6874	0.9235	48	Aminoacyl-tRNA biosynthesis	KEGG
626	80	0.3132	0.6869	0.9996	24	Naphthalene and anthracene degradation	KEGG
563	35	0.3173	0.6829	0.0783	48	Glycosylphosphatidylinositol(GPI)-anchor biosynthesis	KEGG
GO:0006777	14	0.318	0.6821	0.9669	48	Mo-molybdopterin cofactor biosynthetic process	GO
GO:0006826	9	0.3182	0.682	0.8353	12	iron ion transport	GO
GO:0030288	5	0.3211	0.6794	0.3216	24	outer membrane-bounded periplasmic space	GO
GO:0000155	14	0.3229	0.6773	0.3959	12	two-component sensor activity	GO
GO:0018106	12	0.325	0.6753	0.3279	12	peptidyl-histidine phosphorylation	GO
GO:0006826	9	0.3263	0.6738	0.9027	24	iron ion transport	GO
GO:0005694	5	0.3266	0.6735	0.4992	12	chromosome	GO
GO:0042242	5	0.3272	0.673	0.0002	24	cobyrinic acid a,c-diamide synthase activity	GO
770	19	0.3283	0.6719	0.7685	48	Pantothenate and CoA biosynthesis	KEGG
GO:0005737	231	0.3307	0.6694	0.5046	12	cytoplasm	GO
GO:0003676	27	0.3321	0.6681	0.8269	24	nucleic acid binding	GO
GO:0006520	5	0.3325	0.6678	0.6761	12	amino acid metabolic process	GO
627	175	0.3344	0.6657	0.9274	24	1,4-Dichlorobenzene degradation	KEGG
53	53	0.3366	0.6635	0.9385	48	Ascorbate and aldarate metabolism	KEGG
GO:0030151	10	0.338	0.6623	0.091	24	molybdenum ion binding	GO
970	22	0.3384	0.6618	0.9145	24	Aminoacyl-tRNA biosynthesis	KEGG
830	28	0.3392	0.6609	0.9658	12	Retinol metabolism	KEGG
790	33	0.3394	0.6608	0.8466	24	Folate biosynthesis	KEGG
GO:0008360	19	0.3396	0.6605	0.5783	48	regulation of cell shape	GO
53	53	0.3417	0.6585	0.8926	24	Ascorbate and aldarate metabolism	KEGG
GO:0051082	6	0.3428	0.6574	0.0358	48	unfolded protein binding	GO
351	7	0.3468	0.6533	0.2577	12	1,1,1-Trichloro-2,2-bis(4-chlorophenyl)ethane (DDT) degradation	KEGG
982	5	0.3479	0.6524	0.9986	48	Drug metabolism - cytochrome P450	KEGG
GO:0005525	22	0.3497	0.6506	0.3169	24	GTP binding	GO
GO:0031419	6	0.3498	0.6503	0.2272	48	cobalamin binding	GO
GO:0016491	182	0.351	0.6492	0.9797	48	oxidoreductase activity	GO
GO:0009276	6	0.3524	0.6479	0.397	48	1-2nm peptidoglycan-based cell wall	GO
940	83	0.3541	0.646	0.9948	12	Phenylpropanoid biosynthesis	KEGG
627	175	0.3553	0.6448	0.9872	12	1,4-Dichlorobenzene degradation	KEGG
920	10	0.3574	0.6427	0.8219	48	Sulfur metabolism	KEGG
GO:0008173	7	0.3575	0.6427	0.8067	24	RNA methyltransferase activity	GO
GO:0008237	10	0.3579	0.6422	0.2668	12	metallopeptidase activity	GO
SigE regulon	26	0.3581	0.6421	0.1558	12	SigE regulon	MANUAL_CURATION
GO:0005215	29	0.3612	0.6389	0.6488	24	transporter activity	GO
GO:0009086	9	0.3657	0.6344	0.7168	12	methionine biosynthetic process	GO
402	79	0.3688	0.6313	0.9895	24	Benzoxazinoid biosynthesis	KEGG
940	83	0.3694	0.6307	0.9948	24	Phenylpropanoid biosynthesis	KEGG
GO:0046677	22	0.3702	0.6299	0.4149	12	response to antibiotic	GO
GO:0000162	5	0.3718	0.6285	0.1182	12	tryptophan biosynthetic process	GO
GO:0006541	12	0.3737	0.6264	0.2206	24	glutamine metabolic process	GO
250	27	0.3743	0.6258	0.8107	48	Alanine, aspartate and glutamate metabolism	KEGG
GO:0008270	80	0.3756	0.6245	0.6102	48	zinc ion binding	GO
626	80	0.3768	0.6233	0.2612	12	Naphthalene and anthracene degradation	KEGG
GO:0004871	8	0.3786	0.6216	0.4256	12	signal transducer activity	GO
GO:0006950	26	0.3788	0.6213	0.9288	48	response to stress	GO
GO:0004803	19	0.3829	0.6172	0.8946	48	transposase activity	GO
790	33	0.3842	0.6159	0.6749	48	Folate biosynthesis	KEGG
GO:0006754	11	0.3853	0.6148	0.4011	48	ATP biosynthetic process	GO
GO:0031419	6	0.3864	0.6138	0.1611	24	cobalamin binding	GO
GO:0007165	6	0.3874	0.6128	0.4592	24	signal transduction	GO
GO:0015662	5	0.3887	0.6114	0.9463	12	ATPase activity, coupled to transmembrane movement of ions, phosphorylative mechanism	GO
GO:0015074	20	0.3889	0.6112	0.9991	48	DNA integration	GO
130	100	0.389	0.6111	0.9675	12	Ubiquinone and other terpenoid-quinone biosynthesis	KEGG
402	79	0.3893	0.6109	0.9879	12	Benzoxazinoid biosynthesis	KEGG
GO:0006817	9	0.3905	0.6096	0.8728	12	phosphate transport	GO
GO:0043169	8	0.3915	0.6089	0.3602	12	cation binding	GO
GO:0008033	7	0.3935	0.6066	0.8681	12	tRNA processing	GO
mycolic_acid_phosph	8	0.3938	0.6066	0.4269	12	mycolic_acid_phosph	MANUAL_CURATION
562	10	0.3939	0.6062	0.7483	24	Inositol phosphate metabolism	KEGG
GO:0000036	27	0.3941	0.6061	0.0314	12	acyl carrier activity	GO
GO:0006355	176	0.3947	0.6056	0.1706	12	regulation of transcription, DNA-dependent	GO
GO:0009276	6	0.3985	0.6019	0.3087	12	1-2nm peptidoglycan-based cell wall	GO
GO:0004222	13	0.3994	0.601	0.8066	12	metalloendopeptidase activity	GO
GO:0004519	19	0.4027	0.5974	0.5632	48	endonuclease activity	GO
622	10	0.4042	0.5963	0.996	12	Toluene and xylene degradation	KEGG
Peptidoglycan biosynthesis	21	0.4076	0.5925	0.4035	48	Peptidoglycan biosynthesis	MANUAL_CURATION
GO:0008033	7	0.4077	0.5924	0.72	48	tRNA processing	GO
643	6	0.4091	0.591	0.9167	12	Styrene degradation	KEGG
GO:0003924	9	0.4104	0.5897	0.4986	12	GTPase activity	GO
GO:0006189	7	0.4108	0.5896	0.4321	12	'de novo' IMP biosynthetic process	GO
GO:0016810	8	0.412	0.5882	0.874	24	hydrolase activity, acting on carbon-nitrogen (but not peptide) bonds	GO
982	5	0.4121	0.5882	0.9101	24	Drug metabolism - cytochrome P450	KEGG
GO:0008235	5	0.4124	0.5879	0.4002	12	metalloexopeptidase activity	GO
GO:0006790	5	0.4128	0.5874	0.1678	24	sulfur metabolic process	GO
640	66	0.4129	0.5872	0.0413	12	Propanoate metabolism	KEGG
GO:0005507	6	0.4132	0.587	0.9504	12	copper ion binding	GO
627	175	0.4133	0.5868	0.866	48	1,4-Dichlorobenzene degradation	KEGG
GO:0016491	182	0.4136	0.5866	0.9915	12	oxidoreductase activity	GO
351	7	0.4139	0.5863	0.5801	24	1,1,1-Trichloro-2,2-bis(4-chlorophenyl)ethane (DDT) degradation	KEGG
GO:0009055	130	0.414	0.5861	0.9997	48	electron carrier activity	GO
500	16	0.4142	0.5859	0.9694	12	Starch and sucrose metabolism	KEGG
130	100	0.4147	0.5854	0.9864	24	Ubiquinone and other terpenoid-quinone biosynthesis	KEGG
GO:0003887	12	0.4153	0.5848	0.941	24	DNA-directed DNA polymerase activity	GO
624	105	0.4163	0.5838	0.8487	48	1- and 2-Methylnaphthalene degradation	KEGG
GO:0045454	24	0.4179	0.5823	0.8732	48	cell redox homeostasis	GO
GO:0003676	27	0.4182	0.5821	0.6881	12	nucleic acid binding	GO
GO:0018106	12	0.4184	0.5817	0.9993	48	peptidyl-histidine phosphorylation	GO
740	12	0.4191	0.581	0.6871	12	Riboflavin metabolism	KEGG
GO:0000155	14	0.4192	0.5809	0.9998	48	two-component sensor activity	GO
GO:0006164	6	0.4242	0.5761	0.9901	48	purine nucleotide biosynthetic process	GO
GO:0005737	231	0.4244	0.5757	0.8503	48	cytoplasm	GO
GO:0006352	14	0.4275	0.5727	0.1158	24	transcription initiation	GO
GO:0000156	23	0.4281	0.572	0.698	12	two-component response regulator activity	GO
GO:0005576	24	0.4281	0.5721	0.0509	12	extracellular region	GO
GO:0016787	89	0.4283	0.5719	0.1232	48	hydrolase activity	GO
GO:0006352	14	0.4289	0.5712	0.2337	48	transcription initiation	GO
GO:0005525	22	0.4293	0.5708	0.2257	48	GTP binding	GO
140	8	0.4296	0.5705	0.8934	12	C21-Steroid hormone metabolism	KEGG
GO:0004553	5	0.4304	0.5698	0.7473	48	hydrolase activity, hydrolyzing O-glycosyl compounds	GO
643	6	0.4308	0.5697	0.7395	48	Styrene degradation	KEGG
GO:0015074	20	0.4311	0.569	0.9999	12	DNA integration	GO
GO:0015035	6	0.4315	0.5688	0.1165	24	protein disulfide oxidoreductase activity	GO
GO:0009228	7	0.4327	0.5674	0.7546	48	thiamin biosynthetic process	GO
GO:0009234	5	0.435	0.5652	0.3638	24	menaquinone biosynthetic process	GO
SigE regulon	26	0.4385	0.5617	0.1569	48	SigE regulon	MANUAL_CURATION
GO:0000155	14	0.4403	0.5598	0.9887	24	two-component sensor activity	GO
430	5	0.4403	0.56	0.8949	12	Taurine and hypotaurine metabolism	KEGG
GO:0018106	12	0.4426	0.5575	0.9656	24	peptidyl-histidine phosphorylation	GO
GO:0006164	6	0.4431	0.5571	0.9816	24	purine nucleotide biosynthetic process	GO
740	12	0.4435	0.5567	0.9114	48	Riboflavin metabolism	KEGG
GO:0051082	6	0.4456	0.5545	0.3169	24	unfolded protein binding	GO
402	79	0.446	0.5541	0.8383	48	Benzoxazinoid biosynthesis	KEGG
GO:0003723	25	0.4461	0.5541	0.9211	48	RNA binding	GO
643	6	0.4463	0.5539	0.4572	24	Styrene degradation	KEGG
130	100	0.4467	0.5534	0.9494	48	Ubiquinone and other terpenoid-quinone biosynthesis	KEGG
940	83	0.448	0.5521	0.9008	48	Phenylpropanoid biosynthesis	KEGG
900	19	0.4487	0.5516	0.9317	12	Terpenoid backbone biosynthesis	KEGG
GO:0007165	6	0.4491	0.551	0.9412	48	signal transduction	GO
GO:0030955	9	0.4512	0.549	0.8785	12	potassium ion binding	GO
GO:0006189	7	0.4519	0.5482	0.781	24	'de novo' IMP biosynthetic process	GO
GO:0005315	7	0.4523	0.5479	0.9438	12	inorganic phosphate transmembrane transporter activity	GO
GO:0004871	8	0.4545	0.5456	0.2936	24	signal transducer activity	GO
GO:0016884	6	0.4554	0.5452	0.8413	12	carbon-nitrogen ligase activity, with glutamine as amido-N-donor	GO
GO:0046677	22	0.4555	0.5446	0.1262	48	response to antibiotic	GO
GO:0005215	29	0.4557	0.5444	0.944	12	transporter activity	GO
730	8	0.4558	0.5444	0.4648	12	Thiamine metabolism	KEGG
GO:0009086	9	0.4563	0.5438	0.9981	48	methionine biosynthetic process	GO
GO:0016020	32	0.4574	0.5427	0.9994	48	membrane	GO
GO:0003723	25	0.4583	0.5418	0.9388	24	RNA binding	GO
563	35	0.4587	0.5415	0.0927	24	Glycosylphosphatidylinositol(GPI)-anchor biosynthesis	KEGG
GO:0006633	15	0.4591	0.5411	0.0712	12	fatty acid biosynthetic process	GO
GO:0016114	6	0.4604	0.5397	0.112	24	terpenoid biosynthetic process	GO
521	9	0.4614	0.5388	0.9639	48	Streptomycin biosynthesis	KEGG
GO:0006813	7	0.4616	0.5387	0.013	24	potassium ion transport	GO
380	154	0.4657	0.5344	0.9687	12	Tryptophan metabolism	KEGG
GO:0006281	32	0.4674	0.5327	0.833	24	DNA repair	GO
GO:0006777	14	0.4675	0.5327	0.8879	24	Mo-molybdopterin cofactor biosynthetic process	GO
GO:0005506	81	0.4677	0.5324	0.5106	24	iron ion binding	GO
GO:0032196	9	0.4679	0.5322	0.9793	48	transposition	GO
GO:0006260	22	0.4729	0.5272	0.3367	12	DNA replication	GO
GO:0003887	12	0.4729	0.5273	0.1651	12	DNA-directed DNA polymerase activity	GO
563	35	0.4732	0.5269	0.0136	12	Glycosylphosphatidylinositol(GPI)-anchor biosynthesis	KEGG
562	10	0.4766	0.5235	0.1262	12	Inositol phosphate metabolism	KEGG
GO:0016491	182	0.4804	0.5198	0.9898	24	oxidoreductase activity	GO
GO:0008173	7	0.4815	0.5188	0.9441	48	RNA methyltransferase activity	GO
523	8	0.4827	0.5175	0.5427	48	Polyketide sugar unit biosynthesis	KEGG
GO:0046677	22	0.483	0.5172	0.3109	24	response to antibiotic	GO
982	5	0.4835	0.5167	0.1169	12	Drug metabolism - cytochrome P450	KEGG
GO:0006310	29	0.4852	0.5149	0.9995	12	DNA recombination	GO
GO:0005576	24	0.4859	0.5142	0.0002	24	extracellular region	GO
GO:0006950	26	0.4871	0.513	0.9976	12	response to stress	GO
GO:0006950	26	0.4885	0.5117	0.9979	24	response to stress	GO
GO:0004177	12	0.4913	0.5088	0.9518	12	aminopeptidase activity	GO
GO:0009252	23	0.492	0.5081	0.1371	48	peptidoglycan biosynthetic process	GO
GO:0006865	10	0.4925	0.5076	0.5407	12	amino acid transport	GO
GO:0009234	5	0.493	0.5075	0.0315	48	menaquinone biosynthetic process	GO
GO:0000150	8	0.4943	0.5058	0.343	48	recombinase activity	GO
740	12	0.4955	0.5047	0.8697	24	Riboflavin metabolism	KEGG
72	11	0.496	0.5042	0.0557	48	Synthesis and degradation of ketone bodies	KEGG
SigE regulon	26	0.4968	0.5033	0.0085	24	SigE regulon	MANUAL_CURATION
GO:0015450	6	0.4969	0.5035	0.0102	24	P-P-bond-hydrolysis-driven protein transmembrane transporter activity	GO
GO:0032196	9	0.4976	0.5027	0.9643	12	transposition	GO
650	85	0.4983	0.5018	0.1612	48	Butanoate metabolism	KEGG
626	80	0.4985	0.5016	0.9747	48	Naphthalene and anthracene degradation	KEGG
GO:0006281	32	0.4994	0.5009	0.9563	12	DNA repair	GO
GO:0008408	5	0.5033	0.4969	0.9119	48	3'-5' exonuclease activity	GO
GO:0016597	11	0.5036	0.4965	0.6887	12	amino acid binding	GO
Sigma factors	12	0.5059	0.4944	0.0207	48	Sigma factors	MANUAL_CURATION
GO:0006633	15	0.5072	0.4929	0.0838	24	fatty acid biosynthetic process	GO
GO:0004252	15	0.5086	0.4915	0.9999	48	serine-type endopeptidase activity	GO
351	7	0.5103	0.49	0.8813	48	1,1,1-Trichloro-2,2-bis(4-chlorophenyl)ethane (DDT) degradation	KEGG
40	10	0.5109	0.4892	0.572	48	Pentose and glucuronate interconversions	KEGG
GO:0050661	11	0.5117	0.4884	0.8778	24	NADP binding	GO
GO:0005506	81	0.513	0.4871	0.3695	12	iron ion binding	GO
GO:0016810	8	0.5131	0.4871	0.4512	48	hydrolase activity, acting on carbon-nitrogen (but not peptide) bonds	GO
GO:0004003	7	0.5131	0.4872	0.0022	24	ATP-dependent DNA helicase activity	GO
GO:0005215	29	0.515	0.4851	0.6745	48	transporter activity	GO
GO:0005524	244	0.5157	0.4845	0.7184	48	ATP binding	GO
500	16	0.5162	0.4839	0.9936	48	Starch and sucrose metabolism	KEGG
GO:0006396	9	0.5166	0.4835	0.9954	24	RNA processing	GO
GO:0000150	8	0.5175	0.4826	0.3311	24	recombinase activity	GO
GO:0000036	27	0.5176	0.4828	0.0052	48	acyl carrier activity	GO
GO:0008173	7	0.5188	0.4814	0.8274	12	RNA methyltransferase activity	GO
GO:0009432	8	0.5191	0.481	0.5744	24	SOS response	GO
GO:0003746	5	0.5194	0.4809	0.8696	12	translation elongation factor activity	GO
72	11	0.5218	0.4784	0.0177	24	Synthesis and degradation of ketone bodies	KEGG
GO:0006284	10	0.522	0.4782	0.5804	12	base-excision repair	GO
633	139	0.5222	0.4779	0.9975	48	Trinitrotoluene degradation	KEGG
GO:0000049	11	0.5241	0.476	0.6815	48	tRNA binding	GO
GO:0015937	5	0.5263	0.4741	0.97	48	coenzyme A biosynthetic process	GO
253	114	0.5295	0.4706	1	24	Tetracycline biosynthesis	KEGG
GO:0006189	7	0.5299	0.4702	0.6193	48	'de novo' IMP biosynthetic process	GO
GO:0008299	6	0.5309	0.4692	0.9934	48	isoprenoid biosynthetic process	GO
750	6	0.5329	0.4673	0.6971	12	Vitamin B6 metabolism	KEGG
GO:0031419	6	0.5352	0.4649	0.0313	12	cobalamin binding	GO
GO:0046914	6	0.5366	0.4636	0.2138	12	transition metal ion binding	GO
GO:0015420	5	0.5374	0.4627	0.1378	24	cobalamin-transporting ATPase activity	GO
460	6	0.5374	0.4631	0.9263	48	Cyanoamino acid metabolism	KEGG
650	85	0.5381	0.462	0.5439	24	Butanoate metabolism	KEGG
920	10	0.5383	0.462	0.0307	24	Sulfur metabolism	KEGG
GO:0006396	9	0.5392	0.461	0.9915	48	RNA processing	GO
Sigma factors	12	0.5418	0.4584	0.0549	24	Sigma factors	MANUAL_CURATION
GO:0016884	6	0.5421	0.458	0.3284	24	carbon-nitrogen ligase activity, with glutamine as amido-N-donor	GO
GO:0016597	11	0.5421	0.4581	0.4715	24	amino acid binding	GO
GO:0016310	6	0.5429	0.4576	0.2273	24	phosphorylation	GO
GO:0051082	6	0.5452	0.4549	0.8012	12	unfolded protein binding	GO
GO:0003677	149	0.5466	0.4536	0.624	48	DNA binding	GO
GO:0003924	9	0.5474	0.4528	0.1603	24	GTPase activity	GO
400	20	0.5476	0.4525	0.9957	12	Phenylalanine, tyrosine and tryptophan biosynthesis	KEGG
GO:0003746	5	0.5495	0.4507	0.273	48	translation elongation factor activity	GO
GO:0000160	34	0.5514	0.4488	0.9437	48	two-component signal transduction system (phosphorelay)	GO
GO:0009073	8	0.5522	0.448	0.9741	12	aromatic amino acid family biosynthetic process	GO
pknb_substrates	12	0.5527	0.4474	0.7351	12	pknb_substrates	MANUAL_CURATION
GO:0016597	11	0.5529	0.4472	0.8411	48	amino acid binding	GO
642	48	0.5555	0.4446	0.9828	24	Ethylbenzene degradation	KEGG
670	11	0.558	0.4421	0.9995	48	One carbon pool by folate	KEGG
GO:0006633	15	0.5592	0.4411	0.5873	48	fatty acid biosynthetic process	GO
GO:0006313	21	0.5598	0.4404	0.9583	24	transposition, DNA-mediated	GO
GO:0003723	25	0.56	0.4401	0.9419	12	RNA binding	GO
GO:0004601	7	0.5609	0.4392	0.5643	12	peroxidase activity	GO
GO:0006071	6	0.5628	0.4373	0.619	12	glycerol metabolic process	GO
GO:0004252	15	0.5656	0.4345	0.9271	12	serine-type endopeptidase activity	GO
GO:0043169	8	0.5669	0.4332	0.89	48	cation binding	GO
GO:0000160	34	0.5681	0.4321	0.7297	12	two-component signal transduction system (phosphorelay)	GO
253	114	0.5687	0.4314	0.9378	48	Tetracycline biosynthesis	KEGG
GO:0006457	9	0.57	0.4301	0.11	48	protein folding	GO
GO:0000162	5	0.5708	0.4293	0.0048	48	tryptophan biosynthetic process	GO
340	94	0.5749	0.4252	0.9995	24	Histidine metabolism	KEGG
GO:0006813	7	0.5754	0.4249	0.0588	48	potassium ion transport	GO
633	139	0.5761	0.4241	0.9968	12	Trinitrotoluene degradation	KEGG
230	92	0.5786	0.4215	0.8239	12	Purine metabolism	KEGG
GO:0000036	27	0.58	0.4203	0.2068	24	acyl carrier activity	GO
GO:0003677	149	0.5805	0.4197	0.9377	24	DNA binding	GO
633	139	0.5821	0.418	0.9991	24	Trinitrotoluene degradation	KEGG
GO:0004177	12	0.5828	0.4174	0.9972	24	aminopeptidase activity	GO
GO:0016114	6	0.5845	0.4157	0.0211	48	terpenoid biosynthetic process	GO
364	24	0.5855	0.4146	0.243	12	Fluorobenzoate degradation	KEGG
GO:0000049	11	0.5863	0.4139	0.7004	12	tRNA binding	GO
GO:0016829	19	0.5865	0.4139	0.3556	48	lyase activity	GO
GO:0050897	5	0.5901	0.4101	0.1353	48	cobalt ion binding	GO
GO:0000166	17	0.5902	0.4099	0.0001	48	nucleotide binding	GO
500	16	0.5906	0.4095	0.9995	24	Starch and sucrose metabolism	KEGG
GO:0048037	29	0.591	0.4092	0.0125	12	cofactor binding	GO
GO:0006310	29	0.591	0.4092	0.9034	48	DNA recombination	GO
GO:0009432	8	0.593	0.4072	0.7441	12	SOS response	GO
GO:0008299	6	0.5941	0.4061	0.9691	24	isoprenoid biosynthetic process	GO
250	27	0.5973	0.4029	0.3132	12	Alanine, aspartate and glutamate metabolism	KEGG
GO:0006260	22	0.5977	0.4025	0.9743	24	DNA replication	GO
GO:0005524	244	0.5985	0.4016	0.7394	24	ATP binding	GO
522	90	0.599	0.4011	0.9838	24	Biosynthesis of 12-, 14- and 16-membered macrolides	KEGG
GO:0015035	6	0.5991	0.4013	0.7269	48	protein disulfide oxidoreductase activity	GO
GO:0008237	10	0.6	0.4003	0.4778	48	metallopeptidase activity	GO
mycolic_acid_phosph	8	0.6001	0.4001	0.8973	48	mycolic_acid_phosph	MANUAL_CURATION
230	92	0.6009	0.3992	0.9282	24	Purine metabolism	KEGG
GO:0005506	81	0.6016	0.3985	0.2315	48	iron ion binding	GO
GO:0006221	7	0.6037	0.3964	0.7067	12	pyrimidine nucleotide biosynthetic process	GO
GO:0009396	5	0.6043	0.3958	0.9225	48	folic acid and derivative biosynthetic process	GO
GO:0000160	34	0.605	0.3951	0.9708	24	two-component signal transduction system (phosphorelay)	GO
GO:0000162	5	0.6052	0.395	0.0353	24	tryptophan biosynthetic process	GO
GO:0006396	9	0.6058	0.3944	0.9048	12	RNA processing	GO
GO:0006754	11	0.6059	0.3943	0.4379	24	ATP biosynthetic process	GO
GO:0006508	56	0.6076	0.3925	0.6354	48	proteolysis	GO
GO:0045454	24	0.6077	0.3924	0.8284	24	cell redox homeostasis	GO
364	24	0.6097	0.3904	0.5064	48	Fluorobenzoate degradation	KEGG
pknb_substrates	12	0.6101	0.3901	0.8748	24	pknb_substrates	MANUAL_CURATION
GO:0006526	6	0.6103	0.3899	0.2996	48	arginine biosynthetic process	GO
GO:0003746	5	0.6136	0.3865	0.2726	24	translation elongation factor activity	GO
GO:0003677	149	0.6143	0.3858	0.831	12	DNA binding	GO
GO:0006730	8	0.615	0.3851	0.7577	48	one-carbon compound metabolic process	GO
GO:0000150	8	0.6153	0.3849	0.337	12	recombinase activity	GO
GO:0000166	17	0.6158	0.3843	0.0003	24	nucleotide binding	GO
GO:0004519	19	0.6165	0.3837	0.0034	12	endonuclease activity	GO
GO:0004601	7	0.6171	0.3831	0.9898	24	peroxidase activity	GO
340	94	0.6172	0.3829	0.9531	48	Histidine metabolism	KEGG
GO:0045263	5	0.6184	0.382	0.5636	12	proton-transporting ATP synthase complex, coupling factor F(o)	GO
GO:0015450	6	0.6187	0.3814	0.0926	12	P-P-bond-hydrolysis-driven protein transmembrane transporter activity	GO
521	9	0.6191	0.381	0.8202	12	Streptomycin biosynthesis	KEGG
GO:0008825	9	0.6209	0.3792	0.7072	12	cyclopropane-fatty-acyl-phospholipid synthase activity	GO
GO:0004601	7	0.621	0.3792	0.9945	48	peroxidase activity	GO
GO:0015074	20	0.6216	0.3787	0.9998	24	DNA integration	GO
GO:0016874	41	0.622	0.3781	0.1638	48	ligase activity	GO
GO:0015450	6	0.6228	0.3773	0.0202	48	P-P-bond-hydrolysis-driven protein transmembrane transporter activity	GO
GO:0000287	66	0.623	0.3771	0.4144	12	magnesium ion binding	GO
521	9	0.6237	0.3765	0.6704	24	Streptomycin biosynthesis	KEGG
GO:0017000	5	0.6245	0.3759	0.7094	48	antibiotic biosynthetic process	GO
GO:0006779	7	0.6249	0.3752	0.1312	48	porphyrin biosynthetic process	GO
360	78	0.6251	0.375	0.9702	24	Phenylalanine metabolism	KEGG
GO:0005886	285	0.6268	0.3733	0.0002	12	plasma membrane	GO
GO:0000156	23	0.6277	0.3724	0.7398	24	two-component response regulator activity	GO
450	71	0.628	0.3721	0.903	24	Selenoamino acid metabolism	KEGG
GO:0008272	10	0.6297	0.3706	0.2124	48	sulfate transport	GO
620	44	0.631	0.3692	0.9094	12	Pyruvate metabolism	KEGG
GO:0016310	6	0.631	0.3695	0.9325	48	phosphorylation	GO
904	46	0.6335	0.3666	1	24	Diterpenoid biosynthesis	KEGG
900	19	0.6337	0.3665	0.435	24	Terpenoid backbone biosynthesis	KEGG
GO:0006813	7	0.6338	0.3666	0.15	12	potassium ion transport	GO
GO:0030170	43	0.6347	0.3654	0.7829	48	pyridoxal phosphate binding	GO
GO:0015935	8	0.6349	0.3652	0.0111	48	small ribosomal subunit	GO
620	44	0.6369	0.3632	0.5125	24	Pyruvate metabolism	KEGG
GO:0005315	7	0.637	0.3632	0.9987	24	inorganic phosphate transmembrane transporter activity	GO
GO:0006817	9	0.6374	0.3627	0.9952	24	phosphate transport	GO
340	94	0.6375	0.3626	0.9622	12	Histidine metabolism	KEGG
GO:0015935	8	0.6388	0.3613	0.5596	12	small ribosomal subunit	GO
GO:0006810	74	0.6392	0.3609	0.3366	12	transport	GO
GO:0042626	10	0.6394	0.3607	0.1017	12	ATPase activity, coupled to transmembrane movement of substances	GO
GO:0010181	18	0.6401	0.3602	0.9455	24	FMN binding	GO
GO:0050897	5	0.6406	0.3595	0.2486	12	cobalt ion binding	GO
GO:0050897	5	0.6418	0.3584	0.0927	24	cobalt ion binding	GO
920	10	0.6419	0.3582	0.3984	12	Sulfur metabolism	KEGG
562	10	0.6421	0.358	0.2182	48	Inositol phosphate metabolism	KEGG
GO:0050661	11	0.6421	0.3582	0.4328	12	NADP binding	GO
522	90	0.6436	0.3565	0.9853	12	Biosynthesis of 12-, 14- and 16-membered macrolides	KEGG
GO:0005737	231	0.6441	0.356	0.3157	24	cytoplasm	GO
GO:0009236	20	0.6442	0.3559	0.0007	24	cobalamin biosynthetic process	GO
pknb_substrates	12	0.645	0.3552	0.9774	48	pknb_substrates	MANUAL_CURATION
GO:0048037	29	0.6452	0.3549	0.002	48	cofactor binding	GO
GO:0016798	5	0.6453	0.3549	0.9183	24	hydrolase activity, acting on glycosyl bonds	GO
522	90	0.6458	0.3543	0.7871	48	Biosynthesis of 12-, 14- and 16-membered macrolides	KEGG
GO:0010181	18	0.6482	0.3519	0.6356	12	FMN binding	GO
GO:0019843	35	0.6484	0.3517	0.186	12	rRNA binding	GO
670	11	0.6488	0.3513	0.9724	12	One carbon pool by folate	KEGG
GO:0006071	6	0.6506	0.3496	0.5099	24	glycerol metabolic process	GO
GO:0003676	27	0.651	0.3491	0.9463	48	nucleic acid binding	GO
GO:0043169	8	0.6513	0.3488	0.6586	24	cation binding	GO
GO:0051536	12	0.6521	0.3481	0.9544	48	iron-sulfur cluster binding	GO
642	48	0.6523	0.3478	0.8073	48	Ethylbenzene degradation	KEGG
364	24	0.6524	0.3478	0.429	24	Fluorobenzoate degradation	KEGG
GO:0006457	9	0.6556	0.3445	0.8878	24	protein folding	GO
GO:0006281	32	0.6556	0.3445	0.8723	48	DNA repair	GO
GO:0051537	14	0.6565	0.3436	0.8422	12	2 iron, 2 sulfur cluster binding	GO
GO:0015934	6	0.6568	0.3433	0.3111	12	large ribosomal subunit	GO
GO:0000049	11	0.6585	0.3417	0.4282	24	tRNA binding	GO
GO:0008233	6	0.6591	0.3411	0.6249	12	peptidase activity	GO
GO:0006508	56	0.6601	0.34	0.9346	12	proteolysis	GO
GO:0005524	244	0.6606	0.3396	0.1318	12	ATP binding	GO
GO:0006221	7	0.6606	0.3396	0.9091	48	pyrimidine nucleotide biosynthetic process	GO
253	114	0.6613	0.339	0.9951	12	Tetracycline biosynthesis	KEGG
350	113	0.6642	0.3359	0.9999	24	Tyrosine metabolism	KEGG
270	36	0.6642	0.3359	0.9931	48	Cysteine and methionine metabolism	KEGG
330	74	0.6649	0.3353	0.8572	24	Arginine and proline metabolism	KEGG
620	44	0.665	0.3351	0.5308	48	Pyruvate metabolism	KEGG
941	72	0.6656	0.3346	0.5967	48	Flavonoid biosynthesis	KEGG
904	46	0.6663	0.3338	0.8923	12	Diterpenoid biosynthesis	KEGG
GO:0015171	8	0.6666	0.3336	0.57	12	amino acid transmembrane transporter activity	GO
GO:0005488	86	0.6671	0.333	0.3705	48	binding	GO
mycolic_acid_phosph	8	0.6685	0.3317	0.3884	24	mycolic_acid_phosph	MANUAL_CURATION
642	48	0.6701	0.33	0.4553	12	Ethylbenzene degradation	KEGG
900	19	0.6725	0.3277	0.3903	48	Terpenoid backbone biosynthesis	KEGG
330	74	0.6746	0.3255	0.3231	48	Arginine and proline metabolism	KEGG
GO:0017000	5	0.6781	0.3221	0.9395	24	antibiotic biosynthetic process	GO
270	36	0.6782	0.3219	0.4499	24	Cysteine and methionine metabolism	KEGG
GO:0006310	29	0.6783	0.3218	0.9644	24	DNA recombination	GO
GO:0008235	5	0.6806	0.3198	0.0743	24	metalloexopeptidase activity	GO
GO:0051287	17	0.6809	0.3192	0.0056	12	NAD binding	GO
GO:0016310	6	0.6827	0.3181	0.3118	12	phosphorylation	GO
GO:0008610	14	0.6846	0.3155	0.5071	12	lipid biosynthetic process	GO
230	92	0.6851	0.315	0.7928	48	Purine metabolism	KEGG
GO:0016798	5	0.6861	0.3141	0.5913	12	hydrolase activity, acting on glycosyl bonds	GO
GO:0016021	419	0.6868	0.3133	0.0008	12	integral to membrane	GO
GO:0003684	10	0.6894	0.3107	0.5929	12	damaged DNA binding	GO
GO:0004386	5	0.6911	0.3091	0.4858	24	helicase activity	GO
GO:0006779	7	0.6918	0.3084	0.1373	12	porphyrin biosynthetic process	GO
941	72	0.6922	0.308	0.9609	24	Flavonoid biosynthesis	KEGG
GO:0009432	8	0.6926	0.3075	0.3126	48	SOS response	GO
GO:0016874	41	0.6939	0.3062	0.0235	24	ligase activity	GO
GO:0004803	19	0.6955	0.3046	0.9821	24	transposase activity	GO
670	11	0.6962	0.3039	0.998	24	One carbon pool by folate	KEGG
780	17	0.6973	0.3029	0.9631	24	Biotin metabolism	KEGG
904	46	0.6976	0.3026	0.9936	48	Diterpenoid biosynthesis	KEGG
GO:0000156	23	0.6987	0.3016	0.3848	48	two-component response regulator activity	GO
GO:0006508	56	0.6999	0.3002	0.7485	24	proteolysis	GO
GO:0006730	8	0.7	0.3002	0.6859	12	one-carbon compound metabolic process	GO
GO:0005975	32	0.7017	0.2984	0.0232	12	carbohydrate metabolic process	GO
GO:0015986	5	0.7021	0.298	0.8499	12	ATP synthesis coupled proton transport	GO
GO:0051287	17	0.7031	0.297	0.3894	24	NAD binding	GO
360	78	0.7066	0.2935	0.9786	12	Phenylalanine metabolism	KEGG
350	113	0.7074	0.2927	0.9945	48	Tyrosine metabolism	KEGG
GO:0016884	6	0.7104	0.2898	0.6435	48	carbon-nitrogen ligase activity, with glutamine as amido-N-donor	GO
945	115	0.7111	0.2892	0.9999	24	Stilbenoid, diarylheptanoid and gingerol biosynthesis	KEGG
GO:0008658	6	0.714	0.2865	0.9342	12	penicillin binding	GO
780	17	0.7145	0.2858	0.9431	48	Biotin metabolism	KEGG
GO:0030170	43	0.7159	0.2842	0.434	24	pyridoxal phosphate binding	GO
GO:0051287	17	0.7173	0.283	0.5113	48	NAD binding	GO
GO:0004386	5	0.7181	0.2824	0.7472	48	helicase activity	GO
350	113	0.7192	0.2809	0.9546	12	Tyrosine metabolism	KEGG
GO:0008237	10	0.7194	0.2809	0.2584	24	metallopeptidase activity	GO
GO:0006412	62	0.7204	0.2797	0.2921	12	translation	GO
785	5	0.7219	0.2783	0.3483	12	Lipoic acid metabolism	KEGG
520	173	0.7222	0.2779	0.9753	12	Amino sugar and nucleotide sugar metabolism	KEGG
GO:0005488	86	0.7222	0.2779	0.5256	12	binding	GO
450	71	0.7225	0.2776	0.7687	48	Selenoamino acid metabolism	KEGG
GO:0030246	7	0.7259	0.2745	0.2904	24	carbohydrate binding	GO
GO:0030246	7	0.7282	0.272	0.8044	12	carbohydrate binding	GO
GO:0006779	7	0.7288	0.2714	0.0443	24	porphyrin biosynthetic process	GO
GO:0015934	6	0.7292	0.2709	0.0376	48	large ribosomal subunit	GO
GO:0008658	6	0.7309	0.2696	0.9284	24	penicillin binding	GO
290	19	0.7375	0.2626	0.6589	24	Valine, leucine and isoleucine biosynthesis	KEGG
GO:0030170	43	0.7378	0.2623	0.5938	12	pyridoxal phosphate binding	GO
GO:0006284	10	0.738	0.2623	0.0782	48	base-excision repair	GO
GO:0010181	18	0.7388	0.2613	0.9839	48	FMN binding	GO
20	30	0.7407	0.2595	0.0328	12	Citrate cycle (TCA cycle)	KEGG
GO:0016021	419	0.7409	0.2592	0.0005	24	integral to membrane	GO
360	78	0.7418	0.2583	0.9114	48	Phenylalanine metabolism	KEGG
GO:0032196	9	0.7421	0.2581	0.9961	24	transposition	GO
GO:0046872	24	0.7434	0.2567	0.1531	48	metal ion binding	GO
GO:0045263	5	0.7442	0.2559	0.616	48	proton-transporting ATP synthase complex, coupling factor F(o)	GO
GO:0050661	11	0.7442	0.2562	0.8158	48	NADP binding	GO
GO:0003735	55	0.745	0.2551	0.3766	12	structural constituent of ribosome	GO
GO:0006313	21	0.7454	0.2547	0.6617	12	transposition, DNA-mediated	GO
GO:0019843	35	0.7462	0.2539	0.0842	48	rRNA binding	GO
945	115	0.7469	0.2532	0.9628	48	Stilbenoid, diarylheptanoid and gingerol biosynthesis	KEGG
GO:0006526	6	0.7475	0.2527	0.5235	24	arginine biosynthetic process	GO
GO:0008233	6	0.7486	0.2517	0.9344	48	peptidase activity	GO
GO:0004177	12	0.7496	0.2506	0.9328	48	aminopeptidase activity	GO
GO:0008324	6	0.7501	0.2503	0.1762	12	cation transmembrane transporter activity	GO
GO:0005315	7	0.7507	0.2496	0.9989	48	inorganic phosphate transmembrane transporter activity	GO
520	173	0.7511	0.249	0.9762	24	Amino sugar and nucleotide sugar metabolism	KEGG
GO:0008324	6	0.7512	0.2491	0.5996	24	cation transmembrane transporter activity	GO
GO:0046872	24	0.7519	0.2483	0.1777	24	metal ion binding	GO
GO:0016798	5	0.7524	0.2478	0.9408	48	hydrolase activity, acting on glycosyl bonds	GO
1057	230	0.7533	0.247	0.9758	48	Biosynthesis of type II polyketide products	KEGG
GO:0009073	8	0.754	0.2461	0.9787	24	aromatic amino acid family biosynthetic process	GO
GO:0006817	9	0.755	0.2452	0.9983	48	phosphate transport	GO
GO:0051537	14	0.7598	0.2403	0.2952	24	2 iron, 2 sulfur cluster binding	GO
GO:0008415	34	0.7607	0.2395	0.9932	24	acyltransferase activity	GO
GO:0042626	10	0.7612	0.2391	0.3188	48	ATPase activity, coupled to transmembrane movement of substances	GO
GO:0005488	86	0.7626	0.2375	0.4739	24	binding	GO
GO:0015935	8	0.7627	0.2374	0.0154	24	small ribosomal subunit	GO
770	19	0.7634	0.2367	0.7685	24	Pantothenate and CoA biosynthesis	KEGG
960	57	0.7649	0.2353	0.9724	12	Tropane, piperidine and pyridine alkaloid biosynthesis	KEGG
GO:0004792	6	0.765	0.2351	0.081	48	thiosulfate sulfurtransferase activity	GO
lipid_biosynth	20	0.7656	0.2345	0.708	48	lipid_biosynth	MANUAL_CURATION
1057	230	0.7662	0.2339	0.9984	24	Biosynthesis of type II polyketide products	KEGG
460	6	0.7662	0.2339	0.9779	24	Cyanoamino acid metabolism	KEGG
GO:0030001	8	0.7678	0.2324	0.1249	48	metal ion transport	GO
GO:0008235	5	0.7684	0.2317	0.0109	48	metalloexopeptidase activity	GO
GO:0016209	8	0.7684	0.2319	0.1509	48	antioxidant activity	GO
GO:0003984	5	0.7685	0.2316	0.5564	48	acetolactate synthase activity	GO
Peptidoglycan metabolism	15	0.769	0.2311	0.1147	12	Peptidoglycan metabolism	MANUAL_CURATION
GO:0000166	17	0.7731	0.2271	0.0163	12	nucleotide binding	GO
GO:0009396	5	0.7735	0.2266	0.8582	12	folic acid and derivative biosynthetic process	GO
GO:0006071	6	0.7742	0.2259	0.3953	48	glycerol metabolic process	GO
650	85	0.7745	0.2256	0.7322	12	Butanoate metabolism	KEGG
GO:0008610	14	0.7746	0.2255	0.5213	48	lipid biosynthetic process	GO
GO:0042626	10	0.7764	0.2238	0.6612	24	ATPase activity, coupled to transmembrane movement of substances	GO
231	173	0.7776	0.2225	0.8333	48	Puromycin biosynthesis	KEGG
GO:0008610	14	0.7786	0.2215	0.434	24	lipid biosynthetic process	GO
GO:0006810	74	0.7788	0.2213	0.2719	24	transport	GO
1056	28	0.7794	0.2207	1	24	Biosynthesis of type II polyketide backbone	KEGG
GO:0003887	12	0.7807	0.2195	0.8556	48	DNA-directed DNA polymerase activity	GO
GO:0006284	10	0.7841	0.2162	0.1448	24	base-excision repair	GO
523	8	0.7853	0.2148	0.9897	12	Polyketide sugar unit biosynthesis	KEGG
300	31	0.7856	0.2146	0.3021	24	Lysine biosynthesis	KEGG
945	115	0.789	0.2112	0.991	12	Stilbenoid, diarylheptanoid and gingerol biosynthesis	KEGG
600	46	0.7891	0.211	0.5574	48	Sphingolipid metabolism	KEGG
523	8	0.7893	0.2111	0.6596	24	Polyketide sugar unit biosynthesis	KEGG
520	173	0.7904	0.2097	0.9698	48	Amino sugar and nucleotide sugar metabolism	KEGG
450	71	0.7909	0.2092	0.8819	12	Selenoamino acid metabolism	KEGG
GO:0006221	7	0.7911	0.2091	0.3623	24	pyrimidine nucleotide biosynthetic process	GO
GO:0003824	67	0.7916	0.2085	0.7716	12	catalytic activity	GO
GO:0006364	7	0.7944	0.2057	0.7632	48	rRNA processing	GO
GO:0051536	12	0.7949	0.2054	0.3495	12	iron-sulfur cluster binding	GO
GO:0050662	17	0.7953	0.2049	0.8699	12	coenzyme binding	GO
600	46	0.7969	0.2032	0.5562	12	Sphingolipid metabolism	KEGG
GO:0003924	9	0.7981	0.2022	0.2385	48	GTPase activity	GO
GO:0004386	5	0.7982	0.2021	0.7737	12	helicase activity	GO
GO:0048037	29	0.7996	0.2005	0.1341	24	cofactor binding	GO
20	30	0.8006	0.1996	0.0003	24	Citrate cycle (TCA cycle)	KEGG
950	220	0.8037	0.1964	0.9979	48	Isoquinoline alkaloid biosynthesis	KEGG
GO:0016874	41	0.8072	0.1929	0.1369	12	ligase activity	GO
52	12	0.8086	0.1915	0.1092	12	Galactose metabolism	KEGG
40	10	0.8087	0.1914	0.9592	24	Pentose and glucuronate interconversions	KEGG
GO:0046914	6	0.8087	0.1914	0.1193	48	transition metal ion binding	GO
231	173	0.8088	0.1914	0.5524	24	Puromycin biosynthesis	KEGG
lipid_biosynth	20	0.8091	0.1912	0.3075	24	lipid_biosynth	MANUAL_CURATION
750	6	0.8102	0.19	0.5733	48	Vitamin B6 metabolism	KEGG
950	220	0.8103	0.1898	1	24	Isoquinoline alkaloid biosynthesis	KEGG
GO:0008080	16	0.8113	0.1889	0.0349	48	N-acetyltransferase activity	GO
GO:0006412	62	0.8131	0.187	0.0242	48	translation	GO
GO:0008026	7	0.8138	0.1863	0.0007	48	ATP-dependent helicase activity	GO
GO:0046914	6	0.8142	0.1861	0.1983	24	transition metal ion binding	GO
400	20	0.8154	0.1847	0.9837	24	Phenylalanine, tyrosine and tryptophan biosynthesis	KEGG
GO:0051536	12	0.8177	0.1824	0.8516	24	iron-sulfur cluster binding	GO
GO:0005975	32	0.8181	0.1821	0.4732	24	carbohydrate metabolic process	GO
941	72	0.8201	0.18	0.983	12	Flavonoid biosynthesis	KEGG
GO:0006730	8	0.8211	0.179	0.4555	24	one-carbon compound metabolic process	GO
942	93	0.822	0.1781	0.9994	24	Anthocyanin biosynthesis	KEGG
MCE4	10	0.8228	0.1773	0.5684	24	MCE4	MANUAL_CURATION
550	34	0.8245	0.1759	0.5304	12	Peptidoglycan biosynthesis	KEGG
600	46	0.8267	0.1734	0.6288	24	Sphingolipid metabolism	KEGG
GO:0005840	45	0.8267	0.1735	0.3864	12	ribosome	GO
GO:0008026	7	0.8272	0.1733	0.192	12	ATP-dependent helicase activity	GO
564	59	0.8276	0.1725	0.9392	12	Glycerophospholipid metabolism	KEGG
GO:0004003	7	0.8289	0.1712	0.0011	48	ATP-dependent DNA helicase activity	GO
GO:0003735	55	0.8294	0.1707	0.1482	48	structural constituent of ribosome	GO
GO:0009396	5	0.83	0.1704	0.799	24	folic acid and derivative biosynthetic process	GO
GO:0009236	20	0.8305	0.1696	0.1945	12	cobalamin biosynthetic process	GO
GO:0005886	285	0.8309	0.1692	0.0002	24	plasma membrane	GO
550	34	0.833	0.1672	0.4303	24	Peptidoglycan biosynthesis	KEGG
GO:0006754	11	0.8357	0.1644	0.6515	12	ATP biosynthetic process	GO
310	78	0.836	0.1641	0.8247	24	Lysine degradation	KEGG
GO:0005507	6	0.8406	0.1595	0.8227	48	copper ion binding	GO
942	93	0.8431	0.157	0.9017	48	Anthocyanin biosynthesis	KEGG
GO:0005507	6	0.8433	0.1569	0.5775	24	copper ion binding	GO
61	69	0.8445	0.1556	0.4931	48	Fatty acid biosynthesis	KEGG
GO:0009116	10	0.8451	0.1553	0.0067	12	nucleoside metabolic process	GO
GO:0008825	9	0.8467	0.1534	0.1612	24	cyclopropane-fatty-acyl-phospholipid synthase activity	GO
GO:0006810	74	0.8472	0.153	0.0167	48	transport	GO
240	41	0.8503	0.1498	0.7116	12	Pyrimidine metabolism	KEGG
GO:0008272	10	0.8511	0.149	0.0059	24	sulfate transport	GO
460	6	0.8538	0.1463	0.9316	12	Cyanoamino acid metabolism	KEGG
231	173	0.8546	0.1455	0.5948	12	Puromycin biosynthesis	KEGG
GO:0051537	14	0.8546	0.1456	0.0379	48	2 iron, 2 sulfur cluster binding	GO
GO:0016829	19	0.8554	0.1447	0.2491	24	lyase activity	GO
20	30	0.8558	0.1443	0.024	48	Citrate cycle (TCA cycle)	KEGG
GO:0030001	8	0.8583	0.1418	0.649	12	metal ion transport	GO
GO:0016740	48	0.8588	0.1413	0.0069	48	transferase activity	GO
GO:0016209	8	0.8593	0.1409	0.2611	12	antioxidant activity	GO
720	65	0.8602	0.1399	0.5591	12	Reductive carboxylate cycle (CO2 fixation)	KEGG
GO:0046872	24	0.8627	0.1374	0.0216	12	metal ion binding	GO
GO:0015986	5	0.8633	0.1368	0.6753	48	ATP synthesis coupled proton transport	GO
GO:0008272	10	0.8644	0.1357	0.0837	12	sulfate transport	GO
260	32	0.8682	0.132	0.9469	24	Glycine, serine and threonine metabolism	KEGG
565	33	0.8687	0.1314	0.9977	24	Ether lipid metabolism	KEGG
GO:0030259	5	0.8687	0.1314	0.1515	24	lipid glycosylation	GO
Peptidoglycan assembly	13	0.8691	0.1312	0.6441	48	Peptidoglycan assembly	MANUAL_CURATION
GO:0050662	17	0.8703	0.1298	0.1125	48	coenzyme binding	GO
GO:0008080	16	0.8705	0.1296	0.6254	24	N-acetyltransferase activity	GO
GO:0045263	5	0.8722	0.1279	0.8388	24	proton-transporting ATP synthase complex, coupling factor F(o)	GO
1057	230	0.8723	0.1278	0.9976	12	Biosynthesis of type II polyketide products	KEGG
GO:0006364	7	0.8726	0.1277	0.4815	24	rRNA processing	GO
Peptidoglycan metabolism	15	0.8741	0.126	0.5464	24	Peptidoglycan metabolism	MANUAL_CURATION
780	17	0.8748	0.1254	0.6667	12	Biotin metabolism	KEGG
310	78	0.875	0.1251	0.7636	48	Lysine degradation	KEGG
GO:0008233	6	0.8753	0.1251	0.7792	24	peptidase activity	GO
680	114	0.8796	0.1205	0.945	12	Methane metabolism	KEGG
550	34	0.8822	0.1179	0.6602	48	Peptidoglycan biosynthesis	KEGG
GO:0008825	9	0.8837	0.1164	0.2645	48	cyclopropane-fatty-acyl-phospholipid synthase activity	GO
52	12	0.8839	0.1162	0.0026	48	Galactose metabolism	KEGG
564	59	0.884	0.1161	0.9315	24	Glycerophospholipid metabolism	KEGG
GO:0003984	5	0.8843	0.1159	0.7712	24	acetolactate synthase activity	GO
GO:0009405	8	0.8844	0.1158	0.7189	24	pathogenesis	GO
GO:0006812	5	0.886	0.1141	0.7598	24	cation transport	GO
Peptidoglycan metabolism	15	0.8866	0.1137	0.4957	48	Peptidoglycan metabolism	MANUAL_CURATION
GO:0015937	5	0.8867	0.1136	0.7918	24	coenzyme A biosynthetic process	GO
GO:0006812	5	0.8869	0.1133	0.6794	12	cation transport	GO
GO:0006457	9	0.8874	0.1127	0.7072	12	protein folding	GO
Peptidoglycan assembly	13	0.8882	0.1119	0.8341	12	Peptidoglycan assembly	MANUAL_CURATION
300	31	0.8939	0.1062	0.4568	12	Lysine biosynthesis	KEGG
GO:0008299	6	0.894	0.1061	0.4017	12	isoprenoid biosynthetic process	GO
GO:0016301	8	0.894	0.1061	0.7518	24	kinase activity	GO
GO:0008152	217	0.8948	0.1053	0.5105	12	metabolic process	GO
GO:0006812	5	0.8949	0.1052	0.2954	48	cation transport	GO
680	114	0.895	0.1051	0.9651	48	Methane metabolism	KEGG
290	19	0.8966	0.1036	0.1242	48	Valine, leucine and isoleucine biosynthesis	KEGG
GO:0004792	6	0.8967	0.1034	0.0032	12	thiosulfate sulfurtransferase activity	GO
61	69	0.8972	0.103	0.2864	24	Fatty acid biosynthesis	KEGG
GO:0008026	7	0.9005	0.0996	0.0097	24	ATP-dependent helicase activity	GO
GO:0005840	45	0.9005	0.0996	0.3926	48	ribosome	GO
GO:0030246	7	0.9006	0.0996	0.5968	48	carbohydrate binding	GO
51	28	0.9012	0.0991	0.0746	48	Fructose and mannose metabolism	KEGG
630	26	0.9013	0.0988	0.3025	48	Glyoxylate and dicarboxylate metabolism	KEGG
GO:0008658	6	0.9013	0.0989	0.9809	48	penicillin binding	GO
760	30	0.9017	0.0984	0.0368	48	Nicotinate and nicotinamide metabolism	KEGG
GO:0000104	8	0.9018	0.0984	0.304	48	succinate dehydrogenase activity	GO
300	31	0.9024	0.0977	0.016	48	Lysine biosynthesis	KEGG
660	7	0.9032	0.097	0.638	48	C5-Branched dibasic acid metabolism	KEGG
GO:0016829	19	0.9033	0.0968	0.4051	12	lyase activity	GO
GO:0009073	8	0.905	0.0953	0.5255	48	aromatic amino acid family biosynthetic process	GO
GO:0016301	8	0.9064	0.0938	0.0963	12	kinase activity	GO
400	20	0.9069	0.0932	0.946	48	Phenylalanine, tyrosine and tryptophan biosynthesis	KEGG
61	69	0.907	0.0931	0.0117	12	Fatty acid biosynthesis	KEGG
GO:0016301	8	0.9071	0.093	0.7147	48	kinase activity	GO
52	12	0.9072	0.0931	0.0014	24	Galactose metabolism	KEGG
240	41	0.9085	0.0916	0.9687	24	Pyrimidine metabolism	KEGG
720	65	0.9092	0.0909	0.2795	48	Reductive carboxylate cycle (CO2 fixation)	KEGG
GO:0006099	19	0.9103	0.0898	0.0164	12	tricarboxylic acid cycle	GO
GO:0030001	8	0.911	0.0893	0.0901	24	metal ion transport	GO
770	19	0.912	0.0882	0.6892	12	Pantothenate and CoA biosynthesis	KEGG
750	6	0.9122	0.088	0.3278	24	Vitamin B6 metabolism	KEGG
GO:0005975	32	0.9125	0.0876	0.9309	48	carbohydrate metabolic process	GO
GO:0008152	217	0.9138	0.0863	0.0602	48	metabolic process	GO
623	53	0.9155	0.0846	0.9727	24	2,4-Dichlorobenzoate degradation	KEGG
785	5	0.9182	0.0819	0.0115	48	Lipoic acid metabolism	KEGG
Peptidoglycan assembly	13	0.9194	0.0807	0.6876	24	Peptidoglycan assembly	MANUAL_CURATION
860	218	0.9208	0.0793	0.9986	48	Porphyrin and chlorophyll metabolism	KEGG
942	93	0.9225	0.0776	0.9686	12	Anthocyanin biosynthesis	KEGG
310	78	0.9233	0.0768	0.5958	12	Lysine degradation	KEGG
GO:0008168	49	0.9237	0.0764	0.9025	24	methyltransferase activity	GO
1056	28	0.9239	0.0762	0.9619	48	Biosynthesis of type II polyketide backbone	KEGG
GO:0008168	49	0.9242	0.0759	0.6815	48	methyltransferase activity	GO
GO:0006364	7	0.9245	0.0756	0.1487	12	rRNA processing	GO
760	30	0.9261	0.074	0.005	12	Nicotinate and nicotinamide metabolism	KEGG
GO:0004803	19	0.9272	0.0729	0.7223	12	transposase activity	GO
FASII	11	0.9278	0.0723	0.0655	12	FASII	MANUAL_CURATION
GO:0009058	51	0.9279	0.0722	0.0011	48	biosynthetic process	GO
623	53	0.9288	0.0713	0.9483	48	2,4-Dichlorobenzoate degradation	KEGG
GO:0042773	6	0.9291	0.071	0.2073	12	ATP synthesis coupled electron transport	GO
660	7	0.9299	0.0703	0.7845	24	C5-Branched dibasic acid metabolism	KEGG
630	26	0.9303	0.0698	0.0016	24	Glyoxylate and dicarboxylate metabolism	KEGG
960	57	0.9304	0.0697	0.9963	24	Tropane, piperidine and pyridine alkaloid biosynthesis	KEGG
GO:0008324	6	0.9323	0.0679	0.27	48	cation transmembrane transporter activity	GO
GO:0009405	8	0.9339	0.0662	0.7408	12	pathogenesis	GO
906	258	0.9345	0.0656	1	24	Carotenoid biosynthesis	KEGG
GO:0044237	10	0.9353	0.0648	0.6793	12	cellular metabolic process	GO
GO:0016757	13	0.9355	0.0646	0.9597	24	transferase activity, transferring glycosyl groups	GO
GO:0015934	6	0.9359	0.0642	0.0007	24	large ribosomal subunit	GO
720	65	0.9368	0.0633	0.2051	24	Reductive carboxylate cycle (CO2 fixation)	KEGG
GO:0006526	6	0.9382	0.062	0.6924	12	arginine biosynthetic process	GO
1056	28	0.9393	0.0608	0.9654	12	Biosynthesis of type II polyketide backbone	KEGG
GO:0016757	13	0.9411	0.059	0.8797	48	transferase activity, transferring glycosyl groups	GO
260	32	0.9418	0.0583	0.9721	12	Glycine, serine and threonine metabolism	KEGG
906	258	0.9427	0.0574	0.9998	48	Carotenoid biosynthesis	KEGG
GO:0030259	5	0.943	0.0573	0.3083	12	lipid glycosylation	GO
GO:0019843	35	0.9433	0.0568	0.0001	24	rRNA binding	GO
GO:0006260	22	0.9438	0.0564	0.9634	48	DNA replication	GO
565	33	0.9439	0.0562	0.3907	12	Ether lipid metabolism	KEGG
GO:0005886	285	0.944	0.0561	0.0002	48	plasma membrane	GO
GO:0016021	419	0.9442	0.0559	0.0004	48	integral to membrane	GO
GO:0009116	10	0.9449	0.0552	0.2989	24	nucleoside metabolic process	GO
GO:0003984	5	0.9455	0.0547	0.7315	12	acetolactate synthase activity	GO
330	74	0.9461	0.054	0.4357	12	Arginine and proline metabolism	KEGG
GO:0045261	5	0.9467	0.0536	0.1393	24	proton-transporting ATP synthase complex, catalytic core F(1)	GO
GO:0008137	12	0.947	0.0532	0.4024	24	NADH dehydrogenase (ubiquinone) activity	GO
785	5	0.948	0.0522	0.0085	24	Lipoic acid metabolism	KEGG
51	28	0.9485	0.0516	0.468	12	Fructose and mannose metabolism	KEGG
GO:0017000	5	0.9493	0.0508	0.7217	12	antibiotic biosynthetic process	GO
950	220	0.9499	0.0502	0.9971	12	Isoquinoline alkaloid biosynthesis	KEGG
290	19	0.953	0.0471	0.3632	12	Valine, leucine and isoleucine biosynthesis	KEGG
680	114	0.9538	0.0463	0.9994	24	Methane metabolism	KEGG
GO:0042777	5	0.9543	0.0458	0.08	12	plasma membrane ATP synthesis coupled proton transport	GO
561	19	0.9546	0.0456	0.7871	12	Glycerolipid metabolism	KEGG
GO:0008415	34	0.9551	0.045	0.752	12	acyltransferase activity	GO
MCE4	10	0.9551	0.045	0.1572	12	MCE4	MANUAL_CURATION
GO:0016740	48	0.9579	0.0422	0.2675	12	transferase activity	GO
GO:0008137	12	0.9581	0.0421	0.0809	12	NADH dehydrogenase (ubiquinone) activity	GO
GO:0009058	51	0.9583	0.0418	0.0927	24	biosynthetic process	GO
GO:0003824	67	0.9588	0.0413	0.9423	24	catalytic activity	GO
GO:0006412	62	0.9598	0.0403	0.0001	24	translation	GO
GO:0008415	34	0.96	0.0401	0.9108	48	acyltransferase activity	GO
GO:0009405	8	0.961	0.0391	0.2988	48	pathogenesis	GO
40	10	0.9613	0.0388	0.606	12	Pentose and glucuronate interconversions	KEGG
lipid_biosynth	20	0.9629	0.0372	0.6163	12	lipid_biosynth	MANUAL_CURATION
30	30	0.9629	0.0373	0.0968	48	Pentose phosphate pathway	KEGG
GO:0009058	51	0.9639	0.0362	0.1534	12	biosynthetic process	GO
270	36	0.9643	0.0358	0.6365	12	Cysteine and methionine metabolism	KEGG
860	218	0.9645	0.0356	0.9976	24	Porphyrin and chlorophyll metabolism	KEGG
GO:0015986	5	0.9656	0.0345	0.8596	24	ATP synthesis coupled proton transport	GO
GO:0004792	6	0.9658	0.0343	0.0003	24	thiosulfate sulfurtransferase activity	GO
GO:0016702	8	0.9662	0.0339	0.0015	48	oxidoreductase activity, acting on single donors with incorporation of molecular oxygen, incorporation of two atoms of oxygen	GO
623	53	0.9673	0.0328	0.8841	12	2,4-Dichlorobenzoate degradation	KEGG
565	33	0.9683	0.0318	0.8626	48	Ether lipid metabolism	KEGG
660	7	0.9691	0.0311	0.7055	12	C5-Branched dibasic acid metabolism	KEGG
630	26	0.9697	0.0304	0.4692	12	Glyoxylate and dicarboxylate metabolism	KEGG
GO:0003735	55	0.9704	0.0297	0.0025	24	structural constituent of ribosome	GO
GO:0008168	49	0.971	0.0291	0.7694	12	methyltransferase activity	GO
513	13	0.9711	0.029	0.5233	48	High-mannose type N-glycan biosynthesis	KEGG
30	30	0.9715	0.0286	0.0982	24	Pentose phosphate pathway	KEGG
GO:0050662	17	0.9718	0.0283	0.0054	24	coenzyme binding	GO
564	59	0.9727	0.0274	0.9279	48	Glycerophospholipid metabolism	KEGG
GO:0051539	30	0.9734	0.0267	0.0755	24	4 iron, 4 sulfur cluster binding	GO
561	19	0.9739	0.0262	0.9257	48	Glycerolipid metabolism	KEGG
760	30	0.975	0.0251	0.026	24	Nicotinate and nicotinamide metabolism	KEGG
51	28	0.9752	0.0249	0.2399	24	Fructose and mannose metabolism	KEGG
960	57	0.9752	0.0249	0.9859	48	Tropane, piperidine and pyridine alkaloid biosynthesis	KEGG
GO:0004674	11	0.9764	0.0238	0.2577	48	protein serine/threonine kinase activity	GO
440	9	0.9766	0.0235	0.2752	24	Phosphonate and phosphinate metabolism	KEGG
GO:0046983	10	0.9771	0.023	0.9828	48	protein dimerization activity	GO
GO:0008080	16	0.9777	0.0224	0.4062	12	N-acetyltransferase activity	GO
GO:0006099	19	0.9778	0.0223	0.2871	48	tricarboxylic acid cycle	GO
GO:0016757	13	0.9789	0.0212	0.6919	12	transferase activity, transferring glycosyl groups	GO
513	13	0.979	0.0211	0.7418	12	High-mannose type N-glycan biosynthesis	KEGG
GO:0008483	12	0.9805	0.0196	0.7599	48	transaminase activity	GO
GO:0046933	6	0.9808	0.0194	0.039	12	hydrogen ion transporting ATP synthase activity, rotational mechanism	GO
GO:0051539	30	0.9811	0.019	0.0077	12	4 iron, 4 sulfur cluster binding	GO
GO:0004674	11	0.9812	0.0189	0.1495	12	protein serine/threonine kinase activity	GO
GO:0046933	6	0.9825	0.0176	0.2851	24	hydrogen ion transporting ATP synthase activity, rotational mechanism	GO
GO:0015937	5	0.9831	0.017	0.2409	12	coenzyme A biosynthetic process	GO
GO:0008483	12	0.984	0.0161	0.6371	24	transaminase activity	GO
GO:0042777	5	0.9854	0.0147	0.3571	24	plasma membrane ATP synthesis coupled proton transport	GO
GO:0016209	8	0.9858	0.0143	0.1997	24	antioxidant activity	GO
GO:0016740	48	0.9862	0.0139	0.1087	24	transferase activity	GO
GO:0008152	217	0.9867	0.0134	0.022	24	metabolic process	GO
NADH dehydrogenase	14	0.9867	0.0134	0.0238	24	NADH dehydrogenase	MANUAL_CURATION
260	32	0.9868	0.0133	0.9903	48	Glycine, serine and threonine metabolism	KEGG
510	11	0.9876	0.0125	0.2871	48	N-Glycan biosynthesis	KEGG
GO:0009116	10	0.9877	0.0124	0.205	48	nucleoside metabolic process	GO
965	38	0.9886	0.0116	0.8646	12	Betalain biosynthesis	KEGG
GO:0030259	5	0.9892	0.0109	0.0802	48	lipid glycosylation	GO
906	258	0.9902	0.0099	0.9958	12	Carotenoid biosynthesis	KEGG
GO:0048038	12	0.9902	0.0099	0.0152	24	quinone binding	GO
GO:0016702	8	0.9903	0.0098	0.0577	12	oxidoreductase activity, acting on single donors with incorporation of molecular oxygen, incorporation of two atoms of oxygen	GO
GO:0042773	6	0.9906	0.0095	0.2855	24	ATP synthesis coupled electron transport	GO
GO:0044237	10	0.9913	0.0088	0.0805	48	cellular metabolic process	GO
604	36	0.9915	0.0086	0.6738	12	Glycosphingolipid biosynthesis - ganglio series	KEGG
GO:0045261	5	0.9916	0.0085	0.0321	12	proton-transporting ATP synthase complex, catalytic core F(1)	GO
510	11	0.9917	0.0084	0.4635	12	N-Glycan biosynthesis	KEGG
GO:0003824	67	0.9919	0.0083	0.8184	48	catalytic activity	GO
MCE4	10	0.9921	0.008	0.0628	48	MCE4	MANUAL_CURATION
GO:0006099	19	0.9922	0.0079	0.0035	24	tricarboxylic acid cycle	GO
440	9	0.9924	0.0077	0.2651	48	Phosphonate and phosphinate metabolism	KEGG
GO:0046983	10	0.9929	0.0072	0.7821	12	protein dimerization activity	GO
965	38	0.993	0.0071	0.9998	24	Betalain biosynthesis	KEGG
GO:0042773	6	0.993	0.0071	0.0242	48	ATP synthesis coupled electron transport	GO
GO:0005840	45	0.9933	0.0068	0.0098	24	ribosome	GO
860	218	0.9935	0.0066	0.9854	12	Porphyrin and chlorophyll metabolism	KEGG
GO:0008137	12	0.9935	0.0066	0.0206	48	NADH dehydrogenase (ubiquinone) activity	GO
30	30	0.9937	0.0064	0.0254	12	Pentose phosphate pathway	KEGG
GO:0000104	8	0.9938	0.0063	0.0045	12	succinate dehydrogenase activity	GO
240	41	0.9938	0.0063	0.9371	48	Pyrimidine metabolism	KEGG
FASII	11	0.9941	0.006	0.2613	48	FASII	MANUAL_CURATION
GO:0004674	11	0.9947	0.0054	0.1216	24	protein serine/threonine kinase activity	GO
GO:0006269	6	0.9952	0.0049	0.8031	48	DNA replication, synthesis of RNA primer	GO
561	19	0.9953	0.0048	0.9341	24	Glycerolipid metabolism	KEGG
GO:0006269	6	0.9954	0.0047	0.4988	12	DNA replication, synthesis of RNA primer	GO
GO:0016758	5	0.9954	0.0047	0.0651	24	transferase activity, transferring hexosyl groups	GO
MCE1	14	0.9954	0.0047	0.0389	24	MCE1	MANUAL_CURATION
604	36	0.9956	0.0045	0.9965	24	Glycosphingolipid biosynthesis - ganglio series	KEGG
GO:0050136	5	0.9959	0.0042	0.0105	12	NADH dehydrogenase (quinone) activity	GO
601	12	0.996	0.0041	0.0761	48	Glycosphingolipid biosynthesis - lacto and neolacto series	KEGG
GO:0051539	30	0.9964	0.0037	0.0159	48	4 iron, 4 sulfur cluster binding	GO
GO:0006269	6	0.9966	0.0035	0.5827	24	DNA replication, synthesis of RNA primer	GO
524	56	0.9967	0.0034	0.2598	24	Butirosin and neomycin biosynthesis	KEGG
513	13	0.9971	0.003	0.4794	24	High-mannose type N-glycan biosynthesis	KEGG
604	36	0.9973	0.0028	0.8619	48	Glycosphingolipid biosynthesis - ganglio series	KEGG
965	38	0.9977	0.0024	0.9842	48	Betalain biosynthesis	KEGG
GO:0000104	8	0.998	0.0021	0.0005	24	succinate dehydrogenase activity	GO
GO:0046983	10	0.998	0.0021	0.7481	24	protein dimerization activity	GO
GO:0050136	5	0.998	0.0021	0.0148	24	NADH dehydrogenase (quinone) activity	GO
GO:0044237	10	0.9981	0.002	0.0396	24	cellular metabolic process	GO
601	12	0.9986	0.0015	0.3397	12	Glycosphingolipid biosynthesis - lacto and neolacto series	KEGG
524	56	0.9987	0.0015	0.0506	48	Butirosin and neomycin biosynthesis	KEGG
GO:0048038	12	0.9988	0.0013	0.0005	12	quinone binding	GO
NADH dehydrogenase	14	0.999	0.0011	0.0015	12	NADH dehydrogenase	MANUAL_CURATION
GO:0016758	5	0.999	0.0011	0.0017	48	transferase activity, transferring hexosyl groups	GO
510	11	0.9991	0.001	0.5666	24	N-Glycan biosynthesis	KEGG
GO:0042777	5	0.9991	0.001	0.0643	48	plasma membrane ATP synthesis coupled proton transport	GO
524	56	0.9993	0.0008	0.1398	12	Butirosin and neomycin biosynthesis	KEGG
GO:0016758	5	0.9993	0.0008	0.038	12	transferase activity, transferring hexosyl groups	GO
440	9	0.9994	0.0007	0.2918	12	Phosphonate and phosphinate metabolism	KEGG
190	40	0.9996	0.0005	0.0001	12	Oxidative phosphorylation	KEGG
GO:0016702	8	0.9996	0.0005	0.0118	24	oxidoreductase activity, acting on single donors with incorporation of molecular oxygen, incorporation of two atoms of oxygen	GO
GO:0046933	6	0.9996	0.0005	0.0156	48	hydrogen ion transporting ATP synthase activity, rotational mechanism	GO
GO:0045261	5	0.9997	0.0004	0.0014	48	proton-transporting ATP synthase complex, catalytic core F(1)	GO
540	125	0.9998	0.0003	0.6706	24	Lipopolysaccharide biosynthesis	KEGG
FASII	11	0.9998	0.0003	0.0015	24	FASII	MANUAL_CURATION
540	125	0.9998	0.0003	0.3872	48	Lipopolysaccharide biosynthesis	KEGG
GO:0008483	12	0.9999	0.0002	0.3318	12	transaminase activity	GO
601	12	0.9999	0.0002	0.3271	24	Glycosphingolipid biosynthesis - lacto and neolacto series	KEGG
540	125	1	0.0001	0.334	12	Lipopolysaccharide biosynthesis	KEGG
MCE1	14	1	0.0001	0.0001	12	MCE1	MANUAL_CURATION
190	40	1	0.0001	0.0001	24	Oxidative phosphorylation	KEGG
190	40	1	0.0001	0.0001	48	Oxidative phosphorylation	KEGG
GO:0048038	12	1	0.0001	0.0001	48	quinone binding	GO
GO:0050136	5	1	0.0001	0.0001	48	NADH dehydrogenase (quinone) activity	GO
MCE1	14	1	0.0001	0.0001	48	MCE1	MANUAL_CURATION
NADH dehydrogenase	14	1	0.0001	0.0001	48	NADH dehydrogenase	MANUAL_CURATION

## Sheet: S4B-romer_protein
Table S4B. Protein pathway enrichment analysis of KEGG, GO and manually curated pathways at each time point of exposure to the kinase inhibitor or control compound.
Signature ID	No. of Proteins	p for increased	p for decreased	p for mixed	Time point (h)	SIGNATURE	SOURCE
SigE regulon	22	0.0001	1	0.0001	12	SigE regulon	MANUAL_CURATION
ESX-1 LOCUS	20	0.0001	1	0.001	24	ESX-1 LOCUS	MANUAL_CURATION
SigE regulon	22	0.0001	1	0.0001	24	SigE regulon	MANUAL_CURATION
ESX-1 LOCUS	20	0.0001	1	0.0002	48	ESX-1 LOCUS	MANUAL_CURATION
GO:0009276	3	0.0001	1	0.067	48	1-2nm peptidoglycan-based cell wall	GO
GO:0016021	198	0.0001	1	0.0261	48	integral to membrane	GO
SigE regulon	22	0.0001	1	0.0008	48	SigE regulon	MANUAL_CURATION
GO:0000160	30	0.0003	0.9998	0.1005	48	two-component signal transduction system (phosphorelay)	GO
GO:0005886	153	0.0003	0.9998	0.0009	48	plasma membrane	GO
GO:0005515	22	0.0006	0.9995	0.0054	48	protein binding	GO
GO:0006950	25	0.001	0.9991	0.0121	24	response to stress	GO
ESX-1 LOCUS	20	0.0017	0.9984	0.0168	12	ESX-1 LOCUS	MANUAL_CURATION
GO:0051082	6	0.0017	0.9984	0.1261	24	unfolded protein binding	GO
GO:0016021	198	0.003	0.9971	0.1129	24	integral to membrane	GO
GO:0009405	6	0.0032	0.997	0.0762	48	pathogenesis	GO
GO:0000160	30	0.0036	0.9965	0.0209	12	two-component signal transduction system (phosphorelay)	GO
GO:0000160	30	0.0093	0.9908	0.2027	24	two-component signal transduction system (phosphorelay)	GO
GO:0065002	7	0.0097	0.9904	0.2194	48	intracellular protein transport across a membrane	GO
GO:0006289	8	0.0122	0.9879	0.2711	12	nucleotide-excision repair	GO
GO:0009276	3	0.0122	0.988	0.1078	24	1-2nm peptidoglycan-based cell wall	GO
GO:0065002	7	0.014	0.9863	0.1557	12	intracellular protein transport across a membrane	GO
GO:0008658	6	0.0142	0.9859	0.1629	48	penicillin binding	GO
GO:0000156	19	0.0143	0.9858	0.5837	48	two-component response regulator activity	GO
Peptidoglycan assembly	12	0.0143	0.9858	0.0562	48	Peptidoglycan assembly	MANUAL_CURATION
GO:0045263	3	0.0151	0.985	0.2947	48	proton-transporting ATP synthase complex, coupling factor F(o)	GO
GO:0030976	9	0.0174	0.9827	0.0975	48	thiamin pyrophosphate binding	GO
GO:0016301	5	0.0176	0.9825	0.2853	12	kinase activity	GO
GO:0006099	17	0.0192	0.9809	0.7037	12	tricarboxylic acid cycle	GO
Cell Div	11	0.0204	0.9798	0.205	12	Cell Div	MANUAL_CURATION
780	15	0.021	0.9792	0.0102	12	Biotin metabolism	KEGG
790	29	0.0224	0.9777	0.0388	24	Folate biosynthesis	KEGG
GO:0006352	10	0.0238	0.9764	0.1325	24	transcription initiation	GO
GO:0017111	24	0.0247	0.9755	0.0235	48	nucleoside-triphosphatase activity	GO
GO:0005515	22	0.0257	0.9744	0.0042	24	protein binding	GO
GO:0006826	8	0.0297	0.9704	0.9454	48	iron ion transport	GO
430	5	0.031	0.9692	0.0348	12	Taurine and hypotaurine metabolism	KEGG
GO:0017000	4	0.0312	0.9689	0.4466	48	antibiotic biosynthetic process	GO
Peptidoglycan assembly	12	0.0338	0.9663	0.2567	24	Peptidoglycan assembly	MANUAL_CURATION
GO:0003676	15	0.0347	0.9654	0.8009	12	nucleic acid binding	GO
GO:0005886	153	0.0348	0.9653	0.0499	24	plasma membrane	GO
30	29	0.0356	0.9645	0.8116	12	Pentose phosphate pathway	KEGG
790	29	0.0358	0.9643	0.7536	48	Folate biosynthesis	KEGG
GO:0000155	13	0.0366	0.9636	0.0636	48	two-component sensor activity	GO
GO:0043169	8	0.0408	0.9595	0.9146	48	cation binding	GO
GO:0009234	4	0.0409	0.9592	0.2362	12	menaquinone biosynthetic process	GO
GO:0006629	10	0.0419	0.9583	0.2812	24	lipid metabolic process	GO
GO:0000156	19	0.0433	0.9568	0.2085	24	two-component response regulator activity	GO
GO:0009234	4	0.0449	0.9554	0.42	48	menaquinone biosynthetic process	GO
GO:0008658	6	0.0451	0.9551	0.5301	24	penicillin binding	GO
GO:0006807	4	0.046	0.9542	0.4056	24	nitrogen compound metabolic process	GO
Peptidoglycan metabolism	11	0.0461	0.9542	0.3437	48	Peptidoglycan metabolism	MANUAL_CURATION
GO:0016757	10	0.0469	0.9532	0.7667	24	transferase activity, transferring glycosyl groups	GO
GO:0005507	5	0.0486	0.9515	0.3746	24	copper ion binding	GO
GO:0016114	6	0.0498	0.9503	0.4774	12	terpenoid biosynthetic process	GO
GO:0006807	4	0.0509	0.9493	0.3244	48	nitrogen compound metabolic process	GO
GO:0015450	4	0.0509	0.9494	0.4081	48	P-P-bond-hydrolysis-driven protein transmembrane transporter activity	GO
Sigma factors	8	0.051	0.9494	0.8169	48	Sigma factors	MANUAL_CURATION
GO:0030145	17	0.0521	0.948	0.6201	12	manganese ion binding	GO
GO:0000156	19	0.0523	0.9479	0.1416	12	two-component response regulator activity	GO
GO:0016757	10	0.0538	0.9464	0.1654	12	transferase activity, transferring glycosyl groups	GO
GO:0009276	3	0.0556	0.9445	0.3614	12	1-2nm peptidoglycan-based cell wall	GO
GO:0003995	33	0.0557	0.9445	0.7522	12	acyl-CoA dehydrogenase activity	GO
290	18	0.0592	0.9409	0.0001	48	Valine, leucine and isoleucine biosynthesis	KEGG
GO:0018106	11	0.0622	0.9379	0.1531	48	peptidyl-histidine phosphorylation	GO
GO:0000287	55	0.0623	0.9378	0.2685	48	magnesium ion binding	GO
GO:0017000	4	0.0634	0.9368	0.4627	24	antibiotic biosynthetic process	GO
20	24	0.0649	0.9352	0.0052	48	Citrate cycle (TCA cycle)	KEGG
GO:0018106	11	0.0651	0.935	0.0188	12	peptidyl-histidine phosphorylation	GO
GO:0030246	5	0.0665	0.934	0.6132	48	carbohydrate binding	GO
GO:0030246	5	0.0669	0.9334	0.7408	24	carbohydrate binding	GO
GO:0008233	5	0.0679	0.9323	0.0104	12	peptidase activity	GO
GO:0006950	25	0.0682	0.9319	0.323	12	response to stress	GO
30	29	0.0687	0.9314	0.6104	24	Pentose phosphate pathway	KEGG
30	29	0.0695	0.9307	0.0664	48	Pentose phosphate pathway	KEGG
GO:0004792	3	0.07	0.9302	0.3816	12	thiosulfate sulfurtransferase activity	GO
GO:0008272	4	0.0701	0.9301	0.4443	12	sulfate transport	GO
GO:0006094	5	0.0757	0.9246	0.0741	24	gluconeogenesis	GO
GO:0008658	6	0.0763	0.9238	0.0969	12	penicillin binding	GO
Peptidoglycan metabolism	11	0.079	0.9211	0.1763	24	Peptidoglycan metabolism	MANUAL_CURATION
780	15	0.0795	0.9206	0.0026	48	Biotin metabolism	KEGG
GO:0005524	212	0.0795	0.9206	0.8337	48	ATP binding	GO
400	17	0.0796	0.9205	0.4783	12	Phenylalanine, tyrosine and tryptophan biosynthesis	KEGG
GO:0007059	9	0.0802	0.9199	0.4819	48	chromosome segregation	GO
GO:0000105	7	0.0819	0.9182	0.3487	48	histidine biosynthetic process	GO
GO:0008026	6	0.0829	0.9172	0.8509	48	ATP-dependent helicase activity	GO
GO:0000155	13	0.0833	0.9168	0.0539	12	two-component sensor activity	GO
GO:0015937	5	0.0846	0.9156	0.0281	12	coenzyme A biosynthetic process	GO
GO:0006826	8	0.0876	0.9125	0.1008	12	iron ion transport	GO
GO:0046677	16	0.0879	0.9124	0.714	24	response to antibiotic	GO
GO:0005507	5	0.0885	0.9119	0.0039	48	copper ion binding	GO
GO:0015450	4	0.0893	0.9109	0.3529	12	P-P-bond-hydrolysis-driven protein transmembrane transporter activity	GO
Sigma factors	8	0.0896	0.9107	0.1932	24	Sigma factors	MANUAL_CURATION
GO:0016310	5	0.09	0.9101	0.1337	12	phosphorylation	GO
GO:0016114	6	0.0922	0.9081	0.7095	48	terpenoid biosynthetic process	GO
GO:0006099	17	0.0949	0.9052	0.138	48	tricarboxylic acid cycle	GO
GO:0065002	7	0.0955	0.9046	0.8388	24	intracellular protein transport across a membrane	GO
GO:0004252	13	0.0981	0.902	0.024	48	serine-type endopeptidase activity	GO
GO:0005886	153	0.0988	0.9013	0.0167	12	plasma membrane	GO
900	17	0.1015	0.8987	0.6876	12	Terpenoid backbone biosynthesis	KEGG
GO:0009231	6	0.1023	0.8978	0.01	24	riboflavin biosynthetic process	GO
GO:0051301	23	0.1027	0.8974	0.2072	48	cell division	GO
GO:0030001	5	0.1038	0.8964	0.5266	24	metal ion transport	GO
GO:0000104	4	0.104	0.8963	0.7005	12	succinate dehydrogenase activity	GO
GO:0008033	7	0.1059	0.8944	0.4662	24	tRNA processing	GO
GO:0043169	8	0.1064	0.8937	0.6254	24	cation binding	GO
GO:0006289	8	0.1065	0.8937	0.354	24	nucleotide-excision repair	GO
GO:0004003	5	0.1065	0.8939	0.6251	12	ATP-dependent DNA helicase activity	GO
GO:0006950	25	0.1068	0.8933	0.8993	48	response to stress	GO
GO:0009405	6	0.1069	0.8932	0.0011	24	pathogenesis	GO
20	24	0.1089	0.8913	0.8092	12	Citrate cycle (TCA cycle)	KEGG
GO:0006629	10	0.1139	0.8862	0.0357	48	lipid metabolic process	GO
970	22	0.1148	0.8853	0.5476	48	Aminoacyl-tRNA biosynthesis	KEGG
GO:0046677	16	0.1163	0.8838	0.2808	48	response to antibiotic	GO
GO:0046872	13	0.1165	0.8838	0.0407	48	metal ion binding	GO
GO:0051082	6	0.1179	0.8823	0.4725	12	unfolded protein binding	GO
750	6	0.1204	0.8797	0.7373	24	Vitamin B6 metabolism	KEGG
GO:0004674	11	0.1216	0.8785	0.578	48	protein serine/threonine kinase activity	GO
GO:0030001	5	0.1226	0.8777	0.7814	48	metal ion transport	GO
521	7	0.1227	0.8774	0.188	24	Streptomycin biosynthesis	KEGG
GO:0005507	5	0.1237	0.8765	0.4842	12	copper ion binding	GO
GO:0004674	11	0.1246	0.8756	0.7113	24	protein serine/threonine kinase activity	GO
GO:0009252	21	0.1248	0.8753	0.1904	48	peptidoglycan biosynthetic process	GO
GO:0043169	8	0.1249	0.8752	0.4979	12	cation binding	GO
GO:0016021	198	0.1276	0.8725	0.0249	12	integral to membrane	GO
GO:0006364	4	0.1288	0.8713	0.5878	48	rRNA processing	GO
GO:0005515	22	0.1302	0.87	0.0004	12	protein binding	GO
500	13	0.1325	0.8678	0.6899	48	Starch and sucrose metabolism	KEGG
20	24	0.1342	0.8659	0.1958	24	Citrate cycle (TCA cycle)	KEGG
GO:0030001	5	0.1366	0.8636	0.7504	12	metal ion transport	GO
GO:0016114	6	0.1384	0.8618	0.1502	24	terpenoid biosynthetic process	GO
Cell Div	11	0.1407	0.8595	0.0105	48	Cell Div	MANUAL_CURATION
GO:0004003	5	0.1412	0.859	0.2234	24	ATP-dependent DNA helicase activity	GO
GO:0051082	6	0.1423	0.8578	0.9219	48	unfolded protein binding	GO
GO:0009231	6	0.143	0.8573	0.2297	12	riboflavin biosynthetic process	GO
GO:0006631	11	0.1472	0.8531	0.6295	12	fatty acid metabolic process	GO
GO:0006352	10	0.1497	0.8504	0.939	48	transcription initiation	GO
550	27	0.15	0.8501	0.0596	24	Peptidoglycan biosynthesis	KEGG
GO:0016597	10	0.1508	0.8493	0.873	12	amino acid binding	GO
GO:0030976	9	0.1521	0.848	0.0582	24	thiamin pyrophosphate binding	GO
GO:0003700	63	0.1544	0.8457	0.3225	24	transcription factor activity	GO
500	13	0.1558	0.8444	0.8235	12	Starch and sucrose metabolism	KEGG
GO:0004003	5	0.157	0.8432	0.9366	48	ATP-dependent DNA helicase activity	GO
GO:0007059	9	0.1585	0.8418	0.7755	24	chromosome segregation	GO
GO:0007049	25	0.1586	0.8416	0.0472	48	cell cycle	GO
GO:0008272	4	0.1587	0.8416	0.118	48	sulfate transport	GO
GO:0006260	21	0.1588	0.8414	0.6308	12	DNA replication	GO
GO:0003676	15	0.1612	0.8389	0.2687	24	nucleic acid binding	GO
GO:0003700	63	0.1623	0.8379	0.9855	48	transcription factor activity	GO
Cell Div	11	0.1628	0.8376	0.0103	24	Cell Div	MANUAL_CURATION
GO:0017000	4	0.1651	0.835	0.5133	12	antibiotic biosynthetic process	GO
Peptidoglycan biosynthesis	20	0.1667	0.8336	0.0523	48	Peptidoglycan biosynthesis	MANUAL_CURATION
GO:0005524	212	0.1682	0.832	0.5551	24	ATP binding	GO
740	10	0.1724	0.8278	0.0547	24	Riboflavin metabolism	KEGG
GO:0031419	4	0.1773	0.8228	0.937	48	cobalamin binding	GO
GO:0006629	10	0.1783	0.8219	0.2046	12	lipid metabolic process	GO
GO:0007242	9	0.1784	0.8219	0.9574	24	intracellular signaling cascade	GO
Peptidoglycan biosynthesis	20	0.1803	0.8198	0.1957	24	Peptidoglycan biosynthesis	MANUAL_CURATION
GO:0000162	5	0.1807	0.8197	0.3181	24	tryptophan biosynthetic process	GO
GO:0046933	6	0.1837	0.8165	0.3547	48	hydrogen ion transporting ATP synthase activity, rotational mechanism	GO
GO:0009234	4	0.1859	0.8145	0.2082	24	menaquinone biosynthetic process	GO
GO:0016788	8	0.1864	0.8138	0.6821	24	hydrolase activity, acting on ester bonds	GO
970	22	0.1877	0.8124	0.7541	12	Aminoacyl-tRNA biosynthesis	KEGG
GO:0004674	11	0.1895	0.8108	0.3373	12	protein serine/threonine kinase activity	GO
GO:0009396	5	0.1897	0.8107	0.4801	12	folic acid and derivative biosynthetic process	GO
930	75	0.1901	0.8102	0.8353	12	Caprolactam degradation	KEGG
430	5	0.1905	0.8098	0.7004	48	Taurine and hypotaurine metabolism	KEGG
GO:0006355	96	0.1907	0.8095	0.2133	24	regulation of transcription, DNA-dependent	GO
GO:0000162	5	0.1927	0.8074	0.6689	48	tryptophan biosynthetic process	GO
GO:0006096	14	0.1958	0.8043	0.0401	48	glycolysis	GO
400	17	0.1966	0.8038	0.9684	24	Phenylalanine, tyrosine and tryptophan biosynthesis	KEGG
GO:0016887	29	0.1981	0.8021	0.9524	24	ATPase activity	GO
601	8	0.1982	0.8021	0.3527	12	Glycosphingolipid biosynthesis - lacto and neolacto series	KEGG
GO:0031419	4	0.1984	0.8019	0.7765	24	cobalamin binding	GO
GO:0006779	7	0.1998	0.8004	0.972	48	porphyrin biosynthetic process	GO
760	27	0.2005	0.7996	0.5852	24	Nicotinate and nicotinamide metabolism	KEGG
GO:0008408	5	0.2008	0.7994	0.047	12	3'-5' exonuclease activity	GO
GO:0003676	15	0.2018	0.7983	0.9466	48	nucleic acid binding	GO
GO:0017111	24	0.2023	0.7978	0.3042	12	nucleoside-triphosphatase activity	GO
GO:0000104	4	0.2053	0.795	0.4756	48	succinate dehydrogenase activity	GO
GO:0031177	13	0.2074	0.7928	0.7948	48	phosphopantetheine binding	GO
GO:0006355	96	0.2076	0.7925	0.8843	48	regulation of transcription, DNA-dependent	GO
GO:0000036	23	0.2083	0.7918	0.6511	48	acyl carrier activity	GO
351	6	0.2097	0.7907	0.5564	48	1,1,1-Trichloro-2,2-bis(4-chlorophenyl)ethane (DDT) degradation	KEGG
GO:0030170	37	0.2128	0.7873	0.8391	48	pyridoxal phosphate binding	GO
GO:0051537	11	0.2141	0.786	0.6441	24	2 iron, 2 sulfur cluster binding	GO
970	22	0.2147	0.7856	0.8939	24	Aminoacyl-tRNA biosynthesis	KEGG
GO:0009058	45	0.2155	0.7847	0.7481	48	biosynthetic process	GO
GO:0003677	82	0.2158	0.7843	0.6858	48	DNA binding	GO
GO:0030259	4	0.2163	0.7839	0.8531	24	lipid glycosylation	GO
513	9	0.2164	0.784	0.8511	24	High-mannose type N-glycan biosynthesis	KEGG
550	27	0.2194	0.7809	0.0029	48	Peptidoglycan biosynthesis	KEGG
Peptidoglycan assembly	12	0.2202	0.78	0.0068	12	Peptidoglycan assembly	MANUAL_CURATION
GO:0042626	4	0.2203	0.78	0.4286	24	ATPase activity, coupled to transmembrane movement of substances	GO
Mycobactin biosynthesis	12	0.2208	0.7793	0.5875	12	Mycobactin biosynthesis	MANUAL_CURATION
GO:0000155	13	0.2223	0.7778	0.3377	24	two-component sensor activity	GO
GO:0000162	5	0.2224	0.778	0.452	12	tryptophan biosynthetic process	GO
630	24	0.2238	0.7763	0.7376	12	Glyoxylate and dicarboxylate metabolism	KEGG
GO:0016757	10	0.2242	0.7762	0.4376	48	transferase activity, transferring glycosyl groups	GO
GO:0051301	23	0.2256	0.7745	0.0463	24	cell division	GO
GO:0016884	5	0.2267	0.7734	0.7813	48	carbon-nitrogen ligase activity, with glutamine as amido-N-donor	GO
230	82	0.2296	0.7706	0.3783	48	Purine metabolism	KEGG
GO:0015450	4	0.2297	0.7705	0.8268	24	P-P-bond-hydrolysis-driven protein transmembrane transporter activity	GO
GO:0006754	7	0.2303	0.7699	0.509	24	ATP biosynthetic process	GO
GO:0017111	24	0.2335	0.7667	0.5376	24	nucleoside-triphosphatase activity	GO
GO:0015662	2	0.2339	0.7667	0.9099	48	ATPase activity, coupled to transmembrane movement of ions, phosphorylative mechanism	GO
760	27	0.2379	0.7623	0.5993	12	Nicotinate and nicotinamide metabolism	KEGG
Peptidoglycan metabolism	11	0.243	0.7573	0.2455	12	Peptidoglycan metabolism	MANUAL_CURATION
GO:0016798	5	0.2432	0.757	0.4275	48	hydrolase activity, acting on glycosyl bonds	GO
GO:0016758	4	0.2441	0.7562	0.8679	12	transferase activity, transferring hexosyl groups	GO
GO:0008033	7	0.2442	0.756	0.4537	48	tRNA processing	GO
GO:0015420	3	0.2443	0.7558	0.9441	24	cobalamin-transporting ATPase activity	GO
GO:0008360	17	0.2455	0.7547	0.1355	48	regulation of cell shape	GO
GO:0008272	4	0.248	0.7523	0.339	24	sulfate transport	GO
500	13	0.249	0.7513	0.9685	24	Starch and sucrose metabolism	KEGG
440	9	0.2493	0.7508	0.5625	48	Phosphonate and phosphinate metabolism	KEGG
GO:0030246	5	0.2497	0.7507	0.912	12	carbohydrate binding	GO
905	47	0.2523	0.7479	0.6121	12	Brassinosteroid biosynthesis	KEGG
GO:0008233	5	0.2528	0.7477	0.195	48	peptidase activity	GO
GO:0000287	55	0.2541	0.746	0.9863	12	magnesium ion binding	GO
GO:0003887	10	0.2545	0.7458	0.7383	12	DNA-directed DNA polymerase activity	GO
GO:0018106	11	0.255	0.7453	0.2389	24	peptidyl-histidine phosphorylation	GO
GO:0016740	40	0.2555	0.7446	0.4356	48	transferase activity	GO
GO:0048037	23	0.2574	0.7428	0.5784	48	cofactor binding	GO
250	27	0.2578	0.7423	0.0734	48	Alanine, aspartate and glutamate metabolism	KEGG
GO:0003995	33	0.2589	0.7412	0.008	48	acyl-CoA dehydrogenase activity	GO
GO:0045261	5	0.2601	0.7401	0.2251	48	proton-transporting ATP synthase complex, catalytic core F(1)	GO
52	9	0.2617	0.7389	0.4712	48	Galactose metabolism	KEGG
GO:0006457	9	0.2631	0.737	0.0618	24	protein folding	GO
GO:0008173	2	0.2661	0.7342	0.8413	24	RNA methyltransferase activity	GO
72	10	0.2667	0.7334	0.8452	12	Synthesis and degradation of ketone bodies	KEGG
GO:0030145	17	0.267	0.7332	0.0822	48	manganese ion binding	GO
GO:0006754	7	0.2671	0.733	0.8376	48	ATP biosynthetic process	GO
Sigma factors	8	0.2671	0.7331	0.5907	12	Sigma factors	MANUAL_CURATION
GO:0009073	4	0.2683	0.7322	0.7713	12	aromatic amino acid family biosynthetic process	GO
GO:0004792	3	0.2713	0.7291	0.1211	48	thiosulfate sulfurtransferase activity	GO
GO:0006164	6	0.2714	0.7289	0.8828	12	purine nucleotide biosynthetic process	GO
140	7	0.2787	0.7219	0.2782	12	C21-Steroid hormone metabolism	KEGG
GO:0015986	3	0.2805	0.7199	0.0306	48	ATP synthesis coupled proton transport	GO
GO:0030259	4	0.2807	0.7195	0.8741	12	lipid glycosylation	GO
GO:0016758	4	0.2808	0.7196	0.9373	24	transferase activity, transferring hexosyl groups	GO
GO:0005524	212	0.281	0.7191	0.8377	12	ATP binding	GO
364	21	0.281	0.7192	0.2448	12	Fluorobenzoate degradation	KEGG
510	7	0.2825	0.718	0.3646	12	N-Glycan biosynthesis	KEGG
510	7	0.2829	0.7173	0.787	24	N-Glycan biosynthesis	KEGG
740	10	0.2854	0.7148	0.6323	12	Riboflavin metabolism	KEGG
GO:0009116	7	0.2869	0.7133	0.1026	24	nucleoside metabolic process	GO
GO:0006810	42	0.2871	0.7133	0.9662	24	transport	GO
GO:0006526	6	0.2895	0.7111	0.7918	48	arginine biosynthetic process	GO
601	8	0.2906	0.7099	0.7787	48	Glycosphingolipid biosynthesis - lacto and neolacto series	KEGG
GO:0006754	7	0.2913	0.7088	0.8463	12	ATP biosynthetic process	GO
GO:0006094	5	0.2966	0.7038	0.0183	48	gluconeogenesis	GO
760	27	0.2976	0.7025	0.2803	48	Nicotinate and nicotinamide metabolism	KEGG
513	9	0.2982	0.702	0.72	12	High-mannose type N-glycan biosynthesis	KEGG
GO:0051537	11	0.3	0.7001	0.1867	48	2 iron, 2 sulfur cluster binding	GO
GO:0009116	7	0.3003	0.6999	0.6854	12	nucleoside metabolic process	GO
750	6	0.3025	0.6976	0.7195	12	Vitamin B6 metabolism	KEGG
GO:0046872	13	0.3048	0.6953	0.2016	12	metal ion binding	GO
GO:0004252	13	0.3058	0.6946	0.3752	12	serine-type endopeptidase activity	GO
280	75	0.306	0.6941	0.886	12	Valine, leucine and isoleucine degradation	KEGG
620	42	0.306	0.6941	0.0196	48	Pyruvate metabolism	KEGG
GO:0006099	17	0.3061	0.6941	0.7115	24	tricarboxylic acid cycle	GO
GO:0006396	6	0.3065	0.6938	0.4495	24	RNA processing	GO
GO:0006352	10	0.3066	0.6937	0.3917	12	transcription initiation	GO
750	6	0.3069	0.6935	0.6575	48	Vitamin B6 metabolism	KEGG
562	8	0.3078	0.6926	0.7529	24	Inositol phosphate metabolism	KEGG
GO:0008360	17	0.3083	0.692	0.2238	24	regulation of cell shape	GO
GO:0004252	13	0.3085	0.6918	0.0131	24	serine-type endopeptidase activity	GO
440	9	0.3105	0.6898	0.4376	24	Phosphonate and phosphinate metabolism	KEGG
GO:0004386	5	0.3106	0.6897	0.2909	12	helicase activity	GO
601	8	0.3125	0.6878	0.8602	24	Glycosphingolipid biosynthesis - lacto and neolacto series	KEGG
GO:0008080	13	0.3166	0.6835	0.9822	48	N-acetyltransferase activity	GO
GO:0004601	4	0.3166	0.6837	0.9925	48	peroxidase activity	GO
GO:0006355	96	0.3178	0.6823	0.7047	12	regulation of transcription, DNA-dependent	GO
GO:0006396	6	0.3193	0.681	0.8448	12	RNA processing	GO
GO:0009231	6	0.3207	0.6797	0.5904	48	riboflavin biosynthetic process	GO
GO:0030259	4	0.3213	0.6789	0.8993	48	lipid glycosylation	GO
GO:0009055	108	0.3227	0.6777	0.3136	24	electron carrier activity	GO
GO:0006457	9	0.3236	0.6767	0.734	12	protein folding	GO
GO:0006164	6	0.3238	0.6765	0.4395	48	purine nucleotide biosynthetic process	GO
GO:0008026	6	0.3238	0.6768	0.7644	24	ATP-dependent helicase activity	GO
GO:0016151	3	0.326	0.6743	0.864	48	nickel ion binding	GO
550	27	0.3265	0.6736	0.074	12	Peptidoglycan biosynthesis	KEGG
1053	6	0.327	0.6732	0.9189	48	Biosynthesis of siderophore group nonribosomal peptides	KEGG
GO:0030288	4	0.3274	0.6728	0.369	12	outer membrane-bounded periplasmic space	GO
780	15	0.3277	0.6724	0.0127	24	Biotin metabolism	KEGG
521	7	0.331	0.6691	0.5335	12	Streptomycin biosynthesis	KEGG
GO:0006812	2	0.3333	0.6673	0.9318	48	cation transport	GO
GO:0043565	20	0.3347	0.6655	0.9871	48	sequence-specific DNA binding	GO
GO:0000150	2	0.3353	0.6654	0.7652	12	recombinase activity	GO
561	13	0.3354	0.6649	0.4847	12	Glycerolipid metabolism	KEGG
GO:0004601	4	0.3356	0.6646	0.9253	24	peroxidase activity	GO
GO:0016597	10	0.3361	0.6644	0.9698	48	amino acid binding	GO
281	74	0.3375	0.6627	0.7523	12	Geraniol degradation	KEGG
GO:0009252	21	0.3379	0.6624	0.566	24	peptidoglycan biosynthetic process	GO
GO:0015420	3	0.3385	0.6617	0.9383	48	cobalamin-transporting ATPase activity	GO
GO:0050660	60	0.3417	0.6584	0.4373	12	FAD binding	GO
521	7	0.3427	0.6577	0.0802	48	Streptomycin biosynthesis	KEGG
GO:0006260	21	0.3433	0.6569	0.9728	48	DNA replication	GO
GO:0008080	13	0.3451	0.655	0.3718	24	N-acetyltransferase activity	GO
720	52	0.3454	0.6547	0.6481	12	Reductive carboxylate cycle (CO2 fixation)	KEGG
GO:0051536	8	0.3478	0.6523	0.14	48	iron-sulfur cluster binding	GO
GO:0030170	37	0.3482	0.6519	0.991	12	pyridoxal phosphate binding	GO
GO:0005975	29	0.3495	0.6507	0.2511	48	carbohydrate metabolic process	GO
GO:0009073	4	0.3509	0.6495	0.9803	24	aromatic amino acid family biosynthetic process	GO
GO:0009432	7	0.3511	0.6492	0.301	12	SOS response	GO
250	27	0.3516	0.6487	0.7846	24	Alanine, aspartate and glutamate metabolism	KEGG
240	37	0.3527	0.6474	0.2118	12	Pyrimidine metabolism	KEGG
290	18	0.3539	0.6462	0.0029	24	Valine, leucine and isoleucine biosynthesis	KEGG
400	17	0.3545	0.6458	0.9575	48	Phenylalanine, tyrosine and tryptophan biosynthesis	KEGG
GO:0006364	4	0.3558	0.6446	0.8027	24	rRNA processing	GO
GO:0042626	4	0.3618	0.6385	0.9891	48	ATPase activity, coupled to transmembrane movement of substances	GO
GO:0030976	9	0.3623	0.638	0.2193	12	thiamin pyrophosphate binding	GO
GO:0043565	20	0.3631	0.6372	0.733	12	sequence-specific DNA binding	GO
GO:0008173	2	0.3632	0.6372	0.5052	12	RNA methyltransferase activity	GO
GO:0042773	2	0.3656	0.6352	0.4862	24	ATP synthesis coupled electron transport	GO
GO:0006096	14	0.3663	0.6339	0.2029	24	glycolysis	GO
GO:0003677	82	0.3676	0.6325	0.6995	24	DNA binding	GO
GO:0045263	3	0.368	0.6323	0.5856	24	proton-transporting ATP synthase complex, coupling factor F(o)	GO
GO:0006865	2	0.3684	0.6319	0.8996	48	amino acid transport	GO
GO:0015171	2	0.3684	0.6319	0.8996	48	amino acid transmembrane transporter activity	GO
GO:0007049	25	0.3725	0.6277	0.0062	24	cell cycle	GO
GO:0008080	13	0.3776	0.623	0.9546	12	N-acetyltransferase activity	GO
GO:0000287	55	0.3792	0.6209	0.405	24	magnesium ion binding	GO
GO:0006807	4	0.3816	0.6185	0.7235	12	nitrogen compound metabolic process	GO
190	26	0.3819	0.6182	0.0149	48	Oxidative phosphorylation	KEGG
GO:0045261	5	0.385	0.6153	0.4395	12	proton-transporting ATP synthase complex, catalytic core F(1)	GO
GO:0004803	2	0.385	0.6154	0.5277	12	transposase activity	GO
GO:0006313	2	0.385	0.6154	0.5277	12	transposition, DNA-mediated	GO
GO:0006289	8	0.3912	0.6091	0.6554	48	nucleotide-excision repair	GO
GO:0051536	8	0.3917	0.6084	0.5824	12	iron-sulfur cluster binding	GO
GO:0008033	7	0.3922	0.608	0.4812	12	tRNA processing	GO
GO:0015035	5	0.3935	0.6066	0.3974	12	protein disulfide oxidoreductase activity	GO
GO:0005975	29	0.3954	0.6049	0.3232	24	carbohydrate metabolic process	GO
Mycobactin biosynthesis	12	0.3963	0.604	0.7245	48	Mycobactin biosynthesis	MANUAL_CURATION
GO:0007242	9	0.3992	0.6011	0.9814	48	intracellular signaling cascade	GO
GO:0004792	3	0.4015	0.599	0.3244	24	thiosulfate sulfurtransferase activity	GO
510	7	0.4052	0.5951	0.8109	48	N-Glycan biosynthesis	KEGG
563	28	0.4061	0.594	0.0358	24	Glycosylphosphatidylinositol(GPI)-anchor biosynthesis	KEGG
GO:0009073	4	0.4072	0.5932	0.2195	48	aromatic amino acid family biosynthetic process	GO
40	7	0.4126	0.5878	0.8209	24	Pentose and glucuronate interconversions	KEGG
430	5	0.4131	0.5873	0.8963	24	Taurine and hypotaurine metabolism	KEGG
790	29	0.4162	0.5841	0.9925	12	Folate biosynthesis	KEGG
GO:0015074	2	0.4171	0.5831	0.1875	24	DNA integration	GO
GO:0016020	11	0.4183	0.5818	0.6243	12	membrane	GO
GO:0006526	6	0.4198	0.5804	0.9541	24	arginine biosynthetic process	GO
GO:0006812	2	0.4202	0.5801	0.4086	12	cation transport	GO
GO:0007165	3	0.4205	0.5798	0.9721	48	signal transduction	GO
GO:0030145	17	0.4221	0.5781	0.5601	24	manganese ion binding	GO
GO:0006779	7	0.4236	0.5765	0.6346	24	porphyrin biosynthetic process	GO
GO:0042777	5	0.4239	0.5764	0.327	12	plasma membrane ATP synthesis coupled proton transport	GO
561	13	0.4254	0.5749	0.8713	24	Glycerolipid metabolism	KEGG
GO:0006281	22	0.4279	0.5722	1	48	DNA repair	GO
563	28	0.4289	0.5713	0.1594	12	Glycosylphosphatidylinositol(GPI)-anchor biosynthesis	KEGG
562	8	0.4292	0.5713	0.4691	48	Inositol phosphate metabolism	KEGG
GO:0009405	6	0.4299	0.5704	0.1302	12	pathogenesis	GO
GO:0004177	11	0.4311	0.5691	0.9611	12	aminopeptidase activity	GO
643	5	0.4312	0.5691	0.9607	12	Styrene degradation	KEGG
GO:0003677	82	0.4317	0.5684	0.743	12	DNA binding	GO
GO:0042777	5	0.4325	0.5678	0.7068	48	plasma membrane ATP synthesis coupled proton transport	GO
GO:0008168	35	0.4346	0.5656	0.8666	48	methyltransferase activity	GO
GO:0003684	6	0.4349	0.5654	0.6202	12	damaged DNA binding	GO
GO:0006508	46	0.4365	0.5638	0.0006	48	proteolysis	GO
GO:0016798	5	0.4374	0.5627	0.9856	12	hydrolase activity, acting on glycosyl bonds	GO
GO:0005737	206	0.438	0.5621	0.0765	48	cytoplasm	GO
GO:0016597	10	0.4388	0.5616	0.6705	24	amino acid binding	GO
643	5	0.4416	0.5586	0.7488	48	Styrene degradation	KEGG
GO:0009432	7	0.4419	0.5583	0.9988	48	SOS response	GO
GO:0009055	108	0.4427	0.5576	0.659	12	electron carrier activity	GO
GO:0006071	3	0.4435	0.5567	0.1105	24	glycerol metabolic process	GO
71	69	0.4464	0.5537	0.8543	12	Fatty acid metabolism	KEGG
524	47	0.4477	0.5524	0.6127	12	Butirosin and neomycin biosynthesis	KEGG
GO:0016798	5	0.4484	0.5519	0.3918	24	hydrolase activity, acting on glycosyl bonds	GO
GO:0004871	4	0.4493	0.5508	0.5842	48	signal transducer activity	GO
920	9	0.45	0.5504	0.9463	12	Sulfur metabolism	KEGG
GO:0016874	39	0.4554	0.5447	0.0441	12	ligase activity	GO
GO:0006508	46	0.4559	0.5443	0.109	12	proteolysis	GO
GO:0000049	11	0.4566	0.5436	0.6422	48	tRNA binding	GO
GO:0009396	5	0.4567	0.5438	0.9846	48	folic acid and derivative biosynthetic process	GO
190	26	0.4571	0.5431	0.6608	12	Oxidative phosphorylation	KEGG
GO:0000104	4	0.4572	0.5432	0.8954	24	succinate dehydrogenase activity	GO
GO:0004803	2	0.4589	0.5412	0.9427	24	transposase activity	GO
GO:0006313	2	0.4589	0.5412	0.9427	24	transposition, DNA-mediated	GO
GO:0008360	17	0.4605	0.5397	0.7913	12	regulation of cell shape	GO
52	9	0.4605	0.5398	0.8497	24	Galactose metabolism	KEGG
GO:0042626	4	0.4693	0.5309	0.951	12	ATPase activity, coupled to transmembrane movement of substances	GO
GO:0030170	37	0.4693	0.5309	0.4864	24	pyridoxal phosphate binding	GO
740	10	0.4704	0.53	0.481	48	Riboflavin metabolism	KEGG
GO:0005215	14	0.4753	0.5248	0.9433	24	transporter activity	GO
GO:0000105	7	0.4789	0.5214	0.9123	24	histidine biosynthetic process	GO
250	27	0.4793	0.5209	0.4091	12	Alanine, aspartate and glutamate metabolism	KEGG
GO:0004222	8	0.4805	0.5198	0.9067	12	metalloendopeptidase activity	GO
513	9	0.4805	0.5198	0.8221	48	High-mannose type N-glycan biosynthesis	KEGG
GO:0005975	29	0.4806	0.5196	0.8567	12	carbohydrate metabolic process	GO
770	15	0.4807	0.5197	0.0214	12	Pantothenate and CoA biosynthesis	KEGG
GO:0010181	16	0.4808	0.5193	0.9665	24	FMN binding	GO
523	6	0.4813	0.519	0.1236	24	Polyketide sugar unit biosynthesis	KEGG
330	62	0.4829	0.5172	0.9947	48	Arginine and proline metabolism	KEGG
GO:0005215	14	0.4848	0.5155	0.9341	48	transporter activity	GO
GO:0008299	5	0.4849	0.5153	0.155	12	isoprenoid biosynthetic process	GO
GO:0009252	21	0.4864	0.5139	0.8131	12	peptidoglycan biosynthetic process	GO
GO:0016209	7	0.4883	0.5118	0.9156	24	antioxidant activity	GO
900	17	0.4917	0.5084	0.1887	48	Terpenoid backbone biosynthesis	KEGG
270	31	0.4928	0.5073	0.8421	48	Cysteine and methionine metabolism	KEGG
GO:0006071	3	0.4941	0.5066	0.678	12	glycerol metabolic process	GO
GO:0016887	29	0.498	0.5022	0.8112	48	ATPase activity	GO
910	19	0.4999	0.5002	0.9395	24	Nitrogen metabolism	KEGG
GO:0005525	20	0.4999	0.5004	0.2676	48	GTP binding	GO
300	31	0.5004	0.4998	0.5559	12	Lysine biosynthesis	KEGG
300	31	0.5012	0.4989	0.8591	48	Lysine biosynthesis	KEGG
GO:0046933	6	0.5036	0.4969	0.4892	12	hydrogen ion transporting ATP synthase activity, rotational mechanism	GO
GO:0008026	6	0.5037	0.4965	0.9594	12	ATP-dependent helicase activity	GO
GO:0042773	2	0.5037	0.4966	0.931	12	ATP synthesis coupled electron transport	GO
GO:0030151	6	0.504	0.4965	0.8732	24	molybdenum ion binding	GO
983	26	0.5063	0.4938	0.189	12	Drug metabolism - other enzymes	KEGG
480	25	0.5078	0.4925	0.4038	24	Glutathione metabolism	KEGG
GO:0006189	6	0.5095	0.4906	0.8525	24	'de novo' IMP biosynthetic process	GO
52	9	0.5103	0.4902	0.9934	12	Galactose metabolism	KEGG
GO:0003984	4	0.5117	0.4886	0.0472	48	acetolactate synthase activity	GO
GO:0009055	108	0.5132	0.4869	0.019	48	electron carrier activity	GO
Peptidoglycan biosynthesis	20	0.515	0.4852	0.8437	12	Peptidoglycan biosynthesis	MANUAL_CURATION
GO:0006725	6	0.516	0.4842	0.3316	12	aromatic compound metabolic process	GO
GO:0016758	4	0.5163	0.4842	0.9958	48	transferase activity, transferring hexosyl groups	GO
GO:0003824	48	0.5198	0.4803	0.2899	24	catalytic activity	GO
GO:0007242	9	0.5215	0.4787	0.9071	12	intracellular signaling cascade	GO
GO:0015662	2	0.5234	0.4767	0.7214	12	ATPase activity, coupled to transmembrane movement of ions, phosphorylative mechanism	GO
GO:0005694	5	0.5242	0.4759	0.7838	48	chromosome	GO
620	42	0.5253	0.475	0.6404	12	Pyruvate metabolism	KEGG
GO:0015937	5	0.5262	0.4739	0.1582	48	coenzyme A biosynthetic process	GO
920	9	0.5284	0.4719	0.1408	48	Sulfur metabolism	KEGG
GO:0015986	3	0.5284	0.472	0.9737	12	ATP synthesis coupled proton transport	GO
GO:0003700	63	0.5287	0.4714	0.7096	12	transcription factor activity	GO
GO:0004553	4	0.5304	0.47	0.0013	24	hydrolase activity, hydrolyzing O-glycosyl compounds	GO
GO:0005215	14	0.5356	0.4646	0.5821	12	transporter activity	GO
GO:0005840	43	0.5369	0.4633	0.733	12	ribosome	GO
GO:0006812	2	0.5379	0.4625	0.8101	24	cation transport	GO
GO:0006730	8	0.5386	0.4618	0.7071	12	one-carbon compound metabolic process	GO
GO:0005694	5	0.5398	0.4604	0.4306	12	chromosome	GO
GO:0004177	11	0.5441	0.4561	0.5275	24	aminopeptidase activity	GO
GO:0016829	15	0.5443	0.4558	0.5495	48	lyase activity	GO
GO:0016788	8	0.5471	0.4533	0.3695	12	hydrolase activity, acting on ester bonds	GO
GO:0006071	3	0.5493	0.4511	0.1311	48	glycerol metabolic process	GO
770	15	0.5503	0.4498	0.0236	48	Pantothenate and CoA biosynthesis	KEGG
230	82	0.5564	0.4437	0.7881	12	Purine metabolism	KEGG
GO:0006810	42	0.5565	0.4437	0.9642	12	transport	GO
GO:0008483	12	0.5576	0.4425	0.9133	48	transaminase activity	GO
GO:0030288	4	0.5617	0.4385	0.92	24	outer membrane-bounded periplasmic space	GO
640	60	0.5624	0.4377	0.7848	12	Propanoate metabolism	KEGG
GO:0005525	20	0.5624	0.4377	0.0579	12	GTP binding	GO
GO:0051536	8	0.5631	0.4376	0.9649	24	iron-sulfur cluster binding	GO
GO:0004803	2	0.5638	0.4368	0.8781	48	transposase activity	GO
GO:0006313	2	0.5638	0.4368	0.8781	48	transposition, DNA-mediated	GO
GO:0003735	53	0.5665	0.4338	0.9543	12	structural constituent of ribosome	GO
GO:0007059	9	0.5671	0.4332	0.5921	12	chromosome segregation	GO
GO:0003988	5	0.5692	0.431	0.9722	24	acetyl-CoA C-acyltransferase activity	GO
GO:0008654	7	0.5713	0.4292	0.3178	12	phospholipid biosynthetic process	GO
GO:0004177	11	0.5795	0.4206	0.0395	48	aminopeptidase activity	GO
GO:0003684	6	0.5795	0.4209	0.3894	24	damaged DNA binding	GO
600	35	0.5799	0.4202	0.5062	12	Sphingolipid metabolism	KEGG
GO:0003824	48	0.5803	0.4199	0.6561	12	catalytic activity	GO
51	21	0.5807	0.4196	0.6336	24	Fructose and mannose metabolism	KEGG
GO:0005737	206	0.5838	0.4164	0.686	12	cytoplasm	GO
GO:0006777	10	0.589	0.4115	0.5014	48	Mo-molybdopterin cofactor biosynthetic process	GO
GO:0006777	10	0.5917	0.4086	0.3006	24	Mo-molybdopterin cofactor biosynthetic process	GO
Mycobactin biosynthesis	12	0.5919	0.4082	0.4763	24	Mycobactin biosynthesis	MANUAL_CURATION
GO:0015934	6	0.5931	0.4071	0.9733	12	large ribosomal subunit	GO
910	19	0.5941	0.4061	0.1883	48	Nitrogen metabolism	KEGG
GO:0004222	8	0.5945	0.406	0.5181	48	metalloendopeptidase activity	GO
GO:0006412	60	0.5959	0.4042	0.9794	12	translation	GO
910	19	0.5964	0.4038	0.4521	12	Nitrogen metabolism	KEGG
GO:0006098	6	0.5984	0.4019	0.719	12	pentose-phosphate shunt	GO
540	103	0.599	0.4011	0.9868	48	Lipopolysaccharide biosynthesis	KEGG
540	103	0.6001	0.4	0.1215	12	Lipopolysaccharide biosynthesis	KEGG
GO:0019843	35	0.6007	0.3994	0.982	12	rRNA binding	GO
GO:0020037	22	0.6007	0.3995	0.6756	48	heme binding	GO
524	47	0.6022	0.3979	0.9013	48	Butirosin and neomycin biosynthesis	KEGG
GO:0009236	15	0.6043	0.396	0.8559	24	cobalamin biosynthetic process	GO
900	17	0.606	0.3944	0.8092	24	Terpenoid backbone biosynthesis	KEGG
460	6	0.6066	0.3939	0.4691	12	Cyanoamino acid metabolism	KEGG
40	7	0.6076	0.3928	0.0777	12	Pentose and glucuronate interconversions	KEGG
GO:0016810	7	0.6114	0.3889	0.2331	48	hydrolase activity, acting on carbon-nitrogen (but not peptide) bonds	GO
300	31	0.6116	0.3886	0.1525	24	Lysine biosynthesis	KEGG
GO:0009116	7	0.6133	0.3871	0.7249	48	nucleoside metabolic process	GO
730	7	0.6143	0.3858	0.9908	12	Thiamine metabolism	KEGG
GO:0046677	16	0.6154	0.3847	0.5144	12	response to antibiotic	GO
GO:0015935	8	0.6156	0.3846	0.9906	12	small ribosomal subunit	GO
GO:0004601	4	0.6158	0.3846	0.1896	12	peroxidase activity	GO
GO:0003746	5	0.6163	0.3838	0.9043	48	translation elongation factor activity	GO
620	42	0.6178	0.3824	0.3862	24	Pyruvate metabolism	KEGG
364	21	0.6196	0.3806	0.4468	48	Fluorobenzoate degradation	KEGG
GO:0006826	8	0.6215	0.3788	0.8473	24	iron ion transport	GO
GO:0030151	6	0.6256	0.3745	0.8812	12	molybdenum ion binding	GO
GO:0004386	5	0.6262	0.3742	0.7335	48	helicase activity	GO
GO:0005506	63	0.6263	0.3738	0.4183	48	iron ion binding	GO
GO:0000105	7	0.6274	0.373	0.8804	12	histidine biosynthetic process	GO
562	8	0.632	0.3683	0.1468	12	Inositol phosphate metabolism	KEGG
351	6	0.6322	0.3685	0.217	24	1,1,1-Trichloro-2,2-bis(4-chlorophenyl)ethane (DDT) degradation	KEGG
523	6	0.6358	0.3647	0.4132	12	Polyketide sugar unit biosynthesis	KEGG
GO:0016020	11	0.6363	0.3639	0.2624	24	membrane	GO
GO:0008235	5	0.6378	0.3625	0.4962	12	metalloexopeptidase activity	GO
561	13	0.639	0.3612	0.7671	48	Glycerolipid metabolism	KEGG
GO:0050660	60	0.6391	0.3612	0.0003	48	FAD binding	GO
GO:0009228	7	0.6437	0.3566	0.8843	12	thiamin biosynthetic process	GO
GO:0006412	60	0.6488	0.3513	0.6906	48	translation	GO
GO:0006541	12	0.6488	0.3515	0.3845	24	glutamine metabolic process	GO
GO:0016884	5	0.6496	0.3507	0.9715	12	carbon-nitrogen ligase activity, with glutamine as amido-N-donor	GO
GO:0016491	145	0.6504	0.3497	0.7991	48	oxidoreductase activity	GO
GO:0008324	4	0.6533	0.3471	0.6429	12	cation transmembrane transporter activity	GO
GO:0006730	8	0.6541	0.3464	0.5429	24	one-carbon compound metabolic process	GO
410	25	0.6547	0.3455	0.9007	12	beta-Alanine metabolism	KEGG
460	6	0.6564	0.3439	0.9958	24	Cyanoamino acid metabolism	KEGG
GO:0016702	7	0.6578	0.3426	0.03	24	oxidoreductase activity, acting on single donors with incorporation of molecular oxygen, incorporation of two atoms of oxygen	GO
GO:0008173	2	0.6592	0.3411	0.9622	48	RNA methyltransferase activity	GO
GO:0030955	6	0.6603	0.3399	0.2318	48	potassium ion binding	GO
GO:0008299	5	0.6632	0.3372	0.3162	48	isoprenoid biosynthetic process	GO
GO:0030288	4	0.6639	0.3367	0.8044	48	outer membrane-bounded periplasmic space	GO
GO:0015986	3	0.6642	0.3364	0.3237	24	ATP synthesis coupled proton transport	GO
pknb_substrates	12	0.6644	0.3359	0.0499	48	pknb_substrates	MANUAL_CURATION
600	35	0.6651	0.3351	0.7494	24	Sphingolipid metabolism	KEGG
GO:0005840	43	0.667	0.3332	0.848	48	ribosome	GO
GO:0003723	19	0.6673	0.3329	0.9423	24	RNA binding	GO
pknb_substrates	12	0.6683	0.3321	0.7192	12	pknb_substrates	MANUAL_CURATION
GO:0016209	7	0.6724	0.3277	0.9949	12	antioxidant activity	GO
GO:0050897	5	0.6724	0.3277	0.5771	24	cobalt ion binding	GO
GO:0016310	5	0.6724	0.3278	0.9544	48	phosphorylation	GO
361	29	0.6725	0.3276	0.5634	48	gamma-Hexachlorocyclohexane degradation	KEGG
GO:0016301	5	0.6736	0.3268	0.1765	24	kinase activity	GO
GO:0003684	6	0.6747	0.3256	0.9482	48	damaged DNA binding	GO
GO:0006284	8	0.6749	0.3255	0.7214	12	base-excision repair	GO
GO:0006260	21	0.6754	0.3249	0.3761	24	DNA replication	GO
GO:0004222	8	0.6761	0.324	0.2915	24	metalloendopeptidase activity	GO
GO:0005488	73	0.6766	0.3237	0.8527	12	binding	GO
GO:0009086	9	0.6789	0.3212	0.8718	48	methionine biosynthetic process	GO
GO:0006094	5	0.682	0.3184	0.0136	12	gluconeogenesis	GO
GO:0009432	7	0.6831	0.3171	0.5597	24	SOS response	GO
905	47	0.6831	0.3171	0.0454	48	Brassinosteroid biosynthesis	KEGG
GO:0006520	5	0.6848	0.3154	0.3397	12	amino acid metabolic process	GO
GO:0000150	2	0.6848	0.3157	0.8761	48	recombinase activity	GO
1053	6	0.6885	0.3118	0.7468	12	Biosynthesis of siderophore group nonribosomal peptides	KEGG
GO:0048037	23	0.6886	0.3116	0.6538	24	cofactor binding	GO
GO:0008270	68	0.6915	0.3086	0.4294	24	zinc ion binding	GO
GO:0016810	7	0.6922	0.308	0.0183	24	hydrolase activity, acting on carbon-nitrogen (but not peptide) bonds	GO
GO:0005315	5	0.6925	0.3078	0.5305	12	inorganic phosphate transmembrane transporter activity	GO
GO:0051301	23	0.6938	0.3063	0.8551	12	cell division	GO
GO:0016209	7	0.6952	0.3051	0.4271	48	antioxidant activity	GO
GO:0003995	33	0.6965	0.3037	0.0444	24	acyl-CoA dehydrogenase activity	GO
GO:0042773	2	0.6966	0.3035	0.8535	48	ATP synthesis coupled electron transport	GO
GO:0006777	10	0.6986	0.3017	0.0718	12	Mo-molybdopterin cofactor biosynthetic process	GO
622	9	0.6989	0.3014	0.3376	24	Toluene and xylene degradation	KEGG
GO:0008233	5	0.7011	0.2993	0.3666	24	peptidase activity	GO
GO:0008654	7	0.7027	0.2976	0.0334	48	phospholipid biosynthetic process	GO
GO:0006457	9	0.7029	0.2976	0.2684	48	protein folding	GO
GO:0000036	23	0.7051	0.295	0.7382	24	acyl carrier activity	GO
GO:0020037	22	0.7066	0.2936	0.4562	12	heme binding	GO
983	26	0.7071	0.293	0.2638	24	Drug metabolism - other enzymes	KEGG
660	6	0.7076	0.2927	0.2918	12	C5-Branched dibasic acid metabolism	KEGG
GO:0005694	5	0.7094	0.291	0.029	24	chromosome	GO
1053	6	0.7129	0.2875	0.9985	24	Biosynthesis of siderophore group nonribosomal peptides	KEGG
GO:0051537	11	0.7144	0.2857	0.3068	12	2 iron, 2 sulfur cluster binding	GO
GO:0005840	43	0.7148	0.2854	0.9963	24	ribosome	GO
GO:0003746	5	0.7155	0.2848	0.7714	24	translation elongation factor activity	GO
GO:0003887	10	0.7156	0.2846	0.9354	48	DNA-directed DNA polymerase activity	GO
GO:0004497	27	0.7181	0.2821	0.4006	12	monooxygenase activity	GO
GO:0006865	2	0.7228	0.2773	0.4584	24	amino acid transport	GO
GO:0015171	2	0.7228	0.2773	0.4584	24	amino acid transmembrane transporter activity	GO
563	28	0.7232	0.2769	0.438	48	Glycosylphosphatidylinositol(GPI)-anchor biosynthesis	KEGG
524	47	0.7254	0.2748	0.9558	24	Butirosin and neomycin biosynthesis	KEGG
362	104	0.7259	0.2742	0.3194	12	Benzoate degradation via hydroxylation	KEGG
GO:0015662	2	0.7295	0.2708	0.8995	24	ATPase activity, coupled to transmembrane movement of ions, phosphorylative mechanism	GO
GO:0009058	45	0.7307	0.2694	0.8138	24	biosynthetic process	GO
GO:0009228	7	0.7337	0.2665	0.8114	48	thiamin biosynthetic process	GO
GO:0045263	3	0.7342	0.266	0.9433	12	proton-transporting ATP synthase complex, coupling factor F(o)	GO
GO:0019843	35	0.7349	0.2652	0.5085	48	rRNA binding	GO
GO:0004300	20	0.7358	0.2643	0.9574	12	enoyl-CoA hydratase activity	GO
GO:0008825	8	0.7359	0.2643	0.0626	12	cyclopropane-fatty-acyl-phospholipid synthase activity	GO
310	66	0.7391	0.261	0.0695	12	Lysine degradation	KEGG
GO:0005506	63	0.7393	0.2608	0.4016	24	iron ion binding	GO
720	52	0.7398	0.2603	0.2586	48	Reductive carboxylate cycle (CO2 fixation)	KEGG
GO:0050660	60	0.74	0.2602	0.1055	24	FAD binding	GO
GO:0006269	6	0.7401	0.2602	0.7575	48	DNA replication, synthesis of RNA primer	GO
MCE1	14	0.7412	0.2591	0.1959	12	MCE1	MANUAL_CURATION
GO:0016884	5	0.7433	0.2569	0.9047	24	carbon-nitrogen ligase activity, with glutamine as amido-N-donor	GO
604	26	0.7435	0.2568	0.7353	48	Glycosphingolipid biosynthesis - ganglio series	KEGG
10	29	0.7449	0.2554	0.0514	24	Glycolysis / Gluconeogenesis	KEGG
GO:0004553	4	0.7453	0.2551	0.0001	48	hydrolase activity, hydrolyzing O-glycosyl compounds	GO
GO:0000150	2	0.7454	0.2547	0.7124	24	recombinase activity	GO
GO:0005315	5	0.7458	0.2544	0.3653	24	inorganic phosphate transmembrane transporter activity	GO
GO:0010181	16	0.7489	0.2512	0.846	12	FMN binding	GO
GO:0030955	6	0.7493	0.2508	0.8741	24	potassium ion binding	GO
GO:0015035	5	0.7517	0.2489	0.9388	24	protein disulfide oxidoreductase activity	GO
GO:0003735	53	0.7518	0.2484	0.7456	48	structural constituent of ribosome	GO
GO:0020037	22	0.7523	0.248	0.6939	24	heme binding	GO
GO:0008168	35	0.7528	0.2473	0.4172	12	methyltransferase activity	GO
GO:0006310	9	0.7528	0.2474	0.7655	12	DNA recombination	GO
480	25	0.7537	0.2464	0.3629	48	Glutathione metabolism	KEGG
pknb_substrates	12	0.755	0.2451	0.555	24	pknb_substrates	MANUAL_CURATION
GO:0006396	6	0.755	0.2454	0.7077	48	RNA processing	GO
GO:0003924	9	0.756	0.2444	0.2081	48	GTPase activity	GO
GO:0007049	25	0.7564	0.2439	0.7892	12	cell cycle	GO
GO:0004497	27	0.7564	0.2439	0.9782	24	monooxygenase activity	GO
100	18	0.7566	0.2435	0.8016	24	Steroid biosynthesis	KEGG
GO:0008940	4	0.757	0.2433	0.8507	24	nitrate reductase activity	GO
GO:0015937	5	0.7586	0.2416	0.71	24	coenzyme A biosynthetic process	GO
643	5	0.7601	0.2402	0.8888	24	Styrene degradation	KEGG
GO:0050661	10	0.7603	0.2402	0.6841	48	NADP binding	GO
GO:0003723	19	0.7612	0.2393	0.5966	48	RNA binding	GO
GO:0015934	6	0.7619	0.2385	0.9349	24	large ribosomal subunit	GO
GO:0006725	6	0.7646	0.2356	0.023	24	aromatic compound metabolic process	GO
GO:0016740	40	0.7656	0.2346	0.5782	24	transferase activity	GO
GO:0006221	6	0.7656	0.2348	0.3397	12	pyrimidine nucleotide biosynthetic process	GO
770	15	0.7704	0.2299	0.6712	24	Pantothenate and CoA biosynthesis	KEGG
730	7	0.7727	0.2275	0.9827	48	Thiamine metabolism	KEGG
GO:0006730	8	0.7727	0.2276	0.4645	48	one-carbon compound metabolic process	GO
mycolic_acid_phosph	8	0.7741	0.2262	0.1086	12	mycolic_acid_phosph	MANUAL_CURATION
GO:0016788	8	0.7752	0.2249	0.6059	48	hydrolase activity, acting on ester bonds	GO
GO:0008324	4	0.7759	0.2245	0.8983	24	cation transmembrane transporter activity	GO
GO:0008324	4	0.7795	0.2208	0.2469	48	cation transmembrane transporter activity	GO
GO:0015074	2	0.7801	0.2201	0.7528	48	DNA integration	GO
MCE4	9	0.7809	0.2193	0.9981	12	MCE4	MANUAL_CURATION
GO:0031177	13	0.781	0.2191	0.8407	24	phosphopantetheine binding	GO
670	11	0.7821	0.2182	0.7825	12	One carbon pool by folate	KEGG
GO:0008940	4	0.7825	0.2177	0.716	48	nitrate reductase activity	GO
GO:0016874	39	0.7837	0.2164	0.7895	48	ligase activity	GO
GO:0006813	4	0.7846	0.2157	0.2327	48	potassium ion transport	GO
785	5	0.7851	0.2154	0.7712	12	Lipoic acid metabolism	KEGG
GO:0006817	7	0.7872	0.2129	0.4834	24	phosphate transport	GO
GO:0016020	11	0.7872	0.2129	0.789	48	membrane	GO
GO:0008152	181	0.7876	0.2125	0.4285	12	metabolic process	GO
642	39	0.7878	0.2124	0.8353	48	Ethylbenzene degradation	KEGG
GO:0015074	2	0.7885	0.2119	0.6794	12	DNA integration	GO
GO:0050897	5	0.7899	0.2103	0.3108	48	cobalt ion binding	GO
GO:0016787	79	0.7908	0.2094	0.9865	12	hydrolase activity	GO
GO:0050662	13	0.7947	0.2054	0.1741	48	coenzyme binding	GO
GO:0043565	20	0.7947	0.2055	0.7284	24	sequence-specific DNA binding	GO
GO:0008137	8	0.7948	0.2054	0.6273	24	NADH dehydrogenase (ubiquinone) activity	GO
GO:0006412	60	0.7967	0.2034	0.9999	24	translation	GO
GO:0005622	45	0.7971	0.203	0.7908	24	intracellular	GO
360	59	0.7992	0.2009	0.9538	48	Phenylalanine metabolism	KEGG
626	70	0.8008	0.1993	0.0665	12	Naphthalene and anthracene degradation	KEGG
GO:0008235	5	0.8011	0.1992	0.0001	48	metalloexopeptidase activity	GO
GO:0006284	8	0.8012	0.199	0.6582	24	base-excision repair	GO
GO:0008137	8	0.8015	0.1986	0.8082	12	NADH dehydrogenase (ubiquinone) activity	GO
GO:0003735	53	0.8028	0.1973	0.998	24	structural constituent of ribosome	GO
GO:0005622	45	0.8038	0.1964	0.3779	12	intracellular	GO
GO:0005525	20	0.8039	0.1962	0.3111	24	GTP binding	GO
480	25	0.8069	0.1933	0.4882	12	Glutathione metabolism	KEGG
GO:0045454	21	0.8076	0.1926	0.9227	12	cell redox homeostasis	GO
290	18	0.8078	0.1924	0.2203	12	Valine, leucine and isoleucine biosynthesis	KEGG
GO:0006810	42	0.8086	0.1916	0.9961	48	transport	GO
GO:0015934	6	0.8096	0.1906	0.5604	48	large ribosomal subunit	GO
230	82	0.8148	0.1853	0.4389	24	Purine metabolism	KEGG
GO:0008270	68	0.8154	0.1848	0.0623	48	zinc ion binding	GO
GO:0046914	4	0.8154	0.1849	0.5429	24	transition metal ion binding	GO
10	29	0.8163	0.1838	0.0001	48	Glycolysis / Gluconeogenesis	KEGG
626	70	0.8174	0.1828	0.2772	48	Naphthalene and anthracene degradation	KEGG
GO:0003988	5	0.8181	0.1823	0.6981	12	acetyl-CoA C-acyltransferase activity	GO
GO:0030151	6	0.8182	0.1821	0.9864	48	molybdenum ion binding	GO
GO:0016491	145	0.8187	0.1814	0.9622	24	oxidoreductase activity	GO
GO:0003984	4	0.8187	0.1817	0.107	12	acetolactate synthase activity	GO
GO:0051539	23	0.8188	0.1813	0.5101	24	4 iron, 4 sulfur cluster binding	GO
GO:0042242	5	0.8211	0.1791	0.6466	24	cobyrinic acid a,c-diamide synthase activity	GO
GO:0009086	9	0.8217	0.1785	0.5924	24	methionine biosynthetic process	GO
GO:0050662	13	0.8222	0.178	0.1678	24	coenzyme binding	GO
GO:0016887	29	0.8277	0.1724	0.9029	12	ATPase activity	GO
361	29	0.8297	0.1705	0.5948	24	gamma-Hexachlorocyclohexane degradation	KEGG
GO:0016810	7	0.8299	0.1702	0.0452	12	hydrolase activity, acting on carbon-nitrogen (but not peptide) bonds	GO
363	32	0.8299	0.1702	0.388	24	Bisphenol A degradation	KEGG
GO:0006096	14	0.8322	0.1679	0.9133	12	glycolysis	GO
GO:0016853	23	0.8324	0.1677	0.6839	12	isomerase activity	GO
GO:0006865	2	0.8336	0.1666	0.6107	12	amino acid transport	GO
GO:0015171	2	0.8336	0.1666	0.6107	12	amino acid transmembrane transporter activity	GO
190	26	0.8337	0.1664	0.4345	24	Oxidative phosphorylation	KEGG
GO:0006364	4	0.8348	0.1655	0.7103	12	rRNA processing	GO
GO:0006164	6	0.8348	0.1656	0.4662	24	purine nucleotide biosynthetic process	GO
FASII	11	0.8363	0.1638	0.2628	12	FASII	MANUAL_CURATION
GO:0004519	10	0.8381	0.1621	0.3229	12	endonuclease activity	GO
GO:0016301	5	0.8387	0.1617	0.9324	48	kinase activity	GO
GO:0000036	23	0.8389	0.1612	0.3466	12	acyl carrier activity	GO
GO:0019843	35	0.8391	0.161	0.993	24	rRNA binding	GO
361	29	0.8398	0.1603	0.8299	12	gamma-Hexachlorocyclohexane degradation	KEGG
941	50	0.8401	0.1601	0.1069	12	Flavonoid biosynthesis	KEGG
905	47	0.8404	0.1598	0.2725	24	Brassinosteroid biosynthesis	KEGG
GO:0045454	21	0.8418	0.1583	0.6964	24	cell redox homeostasis	GO
MCE1	14	0.8429	0.1573	0.8998	24	MCE1	MANUAL_CURATION
231	141	0.8438	0.1563	0.3554	12	Puromycin biosynthesis	KEGG
lipid_biosynth	14	0.8438	0.1565	0.2998	24	lipid_biosynth	MANUAL_CURATION
GO:0031419	4	0.844	0.1562	0.9028	12	cobalamin binding	GO
GO:0004871	4	0.845	0.1552	0.7133	12	signal transducer activity	GO
GO:0006817	7	0.8451	0.1551	0.651	12	phosphate transport	GO
GO:0004386	5	0.8452	0.1551	0.7771	24	helicase activity	GO
622	9	0.8455	0.1546	0.675	12	Toluene and xylene degradation	KEGG
GO:0004553	4	0.8461	0.154	0.0861	12	hydrolase activity, hydrolyzing O-glycosyl compounds	GO
62	22	0.8465	0.1536	0.9156	12	Fatty acid elongation in mitochondria	KEGG
GO:0006631	11	0.8479	0.1522	0.9899	24	fatty acid metabolic process	GO
622	9	0.8493	0.1509	0.5159	48	Toluene and xylene degradation	KEGG
270	31	0.8494	0.1509	0.1843	24	Cysteine and methionine metabolism	KEGG
680	85	0.8495	0.1506	0.4516	48	Methane metabolism	KEGG
965	27	0.8501	0.15	0.8875	48	Betalain biosynthesis	KEGG
670	11	0.8512	0.149	0.9806	24	One carbon pool by folate	KEGG
GO:0006725	6	0.8516	0.1486	0.0001	48	aromatic compound metabolic process	GO
GO:0005622	45	0.8523	0.1478	0.9992	48	intracellular	GO
GO:0046872	13	0.8524	0.1478	0.018	24	metal ion binding	GO
351	6	0.8528	0.1473	0.8968	12	1,1,1-Trichloro-2,2-bis(4-chlorophenyl)ethane (DDT) degradation	KEGG
720	52	0.8529	0.1472	0.9695	24	Reductive carboxylate cycle (CO2 fixation)	KEGG
625	33	0.8531	0.1472	0.8011	24	Tetrachloroethene degradation	KEGG
GO:0006520	5	0.8551	0.1451	0.6907	24	amino acid metabolic process	GO
GO:0008940	4	0.8575	0.1426	0.7829	12	nitrate reductase activity	GO
GO:0016740	40	0.8576	0.1425	0.3952	12	transferase activity	GO
GO:0006526	6	0.8582	0.1422	0.5467	12	arginine biosynthetic process	GO
GO:0044237	8	0.8589	0.1412	0.0977	48	cellular metabolic process	GO
51	21	0.859	0.1412	0.2273	48	Fructose and mannose metabolism	KEGG
960	43	0.8607	0.1394	0.7099	48	Tropane, piperidine and pyridine alkaloid biosynthesis	KEGG
920	9	0.8613	0.1389	0.1933	24	Sulfur metabolism	KEGG
930	75	0.8636	0.1367	0.1932	48	Caprolactam degradation	KEGG
72	10	0.8652	0.1352	0.9825	24	Synthesis and degradation of ketone bodies	KEGG
GO:0005737	206	0.8656	0.1345	0.7243	24	cytoplasm	GO
GO:0009228	7	0.8658	0.1343	0.5564	24	thiamin biosynthetic process	GO
51	21	0.8663	0.134	0.4071	12	Fructose and mannose metabolism	KEGG
GO:0006508	46	0.8673	0.1329	0.0014	24	proteolysis	GO
364	21	0.8679	0.1323	0.4298	24	Fluorobenzoate degradation	KEGG
GO:0048037	23	0.8685	0.1316	0.2209	12	cofactor binding	GO
GO:0004497	27	0.8689	0.1312	0.6311	48	monooxygenase activity	GO
GO:0015935	8	0.8691	0.131	0.679	48	small ribosomal subunit	GO
GO:0046933	6	0.8695	0.1306	0.1704	24	hydrogen ion transporting ATP synthase activity, rotational mechanism	GO
lipid_biosynth	14	0.8706	0.1295	0.0695	48	lipid_biosynth	MANUAL_CURATION
GO:0004871	4	0.8718	0.1284	0.8909	24	signal transducer activity	GO
540	103	0.872	0.1281	0.1963	24	Lipopolysaccharide biosynthesis	KEGG
100	18	0.874	0.1261	0.7805	48	Steroid biosynthesis	KEGG
140	7	0.8751	0.125	0.5988	48	C21-Steroid hormone metabolism	KEGG
GO:0006221	6	0.8752	0.1249	0.5781	24	pyrimidine nucleotide biosynthetic process	GO
GO:0008654	7	0.8752	0.1254	0.2828	24	phospholipid biosynthetic process	GO
GO:0008483	12	0.8754	0.1247	0.9941	12	transaminase activity	GO
830	19	0.8755	0.1246	0.0556	24	Retinol metabolism	KEGG
MCE4	9	0.8773	0.1228	0.2725	24	MCE4	MANUAL_CURATION
GO:0048038	9	0.8773	0.123	0.5764	12	quinone binding	GO
NADH dehydrogenase	9	0.8773	0.123	0.5764	12	NADH dehydrogenase	MANUAL_CURATION
GO:0006281	22	0.8778	0.1223	0.8325	12	DNA repair	GO
GO:0006541	12	0.8781	0.1221	0.5024	12	glutamine metabolic process	GO
GO:0007165	3	0.879	0.1211	0.6532	24	signal transduction	GO
GO:0010181	16	0.8792	0.121	0.7682	48	FMN binding	GO
GO:0050662	13	0.8818	0.1185	0.7135	12	coenzyme binding	GO
GO:0046914	4	0.8821	0.1181	0.4958	12	transition metal ion binding	GO
GO:0006813	4	0.8823	0.118	0.868	12	potassium ion transport	GO
GO:0016702	7	0.8824	0.1177	0.194	48	oxidoreductase activity, acting on single donors with incorporation of molecular oxygen, incorporation of two atoms of oxygen	GO
GO:0051539	23	0.8826	0.1176	0.4635	48	4 iron, 4 sulfur cluster binding	GO
330	62	0.8828	0.1173	0.8816	24	Arginine and proline metabolism	KEGG
660	6	0.883	0.1173	0.0567	48	C5-Branched dibasic acid metabolism	KEGG
450	53	0.8843	0.1158	0.6107	48	Selenoamino acid metabolism	KEGG
GO:0006221	6	0.8856	0.1146	0.6833	48	pyrimidine nucleotide biosynthetic process	GO
130	72	0.8858	0.1143	0.5852	48	Ubiquinone and other terpenoid-quinone biosynthesis	KEGG
GO:0006189	6	0.8866	0.1137	0.7619	48	'de novo' IMP biosynthetic process	GO
140	7	0.8877	0.1124	0.3702	24	C21-Steroid hormone metabolism	KEGG
GO:0050661	10	0.888	0.1122	0.3758	24	NADP binding	GO
730	7	0.8883	0.1119	0.4582	24	Thiamine metabolism	KEGG
633	108	0.8884	0.1117	0.218	24	Trinitrotoluene degradation	KEGG
623	34	0.8891	0.111	0.2376	48	2,4-Dichlorobenzoate degradation	KEGG
GO:0044237	8	0.8896	0.1106	0.7408	12	cellular metabolic process	GO
GO:0003746	5	0.8896	0.1107	0.4988	12	translation elongation factor activity	GO
GO:0006098	6	0.891	0.1092	0.4877	24	pentose-phosphate shunt	GO
785	5	0.8913	0.1088	0.8837	48	Lipoic acid metabolism	KEGG
310	66	0.8914	0.1087	0.028	48	Lysine degradation	KEGG
GO:0008299	5	0.8917	0.1086	0.0375	24	isoprenoid biosynthetic process	GO
GO:0046914	4	0.8936	0.1066	0.5101	48	transition metal ion binding	GO
380	122	0.8948	0.1054	0.859	12	Tryptophan metabolism	KEGG
61	62	0.8954	0.1047	0.4975	48	Fatty acid biosynthesis	KEGG
GO:0042242	5	0.8962	0.104	0.5191	12	cobyrinic acid a,c-diamide synthase activity	GO
GO:0009058	45	0.8966	0.1035	0.5929	12	biosynthetic process	GO
GO:0006633	13	0.8976	0.1027	0.6156	12	fatty acid biosynthetic process	GO
GO:0031177	13	0.8986	0.1016	0.0908	12	phosphopantetheine binding	GO
670	11	0.9006	0.0996	0.6532	48	One carbon pool by folate	KEGG
GO:0016702	7	0.9014	0.0988	0.2185	12	oxidoreductase activity, acting on single donors with incorporation of molecular oxygen, incorporation of two atoms of oxygen	GO
GO:0005576	21	0.9015	0.0986	0.0001	48	extracellular region	GO
GO:0003824	48	0.9016	0.0985	0.3824	48	catalytic activity	GO
GO:0003924	9	0.9022	0.098	0.3343	24	GTPase activity	GO
983	26	0.903	0.0973	0.2685	48	Drug metabolism - other enzymes	KEGG
GO:0016310	5	0.9049	0.0952	0.8869	24	phosphorylation	GO
GO:0016151	3	0.9052	0.0952	0.7565	24	nickel ion binding	GO
GO:0000049	11	0.9054	0.0949	0.9364	12	tRNA binding	GO
GO:0016874	39	0.9059	0.0942	0.5487	24	ligase activity	GO
GO:0015035	5	0.9059	0.0944	0.4576	48	protein disulfide oxidoreductase activity	GO
965	27	0.9062	0.0939	0.3166	24	Betalain biosynthesis	KEGG
GO:0004519	10	0.9062	0.0939	0.9997	48	endonuclease activity	GO
GO:0016787	79	0.9067	0.0934	0.7681	24	hydrolase activity	GO
72	10	0.9078	0.0924	0.0388	48	Synthesis and degradation of ketone bodies	KEGG
GO:0009236	15	0.9097	0.0904	0.6156	48	cobalamin biosynthetic process	GO
GO:0006310	9	0.91	0.0901	0.9958	48	DNA recombination	GO
520	140	0.911	0.0891	0.307	12	Amino sugar and nucleotide sugar metabolism	KEGG
GO:0045261	5	0.9118	0.0885	0.0872	24	proton-transporting ATP synthase complex, catalytic core F(1)	GO
633	108	0.9131	0.087	0.3491	12	Trinitrotoluene degradation	KEGG
GO:0006633	13	0.9131	0.087	0.3673	48	fatty acid biosynthetic process	GO
GO:0016787	79	0.9141	0.086	0.2628	48	hydrolase activity	GO
GO:0003924	9	0.9157	0.0845	0.1556	12	GTPase activity	GO
1056	21	0.9185	0.0816	0.6158	48	Biosynthesis of type II polyketide backbone	KEGG
GO:0006189	6	0.9195	0.0808	0.9807	12	'de novo' IMP biosynthetic process	GO
604	26	0.9196	0.0805	0.3762	24	Glycosphingolipid biosynthesis - ganglio series	KEGG
650	66	0.9197	0.0804	0.3063	12	Butanoate metabolism	KEGG
GO:0006790	3	0.9233	0.077	0.6374	48	sulfur metabolic process	GO
281	74	0.9235	0.0766	0.2734	48	Geraniol degradation	KEGG
GO:0006790	3	0.9236	0.0765	0.671	24	sulfur metabolic process	GO
520	140	0.9257	0.0745	0.0602	24	Amino sugar and nucleotide sugar metabolism	KEGG
GO:0016151	3	0.9268	0.0736	0.1002	12	nickel ion binding	GO
363	32	0.9276	0.0725	0.257	48	Bisphenol A degradation	KEGG
GO:0003988	5	0.9298	0.0706	0.0454	48	acetyl-CoA C-acyltransferase activity	GO
GO:0006813	4	0.9307	0.0696	0.8231	24	potassium ion transport	GO
440	9	0.9308	0.0694	0.8052	12	Phosphonate and phosphinate metabolism	KEGG
523	6	0.9316	0.0685	0.167	48	Polyketide sugar unit biosynthesis	KEGG
GO:0006269	6	0.9325	0.0677	0.7587	24	DNA replication, synthesis of RNA primer	GO
904	34	0.9326	0.0675	0.4711	48	Diterpenoid biosynthesis	KEGG
GO:0006631	11	0.9326	0.0675	0.1164	48	fatty acid metabolic process	GO
GO:0008137	8	0.9332	0.067	0.1836	48	NADH dehydrogenase (ubiquinone) activity	GO
10	29	0.9335	0.0666	0.7077	12	Glycolysis / Gluconeogenesis	KEGG
GO:0009396	5	0.9341	0.0662	0.7538	24	folic acid and derivative biosynthetic process	GO
GO:0016853	23	0.9346	0.0655	0.935	48	isomerase activity	GO
GO:0015420	3	0.9363	0.0639	0.314	12	cobalamin-transporting ATPase activity	GO
GO:0008168	35	0.9366	0.0635	0.9018	24	methyltransferase activity	GO
GO:0008408	5	0.9367	0.0635	0.4424	24	3'-5' exonuclease activity	GO
GO:0016829	15	0.937	0.0631	0.4182	24	lyase activity	GO
GO:0009086	9	0.9371	0.0632	0.5555	12	methionine biosynthetic process	GO
GO:0008237	9	0.9385	0.0616	0.0002	24	metallopeptidase activity	GO
460	6	0.9387	0.0616	0.515	48	Cyanoamino acid metabolism	KEGG
630	24	0.9395	0.0608	0.8489	24	Glyoxylate and dicarboxylate metabolism	KEGG
GO:0008237	9	0.9396	0.0605	0.003	48	metallopeptidase activity	GO
450	53	0.9409	0.0592	0.1929	12	Selenoamino acid metabolism	KEGG
GO:0030955	6	0.942	0.0582	0.855	12	potassium ion binding	GO
GO:0048038	9	0.9421	0.0581	0.1519	24	quinone binding	GO
NADH dehydrogenase	9	0.9421	0.0581	0.1519	24	NADH dehydrogenase	MANUAL_CURATION
GO:0044237	8	0.9437	0.0564	0.0076	24	cellular metabolic process	GO
GO:0006310	9	0.9449	0.0552	0.2728	24	DNA recombination	GO
260	30	0.9454	0.0549	0.1794	24	Glycine, serine and threonine metabolism	KEGG
GO:0006281	22	0.9461	0.0541	0.6198	24	DNA repair	GO
GO:0051539	23	0.9466	0.0535	0.5802	12	4 iron, 4 sulfur cluster binding	GO
GO:0005488	73	0.9474	0.0527	0.3867	24	binding	GO
GO:0008408	5	0.9477	0.0524	0.3438	48	3'-5' exonuclease activity	GO
GO:0005576	21	0.9479	0.0522	0.0001	24	extracellular region	GO
630	24	0.9487	0.0515	0.1447	48	Glyoxylate and dicarboxylate metabolism	KEGG
965	27	0.9491	0.0511	0.001	12	Betalain biosynthesis	KEGG
GO:0008610	13	0.9504	0.0497	0.0132	12	lipid biosynthetic process	GO
GO:0003984	4	0.9504	0.0497	0.2661	24	acetolactate synthase activity	GO
626	70	0.951	0.0491	0.0971	24	Naphthalene and anthracene degradation	KEGG
GO:0008483	12	0.9511	0.0491	0.8723	24	transaminase activity	GO
GO:0005315	5	0.9511	0.0491	0.6663	48	inorganic phosphate transmembrane transporter activity	GO
GO:0042242	5	0.9518	0.0485	0.8156	48	cobyrinic acid a,c-diamide synthase activity	GO
363	32	0.9522	0.0479	0.483	12	Bisphenol A degradation	KEGG
564	43	0.9527	0.0474	0.227	48	Glycerophospholipid metabolism	KEGG
600	35	0.9552	0.045	0.6656	48	Sphingolipid metabolism	KEGG
GO:0008152	181	0.9554	0.0447	0.6715	24	metabolic process	GO
GO:0016853	23	0.9555	0.0446	0.373	24	isomerase activity	GO
GO:0004519	10	0.9559	0.0442	0.7425	24	endonuclease activity	GO
565	26	0.9563	0.0438	0.8786	48	Ether lipid metabolism	KEGG
GO:0008235	5	0.9573	0.0429	0.0938	24	metalloexopeptidase activity	GO
GO:0051287	15	0.9583	0.0418	0.5218	12	NAD binding	GO
360	59	0.96	0.0401	0.5904	12	Phenylalanine metabolism	KEGG
GO:0006817	7	0.9602	0.0399	0.6952	48	phosphate transport	GO
GO:0006790	3	0.9604	0.04	0.7455	12	sulfur metabolic process	GO
592	144	0.9614	0.0387	0.5174	12	alpha-Linolenic acid metabolism	KEGG
130	72	0.9621	0.038	0.2195	12	Ubiquinone and other terpenoid-quinone biosynthesis	KEGG
260	30	0.9629	0.0372	0.0189	12	Glycine, serine and threonine metabolism	KEGG
GO:0015935	8	0.9637	0.0364	0.8409	24	small ribosomal subunit	GO
GO:0000049	11	0.9646	0.0357	0.4287	24	tRNA binding	GO
lipid_biosynth	14	0.9662	0.0339	0.1059	12	lipid_biosynth	MANUAL_CURATION
941	50	0.9666	0.0335	0.7363	48	Flavonoid biosynthesis	KEGG
GO:0003723	19	0.9669	0.0333	0.7651	12	RNA binding	GO
982	5	0.9675	0.0326	0.2963	24	Drug metabolism - cytochrome P450	KEGG
GO:0005506	63	0.968	0.0321	0.1225	12	iron ion binding	GO
624	78	0.971	0.0291	0.7443	48	1- and 2-Methylnaphthalene degradation	KEGG
231	141	0.9712	0.0289	0.1455	24	Puromycin biosynthesis	KEGG
240	37	0.9715	0.0286	0.1851	48	Pyrimidine metabolism	KEGG
GO:0005576	21	0.9716	0.0285	0.0001	12	extracellular region	GO
GO:0007165	3	0.9722	0.0279	0.289	12	signal transduction	GO
GO:0050661	10	0.9722	0.0279	0.2813	12	NADP binding	GO
GO:0006098	6	0.9734	0.0267	0.2144	48	pentose-phosphate shunt	GO
53	37	0.9737	0.0266	0.1897	24	Ascorbate and aldarate metabolism	KEGG
604	26	0.9751	0.025	0.0023	12	Glycosphingolipid biosynthesis - ganglio series	KEGG
GO:0003887	10	0.9755	0.0247	0.7608	24	DNA-directed DNA polymerase activity	GO
GO:0000166	13	0.9756	0.0245	0.6608	24	nucleotide binding	GO
625	33	0.9762	0.0239	0.6853	12	Tetrachloroethene degradation	KEGG
830	19	0.9763	0.0238	0.0218	48	Retinol metabolism	KEGG
642	39	0.9768	0.0233	0.5767	24	Ethylbenzene degradation	KEGG
625	33	0.9771	0.023	0.3297	48	Tetrachloroethene degradation	KEGG
GO:0005488	73	0.9771	0.023	0.2779	48	binding	GO
GO:0009236	15	0.9779	0.0222	0.4329	12	cobalamin biosynthetic process	GO
40	7	0.9785	0.0216	0.427	48	Pentose and glucuronate interconversions	KEGG
640	60	0.9792	0.0209	0.387	48	Propanoate metabolism	KEGG
GO:0016829	15	0.9793	0.0209	0.5418	12	lyase activity	GO
520	140	0.9794	0.0207	0.0138	48	Amino sugar and nucleotide sugar metabolism	KEGG
522	62	0.9807	0.0194	0.724	48	Biosynthesis of 12-, 14- and 16-membered macrolides	KEGG
GO:0046983	10	0.9813	0.0188	0.0398	12	protein dimerization activity	GO
GO:0042777	5	0.9813	0.0188	0.2192	24	plasma membrane ATP synthesis coupled proton transport	GO
904	34	0.9818	0.0183	0.4184	24	Diterpenoid biosynthesis	KEGG
GO:0046983	10	0.9819	0.0182	0.0348	48	protein dimerization activity	GO
GO:0016491	145	0.9821	0.018	0.4299	12	oxidoreductase activity	GO
GO:0045454	21	0.9825	0.0176	0.2561	48	cell redox homeostasis	GO
860	170	0.9826	0.0175	0.1904	12	Porphyrin and chlorophyll metabolism	KEGG
GO:0006284	8	0.9827	0.0175	0.9439	48	base-excision repair	GO
100	18	0.983	0.0171	0.2948	12	Steroid biosynthesis	KEGG
565	26	0.9833	0.0168	0.1867	24	Ether lipid metabolism	KEGG
380	122	0.9839	0.0163	0.8497	48	Tryptophan metabolism	KEGG
GO:0006633	13	0.984	0.0163	0.1909	24	fatty acid biosynthetic process	GO
GO:0004300	20	0.9842	0.0159	0.5742	48	enoyl-CoA hydratase activity	GO
53	37	0.9843	0.0158	0.6778	12	Ascorbate and aldarate metabolism	KEGG
260	30	0.9844	0.0157	0.0038	48	Glycine, serine and threonine metabolism	KEGG
564	43	0.9848	0.0153	0.0865	12	Glycerophospholipid metabolism	KEGG
982	5	0.9851	0.0151	0.0284	48	Drug metabolism - cytochrome P450	KEGG
270	31	0.9853	0.0148	0.5302	12	Cysteine and methionine metabolism	KEGG
522	62	0.9857	0.0144	0.1212	12	Biosynthesis of 12-, 14- and 16-membered macrolides	KEGG
GO:0046983	10	0.9866	0.0135	0.1877	24	protein dimerization activity	GO
GO:0006779	7	0.9873	0.0128	0.5382	12	porphyrin biosynthetic process	GO
660	6	0.9873	0.0128	0.4323	24	C5-Branched dibasic acid metabolism	KEGG
280	75	0.9874	0.0127	0.0006	48	Valine, leucine and isoleucine degradation	KEGG
1056	21	0.9878	0.0124	0.1178	24	Biosynthesis of type II polyketide backbone	KEGG
GO:0008270	68	0.9883	0.0118	0.1428	12	zinc ion binding	GO
GO:0008237	9	0.9884	0.0117	0.0061	12	metallopeptidase activity	GO
130	72	0.9884	0.0117	0.8974	24	Ubiquinone and other terpenoid-quinone biosynthesis	KEGG
GO:0006541	12	0.9898	0.0104	0.2311	48	glutamine metabolic process	GO
642	39	0.9899	0.0102	0.0055	12	Ethylbenzene degradation	KEGG
281	74	0.9907	0.0094	0.5142	24	Geraniol degradation	KEGG
GO:0050897	5	0.991	0.0091	0.7144	12	cobalt ion binding	GO
903	85	0.9916	0.0085	0.8399	48	Limonene and pinene degradation	KEGG
942	65	0.9918	0.0083	0.0035	12	Anthocyanin biosynthesis	KEGG
860	170	0.9923	0.0078	0.6958	48	Porphyrin and chlorophyll metabolism	KEGG
231	141	0.9925	0.0076	0.3572	48	Puromycin biosynthesis	KEGG
960	43	0.9926	0.0075	0.0018	12	Tropane, piperidine and pyridine alkaloid biosynthesis	KEGG
53	37	0.9929	0.0072	0.0274	48	Ascorbate and aldarate metabolism	KEGG
71	69	0.9929	0.0072	0.0009	48	Fatty acid metabolism	KEGG
940	59	0.9929	0.0072	0.7329	48	Phenylpropanoid biosynthesis	KEGG
623	34	0.9931	0.007	0.0141	12	2,4-Dichlorobenzoate degradation	KEGG
362	104	0.9933	0.0068	0.248	48	Benzoate degradation via hydroxylation	KEGG
240	37	0.9935	0.0066	0.5406	24	Pyrimidine metabolism	KEGG
62	22	0.9935	0.0066	0.4945	48	Fatty acid elongation in mitochondria	KEGG
633	108	0.9935	0.0066	0.222	48	Trinitrotoluene degradation	KEGG
1057	174	0.9936	0.0065	0.8708	24	Biosynthesis of type II polyketide products	KEGG
623	34	0.9937	0.0064	0.0465	24	2,4-Dichlorobenzoate degradation	KEGG
61	62	0.9938	0.0063	0.001	12	Fatty acid biosynthesis	KEGG
522	62	0.9938	0.0063	0.9822	24	Biosynthesis of 12-, 14- and 16-membered macrolides	KEGG
GO:0000166	13	0.9942	0.0059	0.4252	48	nucleotide binding	GO
GO:0048038	9	0.9944	0.0057	0.0011	48	quinone binding	GO
NADH dehydrogenase	9	0.9944	0.0057	0.0011	48	NADH dehydrogenase	MANUAL_CURATION
61	62	0.9947	0.0054	0.1276	24	Fatty acid biosynthesis	KEGG
GO:0008152	181	0.9948	0.0053	0.8423	48	metabolic process	GO
MCE1	14	0.9948	0.0053	0.5388	48	MCE1	MANUAL_CURATION
624	78	0.995	0.0051	0.5098	12	1- and 2-Methylnaphthalene degradation	KEGG
GO:0000166	13	0.9951	0.005	0.4527	12	nucleotide binding	GO
942	65	0.9951	0.005	0.8184	24	Anthocyanin biosynthesis	KEGG
785	5	0.9952	0.0049	0.0165	24	Lipoic acid metabolism	KEGG
402	55	0.9952	0.0049	0.6287	48	Benzoxazinoid biosynthesis	KEGG
942	65	0.9954	0.0047	0.8001	48	Anthocyanin biosynthesis	KEGG
GO:0006520	5	0.9954	0.0047	0.1847	48	amino acid metabolic process	GO
940	59	0.9956	0.0045	0.1796	12	Phenylpropanoid biosynthesis	KEGG
680	85	0.9956	0.0045	0.8687	24	Methane metabolism	KEGG
340	69	0.9956	0.0045	0.7132	48	Histidine metabolism	KEGG
982	5	0.9956	0.0046	0.0228	12	Drug metabolism - cytochrome P450	KEGG
340	69	0.9958	0.0043	0.0075	12	Histidine metabolism	KEGG
402	55	0.9958	0.0043	0.1378	12	Benzoxazinoid biosynthesis	KEGG
360	59	0.9958	0.0043	0.9905	24	Phenylalanine metabolism	KEGG
564	43	0.9958	0.0043	0.0797	24	Glycerophospholipid metabolism	KEGG
592	144	0.9959	0.0042	0.4812	24	alpha-Linolenic acid metabolism	KEGG
1056	21	0.9962	0.0039	0.0004	12	Biosynthesis of type II polyketide backbone	KEGG
1057	174	0.9965	0.0036	0.1028	12	Biosynthesis of type II polyketide products	KEGG
941	50	0.9967	0.0034	0.9672	24	Flavonoid biosynthesis	KEGG
MCE4	9	0.9967	0.0034	0.3603	48	MCE4	MANUAL_CURATION
830	19	0.9968	0.0033	0.4145	12	Retinol metabolism	KEGG
GO:0008415	28	0.9968	0.0033	0.2777	48	acyltransferase activity	GO
280	75	0.997	0.0031	0.402	24	Valine, leucine and isoleucine degradation	KEGG
410	25	0.997	0.0031	0.6961	48	beta-Alanine metabolism	KEGG
GO:0008415	28	0.997	0.0032	0.0055	12	acyltransferase activity	GO
71	69	0.9971	0.003	0.359	24	Fatty acid metabolism	KEGG
mycolic_acid_phosph	8	0.9971	0.003	0.0003	24	mycolic_acid_phosph	MANUAL_CURATION
650	66	0.9972	0.0029	0.0899	48	Butanoate metabolism	KEGG
680	85	0.9973	0.0028	0.017	12	Methane metabolism	KEGG
945	81	0.9973	0.0028	0.0042	12	Stilbenoid, diarylheptanoid and gingerol biosynthesis	KEGG
FASII	11	0.9974	0.0027	0.0081	24	FASII	MANUAL_CURATION
310	66	0.9975	0.0026	0.2889	24	Lysine degradation	KEGG
945	81	0.9976	0.0025	0.8953	24	Stilbenoid, diarylheptanoid and gingerol biosynthesis	KEGG
GO:0051287	15	0.9976	0.0025	0.2045	48	NAD binding	GO
GO:0008415	28	0.9977	0.0024	0.1689	24	acyltransferase activity	GO
945	81	0.9978	0.0023	0.7195	48	Stilbenoid, diarylheptanoid and gingerol biosynthesis	KEGG
565	26	0.9979	0.0022	0.0075	12	Ether lipid metabolism	KEGG
930	75	0.998	0.0021	0.2738	24	Caprolactam degradation	KEGG
960	43	0.998	0.0021	0.2441	24	Tropane, piperidine and pyridine alkaloid biosynthesis	KEGG
253	83	0.998	0.0021	0.6525	48	Tetracycline biosynthesis	KEGG
GO:0006269	6	0.9981	0.002	0.0864	12	DNA replication, synthesis of RNA primer	GO
624	78	0.9981	0.002	0.985	24	1- and 2-Methylnaphthalene degradation	KEGG
362	104	0.9983	0.0018	0.2601	24	Benzoate degradation via hydroxylation	KEGG
592	144	0.9983	0.0018	0.4246	48	alpha-Linolenic acid metabolism	KEGG
GO:0008825	8	0.9984	0.0017	0.0105	24	cyclopropane-fatty-acyl-phospholipid synthase activity	GO
903	85	0.9985	0.0016	0.6952	24	Limonene and pinene degradation	KEGG
350	87	0.9986	0.0015	0.0019	12	Tyrosine metabolism	KEGG
650	66	0.9986	0.0015	0.3443	24	Butanoate metabolism	KEGG
940	59	0.9986	0.0015	0.9743	24	Phenylpropanoid biosynthesis	KEGG
GO:0050136	3	0.9988	0.0013	0.2041	12	NADH dehydrogenase (quinone) activity	GO
906	192	0.999	0.0011	0.0104	12	Carotenoid biosynthesis	KEGG
906	192	0.999	0.0011	0.6044	24	Carotenoid biosynthesis	KEGG
GO:0004300	20	0.999	0.0011	0.574	24	enoyl-CoA hydratase activity	GO
GO:0050136	3	0.999	0.0012	0.0223	24	NADH dehydrogenase (quinone) activity	GO
950	168	0.9991	0.001	0.0068	12	Isoquinoline alkaloid biosynthesis	KEGG
62	22	0.9991	0.001	0.6189	24	Fatty acid elongation in mitochondria	KEGG
904	34	0.9992	0.0009	0.0062	12	Diterpenoid biosynthesis	KEGG
253	83	0.9993	0.0008	0.007	12	Tetracycline biosynthesis	KEGG
860	170	0.9994	0.0007	0.7901	24	Porphyrin and chlorophyll metabolism	KEGG
350	87	0.9994	0.0007	0.8732	48	Tyrosine metabolism	KEGG
GO:0008825	8	0.9995	0.0006	0.0009	48	cyclopropane-fatty-acyl-phospholipid synthase activity	GO
330	62	0.9996	0.0005	0.0775	12	Arginine and proline metabolism	KEGG
627	131	0.9996	0.0005	0.1925	12	1,4-Dichlorobenzene degradation	KEGG
253	83	0.9996	0.0005	0.8863	24	Tetracycline biosynthesis	KEGG
340	69	0.9996	0.0005	0.9431	24	Histidine metabolism	KEGG
380	122	0.9996	0.0005	0.9954	24	Tryptophan metabolism	KEGG
903	85	0.9997	0.0004	0.1227	12	Limonene and pinene degradation	KEGG
450	53	0.9997	0.0004	0.8839	24	Selenoamino acid metabolism	KEGG
640	60	0.9997	0.0004	0.8859	24	Propanoate metabolism	KEGG
402	55	0.9998	0.0003	0.9713	24	Benzoxazinoid biosynthesis	KEGG
GO:0008610	13	0.9998	0.0003	0.0054	24	lipid biosynthetic process	GO
1057	174	0.9998	0.0003	0.5212	48	Biosynthesis of type II polyketide products	KEGG
627	131	0.9998	0.0003	0.745	48	1,4-Dichlorobenzene degradation	KEGG
350	87	0.9999	0.0002	0.8902	24	Tyrosine metabolism	KEGG
410	25	0.9999	0.0002	0.6989	24	beta-Alanine metabolism	KEGG
906	192	0.9999	0.0002	0.5415	48	Carotenoid biosynthesis	KEGG
627	131	1	0.0001	0.9386	24	1,4-Dichlorobenzene degradation	KEGG
950	168	1	0.0001	0.497	24	Isoquinoline alkaloid biosynthesis	KEGG
GO:0051287	15	1	0.0001	0.4474	24	NAD binding	GO
950	168	1	0.0001	0.4116	48	Isoquinoline alkaloid biosynthesis	KEGG
FASII	11	1	0.0001	0.0016	48	FASII	MANUAL_CURATION
GO:0008610	13	1	0.0001	0.0008	48	lipid biosynthetic process	GO
GO:0050136	3	1	0.0001	0.0001	48	NADH dehydrogenase (quinone) activity	GO
mycolic_acid_phosph	8	1	0.0001	0.0001	48	mycolic_acid_phosph	MANUAL_CURATION
