# Supplementary material for: Multisystem Analysis of Mycobacterium tuberculosis Reveals Kinase-Dependent Remodeling of the Pathogen-Environment Interface
Source: mBio. 2018 Mar 6;9(2):e02333-17. doi: 10.1128/mBio.02333-17 (PMC5845002; doi:10.1128/mBio.02333-17)
Supplement: TABLE S5 [file mbo001183756st5.xlsx]

## Sheet: S5A-Diff_protein_expression
Table S5A. Abundance ratio of proteins from samples treated with the kinase inhibitor to samples treated with the inactive control compound, expressed as Log2 fold change (Log2FC) at 12, 24 and 48h of exposure.
RV	Gene.Symbol	Product	Log2FC.12hr	adj.P.Val.12hr	Log2FC.24hr	adj.P.Val.24hr	Log2FC.48hr	adj.P.Val.48hr
Rv0001	DnaA	Chromosomal replication initiator protein DnaA	-0.0153451	0.992775	-0.0792436	0.585128	-0.325012	2.75499e-05
Rv0002	DnaN	DNA polymerase III beta subunit (EC 2.7.7.7)	-0.15083	0.254784	-0.180265	0.0609261	-0.207756	0.00547206
Rv0003	RecF	DNA recombination and repair protein RecF	-0.0645447	0.979716	-0.203459	0.503274	0.0436708	0.870212
Rv0004		Zn-ribbon-containing, possibly RNA-binding protein and truncated derivatives	-0.0657581	0.994084	0.297976	0.886605	-0.70421	0.47934
Rv0005	GyrB	DNA gyrase subunit B (EC 5.99.1.3)	0.0980032	0.738641	0.088954	0.589366	0.00146677	0.991163
Rv0006	GyrA	DNA gyrase subunit A (EC 5.99.1.3)	0.110825	0.849144	0.130837	0.538683	0.3064	0.0104746
Rv0007		Possible conserved membrane protein	0.189163	0.424839	0.25019	0.0859804	0.28427	0.0107976
Rv0008c		Possible membrane protein	0.87596	0.910674	-0.623791	0.835358	-1.01858	0.493523
Rv0009	PpiA	Peptidyl-prolyl cis-trans isomerase (EC 5.2.1.8)	0.0465321	0.987328	-0.155009	0.550715	-0.2177	0.159735
Rv0013	TrpG	Anthranilate synthase, amidotransferase component (EC 4.1.3.27) @ Para-aminobenzoate synthase, amidotransferase component (EC 6.3.5.8)	-0.133719	0.757201	-0.252659	0.135457	-0.57356	4.37625e-06
Rv0014c	PknB	Serine/threonine-protein kinase PknB (EC 2.7.11.1)	0.11302	0.592608	0.0451669	0.813303	0.12837	0.121264
Rv0015c	PknA	Serine/threonine-protein kinase PknA (EC 2.7.11.1)	0.121197	0.562592	0.129056	0.291167	0.125748	0.142329
Rv0016c	PbpA	Cell division protein FtsI [Peptidoglycan synthetase] (EC 2.4.1.129)	0.119399	0.98498	-0.192252	0.823158	0.324274	0.448758
Rv0018c	Ppp	Serine/threonine phosphatase PPP (EC 3.1.3.16)	0.0687846	0.88259	0.0105071	0.969007	-0.062469	0.537896
Rv0019c	FhaB	Conserved protein with FHA domain, FhaB	0.0844426	0.840718	-0.0691244	0.721254	-0.251669	0.00454104
Rv0020c	FhaA	Conserved protein with FHA domain, FhaA	-0.039847	0.970382	-0.0442642	0.845348	0.0438485	0.72542
Rv0023		Transcriptional regulatory protein	0.0996571	0.987328	-0.123065	0.883667	0.403881	0.283316
Rv0027		Conserved hypothetical protein	-0.825461	0.979202	1.85537	0.650513	1.25403	0.631379
Rv0029		Vegetative cell wall protein gp1 precursor	-0.0718136	0.992775	-0.128026	0.87708	-0.647797	0.0477723
Rv0032	BioF2	2-amino-3-ketobutyrate coenzyme A ligase (EC 2.3.1.29)	-0.314358	0.992775	-1.31573	0.81151	-0.72988	0.832121
Rv0034		Conserved hypothetical protein	-0.0845301	0.99491	1.72432	0.742428	2.9518	0.264801
Rv0035	FadD34	Long-chain-fatty-acid--CoA ligase (EC 6.2.1.3)	-0.0898145	0.992775	-0.143517	0.883667	-0.462864	0.290363
Rv0036c		Conserved protein	-0.121575	0.901442	0.0719899	0.862101	0.0280882	0.909156
Rv0038		Conserved protein	0.0982655	0.992775	-1.13519	0.494517	-0.0840953	0.957655
Rv0041	LeuS	Leucyl-tRNA synthetase (EC 6.1.1.4)	0.123074	0.964735	0.414574	0.277712	0.685059	0.00633111
Rv0042c		Transcriptional regulator, MarR family	0.470012	0.992775	0.977855	0.90262	-0.127646	0.979725
Rv0043c		Transcriptional regulator, GntR family	1.44553	0.979716	-1.37814	0.881212	4.39644	0.277177
Rv0044c		Possible oxidoreductase	0.0602773	0.889207	-0.0126223	0.959974	0.00593816	0.959756
Rv0045c		Hydrolase	-0.0326237	0.979716	-0.030451	0.900239	-0.189181	0.0423451
Rv0046c	Ino1	Inositol-1-phosphate synthase (EC 5.5.1.4)	0.730115	2.91008e-09	0.77379	7.22863e-10	0.616856	4.19968e-08
Rv0048c		Possible membrane protein	-0.0646336	0.959377	0.2657	0.0817876	0.184656	0.139194
Rv0050	PonA1	Multimodular transpeptidase-transglycosylase (EC 2.4.1.129) (EC 3.4.-.-)	0.184327	0.787642	0.240865	0.400411	0.601949	0.000628901
Rv0051		Multimodular transpeptidase-transglycosylase (EC 2.4.1.129) (EC 3.4.-.-)	0.566101	0.988354	-0.144998	0.986498	4.81708	0.0194345
Rv0052		ThiJ/PfpI family protein	0.395873	0.992775	-0.0503645	0.995553	-4.98131	0.167992
Rv0053	RpsF	SSU ribosomal protein S6p	-0.124337	0.933825	-0.102456	0.832208	0.163267	0.498831
Rv0054	Ssb	Single-stranded DNA-binding protein	0.0202566	0.992775	0.0303083	0.919617	0.128222	0.305831
Rv0055	RpsR1	SSU ribosomal protein S18p @ SSU ribosomal protein S18p, zinc-dependent	-0.160667	0.757201	0.00522938	0.99371	0.0847216	0.663205
Rv0056	RplI	LSU ribosomal protein L9p	-0.0449759	0.979716	-0.0145105	0.969889	-0.0630103	0.679431
Rv0058	DnaB	Replicative DNA helicase (EC 3.6.1.-) @ intein-containing	-1.03936	0.254784	-0.365684	0.751478	-0.0889478	0.911669
Rv0059		Hypothetical protein	0.0548561	0.964208	-0.0317437	0.915015	-0.10949	0.385541
Rv0060		ADP-ribose 1-phosphate phophatase related protein	-1.01336	0.858516	0.542693	0.85158	-0.641057	0.675165
Rv0062	CelA1	Endoglucanase A precursor (EC 3.2.1.4)	0.0148622	0.99491	-0.32536	0.361603	-0.440918	0.0564198
Rv0063		Oxidoreductase	-0.104115	0.970382	0.49821	0.131577	-0.112518	0.733535
Rv0064		INTEGRAL MEMBRANE PROTEIN (Rhomboid family)	0.503941	0.850286	0.149498	0.920975	0.598698	0.341509
Rv0066c	Icd2	Isocitrate dehydrogenase [NADP] (EC 1.1.1.42); Monomeric isocitrate dehydrogenase [NADP] (EC 1.1.1.42)	0.114671	0.59399	0.164788	0.132336	0.232325	0.00345668
Rv0068		Oxidoreductase/Short-chain dehydrogenase	0.108173	0.987328	-0.282823	0.73176	-0.179902	0.719161
Rv0069c	SdaA	L-serine dehydratase (EC 4.3.1.17)	-0.196214	0.589347	-0.280025	0.12389	-0.750084	9.02893e-08
Rv0070c	GlyA2	Serine hydroxymethyltransferase (EC 2.1.2.1)	0.125274	0.98671	-0.529638	0.384558	-0.86756	0.0244327
Rv0072		Glutamine-transport transmembrane protein ABC transporter	0.0680999	0.992775	0.201982	0.73176	-0.0335403	0.93974
Rv0073		Glutamine-transport ATP-binding protein ABC transporter	0.0944732	0.979716	0.184719	0.718894	-0.0624668	0.864034
Rv0074		Xaa-Pro dipeptidase (EC 3.4.13.9)	-0.0969332	0.858516	-0.216758	0.157506	-0.563278	6.15285e-07
Rv0075		Cystathionine beta-lyase, type II (EC 4.4.1.8)	-0.204399	0.956943	-0.283684	0.706513	1.07894	0.00193737
Rv0077c		Oxidoreductase	4.51251	1.87885e-39	4.48588	1.08902e-38	4.34068	1.15807e-38
Rv0078A		Hypothetical protein	0.583803	0.278582	0.192544	0.77875	0.275703	0.436912
Rv0079		Unknown protein	0.338055	0.65285	0.640508	0.0534546	0.363667	0.201456
Rv0080		Conserved hypothetical protein	2.36609	0.901442	1.48409	0.841698	-0.784051	0.865214
Rv0082		Formate hydrogenlyase subunit 11	-0.273324	0.992775	0.398262	0.939391	-3.02298	0.0982468
Rv0087	HycE	Formate hydrogenlyase subunit 5	-3.24555	0.849144	-3.88634	0.531558	-1.17571	0.821656
Rv0088		Possible polyketide cyclase/dehydrase	-0.0796691	0.965954	0.0899935	0.825073	0.140129	0.493348
Rv0091	Mtn	5'-methylthioadenosine nucleosidase (EC 3.2.2.16) / S-adenosylhomocysteine nucleosidase (EC 3.2.2.9)	-2.71895	0.913081	2.31822	0.810234	3.94658	0.393387
Rv0092	CtpA	Lead, cadmium, zinc and mercury transporting ATPase (EC 3.6.3.3) (EC 3.6.3.5); Copper-translocating P-type ATPase (EC 3.6.3.4)	0.357642	0.915397	0.318629	0.806774	0.0142045	0.985482
Rv0093c		Possible membrane protein	-0.433694	0.987328	2.5058	0.19626	-0.388134	0.850831
Rv0097		Oxidoreductase	-0.295782	0.589347	-0.597493	0.0115693	-1.53121	3.41639e-11
Rv0098	FcoT	Probable fatty acyl CoA thioesterase type III FcoT	-2.37149	0.758917	-2.03029	0.644518	-4.76445	0.0333604
Rv0099	FadD10	Long-chain-fatty-acid--CoA ligase (EC 6.2.1.3)	-0.102797	0.98498	-0.197395	0.78061	-0.00390814	0.993444
Rv0101	Nrp	Long-chain-fatty-acid--CoA ligase (EC 6.2.1.3)	1.10821	0.979716	-7.14016	0.0850126	0.227815	0.962575
Rv0102		Cytochrome c oxidase caa3-type, assembly factor CtaG-related protein	-0.475223	0.951972	-1.19233	0.338221	0.50733	0.623652
Rv0103c	CtpB	Lead, cadmium, zinc and mercury transporting ATPase (EC 3.6.3.3) (EC 3.6.3.5); Copper-translocating P-type ATPase (EC 3.6.3.4)	0.017693	0.99491	0.392469	0.715787	0.489115	0.400619
Rv0106		Putative metal chaperone, involved in Zn homeostasis, GTPase of COG0523 family	0.137812	0.65599	0.0528908	0.838244	-0.0151528	0.927721
Rv0107c	CtpI	Probable cation-transporting ATPase I (EC 3.6.3.-)	-0.198311	0.99491	-2.13224	0.798979	0.182693	0.975314
Rv0108c		Hypothetical protein	-4.10691	0.869693	-5.54312	0.51219	-5.31299	0.335474
Rv0110		FIG056164: rhomboid family serine protease	1.65466	0.850286	-0.658367	0.884585	3.83736	0.0391376
Rv0112	Gca	GDP-mannose 4,6 dehydratase (EC 4.2.1.47)	-1.97165	0.603923	-4.55515	0.00525072	-1.3241	0.433218
Rv0116c	LdtA	Possible membrane protein	-2.83419	0.558056	0.031728	0.995553	-1.70634	0.44497
Rv0118c	OxcA	Oxalyl-CoA decarboxylase (EC 4.1.1.8)	0.5369	0.544704	0.132456	0.883408	0.0728706	0.897476
Rv0119	FadD7	Long-chain-fatty-acid--CoA ligase (EC 6.2.1.3)	0.142881	0.691063	0.124683	0.552679	0.241548	0.0430723
Rv0120c	FusA2	Translation elongation factor G-related protein	-0.246924	0.437333	-0.681205	2.67458e-05	-1.04328	2.47835e-10
Rv0123		DNA-binding protein, CopG family	0.142371	0.981471	0.541207	0.423351	0.600411	0.17898
Rv0125	PepA	Serine protease PepA	-1.51182	7.26293e-15	-2.03686	1.08391e-19	-2.75721	5.1571e-26
Rv0126	TreS	Trehalose synthase (EC 5.4.99.16)	0.0409308	0.992775	0.280294	0.328601	0.180866	0.399892
Rv0127	Mak	Uncharacterized protein, probably involved in trehalose biosynthesis [Carbohydrate transport and metabolism]	0.0198626	0.979716	-0.0432485	0.706925	-0.00486902	0.955887
Rv0128		Possible membrane protein	-0.187664	0.992775	-2.73635	0.253025	-3.44123	0.0371932
Rv0129c	FbpC	Antigen 85-C precursor (85C) (Antigen 85 complex C) (Ag85C) (Mycolyl transferase 85C) (EC 2.3.1.-)	-0.0257597	0.992775	-0.0644162	0.819966	-0.370318	0.00111411
Rv0130	HtdZ	Probable enoyl-CoA hydratase 1 (EC 4.2.1.17)	0.116306	0.910674	0.0250375	0.964015	-0.338314	0.0473213
Rv0131c	FadE1	PROBABLE ACYL-CoA DEHYDROGENASE FADE1 (EC 1.3.99.-)	0.122609	0.648234	0.0380385	0.876754	0.300707	0.00124531
Rv0133		Histone acetyltransferase HPA2 and related acetyltransferases	0.337433	0.785206	-0.465965	0.363542	-0.0697096	0.89408
Rv0134	EphF	epoxide hydrolase	0.0784087	0.959377	-0.0854934	0.799098	0.143327	0.383119
Rv0136	Cyp138	Cytochrome P450 138	-0.0801287	0.959271	0.073695	0.827772	-0.183878	0.235927
Rv0137c	MsrA	Peptide methionine sulfoxide reductase MsrA (EC 1.8.4.11)	-0.0269306	0.992775	0.148833	0.612189	-0.0174489	0.945275
Rv0138		Conserved hypothetical protein	-0.563808	0.992775	0.420037	0.980316	1.80449	0.769459
Rv0139		Dihydroflavonol-4-reductase (EC 1.1.1.219)	-0.222089	0.702066	-0.304717	0.279679	-0.392495	0.0398432
Rv0140		Conserved protein	0.0436874	0.992775	-0.260734	0.384558	-0.520025	0.00514609
Rv0141c		Unknown protein	0.109687	0.898096	-0.0109825	0.983181	-0.0444363	0.832121
Rv0143c		Chloride channel protein	-3.08142	0.789294	4.05213	0.399357	3.40382	0.314298
Rv0144		Transcriptional regulator, TetR family	-1.44053	0.959377	-2.47456	0.618059	-3.40199	0.232593
Rv0145		Possible S-adenosylmethionine-dependent methyltransferase	2.51746	0.660551	0.296265	0.963927	0.773423	0.783344
Rv0146		Possible S-adenosylmethionine-dependent methyltransferase	0.127167	0.901442	0.0777216	0.858208	0.431393	0.0114274
Rv0147		Aldehyde dehydrogenase (EC 1.2.1.3)	0.0280646	0.979716	0.056147	0.74482	-0.0200239	0.865583
Rv0148		Short-chain dehydrogenase/reductase SDR	-0.0727303	0.896167	-0.0823948	0.654179	-0.107963	0.290096
Rv0149		Quinone oxidoreductase (EC 1.6.5.5)	-0.000362886	0.99727	0.0288214	0.918487	-0.17829	0.0977678
Rv0153c	PtbB	Protein tyrosine phosphatase (EC 3.1.3.48)	0.0568021	0.953911	0.159159	0.277402	0.293176	0.0022199
Rv0154c	FadE2	Butyryl-CoA dehydrogenase (EC 1.3.99.2)	0.0334794	0.91969	0.124814	0.0534546	0.133705	0.00859693
Rv0155	PntAa	NAD(P) transhydrogenase alpha subunit (EC 1.6.1.2)	-0.0976454	0.770499	0.0776088	0.693593	0.209673	0.0256459
Rv0156	PntAb	NAD(P) transhydrogenase alpha subunit (EC 1.6.1.2)	-1.96458	0.921476	0.688543	0.939391	-1.81396	0.639395
Rv0157	PntB	NAD(P) transhydrogenase subunit beta (EC 1.6.1.2)	0.00439814	0.99491	0.0737782	0.813564	0.369237	0.00374966
Rv0158		Transcriptional regulator, TetR family	0.0554789	0.992775	0.194206	0.66766	0.42266	0.062477
Rv0161		putative oxidoreductase	0.0501497	0.964208	-0.0687256	0.76407	-0.239369	0.0178402
Rv0162c	AdhE1	Alcohol dehydrogenase (EC 1.1.1.1)	-0.0984986	0.873043	-0.0965915	0.699121	-0.312245	0.00732928
Rv0163		putative 4-hydroxybenzoyl-CoA thioesterase	3.17883	0.610325	-0.183926	0.983181	2.91433	0.256551
Rv0164	TB18.5	Conserved protein TB18.5	0.0623757	0.979716	0.0238747	0.966509	-0.263927	0.171234
Rv0165c	Mce1R	Predicted regulator PutR for proline utilization, GntR family	0.942702	0.979716	2.48726	0.615533	-4.50751	0.095008
Rv0166	FadD5	Long-chain-fatty-acid--CoA ligase (EC 6.2.1.3)	-0.64211	0.0246209	-1.3627	5.54431e-08	-1.62278	6.82027e-11
Rv0167	YrbE1A	Conserved integral membrane protein YrbE1A	-1.63152	0.964735	-0.249049	0.98522	0.674558	0.898598
Rv0168	YrbE1B	Conserved integral membrane protein YrbE1B	1.17834	0.98498	1.52735	0.866308	-0.988876	0.853877
Rv0169	Mce1A	MCE-family protein Mce1A	-0.152788	0.858516	-0.0772368	0.86483	-0.461793	0.00794005
Rv0170	Mce1B	MCE-family protein Mce1B	-0.417978	0.699905	0.0802335	0.937123	-0.174073	0.704712
Rv0171	Mce1C	MCE-family protein Mce1C	0.0606952	0.992775	-0.528018	0.249595	-0.171517	0.674443
Rv0172	Mce1D	MCE-family protein Mce1D	0.0637772	0.992775	-0.0095312	0.993731	0.0801444	0.85629
Rv0173	LprK	MCE-family lipoprotein LprK (MCE-family lipoprotein Mce1e)	-0.268437	0.803366	0.05765	0.945516	-0.158029	0.650048
Rv0174	Mce1F	MCE-family protein Mce1F	-0.0564559	0.907749	-0.12942	0.266557	-0.295523	0.000136682
Rv0175		FIG033430: Probable conserved MCE associated membrane protein	0.196932	0.220447	0.0871882	0.641603	-0.232576	0.0133523
Rv0176		FIG033285: Conserved MCE associated transmembrane protein	-0.0155591	0.992775	0.0296063	0.939391	-0.0147419	0.945275
Rv0177		FIG034772: Probable conserved MCE associated protein	0.277901	0.769907	-0.128039	0.844416	-0.321828	0.274622
Rv0178		FIG030769: Probable conserved MCE associated membrane protein	0.0615192	0.896167	-0.0577151	0.73176	-0.326642	2.22715e-05
Rv0179c	LprO	Possible lipoprotein LprO	0.358667	0.0185352	0.580134	8.89961e-06	0.608121	5.79221e-07
Rv0181c		Pirin-like protein Rv0181c/MT0192	0.0975757	0.979716	0.566573	0.0992129	-0.161631	0.630049
Rv0182c	SigG	RNA polymerase factor sigma-70	0.957506	0.617797	0.409216	0.81151	0.0422202	0.970106
Rv0183		Monoglyceride lipase (EC 3.1.1.23)	-0.0294263	0.974989	-0.015426	0.944794	-0.0891468	0.256011
Rv0184		Conserved hypothetical protein	0.0438187	0.989014	-0.00498571	0.993952	0.165004	0.366356
Rv0186	BglS	Beta-glucosidase (EC 3.2.1.21)	-0.375361	0.803366	0.0614986	0.962502	0.127025	0.819137
Rv0187		O-methyltransferase	-0.200563	0.959377	-0.165447	0.854291	0.322754	0.44664
Rv0189c	IlvD	Dihydroxy-acid dehydratase (EC 4.2.1.9)	-0.1664	0.73457	-0.0958467	0.777312	-0.26122	0.0900497
Rv0190		Conserved protein	-0.248646	0.992775	4.83726	0.0377507	7.6915	4.05853e-05
Rv0196		Transcriptional regulator, TetR family	0.25903	0.992775	0.565722	0.933048	3.56381	0.148026
Rv0198c	Zmp1	Metallopeptidase	-0.032971	0.992775	-0.287842	0.432963	-0.659184	0.00281366
Rv0199		Possible membrane protein	-0.125583	0.910674	-0.117301	0.776158	-0.202724	0.319381
Rv0200		Possible membrane protein	2.63562	0.59399	0.622536	0.900239	-1.92837	0.366246
Rv0202c	MmpL11	Transmembrane transport protein MmpL13	-6.14553	0.372769	1.35108	0.878403	3.86886	0.323646
Rv0204c		Possible membrane protein	-0.469384	0.992775	-2.36394	0.6245	0.251212	0.951674
Rv0206c	MmpL3	Transmembrane transport protein MmpL5	-0.085957	0.992775	0.10554	0.913074	0.816478	0.0213311
Rv0208c	YggH	tRNA (guanine46-N7-)-methyltransferase (EC 2.1.1.33)	0.331622	0.437333	0.792112	0.000287311	0.457824	0.0227748
Rv0211	PckA	Phosphoenolpyruvate carboxykinase [GTP] (EC 4.1.1.32)	0.124777	0.858516	0.202322	0.37596	0.191189	0.22609
Rv0212c	NadR	Nicotinamide-nucleotide adenylyltransferase, NadR family (EC 2.7.7.1) / Ribosylnicotinamide kinase (EC 2.7.1.22)	0.135124	0.992775	-0.41244	0.794341	0.256056	0.790215
Rv0214	FadD4	Long-chain-fatty-acid--CoA ligase (EC 6.2.1.3)	-0.0868425	0.959377	-0.294326	0.194631	-0.573781	0.00023054
Rv0215c	FadE3	Acyl-CoA dehydrogenase, short-chain specific (EC 1.3.99.2)	-1.19856	0.964208	-4.1722	0.235456	-4.0382	0.103303
Rv0216		Double hotdog hydratase	-0.0691047	0.890618	-0.144178	0.249595	-0.264808	0.00144066
Rv0217c	LipW	Esterase LipW	-0.0504502	0.988354	-0.111674	0.797637	-0.165428	0.445724
Rv0220	LipC	Esterase LipC	-0.261353	0.621504	-0.334129	0.249529	-0.34901	0.0853949
Rv0221		Diacyglycerol O-acyltransferase (EC 2.3.1.20)	-0.44609	0.896167	-0.163623	0.914724	-0.428034	0.527753
Rv0222	EchA1	Enoyl-CoA hydratase (EC 4.2.1.17)	-0.29884	0.697382	-0.368504	0.33562	-0.124022	0.704743
Rv0223c		Aldehyde dehydrogenase (EC 1.2.1.3)	0.00400124	0.99491	-0.0289355	0.893423	-0.0506807	0.637466
Rv0226c		Possible membrane protein	-0.527003	0.992775	4.41813	0.291167	3.03098	0.335474
Rv0227c		PROBABLE CONSERVED MEMBRANE PROTEIN	0.107622	0.606505	0.108107	0.384933	0.115766	0.167527
Rv0229c		Cell division protein DivIC (FtsB), stabilizes FtsL against RasP cleavage	-0.323924	0.992775	1.09835	0.895113	-4.23547	0.227608
Rv0230c	Php	Phosphotriesterase homology protein	-0.365962	0.409996	0.00287315	0.995553	-0.320814	0.157985
Rv0231	FadE4	Acyl-CoA dehydrogenase (EC 1.3.99.3)	0.0302697	0.992775	-0.165468	0.513614	-0.0265274	0.904714
Rv0233	NrdB	Ribonucleotide-diphosphate reductase subunit beta (EC 1.17.4.1)	-3.841	0.049553	-1.17669	0.699121	-2.38155	0.111885
Rv0234c	GabD1	Succinate-semialdehyde dehydrogenase [NAD] (EC 1.2.1.24); Succinate-semialdehyde dehydrogenase [NADP+] (EC 1.2.1.16)	-0.0451059	0.973313	0.046592	0.866308	0.266081	0.0133523
Rv0236A		SMALL SECRETED PROTEIN	0.0472915	0.992775	-0.0566606	0.913074	0.0386642	0.898598
Rv0236c	AftD	PROBABLE CONSERVED TRANSMEMBRANE PROTEIN	-0.669724	0.979716	-0.758471	0.877513	0.166109	0.957655
Rv0237	LpqI	Beta-hexosaminidase (EC 3.2.1.52)	-0.00868836	0.992775	-0.0492587	0.732122	-0.325177	1.37819e-06
Rv0238		Transcriptional regulator, TetR family	2.46452	0.558906	-1.36015	0.693593	0.453999	0.857109
Rv0241c	HtdX	Acyl dehydratase	-0.0328277	0.992775	-0.146211	0.820865	0.0934701	0.808736
Rv0242c	FabG4	3-oxoacyl-[acyl-carrier protein] reductase (EC 1.1.1.100)	-0.0716471	0.901442	0.0389645	0.870246	0.270613	0.00278629
Rv0243	FadA2	3-ketoacyl-CoA thiolase (EC 2.3.1.16) @ Acetyl-CoA acetyltransferase (EC 2.3.1.9)	-0.0038011	0.99491	0.0442349	0.883408	0.244347	0.0426702
Rv0244c	FadE5	3-methylmercaptopropionyl-CoA dehydrogenase (DmdC)	0.119431	0.901442	0.00231183	0.995553	0.227011	0.193676
Rv0245		Nitrilotriacetate monooxygenase component B (EC 1.14.13.-)	-0.0550131	0.992775	0.134735	0.86769	-0.19687	0.625553
Rv0247c		Succinate dehydrogenase iron-sulfur protein (EC 1.3.99.1)	0.0567327	0.933825	0.0867174	0.621237	0.238482	0.00863901
Rv0248c	SdhA2	Succinate dehydrogenase flavoprotein subunit (EC 1.3.99.1)	-0.00587743	0.99491	0.0290304	0.907683	0.0765658	0.494462
Rv0249c		putative succinate dehydrogenase [membrane anchor subunit] (succinic dehydrogenase)	0.109406	0.901442	0.284553	0.1511	0.511342	0.000305953
Rv0250c		Conserved protein	0.266237	0.901442	-0.15465	0.865334	0.253381	0.561708
Rv0251c	Hsp	Heat shock protein hsp	1.82909	2.6973e-06	3.38939	6.76318e-14	4.39727	8.66683e-19
Rv0252	NirB	Nitrite reductase [NAD(P)H] large subunit (EC 1.7.1.4)	-1.28703	0.910674	-0.911527	0.83548	-1.49177	0.494649
Rv0254c	CobU	Adenosylcobinamide-phosphate guanylyltransferase (EC 2.7.7.62)	-0.410794	0.992775	-0.851678	0.854291	1.36651	0.546336
Rv0255c	CobQ1	Cobyric acid synthase	-0.165536	0.970382	0.0212603	0.988482	-0.0412595	0.948536
Rv0260c		Bifunctional uroporphyrinogen-III synthetase/response regulator domain protein	0.985403	0.979716	-0.607405	0.94559	-1.34107	0.72864
Rv0262c	Aac	Aminoglycoside 2'-N-acetyltransferase AAC (AAC(2')-IC)	-0.0107482	0.994614	0.341817	0.0574458	0.117474	0.492322
Rv0263c		Allophanate hydrolase 2 subunit 2 (EC 3.5.1.54)	0.195623	0.959377	-0.500675	0.372499	0.0275768	0.961204
Rv0264c		Allophanate hydrolase 2 subunit 1 (EC 3.5.1.54)	-0.101931	0.992775	0.132285	0.966509	-2.08784	0.0427259
Rv0265c		ABC transporter, periplasmic iron-transport lipoprotein	-0.507989	0.987328	0.891336	0.836517	-1.92514	0.344601
Rv0266c	OplA	5-oxoprolinase (EC 3.5.2.9)	-0.454047	0.921476	0.717009	0.577952	0.0332392	0.977947
Rv0269c		ATP-dependent DNA ligase (EC 6.5.1.1)	-1.25616	0.770499	-0.415308	0.892782	0.638506	0.685969
Rv0270	FadD2	Long-chain-fatty-acid--CoA ligase (EC 6.2.1.3)	-0.0925283	0.438448	-0.0186402	0.900239	-0.0175259	0.835485
Rv0271c	FadE6	Acyl-CoA dehydrogenase, short-chain specific (EC 1.3.99.2)	-0.0212751	0.992775	-0.0151814	0.987102	0.375163	0.107551
Rv0272c		Unknown protein	0.019128	0.992775	0.0515641	0.821295	-0.018974	0.898598
Rv0274		Glyoxalase family protein	0.130865	0.842389	-0.0610682	0.866308	-0.349293	0.0126193
Rv0275c		Transcriptional regulator, TetR family	0.882655	0.978276	-5.57849	0.0377507	-1.62558	0.540618
Rv0276		Conserved hypothetical protein	-5.77785	0.129861	-3.58277	0.359536	-2.35884	0.417437
Rv0280	PPE3	PPE family protein	0.0316117	0.992775	-0.154276	0.45046	-0.109234	0.456234
Rv0281		O-Methyltransferase	-0.00864364	0.994614	-0.0837694	0.732148	-0.0257242	0.884954
Rv0282	EccA3	AAA family ATPase, ESX-1 secretion system component Rv3868	0.136911	0.762425	0.0318969	0.929885	0.239703	0.0686279
Rv0283	EccB3	Type VII secretion protein EccB	0.0527305	0.964208	0.0773134	0.709688	0.0982142	0.381451
Rv0284	EccC3	Type VII secretion protein EccCa	-0.309088	0.858516	-0.00122512	0.997703	0.758367	0.033778
Rv0285	PE5	PE family protein	0.387838	0.992775	-1.17992	0.731821	0.588551	0.79568
Rv0286	PPE4	PPE family protein	0.176489	0.959377	-0.152517	0.845348	-0.0286175	0.955887
Rv0287	EsxG	PE family protein	1.3591	0.964208	0.366003	0.966509	-0.990199	0.795724
Rv0289	EspG3	ESX-3 secretion-associated protein EspG3	0.113309	0.914413	0.0229943	0.966509	0.204533	0.277177
Rv0290	EccD3	ESX-3 secretion system protein EccD3	-0.381411	0.87065	-0.14729	0.90262	0.741029	0.117834
Rv0291	MycP3	Type VII secretion-associated serine protease mycosin MycP3	0.0261888	0.992775	-0.0662671	0.774874	0.0958259	0.412201
Rv0292	EccE3	ESX-3 secretion system protein EccE3	-0.0785517	0.852015	0.0633401	0.74482	0.0261276	0.845766
Rv0293c		Conserved protein	0.246278	0.992775	0.620586	0.866308	2.82521	0.0542793
Rv0294	Tam	Trans-aconitate 2-methyltransferase (EC 2.1.1.144)	-3.79448	0.850286	2.63674	0.786529	-0.216414	0.975314
Rv0295c		Sulfotransferase	0.0711011	0.979716	-0.0599859	0.913074	-0.404789	0.0457134
Rv0296c		Choline-sulfatase (EC 3.1.6.6)	0.06814	0.928537	0.0530887	0.837254	-0.0906677	0.478163
Rv0301	VapC2	Possible toxin VapC2	-2.75315	0.932116	7.49754	0.249335	-0.528736	0.94338
Rv0303		Oxidoreductase, short-chain dehydrogenase/reductase family	-0.0868469	0.979716	0.320282	0.388282	0.173239	0.544585
Rv0307c		Unknown protein	0.60876	0.0326798	0.0623685	0.915015	0.569002	0.00794005
Rv0308		Possible membrane protein	0.973129	0.964208	1.24496	0.77721	1.48339	0.526048
Rv0309		Possible conserved exported protein	0.281195	0.160506	0.733987	2.40727e-07	0.719124	5.37324e-08
Rv0310c		Bile acid 7-alpha dehydratase BaiE (EC 4.2.1.106)	1.69194	0.901442	0.158767	0.986498	0.186419	0.95903
Rv0311		Unknown protein	1.19315	0.314864	0.354545	0.818507	0.530485	0.48645
Rv0312		Proline and threonine rich protein	0.961793	0.00148422	1.17691	3.61085e-05	0.949512	0.00023054
Rv0313		Conserved protein	0.0551458	0.992775	0.291582	0.45046	0.670789	0.00367278
Rv0314c		Cell division protein DivIC (FtsB), stabilizes FtsL against RasP cleavage	0.078099	0.964735	-0.0171167	0.978268	-0.225553	0.19614
Rv0315		Possible beta-1,3-glucanase	-0.942803	6.25134e-13	-1.60243	3.03419e-21	-2.5212	2.22575e-30
Rv0316		Muconolactone isomerase (EC 5.3.3.4)	-0.794243	0.861039	-0.381908	0.871488	-0.903645	0.399892
Rv0317c	GlpQ2	Glycerophosphoryl diester phosphodiesterase (EC 3.1.4.46)	-0.00407618	0.99491	-0.24314	0.0984985	-0.523162	3.28652e-06
Rv0319	Pcp	Pyrrolidone-carboxylate peptidase (EC 3.4.19.3)	-1.06001	0.964031	1.04276	0.821366	2.08039	0.35008
Rv0321	Dcd	Deoxycytidine triphosphate deaminase (EC 3.5.4.13)	-0.350237	0.660551	0.122831	0.862101	0.133051	0.718462
Rv0323c		Conserved hypothetical protein	0.358632	0.979716	1.18477	0.44312	0.251212	0.861621
Rv0328		HTH-type transcriptional regulator BetI	-3.56388	0.699905	2.59599	0.669883	2.00793	0.592627
Rv0331		Oxidoreductase (flavoprotein)	-0.0234929	0.992775	-0.0531633	0.86483	-0.0739583	0.631544
Rv0332		Conserved protein	-0.0519657	0.979716	0.0858862	0.809756	0.181806	0.266647
Rv0333		Unknown protein	0.0323956	0.992775	0.0785184	0.862101	-0.173633	0.393387
Rv0334	RmlA	Glucose-1-phosphate thymidylyltransferase (EC 2.7.7.24)	0.10667	0.762425	-0.147915	0.338221	-0.255189	0.010145
Rv0337c	AspC	Alanine transaminase (EC 2.6.1.2)	0.175011	0.970382	0.0692606	0.959974	0.472786	0.288262
Rv0338c		Iron-sulphur-binding reductase	-0.0313034	0.992775	0.20429	0.711788	0.590862	0.0232592
Rv0339c		POSSIBLE TRANSCRIPTIONAL REGULATORY PROTEIN	-3.06063	0.469114	-1.42559	0.73176	-0.0306803	0.991163
Rv0340		Conserved protein	-2.38246	0.901442	-1.87214	0.799098	-1.9617	0.623652
Rv0341	IniB	Isoniazid inductible protein IniB	0.789918	1.6698e-06	1.60571	1.10803e-15	2.61078	6.13758e-25
Rv0342	IniA	Isoniazid inductible protein IniA	0.561527	0.0373035	1.03194	4.10758e-06	1.68211	1.87279e-12
Rv0343	IniC	Isoniazid inductible protein IniC	0.357955	0.513313	0.888392	0.000411019	1.5014	1.70446e-09
Rv0344c	LpqJ	Lipoprotein LpqJ	-0.150277	0.950987	-0.0141691	0.988482	-0.314783	0.261447
Rv0346c	AnsP2	L-asparagine permease	0.353227	0.992775	1.70489	0.831268	3.58118	0.343441
Rv0347		Probable conserved membrane protein	0.127286	0.890618	0.0368374	0.936289	0.574007	0.000182953
Rv0348		Possible transcriptional regulatory protein	0.132917	0.858516	0.306071	0.148537	0.104509	0.587642
Rv0349		Hypothetical protein	0.22331	0.539547	0.394454	0.0254049	0.320422	0.0302942
Rv0350	DnaK	Chaperone protein DnaK	-0.0239813	0.979716	0.113763	0.249595	0	1
Rv0351	GrpE	Heat shock protein GrpE	0.0782762	0.782594	0.220795	0.0124362	0.138769	0.0749164
Rv0352	DnaJ1	Chaperone protein DnaJ	0.0743554	0.849144	0.182857	0.0797981	0.21323	0.0076743
Rv0353	HspR	HspR, transcriptional repressor of DnaK operon	-0.228646	0.992775	-1.7945	0.384558	-0.972366	0.539164
Rv0356c		Conserved protein	0.0113474	0.99491	-0.215634	0.49621	-0.263267	0.184465
Rv0357c	PurA	Adenylosuccinate synthetase (EC 6.3.4.4)	-0.0537245	0.915397	0.0125082	0.963927	-0.0613728	0.537625
Rv0358		Conserved protein	-1.24873	0.964208	-4.20856	0.224496	-0.431054	0.904714
Rv0360c		Conserved protein	-0.0136775	0.99491	0.485212	0.258062	-0.219736	0.535617
Rv0361		PROBABLE CONSERVED MEMBRANE PROTEIN	0.218299	0.410874	0.274024	0.105078	0.354475	0.00486437
Rv0363c	Fba	Fructose-bisphosphate aldolase class II (EC 4.1.2.13)	0.00440939	0.99491	0.0112086	0.963927	0.0649909	0.454776
Rv0364		DedA protein	-0.0363028	0.99491	0.446678	0.871432	1.50685	0.194572
Rv0365c		fructose-bisphosphate aldolase family protein	0.562648	0.905537	0.899684	0.496402	0.70477	0.438842
Rv0372c		Carbon monoxide dehydrogenase F protein	0.676877	0.959377	-0.90277	0.73176	-0.525009	0.750171
Rv0376c		CO dehydrogenases maturation factor, CoxF family	-0.249283	0.969742	0.417175	0.73176	2.05753	0.000172378
Rv0379	SecE2	Preprotein translocase subunit SecE2	-0.603415	0.527125	0.461101	0.494517	-0.0174281	0.97852
Rv0380c		probable RNA methyltransferase	-1.13273	0.979716	0.941942	0.915015	0.0327702	0.995106
Rv0381c		Hypothetical protein	0.343994	0.728491	0.255479	0.685686	-0.151218	0.706133
Rv0382c	PyrE	Orotate phosphoribosyltransferase (EC 2.4.2.10)	0.313452	0.643119	0.297483	0.460389	-0.0391058	0.91579
Rv0383c		Possible membrane protein	0.0848662	0.901442	0.128094	0.501128	0.356647	0.000994238
Rv0384c	ClpB	ClpB protein	0.074604	0.959377	0.0718801	0.821295	0.263107	0.0537977
Rv0385		Flavohemoprotein (Hemoglobin-like protein) (Flavohemoglobin) (Nitric oxide dioxygenase) (EC 1.14.12.17)	0.141358	0.858516	0.276144	0.246783	0.19954	0.262512
Rv0386		Adenylyl cyclase class-3/4/guanylyl cyclase / Disease resistance domain-containing protein / Tetratricopeptide repeat-containing protein / Transcriptional regulator, LuxR family	-0.232519	0.983543	0.48801	0.74482	-0.387518	0.665319
Rv0389	PurT	Phosphoribosylglycinamide formyltransferase 2 (EC 2.1.2.-)	0.127487	0.30492	0.178402	0.0285934	0.342131	5.79221e-07
Rv0390		Rhodanese-related sulfurtransferase	-0.137801	0.807856	-0.0527251	0.882751	-0.170191	0.275721
Rv0391	MetZ	O-acetylhomoserine sulfhydrylase (EC 2.5.1.49)	0.0648708	0.880914	0.0302721	0.878674	-0.107326	0.205493
Rv0392c	NdhA	NADH dehydrogenase (EC 1.6.99.3)	-0.0318842	0.979716	0.0108387	0.969935	0.0389312	0.750171
Rv0394c		Possible membrane protein	0.0516622	0.992775	-0.0794019	0.935491	0.441128	0.22609
Rv0398c		Possible membrane protein	-7.42358	0.0281534	-6.40594	0.0496296	-4.19386	0.122095
Rv0399c	LpqK	D-alanyl-D-alanine carboxypeptidase (EC 3.4.16.4)	-1.01014	0.964208	-0.95547	0.845348	-0.72661	0.798562
Rv0400c	FadE7	Glutaryl-CoA dehydrogenase (EC 1.3.99.7)	0.0212891	0.992775	0.0983563	0.488298	0.221857	0.0067732
Rv0404	FadD30	Long-chain-fatty-acid--CoA ligase (EC 6.2.1.3)	-0.150756	0.911975	-0.150158	0.757688	0.00262572	0.993466
Rv0405	Pks6	Malonyl CoA-acyl carrier protein transacylase (EC 2.3.1.39)	0.52094	0.992775	-0.277722	0.982899	-2.92189	0.445724
Rv0406c		Beta lactamase-like protein	0.182662	0.598452	0.279349	0.104603	0.22061	0.103684
Rv0407	Fgd1	F420-dependent glucose-6-phosphate dehydrogenase	-0.0404739	0.964208	0.0735252	0.621237	0.0967546	0.260583
Rv0408	Pta	Phosphate acetyltransferase (EC 2.3.1.8)	-0.265217	0.990482	0.0943594	0.980316	1.70719	0.0944865
Rv0409	AckA	Acetate kinase (EC 2.7.2.1)	0.129234	0.987328	-0.090413	0.952142	0.362666	0.510897
Rv0410c	PknG	serine/threonine protein kinase	0.0647077	0.970382	0.148496	0.585109	0.113085	0.523772
Rv0411c	GlnH	Glutamine ABC transporter, periplasmic glutamine-binding protein (TC 3.A.1.3.2)	-1.56695	0.713935	-1.12038	0.694107	-0.753905	0.670313
Rv0412c		Possible membrane protein	0.263166	0.992775	-1.02894	0.766815	-1.32598	0.464148
Rv0413	MutT3	Possible mutator protein MutT3 (7,8-dihydro-8-oxoguanine-triphosphatase)	-0.0953351	0.901442	-0.340646	0.0218215	-0.665809	1.87855e-07
Rv0414c	ThiE	Thiamin-phosphate pyrophosphorylase (EC 2.5.1.3)	0.0720159	0.990482	-0.152135	0.814278	0.0602953	0.88727
Rv0415	ThiO	Glycine oxidase ThiO (EC 1.4.3.19)	-0.175203	0.581045	-0.155152	0.421962	-0.492639	2.94321e-05
Rv0417	ThiG	Thiazole biosynthesis protein ThiG	-2.28568	0.637687	-1.19936	0.757688	0.738709	0.762733
Rv0418	LpqL	Aminopeptidase Y (Arg, Lys, Leu preference) (EC 3.4.11.15)	0.0271594	0.970382	-0.00315097	0.990637	-0.0342739	0.684028
Rv0419	LpqM	Lipoprotein peptidase LpqM	0.110615	0.987328	0.0942845	0.933048	0.322378	0.486984
Rv0421c		Conserved hypothetical protein	-0.226479	0.907749	-0.20422	0.776158	0.0682523	0.891963
Rv0422c	ThiD	Hydroxymethylpyrimidine phosphate kinase ThiD (EC 2.7.4.7)	0.00843304	0.99718	0.561012	0.831828	-0.300503	0.858528
Rv0423c	ThiC	Hydroxymethylpyrimidine phosphate synthase ThiC	-0.0943731	0.952301	-0.734388	2.81044e-05	-0.816931	6.18201e-07
Rv0425c	CtpH	Metal cation transporting P-type ATPase CtpH	-0.126047	0.987328	0.457704	0.550715	-1.04915	0.0141549
Rv0426c		Possible membrane protein	0.155211	0.623095	0.209998	0.216179	0.282789	0.0152111
Rv0427c	XthA	Exodeoxyribonuclease III (EC 3.1.11.2)	-0.101041	0.73457	-0.0239	0.924783	-0.0778167	0.469469
Rv0428c		Histone acetyltransferase HPA2 and related acetyltransferases	-0.284074	0.165687	-0.0514446	0.87708	-0.101533	0.515058
Rv0429c	Def	Peptide deformylase (EC 3.5.1.88)	-1.7436	0.901442	1.32223	0.813303	1.93943	0.485065
Rv0431		Tuberculin related peptide	-0.081001	0.959377	0.138875	0.622262	-0.0853313	0.653941
Rv0432	SodC	Superoxide dismutase [Cu-Zn] precursor (EC 1.15.1.1)	0.0682163	0.987328	0.00799299	0.992879	-0.453082	0.0392369
Rv0433		Carboxylate-amine ligase	0.0679091	0.979716	0.016399	0.982499	-0.121757	0.594989
Rv0434		Uncharacterized protein, similar to the N-terminal domain of Lon protease	0.0128836	0.99491	-0.261657	0.664163	-0.297652	0.383119
Rv0435c		Cell division protein FtsH (EC 3.4.24.-)	-0.0402944	0.992775	0.336912	0.483615	0.72032	0.0101855
Rv0436c	PssA	CDP-diacylglycerol--serine O-phosphatidyltransferase (EC 2.7.8.8)	-0.583979	0.366312	-1.42417	6.285e-05	-1.83501	6.9812e-08
Rv0437c	Psd	Phosphatidylserine decarboxylase (EC 4.1.1.65)	-0.00329754	0.99491	0.0745701	0.805476	-0.0405817	0.830591
Rv0438c	MoeA2	Molybdopterin biosynthesis protein MoeA	0.0120826	0.992775	0.0230624	0.950501	0.0562378	0.706133
Rv0439c		probable oxidoreductase/Short-chain dehydrogenase	0.0342732	0.965114	0.0168622	0.937123	0.027062	0.793979
Rv0440	GroEL2	Heat shock protein 60 family chaperone GroEL	0.0479627	0.964208	0.0244229	0.926984	0.154733	0.111885
Rv0441c		Hypothetical protein	-0.193427	0.898096	0.131838	0.821295	-0.513758	0.0394586
Rv0443		Conserved protein	0.171328	0.970382	-0.196908	0.835358	0.0689825	0.90753
Rv0444c	RskA	Anti-sigma factor RskA (regulator of sigma K)	-0.177794	0.912387	-0.208366	0.706513	-0.154044	0.642948
Rv0445c	SigK	RNA polymerase sigma factor RpoE	-0.155186	0.932333	0.142951	0.81151	0.504101	0.0461749
Rv0450c	MmpL4	Transmembrane transport protein MmpL4	0.0690528	0.992775	0.238144	0.915015	1.80251	0.0297516
Rv0451c	MmpS4	membrane protein, MmpS family	-0.0271758	0.99491	-0.368914	0.955185	2.69241	0.195807
Rv0455c		Possible membrane protein	-0.118831	0.943126	-0.219174	0.52409	0.0516345	0.86317
Rv0456c	EchA2	Enoyl-CoA hydratase (EC 4.2.1.17)	-0.411922	0.429468	-0.572193	0.0692407	-0.489729	0.0513133
Rv0457c		Prolyl endopeptidase (EC 3.4.21.26)	0.161362	0.680205	0.25879	0.1511	0.423844	0.000952645
Rv0458		Aldehyde dehydrogenase (EC 1.2.1.3)	-0.147144	0.349639	-0.0410584	0.832208	-0.171968	0.0353712
Rv0459		Conserved hypothetical protein	1.20991	0.966943	-8.45318	0.00525072	-5.56542	0.0394586
Rv0461		Possible membrane protein	-1.40257	0.970382	-6.79679	0.119882	-5.57762	0.100028
Rv0462	Lpd	Dihydrolipoamide dehydrogenase (EC 1.8.1.4)	-0.0255249	0.973313	-0.0473652	0.717576	-0.038186	0.625286
Rv0464c		Conserved protein	-0.838679	0.73457	0.589703	0.711788	0.298104	0.78062
Rv0465c		Transcriptional regulator, XRE family	-0.0987812	0.992775	-0.0208561	0.99371	0.350035	0.651401
Rv0466		Acyl-ACP thioesterase	0.00563331	0.99491	-0.268813	0.104603	-0.227076	0.0783669
Rv0467	Icl1	Isocitrate lyase (EC 4.1.3.1) / Methylisocitrate lyase (EC 4.1.3.30)	0.267453	0.930933	0.300699	0.74482	0.261785	0.630049
Rv0468	FadB2	3-hydroxybutyryl-CoA dehydrogenase (EC 1.1.1.157); 3-hydroxyacyl-CoA dehydrogenase (EC 1.1.1.35)	0.0245016	0.992775	0.045994	0.854291	-0.176985	0.0866493
Rv0469	UmaA	POSSIBLE MYCOLIC ACID SYNTHASE UMAA1	0.0770896	0.951972	-0.0867286	0.772051	-0.0518003	0.780881
Rv0470c	PcaA	Mycolic acid synthase (PcaA/UmaA2) (Cyclopropane Synthase)	0.108009	0.850286	-0.167188	0.384558	-0.315787	0.00844523
Rv0472c		Transcriptional regulator, TetR family	0.124351	0.992775	0.212894	0.963927	-0.0167287	0.993444
Rv0474		Transcriptional regulator, XRE family	-0.00719143	0.99491	0.0740521	0.785429	0.241607	0.0448337
Rv0475	HbhA	Iron-regulated heparin binding hemagglutinin HbhA (Adhesin)	-0.221209	0.905537	-0.296443	0.605284	0.453785	0.158235
Rv0476		Possible conserved transmembrane protein	2.76104	0.613956	3.4283	0.250877	3.70627	0.0761688
Rv0479c		Possible membrane protein	0.0559229	0.901442	0.117964	0.299438	0.1176	0.136925
Rv0480c		Carbon-nitrogen hydrolase	0.093788	0.838093	0.0791664	0.706513	0.137959	0.195807
Rv0481c		Hypothetical protein	0.0279026	0.992775	-0.392728	0.492772	-0.524446	0.134584
Rv0482	MurB	UDP-N-acetylenolpyruvoylglucosamine reductase (EC 1.1.1.158)	0.178129	0.979716	-0.33125	0.774874	0.407342	0.498831
Rv0483	LprQ	Possible lipoprotein LprQ	0.450493	0.00885382	0.438082	0.00613524	0.467202	0.00069987
Rv0484c		Serine 3-dehydrogenase	0.0522496	0.987328	-0.160015	0.661278	-0.004821	0.985482
Rv0485		Transcriptional regulatory protein	0.283253	0.990832	1.59209	0.333282	0.416296	0.783344
Rv0486	MshA	Glycosyltransferase MshA involved in mycothiol biosynthesis (EC 2.4.1.-)	0.705308	0.286724	0.109243	0.913074	-0.0496954	0.93189
Rv0487		Uncharacterized protein Rv0487/MT0505 clustered with mycothiol biosynthesis gene	4.46432	0.592608	2.41499	0.717576	5.9113	0.0637388
Rv0489	Gpm1	Phosphoglycerate mutase (EC 5.4.2.1)	-0.0453092	0.992775	0.0439562	0.940776	0.194317	0.389697
Rv0490	SenX3	Phosphate regulon sensor protein PhoR (SphS) (EC 2.7.13.3); Sensor-like histidine kinase senX3 (EC 2.7.13.3)	0.302255	0.639181	-0.030627	0.966509	-0.345245	0.164025
Rv0491	RegX3	Phosphate regulon transcriptional regulatory protein PhoB (SphR); Sensory transduction protein regX3	0.118556	0.964208	-0.281391	0.449172	-0.783031	0.000409915
Rv0492c		GMC-type oxidoreductase	-0.541024	0.959377	0.658738	0.763857	-0.298929	0.838179
Rv0493c		Conserved protein	-0.187715	0.469114	-0.0977964	0.689796	-0.327064	0.00454104
Rv0495c		Conserved hypothetical protein	0.0351261	0.992775	-0.0373122	0.966509	-0.19795	0.544649
Rv0496		Exopolyphosphatase (EC 3.6.1.11)	-0.0133247	0.992775	-0.122391	0.552679	0.0116057	0.95141
Rv0497		Possible membrane protein	0.0837347	0.850286	0.0947978	0.572434	0.108514	0.288851
Rv0498		AP endonuclease, family protein 2	1.43649	0.832092	-0.0841852	0.988482	-0.149861	0.951674
Rv0499		TesB-like acyl-CoA thioesterase 3	-0.377866	0.792848	0.0669951	0.957708	-0.424387	0.310087
Rv0500	ProC	Pyrroline-5-carboxylate reductase (EC 1.5.1.2)	0.857434	0.140833	0.0115594	0.993986	0.126897	0.817462
Rv0501	GalE2	UDP-glucose 4-epimerase (EC 5.1.3.2)	-0.0161457	0.992775	-0.412957	0.0645702	-0.391331	0.0268179
Rv0502		Phospholipid/glycerol acyltransferase	-0.4216	0.817673	-0.611009	0.372499	-0.892763	0.043138
Rv0503c	CmaA2	Cyclopropane-fatty-acyl-phospholipid synthase 2, CmaA2 (EC 2.1.1.79)	-0.132654	0.361538	-0.23149	0.00591215	-0.524212	1.75711e-10
Rv0504c		(3R)-hydroxyacyl-ACP dehydratase subunit HadA	-0.328514	0.984073	0.442111	0.857826	0.629707	0.612819
Rv0505c	SerB1	Phosphoserine phosphatase (EC 3.1.3.3)	0.333786	0.699905	0.128148	0.854291	0.384718	0.201771
Rv0509	HemA	Glutamyl-tRNA reductase (EC 1.2.1.70)	-0.281915	0.749446	0.226641	0.668738	0.132672	0.698386
Rv0510	HemC	Porphobilinogen deaminase (EC 2.5.1.61)	-0.34797	0.691246	-0.211964	0.732122	0.0127602	0.97852
Rv0511	HemD	Uroporphyrinogen-III methyltransferase (EC 2.1.1.107) / Uroporphyrinogen-III synthase (EC 4.2.1.75)	0.0117898	0.992775	-0.208252	0.273603	-0.18454	0.175582
Rv0512	HemB	Porphobilinogen synthase (EC 4.2.1.24)	0.0668559	0.992775	0.484723	0.246115	0.168816	0.639395
Rv0513		Transmembrane transport protein MmpL2	-2.17585	0.914535	4.10513	0.449172	0.900871	0.857287
Rv0516c		Anti-sigma F factor antagonist (spoIIAA-2); Anti-sigma B factor antagonist RsbV	-0.167223	0.979716	0.0577061	0.966509	-0.426622	0.386365
Rv0518		Possible membrane protein	-2.84457	0.402952	-1.87219	0.511517	-1.735	0.354336
Rv0519c		Possible membrane protein	1.95123	0.9586	0.327818	0.980316	4.90419	0.183844
Rv0524	HemL	Glutamate-1-semialdehyde aminotransferase (EC 5.4.3.8)	-0.00518516	0.99491	-0.0187653	0.962502	0.127949	0.332789
Rv0525		Hypothetical, related to broad specificity phosphatases COG0406	-0.0220578	0.992775	0.0654609	0.738139	0.105352	0.293629
Rv0526		Thiol:disulfide oxidoreductase related to ResA	0.0281759	0.992775	0.341437	0.505282	0.00647269	0.988354
Rv0528		Ccs1/ResB-related putative cytochrome C-type biogenesis protein	-0.0180867	0.99491	-0.0548083	0.987102	0.749367	0.429536
Rv0529	CcsA	Cytochrome c-type biogenesis protein CcsA/ResC	1.75467	0.964735	4.73747	0.428403	0.0752951	0.988749
Rv0530		RD1 region associated protein Rv3876	0.0120807	0.992775	0.160522	0.0201713	0.184128	0.00117859
Rv0533c	FabH	3-oxoacyl-[acyl-carrier-protein] synthase, KASIII (EC 2.3.1.41)	0.0548689	0.915397	-0.106165	0.433974	-0.196113	0.0180367
Rv0534c	MenA	1,4-dihydroxy-2-naphthoate octaprenyltransferase (EC 2.5.1.74)	0.330535	0.964735	-0.25322	0.883408	1.12909	0.109711
Rv0535	Pnp	5'-methylthioadenosine phosphorylase (EC 2.4.2.28)	-0.153309	0.964208	0.261279	0.667121	0.0434497	0.923981
Rv0536	GalE3	UDP-glucose 4-epimerase (EC 5.1.3.2)	-0.0177474	0.992775	0.149819	0.449172	0.194317	0.120579
Rv0537c		Possible membrane protein	-0.342939	0.987328	-0.694616	0.781588	0.697268	0.619397
Rv0538		Possible membrane protein	-1.2116	0.00394799	-1.43265	0.000208321	-0.975439	0.00515907
Rv0539		Glycosyltransferase (EC 2.4.1.-)	-0.477009	0.763657	-0.102959	0.937616	-0.42649	0.414252
Rv0542c	MenE	O-succinylbenzoic acid--CoA ligase (EC 6.2.1.26)	-0.334028	0.858516	-0.059232	0.963927	0.0987455	0.865214
Rv0543c		Conserved protein	0.517077	0.992775	3.35889	0.582759	-1.8984	0.656572
Rv0545c	PitA	Probable low-affinity inorganic phosphate transporter	0.572886	0.992775	-1.69882	0.785429	-0.927704	0.815483
Rv0546c		Conserved protein	-0.0652114	0.979716	0.101525	0.802779	0.187891	0.332689
Rv0547c		Oxidoreductase, short-chain dehydrogenase/reductase family	1.74185	0.769907	-1.17166	0.74482	-0.21797	0.934338
Rv0548c	MenB	Naphthoate synthase (EC 4.1.3.36)	0.0536145	0.933825	0.10454	0.477774	0.0507703	0.650876
Rv0551c	FadD8	Long-chain-fatty-acid--CoA ligase (EC 6.2.1.3)	0.0889112	0.970382	-0.161066	0.710073	0.00769083	0.980197
Rv0552		Amidohydrolase family protein	-0.396059	0.770499	-0.62737	0.264871	0.0168745	0.97852
Rv0554	BpoC	2-succinyl-6-hydroxy-2,4-cyclohexadiene-1-carboxylate synthase (EC 4.2.99.20)	-0.177977	0.59399	-0.0648309	0.831268	-0.0145547	0.945275
Rv0555	MenD	2-succinyl-5-enolpyruvyl-6-hydroxy-3-cyclohexene-1-carboxylic-acid synthase (EC 2.2.1.9)	0.146615	0.840718	0.146767	0.622751	0.46228	0.00253904
Rv0558	UbiE	Ubiquinone/menaquinone biosynthesis methyltransferase UbiE (EC 2.1.1.-) @ 2-heptaprenyl-1,4-naphthoquinone methyltransferase (EC 2.1.1.163)	0.339229	0.901442	-0.476603	0.550715	0.247963	0.670944
Rv0559c		POSSIBLE CONSERVED SECRETED PROTEIN	-0.455919	0.803366	-0.298089	0.776158	-0.655614	0.183844
Rv0560c		Possible benzoquinone methyltransferase	-0.201167	0.660551	-0.0398909	0.929885	-0.055394	0.809016
Rv0561c		Possible oxidoreductase (EC 1.-.-.-)	0.0389042	0.992775	0.244513	0.494517	0.187736	0.445724
Rv0562	GrcC1	Octaprenyl-diphosphate synthase (EC 2.5.1.-) / Dimethylallyltransferase (EC 2.5.1.1) / Geranyltranstransferase (farnesyldiphosphate synthase) (EC 2.5.1.10) / Geranylgeranyl pyrophosphate synthetase (EC 2.5.1.29)	0.144511	0.905537	-0.100549	0.832208	0.134412	0.587827
Rv0564c	GpdA1	Glycerol-3-phosphate dehydrogenase [NAD(P)+] (EC 1.1.1.94)	-0.0495592	0.970382	-0.146108	0.449172	-0.0789494	0.591651
Rv0565c		Cyclohexanone monooxygenase (EC 1.14.13.22)	0.188417	0.850286	0.114039	0.820419	-0.725999	0.000347498
Rv0566c		UPF0234 protein YajQ	-0.0979411	0.940032	-0.0722388	0.860859	0.398639	0.0125167
Rv0567		O-methyltransferase	-0.564853	0.0618431	-0.965122	4.64009e-05	-1.5372	1.96881e-10
Rv0568	Cyp135B1	Cytochrome P450 135B1	0.0268828	0.992775	0.0625382	0.887367	0.383934	0.0305644
Rv0569		Conserved protein	0.0202013	0.99491	0.355742	0.478771	0.0593816	0.898598
Rv0570	NrdZ	Ribonucleotide reductase of class II (coenzyme B12-dependent) (EC 1.17.4.1)	-0.0772541	0.992775	0.458798	0.397322	0.350616	0.364559
Rv0571c		Phosphoribosyl transferase domain protein	-0.165168	0.932116	0.305571	0.500673	0.0770259	0.847271
Rv0572c		Hypothetical protein	1.91357	0.935054	1.69631	0.821295	-2.06358	0.599133
Rv0573c	PncB2	Nicotinate phosphoribosyltransferase (EC 2.4.2.11)	0.147561	0.99491	-0.211616	0.983181	0.706963	0.86317
Rv0574c		Capsule biosynthesis protein CapA	-0.230411	0.992775	1.78384	0.77875	3.53669	0.248042
Rv0575c		Oxidoreductase	0.358632	0.992775	-1.33729	0.757688	-1.59555	0.4928
Rv0576		Transcriptional regulator, ArsR family	0.175825	0.676701	0.156537	0.530441	0.0385456	0.859264
Rv0577	TB27.3	27 kDa antigen Cfp30B	-0.0414775	0.964735	-0.156289	0.2096	-0.188222	0.0302942
Rv0580c		Conserved protein	-0.0429021	0.992775	-0.117027	0.77721	0.324647	0.0829442
Rv0583c	LpqN	Lipoprotein LpqN	0.0775011	0.966943	-0.231705	0.394647	-0.666832	7.60342e-05
Rv0597c		ATPase	-0.623595	0.987328	1.83022	0.685686	0.497316	0.883586
Rv0599c	VapB27	Possible antitoxin VapB27	0.0307718	0.992775	0.105683	0.885124	-0.346349	0.29141
Rv0602c	TcrA	Two component DNA binding Transcriptional regulatory protein TcrA	2.92527	0.747978	-0.318197	0.970604	0.640953	0.87512
Rv0604	LpqO	PROBABLE CONSERVED LIPOPROTEIN LPQO	-0.120646	0.965114	0.18425	0.738581	0.687094	0.00600144
Rv0606		Transposase	0.358632	0.965954	0.399117	0.831195	0.251212	0.828458
Rv0610c		Hypothetical protein	-1.2581	0.964735	-1.36494	0.825073	-1.309	0.702817
Rv0613c		Unknown protein	-0.13397	0.970382	-0.0787764	0.929885	-0.107382	0.812874
Rv0617	VapC29	Possible toxin VapC29. Contains PIN domain.	-1.28413	0.896167	0.896747	0.820419	-1.33768	0.4928
Rv0624	VapC30	Possible toxin VapC30. Contains PIN domain.	1.7116	0.943816	-2.20463	0.717576	2.75922	0.40149
Rv0626	VapB5	Possible antitoxin VapB5	-0.387469	0.992775	-0.12009	0.986498	-0.0162168	0.995106
Rv0628c		Conserved hypothetical protein	0.48174	0.970382	0.18689	0.959974	0.665924	0.630698
Rv0629c	RecD	Exodeoxyribonuclease V alpha chain (EC 3.1.11.5)	0.00616636	0.99727	-1.56201	0.770349	1.00021	0.760059
Rv0630c	RecB	Exodeoxyribonuclease V beta chain (EC 3.1.11.5)	-0.0683612	0.992775	-0.38555	0.410459	0.0541521	0.903294
Rv0631c	RecC	Exodeoxyribonuclease V gamma chain (EC 3.1.11.5)	0.813907	0.648357	0.503766	0.707604	-0.0230585	0.980474
Rv0632c	EchA3	Enoyl-CoA hydratase	0.0231334	0.992775	0.0194875	0.94545	-0.0846975	0.427581
Rv0633c		Possible membrane protein	-0.0242736	0.992775	-0.0157065	0.982499	-0.38662	0.0252012
Rv0634A		Unknown protein	0.0226115	0.992775	0.237847	0.4015	-0.151732	0.472421
Rv0634B	RpmG2	LSU ribosomal protein L33p	-0.142294	0.964208	-0.00135688	0.997027	-0.457064	0.111545
Rv0634c		Possible glyoxalase II (hydroxyacylglutathione hydrolase) (GLX II)	0.101429	0.94519	-0.0365817	0.944794	-0.243282	0.180205
Rv0635	HadA	(3R)-hydroxyacyl-ACP dehydratase subunit HadA	-0.0275465	0.992775	-0.096222	0.778994	-0.293588	0.0553168
Rv0636	HadB	MaoC family protein	-0.0441753	0.979716	-0.0486768	0.872769	-0.20591	0.0955851
Rv0637	HadC	(3R)-hydroxyacyl-ACP dehydratase subunit HadC	-0.0433966	0.964208	-0.161938	0.165401	-0.276309	0.00076103
Rv0638	SecE	Preprotein translocase subunit SecE (TC 3.A.5.1.1)	0.468612	0.704025	0.0416248	0.978813	-0.30599	0.528689
Rv0639	NusG	Transcription antitermination protein NusG	-0.0551997	0.979716	-0.153332	0.596101	-0.359842	0.0188316
Rv0640	RplK	LSU ribosomal protein L11p (L12e)	0.0362218	0.987328	-0.00916452	0.983181	0.143552	0.274998
Rv0641	RplA	LSU ribosomal protein L1p (L10Ae)	-0.0137077	0.992775	-0.107437	0.655637	-0.00476613	0.980183
Rv0642c	MmaA4	Cyclopropane-fatty-acyl-phospholipid synthase (EC 2.1.1.79)	-0.0658147	0.901442	-0.102325	0.4872	-0.264441	0.00175262
Rv0643c	MmaA3	Cyclopropane-fatty-acyl-phospholipid synthase (EC 2.1.1.79)	-0.0634916	0.953911	-0.252708	0.0695029	-0.372952	0.000515194
Rv0644c	MmaA2	Cyclopropane-fatty-acyl-phospholipid synthase (EC 2.1.1.79)	-0.0551045	0.959377	-0.170589	0.244172	-0.273966	0.0047276
Rv0645c	MmaA1	Methoxy mycolic acid synthase 1 MmaA1 (EC 2.1.1.-)	-0.297294	0.716272	-0.102686	0.87708	-0.236741	0.437502
Rv0646c	LipG	Carboxyl esterase	-0.0869197	0.973614	0.0248418	0.970604	0.0854126	0.770543
Rv0647c		Ubiquinone biosynthesis monooxygenase UbiB	-0.0730292	0.932333	-0.249	0.110521	-0.177257	0.155845
Rv0651	RplJ	LSU ribosomal protein L10p (P0)	-0.0774386	0.970382	0.0898332	0.839077	0.269196	0.169765
Rv0652	RplL	LSU ribosomal protein L7/L12 (P1/P2)	0.279337	0.896167	-0.204758	0.807981	0.0611185	0.908528
Rv0654		Lignostilbene-alpha,beta-dioxygenase and related enzymes	0.00045906	0.99727	-0.1231	0.433974	-0.255847	0.00709444
Rv0655	Mkl	Methionine ABC transporter ATP-binding protein	0.00229752	0.99491	-0.0952546	0.68257	-0.371042	0.000742001
Rv0662c	VapB7	DNA-binding protein, CopG family	-0.0266978	0.99491	1.30896	0.794341	1.61339	0.535617
Rv0663	AtsD	Arylsulfatase (EC 3.1.6.1)	0.175155	0.914413	-0.0209286	0.983181	-0.0658616	0.866275
Rv0667	RpoB	DNA-directed RNA polymerase beta subunit (EC 2.7.7.6)	0.133395	0.898096	0.0204212	0.970604	0.18043	0.353055
Rv0668	RpoC	DNA-directed RNA polymerase beta' subunit (EC 2.7.7.6)	0.0725105	0.987328	0.110097	0.866308	0.438849	0.0970697
Rv0669c		Alkaline ceramidase	0.0052253	0.99491	-0.677983	0.352796	0.794248	0.102424
Rv0670	End	Endonuclease IV (EC 3.1.21.2)	-0.195105	0.890618	-0.129044	0.821295	-0.378275	0.132611
Rv0671	LpqP	Lipoprotein LpqP	-0.158152	0.992775	0.240892	0.903284	0.905202	0.279627
Rv0672	FadE8	Acyl-CoA dehydrogenase (EC 1.3.99.3)	0.02038	0.991647	-0.0772923	0.594375	-0.365533	2.46648e-06
Rv0673	EchA4	Enoyl-CoA hydratase	0.139354	0.803366	-0.152384	0.53891	-0.0647752	0.734416
Rv0675	EchA5	Enoyl-CoA hydratase (EC 4.2.1.17)	-0.131415	0.617797	-0.0501405	0.830268	0.0185417	0.900101
Rv0676c	MmpL5	Transmembrane transport protein MmpL5	0.37989	0.992775	1.24924	0.715787	3.71087	0.0207329
Rv0677c	MmpS5	membrane protein, MmpS family	-0.0963528	0.992775	0.409806	0.531558	0.166972	0.745131
Rv0678		Conserved protein	-0.183787	0.992775	1.06545	0.711788	0.761994	0.665319
Rv0679c		Cell division protein DivIC (FtsB), stabilizes FtsL against RasP cleavage	0.248215	0.979716	0.116956	0.962502	-0.609853	0.477015
Rv0680c		Possible membrane protein	-1.29541	0.850286	-0.145416	0.979285	0.0880595	0.969048
Rv0682	RpsL	SSU ribosomal protein S12p (S23e)	-0.0937113	0.964735	0.0405641	0.947399	-0.0849014	0.750171
Rv0683	RpsG	SSU ribosomal protein S7p (S5e)	-0.0922497	0.98498	-0.270356	0.604726	-0.141361	0.697967
Rv0684	FusA1	Translation elongation factor G	0.0468445	0.898096	-0.0312689	0.826796	-0.136882	0.0222467
Rv0685	Tuf	Translation elongation factor Tu	-0.0847863	0.796823	-0.0334013	0.87708	0.0128423	0.921026
Rv0686		FIG025093: Probable membrane protein	5.91723	0.316374	-0.221601	0.986498	1.40184	0.74665
Rv0687		3-oxoacyl-[acyl-carrier protein] reductase (EC 1.1.1.100)	0.0977075	0.842389	0.0499697	0.847352	-0.134207	0.247338
Rv0688		Ferredoxin reductase	-0.1137	0.383345	-0.0860369	0.407491	-0.246173	0.000115685
Rv0690c		Conserved hypothetical protein	0.161389	0.907749	0.288395	0.430745	0.444454	0.0518006
Rv0694	LldD1	Mycofactocin system heme/flavin dehydrogenase	-0.186453	0.913081	-0.15041	0.820941	0.148505	0.680582
Rv0696		Mycofactocin system glycosyltransferase	-0.049348	0.99491	-0.839452	0.731821	-4.3955	8.31898e-05
Rv0700	NusE	SSU ribosomal protein S10p (S20e)	0.0483773	0.979716	-0.0712115	0.821295	0.137555	0.359741
Rv0701	RplC	LSU ribosomal protein L3p (L3e)	-0.0149033	0.992775	-0.0557857	0.757688	-0.252381	0.00144744
Rv0702	RplD	LSU ribosomal protein L4p (L1e)	0.0395012	0.964208	-0.0306057	0.878674	-0.105486	0.219684
Rv0703	RplW	LSU ribosomal protein L23p (L23Ae)	-0.132437	0.964208	-0.270767	0.538014	0.176288	0.566919
Rv0704	RplB	LSU ribosomal protein L2p (L8e)	0.100562	0.803366	0.0319917	0.903984	-0.201778	0.0511613
Rv0705	RpsS	SSU ribosomal protein S19p (S15e)	-0.0458004	0.964208	0.0141947	0.962502	-0.240334	0.00534814
Rv0706	RplV	LSU ribosomal protein L22p (L17e)	-0.0495872	0.964208	0.0075609	0.983181	0.0466663	0.719161
Rv0707	RpsC	SSU ribosomal protein S3p (S3e)	0.0170855	0.992775	-0.0710462	0.641887	-0.130682	0.103684
Rv0708	RplP	LSU ribosomal protein L16p (L10e)	-0.158741	0.864196	-0.138727	0.73176	-0.00133025	0.996541
Rv0710	RpsQ	SSU ribosomal protein S17p (S11e)	-0.0736757	0.932333	0.0393434	0.900239	0.113608	0.409873
Rv0711	AtsA	Arylsulfatase (EC 3.1.6.1)	0.772486	0.617797	0.159177	0.918487	1.33155	0.0205502
Rv0712		Sulfatase modifying factor 1 precursor (C-alpha-formyglycine- generating enzyme 1)	0.272343	0.31751	0.132186	0.650673	0.0844286	0.654665
Rv0713		Possible membrane protein	0.0617774	0.970382	0.0379573	0.918972	-0.124399	0.448386
Rv0714	RplN	LSU ribosomal protein L14p (L23e)	-0.0125466	0.992775	-0.0626172	0.757688	-0.2044	0.0254763
Rv0715	RplX	LSU ribosomal protein L24p (L26e)	0.0487031	0.965954	-0.00124788	0.995553	-0.166083	0.137612
Rv0716	RplE	LSU ribosomal protein L5p (L11e)	0.0432131	0.992775	-0.532418	0.273638	-0.204629	0.623652
Rv0717	RpsN1	SSU ribosomal protein S14p (S29e) @ SSU ribosomal protein S14p (S29e), zinc-dependent	-0.0495969	0.987328	0.0893677	0.821366	0.185223	0.329192
Rv0718	RpsH	SSU ribosomal protein S8p (S15Ae)	-0.0472669	0.987328	-0.0809321	0.820419	-0.0793253	0.680582
Rv0719	RplF	LSU ribosomal protein L6p (L9e)	-0.0371704	0.965114	-0.10041	0.435224	-0.149765	0.0632123
Rv0720	RplR	LSU ribosomal protein L18p (L5e)	-0.0109299	0.992775	-0.192736	0.257275	-0.0886634	0.526351
Rv0721	RpsE	SSU ribosomal protein S5p (S2e)	-0.00300336	0.99491	-0.116567	0.328209	-0.254141	0.000769455
Rv0722	RpmD	LSU ribosomal protein L30p (L7e)	-0.0207148	0.99491	0.0610206	0.98012	0.2493	0.776826
Rv0723	RplO	LSU ribosomal protein L15p (L27Ae)	-0.0354647	0.987328	-0.120289	0.613551	-0.214209	0.0993053
Rv0724	SppA	Possible protease IV SppA (endopeptidase IV) (signal peptide peptidase)	0.117353	0.850286	0.0299513	0.937645	0.412575	0.00127508
Rv0726c		Possible S-adenosylmethionine-dependent methyltransferase	-0.213635	0.914413	-0.118311	0.883408	-0.206701	0.607739
Rv0729	XylB	Putative xylulose kinase (EC 2.7.1.17)	-0.130569	0.914413	-0.0825382	0.870246	-0.177445	0.441714
Rv0730		GCN5-related N-acetyltransferase	0.00731164	0.994084	0.0990419	0.558593	0.0873816	0.429536
Rv0731c		Possible S-adenosylmethionine-dependent methyltransferase	-0.115488	0.603923	0.0148514	0.957708	-0.0163493	0.899577
Rv0732	SecY	Preprotein translocase secY subunit (TC 3.A.5.1.1)	0.0126686	0.992775	-0.0442607	0.915015	0.19668	0.245917
Rv0733	Adk	Adenylate kinase (EC 2.7.4.3)	-0.0456691	0.992775	-0.196797	0.732148	0.158085	0.644108
Rv0734	MapA	Methionine aminopeptidase (EC 3.4.11.18)	-0.158006	0.45238	-0.36356	0.000605617	-0.606618	4.68434e-09
Rv0735	SigL	RNA polymerase sigma-70 factor	-1.52064	0.979716	-0.261232	0.988482	-1.17359	0.861621
Rv0738		Conserved protein	0.223105	0.901442	0.623114	0.1072	0.487279	0.110405
Rv0740		Conserved hypothetical protein	0.0905978	0.970382	-0.0891831	0.868682	-0.254559	0.274403
Rv0743c		Hypothetical protein	0.0969661	0.901442	0.124681	0.605577	0.0110366	0.957655
Rv0744c		POSSIBLE TRANSCRIPTIONAL REGULATORY PROTEIN	-0.257401	0.964735	0.309092	0.81151	-0.271665	0.703091
Rv0751c	MmsB	3-hydroxyisobutyrate dehydrogenase (EC 1.1.1.31)	0.0556169	0.952262	-0.0747464	0.710983	-0.155587	0.11546
Rv0752c	FadE9	Acyl-CoA dehydrogenase, short-chain specific (EC 1.3.99.2)	0.0694642	0.992775	-0.260797	0.766815	-0.271107	0.571411
Rv0753c	MmsA	Methylmalonate-semialdehyde dehydrogenase (EC 1.2.1.27)	0.139201	0.589347	0.0372135	0.878674	0.107078	0.325601
Rv0755c	PPE12	PPE family protein	1.90093	0.849144	-1.65236	0.706513	0.815465	0.781484
Rv0757	PhoP	DNA-binding response regulator	-0.0123143	0.99491	0.0140553	0.990955	0.83357	0.00367278
Rv0758	PhoR	PhoR	0.452531	0.286724	0.387627	0.265911	0.560844	0.0169009
Rv0759c		HIT family protein	-1.52768	0.755069	-0.106511	0.984909	-0.280047	0.898911
Rv0760c		steroid isomerase, putative	-0.0861055	0.917614	-0.20867	0.29466	-0.486483	0.00017958
Rv0761c	AdhB	Alcohol dehydrogenase (EC 1.1.1.1)	-0.381491	0.250361	-0.588402	0.00615493	-1.18301	4.66862e-09
Rv0762c		Conserved hypothetical protein	1.46261	0.957822	-0.503146	0.952142	-3.44543	0.217528
Rv0764c	Cyp51	Cytochrome P450 51	-0.0377398	0.992775	-0.0310212	0.982899	-0.223614	0.62438
Rv0765c		oxidoreductase, short-chain dehydrogenase/reductase family	0.384479	0.992775	-1.57127	0.842137	-1.8115	0.666707
Rv0766c	Cyp123	putative cytochrome P450 hydroxylase	0.00543206	0.99491	-0.200988	0.73176	0.0149246	0.972704
Rv0768	AldA	Aldehyde dehydrogenase (EC 1.2.1.3)	0.201288	0.930638	0.434592	0.388282	0.277721	0.460563
Rv0769		3-oxoacyl-[acyl-carrier protein] reductase (EC 1.1.1.100)	-0.0385563	0.992775	-0.204306	0.732148	-0.0986776	0.805475
Rv0772	PurD	Phosphoribosylamine--glycine ligase (EC 6.3.4.13)	0.0159933	0.992775	-0.0554976	0.707813	-0.0536597	0.525963
Rv0773c	GgtA	Gamma-glutamyltranspeptidase (EC 2.3.2.2)	0.00912815	0.994084	0.0521758	0.861133	-0.154522	0.223842
Rv0774c		Gamma-glutamyltranspeptidase (EC 2.3.2.2)	-4.21253	0.140833	-2.8501	0.313388	-2.09983	0.308028
Rv0776c		Conserved hypothetical protein	2.70115	0.741452	2.08274	0.68257	3.48758	0.185323
Rv0777	PurB	Adenylosuccinate lyase (EC 4.3.2.2)	-0.219204	0.964208	-0.737289	0.249595	-0.695268	0.12937
Rv0778	Cyp126	Cytochrome P450 126A3	0.119679	0.964208	-0.0574799	0.929185	-0.286692	0.24252
Rv0779c		POSSIBLE CONSERVED TRANSMEMBRANE PROTEIN	3.08698	0.910674	2.35378	0.821295	8.76763	0.0491941
Rv0780	PurC	Phosphoribosylaminoimidazole-succinocarboxamide synthase (EC 6.3.2.6)	-0.0255367	0.992775	-0.199631	0.536943	0.079509	0.753456
Rv0781	PtrBa	Protease II (EC 3.4.21.83)	0.366692	0.992775	-2.12988	0.770349	-3.66017	0.306147
Rv0785		Fumarate/succinate/L-aspartate dehydrogenases	-0.201634	0.521309	0.138225	0.556502	-0.0112337	0.957655
Rv0786c		Conserved protein	0.0162451	0.99491	-0.0950207	0.982499	-0.12361	0.944686
Rv0787A		Phosphoribosylformylglycinamidine synthase, PurS subunit (EC 6.3.5.3)	-1.25992	0.966369	2.27057	0.695299	-2.0797	0.535617
Rv0788	PurQ	Phosphoribosylformylglycinamidine synthase, glutamine amidotransferase subunit (EC 6.3.5.3)	-0.279069	0.702066	-0.136028	0.811262	-0.267839	0.310825
Rv0791c		Coenzyme F420-dependent N5,N10-methylene tetrahydromethanopterin reductase and related flavin-dependent oxidoreductases	0.0455944	0.992775	0.0128625	0.988482	0.0593831	0.864767
Rv0792c		PF00070 family, FAD-dependent NAD(P)-disulphide oxidoreductase	0.158677	0.992775	-1.6054	0.3621	-0.126464	0.945275
Rv0794c		PF00070 family, FAD-dependent NAD(P)-disulphide oxidoreductase	0.103878	0.789294	0.150587	0.336274	0.410681	4.44363e-05
Rv0798c	Cfp29	Encapsulating protein for a DyP-type peroxidase or ferritin-like protein oligomers	0.00293962	0.99491	-0.0724904	0.738855	-0.0319332	0.832121
Rv0799c		Predicted dye-decolorizing peroxidase (DyP), encapsulated subgroup	0.101162	0.803366	-0.0993032	0.605284	-0.225738	0.0276654
Rv0800	PepC	Aspartyl aminopeptidase	-0.0100945	0.992775	0.0730632	0.406082	0.0858414	0.136925
Rv0801		glyoxalase family protein superfamily	-0.0382891	0.98498	0.0174576	0.963927	-0.358139	0.00166554
Rv0802c		Possible succinyltransferase in the GCN5-related N-acetyltransferase family	0.201713	0.932059	0.593561	0.197145	0.370479	0.302508
Rv0803	PurL	Phosphoribosylformylglycinamidine synthase, synthetase subunit (EC 6.3.5.3)	-0.126974	0.992775	-0.121627	0.945516	-0.580802	0.376234
Rv0805		3',5'-cyclic-nucleotide phosphodiesterase (EC 3.1.4.17)	0.491897	0.987328	0.993288	0.810112	1.25755	0.5481
Rv0806c	CpsY	probable UDP-glucose-4-epimerase	-0.198563	0.901442	-0.091439	0.887705	-0.137627	0.684809
Rv0807		Conserved hypothetical protein	3.81301	0.160506	-0.498027	0.915015	1.10357	0.614167
Rv0808	PurF	Amidophosphoribosyltransferase (EC 2.4.2.14)	0.0297369	0.992775	-0.201835	0.732148	0.488717	0.0853476
Rv0809	PurM	Phosphoribosylformylglycinamidine cyclo-ligase (EC 6.3.3.1)	0.00364988	0.99491	0.00331608	0.991985	-0.104232	0.169765
Rv0810c		Conserved hypothetical protein	0.13401	0.964735	0.253974	0.641887	0.298194	0.341392
Rv0811c		Folate-dependent protein for Fe/S cluster synthesis/repair in oxidative stress	0.0877273	0.769907	0.164316	0.155681	0.144911	0.0960541
Rv0812		Aminodeoxychorismate lyase (EC 4.1.3.38)	-0.0295534	0.992775	0.180075	0.372499	-0.184025	0.180205
Rv0813c		DUF1794	0.142425	0.687954	0.0622368	0.821295	-0.0405381	0.809232
Rv0817c		Probable conserved exported protein	-0.0438393	0.987328	0.0286492	0.950237	-0.353767	0.0105903
Rv0818		Phosphate regulon transcriptional regulatory protein PhoB (SphR)	0.0429251	0.921873	0.0612916	0.641603	0.0575207	0.465182
Rv0819	MshD	Acetyl-CoA:Cys-GlcN-Ins acetyltransferase, mycothiol synthase MshD	0.00811101	0.99491	-0.112491	0.821295	0.0688447	0.825301
Rv0820	PhoT	Phosphate transport ATP-binding protein PstB (TC 3.A.1.7.1)	0.0797821	0.914535	0.140593	0.494821	-0.0639377	0.685095
Rv0821c	PhoY2	Phosphate transport system regulatory protein PhoU	-2.6907	0.867471	2.33857	0.732148	2.35888	0.541524
Rv0822c		Cell envelope-associated transcriptional attenuator LytR-CpsA-Psr, subfamily A1 (as in PMID19099556)	0.0662899	0.992775	0.448647	0.233837	0.0211865	0.958742
Rv0823c		tRNA dihydrouridine synthase B (EC 1.-.-.-)	0.0529957	0.992775	0.396821	0.500979	0.093416	0.859091
Rv0824c	DesA1	Fatty acid desaturase occurring in virulence cluster	-0.00687932	0.99491	0.0462442	0.881212	0.054219	0.74665
Rv0825c		Transcriptional regulator, TetR family	-0.067627	0.986767	-0.497927	0.0574458	-0.329231	0.132062
Rv0830		O-Methyltransferase involved in polyketide biosynthesis	0.146678	0.931844	-0.0142824	0.988482	0.243939	0.357846
Rv0831c		Conserved protein	0.0115006	0.99491	-0.0875752	0.835053	0.107412	0.630313
Rv0835	LpqQ	POSSIBLE LIPOPROTEIN LPQQ	0.588253	0.59399	0.891193	0.104043	0.784998	0.0642801
Rv0837c		COG4861: Uncharacterized protein conserved in bacteria	0.286223	0.992775	1.68855	0.682309	-0.215261	0.947999
Rv0838	LpqR	D-alanyl-D-alanine dipeptidase	-1.24413	0.0203719	-1.13042	0.0252159	-1.85449	9.39378e-06
Rv0839		Methyltransferase (EC 2.1.1.-)	-1.90868	0.671767	-0.9989	0.776158	1.03419	0.591651
Rv0840c	Pip	Proline iminopeptidase (EC 3.4.11.5)	0.350547	0.992775	0.901847	0.860859	0.118238	0.970106
Rv0843		PROBABLE DEHYDROGENASE	-0.035892	0.992775	0.00887782	0.989211	0.182719	0.336046
Rv0844c	NarL	DNA-binding response regulator, LuxR family	-0.164794	0.992775	-1.1852	0.494517	0.065962	0.966415
Rv0845		POSSIBLE TWO COMPONENT SENSOR KINASE	-0.207057	0.964735	-0.475711	0.52409	0.152823	0.804564
Rv0846c		Multicopper oxidase	0.112528	0.901442	0.116073	0.718894	0.0729483	0.715461
Rv0851c		Dehydrogenases with different specificities (related to short-chain alcohol dehydrogenases)	1.39583	0.964208	1.41808	0.821295	-7.39733	0.00435632
Rv0852	FadD16	Long-chain fatty-acid-CoA ligase (EC 6.2.1.3), Mycobacterial subgroup FadD16	1.59943	0.789294	-0.0752353	0.990955	0.559432	0.804564
Rv0853c	Pdc	Pyruvate decarboxylase (EC 4.1.1.1); Alpha-keto-acid decarboxylase (EC 4.1.1.-)	-0.00373423	0.99491	0.34782	0.279679	0.273502	0.247338
Rv0854		Conserved protein	-0.10347	0.740297	0.054889	0.807099	-0.0986664	0.35661
Rv0855	Far	Alpha-methylacyl-CoA racemase (EC 5.1.99.4)	-0.395856	0.414317	0.211679	0.649437	-0.0207262	0.956563
Rv0857		Conserved hypothetical protein	0.238927	0.69808	0.211807	0.549007	0.385509	0.056154
Rv0858c	DapC	putative aminotransferase	-0.609136	0.979716	-1.04705	0.785429	1.69999	0.376626
Rv0859	FadA	3-ketoacyl-CoA thiolase [isoleucine degradation] (EC 2.3.1.16)	0.0281203	0.979716	0.0398586	0.841425	0.118056	0.178218
Rv0860	FadB	Enoyl-CoA hydratase [isoleucine degradation] (EC 4.2.1.17) / 3-hydroxyacyl-CoA dehydrogenase (EC 1.1.1.35) / 3-hydroxybutyryl-CoA epimerase (EC 5.1.2.3)	0.0984771	0.850286	-0.0111747	0.979285	0.307481	0.0043776
Rv0861c	Ercc3	DNA repair helicase	0.0913897	0.896167	0.196549	0.249315	0.187224	0.119977
Rv0862c		probable DNA-binding protein	-0.849236	0.959377	2.09407	0.399357	0.400679	0.865214
Rv0864	MoaC2	Molybdenum cofactor biosynthesis protein MoaC	0.105892	0.981564	0.721138	0.0693865	0.326659	0.357525
Rv0865	Mog	Molybdenum cofactor biosynthesis protein MoaB	0.0308391	0.992775	0.162972	0.385935	0.0941556	0.509598
Rv0866	MoaE2	Molybdenum cofactor biosynthesis protein MoaE	0.485899	0.992775	-0.502386	0.940776	-0.351698	0.917005
Rv0867c	RpfA	Possible resuscitation-promoting factor RpfA	0.466592	0.992775	5.08293	0.386235	5.1927	0.192852
Rv0868c	MoaD2	Molybdenum cofactor biosynthesis protein MoaD	-0.643797	0.992775	-1.25109	0.871432	-0.271429	0.955887
Rv0871	CspB	Cold shock protein CspC	-0.00139288	0.99491	0.0630929	0.756478	-0.12056	0.225029
Rv0872c	PE_PGRS15	PE-PGRS virulence associated protein	4.32654	0.0369992	1.2452	0.707409	-0.530622	0.815483
Rv0873	FadE10	Acyl-CoA dehydrogenase, short-chain specific (EC 1.3.99.2)	0.08557	0.901442	0.184692	0.291166	0.50421	1.2462e-05
Rv0876c		possible membrane protein	-1.75157	0.921748	0.3213	0.970604	5.56334	0.0433281
Rv0877		Conserved hypothetical protein	-0.0487631	0.992775	-0.195597	0.891486	-0.0285823	0.975314
Rv0878c	PPE13	PPE family protein	-3.20037	0.840718	-3.65144	0.545386	2.60526	0.527753
Rv0883c		Conserved hypothetical protein	-0.340312	0.987328	-0.0096203	0.995553	-2.79938	0.0114274
Rv0884c	SerC	Phosphoserine aminotransferase (EC 2.6.1.52)	0.0898035	0.769907	0.212067	0.0483364	0.311567	0.000216774
Rv0885		possible transmembrane protein	-0.117646	0.964208	0.720055	0.00511134	0.197701	0.459967
Rv0886	FprB	Ferredoxin / Ferredoxin--NADP(+) reductase, actinobacterial (eukaryote-like) type (EC 1.18.1.2)	-0.0438273	0.992775	-0.0778751	0.957206	-0.101383	0.874344
Rv0887c		Glyoxalase family protein	1.04068	0.850286	3.08698	0.0273451	0.55464	0.719405
Rv0888		PROBABLE EXPORTED PROTEIN	0.309365	0.0761983	0.514634	0.000129469	0.484066	6.94193e-05
Rv0889c	CitA	Citrate synthase (si) (EC 2.3.3.1)	0.0328572	0.992775	-0.130778	0.570417	-0.0709911	0.665319
Rv0890c		Disease resistance domain-containing protein / Transcriptional regulator, LuxR family	2.68582	0.769907	1.35845	0.822557	2.56626	0.383119
Rv0892		Cyclohexanone monooxygenase (EC 1.14.13.22)	-0.339735	0.912387	0.148757	0.913074	-0.375665	0.534404
Rv0893c		O-Methyltransferase involved in polyketide biosynthesis	0.154045	0.987328	0.0190928	0.992879	0.331629	0.615634
Rv0896	GltA2	Citrate synthase (si) (EC 2.3.3.1)	0.0894061	0.75055	-0.023788	0.915015	-0.115914	0.192011
Rv0897c		Beta-carotene ketolase (EC 1.14.-.-)	0.192351	0.839934	0.329776	0.279679	0.759027	0.000159609
Rv0898c		Conserved hypothetical protein	0.30932	0.898096	0.302777	0.721254	0.471455	0.282375
Rv0899	OmpA	Outer membrane protein	0.0576129	0.954814	0.205193	0.124557	0.339328	0.000523606
Rv0901		POSSIBLE CONSERVED EXPORTED OR MEMBRANE PROTEIN	-0.0274251	0.992775	0.023371	0.963927	0.264241	0.0990177
Rv0902c	PrrB	Sensor-type histidine kinase prrB (EC 2.7.13.3)	0.204326	0.445875	0.299958	0.0563181	0.640137	4.64173e-07
Rv0903c	PrrA	DNA-binding response regulator	0.378065	0.438448	0.619632	0.0246143	0.639043	0.004613
Rv0904c	AccD3	Acetyl-coenzyme A carboxyl transferase alpha chain (EC 6.4.1.2) / Acetyl-coenzyme A carboxyl transferase beta chain (EC 6.4.1.2)	0.436145	0.992775	0.581567	0.909898	1.2709	0.593605
Rv0905	EchA6	Enoyl-CoA hydratase (EC 4.2.1.17)	0.0530953	0.992775	-0.178069	0.721254	0.0620889	0.861621
Rv0906		Outer membrane protein romA	-0.0153346	0.992775	0.00265828	0.995553	0.0636255	0.726957
Rv0907		Beta-lactamase (EC 3.5.2.6)	0.0841885	0.965554	0.269575	0.333282	0.331868	0.0725022
Rv0908	CtpE	Cation-transporting ATPase, E1-E2 family	2.05835	0.959377	-0.654471	0.957708	1.11188	0.842325
Rv0909		Conserved hypothetical protein	-0.560137	0.992775	0.839251	0.90262	-0.664082	0.865214
Rv0910		Conserved hypothetical protein	-0.650978	0.699905	-0.594338	0.536418	-0.420838	0.523772
Rv0911		Putative hydroxylase	0.0523094	0.964208	0.0811909	0.693593	-0.0686061	0.571512
Rv0913c		Lignostilbene-alpha,beta-dioxygenase and related enzymes	0.0209165	0.992775	-0.14481	0.615533	-0.319174	0.0377144
Rv0914c		3-ketoacyl-CoA thiolase (EC 2.3.1.16)	0.0448594	0.964735	5.11359e-05	0.999452	-0.281837	0.0021851
Rv0919		GCN5-related N-acetyltransferase; Histone acetyltransferase HPA2 and related acetyltransferases	0.668357	0.987328	2.2276	0.600439	-1.88518	0.485393
Rv0923c		Conserved hypothetical protein	-0.184698	0.495928	-0.255819	0.0956357	-0.588043	7.62484e-07
Rv0925c		BRAMP	-0.0229518	0.992775	-0.0549545	0.837254	-0.166376	0.158227
Rv0926c		Conserved hypothetical protein	0.286044	0.769907	-0.0910755	0.899586	-0.127195	0.728106
Rv0927c		7-alpha-hydroxysteroid dehydrogenase (EC 1.1.1.159)	-0.0295402	0.99491	-0.939138	0.372499	-1.52961	0.0227227
Rv0928	PstS3	Phosphate ABC transporter, periplasmic phosphate-binding protein PstS (TC 3.A.1.7.1)	0.0371573	0.979716	0.0444269	0.849622	-0.0180752	0.900576
Rv0931c	PknD	Serine/threonine-protein kinase pknD (EC 2.7.11.1)	-0.0136181	0.992775	0.0164244	0.957206	0.104691	0.289135
Rv0932c	PstS2	Phosphate ABC transporter, periplasmic phosphate-binding protein PstS (TC 3.A.1.7.1)	0.0304281	0.991647	0.0025814	0.995553	-0.225458	0.0537977
Rv0933	PstB	Phosphate transport ATP-binding protein PstB (TC 3.A.1.7.1)	-0.191802	0.731409	-0.332506	0.155916	-0.0649492	0.790019
Rv0934	PstS1	Phosphate ABC transporter, periplasmic phosphate-binding protein PstS (TC 3.A.1.7.1)	-0.143496	0.740297	-0.193268	0.33562	-0.220387	0.10252
Rv0936	PstA2	Phosphate transport system permease protein PstA (TC 3.A.1.7.1)	1.13112	0.952262	0.828058	0.866719	-1.31411	0.587614
Rv0937c	Mku	Ku domain protein	-0.0104965	0.99491	0.188147	0.81151	-0.103356	0.833049
Rv0938	LigD	ATP-dependent DNA ligase (EC 6.5.1.1) clustered with Ku protein, LigD	-0.190549	0.703487	-0.298321	0.197318	-0.154688	0.41099
Rv0939		Fumarylacetoacetase (EC 3.7.1.2)	-0.0387246	0.992775	0.113085	0.907134	0.00309074	0.995528
Rv0940c		Hydride transferase 1 (Fragment)	0.0164284	0.992775	-0.122308	0.605284	-0.082649	0.602273
Rv0941c		Conserved hypothetical protein	1.10255	0.964208	-2.22066	0.5999	-1.249	0.67011
Rv0946c	Pgi	Glucose-6-phosphate isomerase (EC 5.3.1.9)	0.101695	0.820672	0.119592	0.512364	0.35342	0.000612051
Rv0949	UvrD1	ATP-dependent DNA helicase UvrD/PcrA	0.0760596	0.976513	0.104631	0.814278	0.129109	0.577147
Rv0950c		Phage peptidoglycan binding endopeptidase	-0.623388	0.992775	-5.78922	0.0817876	-4.29621	0.109274
Rv0951	SucC	Succinyl-CoA ligase [ADP-forming] beta chain (EC 6.2.1.5)	0.00256117	0.99491	-0.0639207	0.73176	-0.0669093	0.511865
Rv0952	SucD	Succinyl-CoA ligase [ADP-forming] alpha chain (EC 6.2.1.5)	0.182345	0.896167	-0.0426058	0.957206	-0.288305	0.256011
Rv0953c		Hydride transferase 1 (Fragment)	-0.198481	0.804384	-0.0615454	0.910637	-0.142192	0.568045
Rv0954		antigen 34 kDa	0.23919	0.254784	0.201372	0.257275	0.300325	0.0120356
Rv0955		FIG021574: Possible membrane protein related to de Novo purine biosynthesis	1.25129	0.952262	2.63276	0.453036	4.56218	0.0338748
Rv0956	PurN	Phosphoribosylglycinamide formyltransferase (EC 2.1.2.2)	-0.0267286	0.992775	-0.130603	0.78061	-0.334833	0.118014
Rv0957	PurH	IMP cyclohydrolase (EC 3.5.4.10) / Phosphoribosylaminoimidazolecarboxamide formyltransferase (EC 2.1.2.3)	-0.0559656	0.850286	-0.105863	0.246045	-0.119198	0.0568439
Rv0958		Magnesium chelatase, subunit ChlI (EC 6.6.1.1)	-0.594929	0.987328	2.73739	0.411444	-1.93418	0.426817
Rv0959		FIG019045: long form Mg-chelase associated protein with vWA domain	-0.0205469	0.99491	0.0436587	0.968532	-0.211333	0.630698
Rv0966c		Conserved protein	-0.334716	0.182099	-0.63486	0.000172639	-1.29323	1.33205e-12
Rv0967	CsoR	Copper-sensitive operon repressor CsoR	0.210646	0.964208	1.79768	6.23924e-05	2.5893	4.6615e-09
Rv0968		Conserved protein	-0.831412	0.910674	1.03126	0.664163	0.573438	0.711569
Rv0969	CtpV	Cu+ P-type ATPase	0.461597	0.250828	1.21142	1.78687e-06	2.40001	6.71132e-16
Rv0971c	EchA7	Methylglutaconyl-CoA hydratase (EC 4.2.1.18)	1.43696	0.957822	0.0396992	0.995553	1.08713	0.75607
Rv0972c	FadE12	Acyl-CoA dehydrogenase, short-chain specific (EC 1.3.99.2)	0.382847	0.792848	0.0164926	0.991985	0.397469	0.35661
Rv0973c	AccA2	Methylcrotonyl-CoA carboxylase biotin-containing subunit (EC 6.4.1.4)	-0.130664	0.970382	-0.0037397	0.995553	0.0698165	0.88166
Rv0974c	AccD2	Methylcrotonyl-CoA carboxylase carboxyl transferase subunit (EC 6.4.1.4)	0.579987	0.851759	0.195203	0.913074	-0.216116	0.823233
Rv0975c	FadE13	Isovaleryl-CoA dehydrogenase (EC 1.3.99.10)	0.198429	0.992775	-1.01679	0.789554	-2.89718	0.0888017
Rv0979A	RpmF	LSU ribosomal protein L32p	0.188995	0.521309	0.0792196	0.77721	-0.221876	0.0783393
Rv0981	MprA	Two-component response regulator	0.334127	0.191237	0.644928	0.000155351	0.979786	4.66862e-09
Rv0982	MprB	Osmosensitive K+ channel histidine kinase KdpD (EC 2.7.3.-)	0.463694	0.0733563	0.942415	3.15245e-06	0.828011	6.41589e-06
Rv0983	PepD	Heat shock protein HtrA	0.476992	2.39143e-07	0.843365	8.73736e-15	0.938042	3.71828e-17
Rv0984	MoaB2	Molybdenum cofactor biosynthesis protein MoaB	0.118873	0.728902	0.0549742	0.82679	0.125416	0.282375
Rv0985c	MscL	Large-conductance mechanosensitive channel	0.155173	0.887194	0.125787	0.770349	0.501996	0.00708387
Rv0986		AttE component of AttEFGH ABC transport system	0.16582	0.99491	0.667909	0.957423	0.42279	0.945086
Rv0988		AttH component of AttEFGH ABC transport system	0.332725	0.589347	0.34614	0.328209	0.19343	0.478163
Rv0989c	GrcC2	Octaprenyl-diphosphate synthase (EC 2.5.1.-) / Dimethylallyltransferase (EC 2.5.1.1) / Geranyltranstransferase (farnesyldiphosphate synthase) (EC 2.5.1.10) / Geranylgeranyl pyrophosphate synthetase (EC 2.5.1.29)	1.75976	0.890618	5.30169	0.0534546	2.50389	0.30464
Rv0991c		Type I antifreeze protein	0.00420502	0.99491	-0.233379	0.363428	-0.554326	0.000580199
Rv0992c		5-formyltetrahydrofolate cyclo-ligase (EC 6.3.3.2)	0.274841	0.867471	-0.279862	0.67361	0.231433	0.562698
Rv0993	GalU	UTP--glucose-1-phosphate uridylyltransferase (EC 2.7.7.9)	0.121604	0.907868	0.0540691	0.903284	-0.302967	0.0834327
Rv0994	MoeA1	Molybdopterin biosynthesis protein MoeA	-0.120363	0.617797	-0.123247	0.384558	-0.2582	0.00326627
Rv0995	RimJ	Ribosomal-protein-S5p-alanine acetyltransferase	1.64418	0.72383	0.949729	0.774874	-0.430436	0.844556
Rv0996		PROBABLE CONSERVED TRANSMEMBRANE PROTEIN	0.34003	0.699905	0.792986	0.0192233	0.790437	0.00477351
Rv0998		cyclic nucleotide-binding protein	-0.220164	0.992775	-0.10066	0.979285	1.62421	0.112898
Rv0999		Unknown protein	0.0232479	0.992775	-0.122312	0.418452	-0.509319	1.28787e-07
Rv1000c		Alkylated DNA repair protein AlkB	-0.881641	0.956943	-1.05827	0.757688	-0.186529	0.942414
Rv1001	ArcA	Arginine deiminase (EC 3.5.3.6)	-0.0633315	0.964208	-0.00644085	0.99024	-0.0410029	0.832121
Rv1003		rRNA small subunit methyltransferase I	-1.80986	0.908102	0.82701	0.90262	0.475117	0.901906
Rv1005c	PabB	Para-aminobenzoate synthase, aminase component (EC 2.6.1.85)	0.213233	0.970382	-0.289707	0.798979	-0.074317	0.918344
Rv1006		Unknown protein	0.0119847	0.992775	0.0400144	0.74482	0.186517	0.00069717
Rv1007c	MetG	Methionyl-tRNA synthetase (EC 6.1.1.10)	0.14395	0.890618	0.0694893	0.877481	0.221896	0.254791
Rv1008	TatD	Putative deoxyribonuclease YcfH	0.0823311	0.979716	-0.500545	0.0574458	-0.456141	0.0302164
Rv1009	RpfB	Cell wall-binding protein	0.0168356	0.99491	0.340858	0.896991	0.170965	0.911669
Rv1010	KsgA	Dimethyladenosine transferase (EC 2.1.1.-)	-0.194188	0.860402	-0.00435983	0.995553	-0.124067	0.675165
Rv1011	IspE	4-diphosphocytidyl-2-C-methyl-D-erythritol kinase (EC 2.7.1.148)	0.167517	0.964208	-0.506991	0.289409	-0.0584842	0.903418
Rv1013	Pks16	Long-chain-fatty-acid--CoA ligase (EC 6.2.1.3)	-0.397259	0.0203719	-0.750455	4.79644e-07	-0.765281	4.33372e-08
Rv1014c	Pth	Peptidyl-tRNA hydrolase (EC 3.1.1.29)	0.0622132	0.992775	0.031134	0.977594	-0.166792	0.658716
Rv1015c	RplY	LSU ribosomal protein L25p	-0.0330343	0.987328	-0.0611678	0.80551	-0.0634699	0.631379
Rv1016c	LpqT	lipoprotein, putative	0.305186	0.842389	0.0821748	0.929885	-0.50147	0.150321
Rv1017c	PrsA	Ribose-phosphate pyrophosphokinase (EC 2.7.6.1)	0.0174446	0.992775	-0.186999	0.0180801	-0.378388	5.37324e-08
Rv1018c	GlmU	N-acetylglucosamine-1-phosphate uridyltransferase (EC 2.7.7.23) / Glucosamine-1-phosphate N-acetyltransferase (EC 2.3.1.157)	-0.0549162	0.964031	-0.163435	0.28139	-0.486618	1.88268e-06
Rv1019		Transcriptional regulator, TetR family	1.37831	0.964208	1.89577	0.738139	5.09506	0.0553168
Rv1020	Mfd	Transcription-repair coupling factor	-0.145228	0.992775	0.845751	0.432963	0.37691	0.658716
Rv1021		Nucleoside triphosphate pyrophosphohydrolase MazG (EC 3.6.1.8)	0.027624	0.991647	0.0628698	0.798979	0.145576	0.195807
Rv1022	LpqU	Probable conserved lipoprotein LpqU	0.141048	0.979716	0.238405	0.804406	-0.814752	0.0466463
Rv1023	Eno	Enolase (EC 4.2.1.11)	-0.0670532	0.803366	-0.0620633	0.641603	0.0814235	0.276579
Rv1024		Cell division protein DivIC (FtsB), stabilizes FtsL against RasP cleavage	-0.0161132	0.99491	-0.0820573	0.965983	0.89886	0.125482
Rv1026		Exopolyphosphatase (EC 3.6.1.11)	-0.286148	0.901442	-0.0114576	0.994142	0.249781	0.602908
Rv1027c	KdpE	DNA-binding response regulator KdpE	-2.88296	0.850286	2.01524	0.785429	-1.66284	0.6969
Rv1028c	KdpD	Osmosensitive K+ channel histidine kinase KdpD (EC 2.7.3.-)	0.42038	0.987328	-0.507661	0.883408	2.74685	0.0477883
Rv1032c	TrcS	Sensor protein basS/pmrB (EC 2.7.3.-)	0.304081	0.932059	0.085263	0.958441	-0.507479	0.357846
Rv1033c	TrcR	DNA-binding response regulator TrcR	0.290496	0.610325	0.403902	0.17634	0.311829	0.170462
Rv1043c		protease-related protein	3.87948	0.161559	0.0771598	0.991985	1.82122	0.362132
Rv1044		Conserved hypothetical protein	-1.48673	0.923201	0.832016	0.884585	-2.94148	0.248883
Rv1045		Hypothetical protein	0.426924	0.992775	-1.66393	0.688268	0.508565	0.865214
Rv1048c		Hypothetical protein	-1.89637	0.932333	-0.157424	0.989588	1.34871	0.74665
Rv1050		Oxidoreductase, short-chain dehydrogenase/reductase family (EC 1.1.1.-)	-0.146094	0.979716	-0.256389	0.766815	-0.949265	0.01196
Rv1056		Conserved protein	0.0133388	0.992775	0.0779961	0.814278	0.278431	0.0469066
Rv1057		surface antigen, putative	6.32509	0.258048	3.58311	0.522299	4.53519	0.187511
Rv1058	FadD14	Long-chain-fatty-acid--CoA ligase (EC 6.2.1.3)	-0.0755344	0.699905	-0.00496808	0.983181	-0.0879779	0.198828
Rv1059		Conserved protein	0.0207629	0.992775	0.157186	0.524563	0.303465	0.0333604
Rv1060		Unknown protein	-0.0909142	0.959377	0.0817943	0.833468	0.167735	0.362132
Rv1061		glutamine amidotransferases, class-II	-0.00523888	0.99491	0.162847	0.363428	-0.0837919	0.5481
Rv1062		probably phosphoesterase, evidenced by COGnitor	-0.143563	0.959377	0.00916085	0.99371	0.0981875	0.790215
Rv1063c		UPF0028 protein YchK	0.0225845	0.99491	-0.468371	0.47834	0.0452873	0.945086
Rv1064c	LpqV	PUTATIVE LIPOPROTEIN LPQV	0.38714	0.970382	0.413984	0.855837	-0.404147	0.74665
Rv1069c		Predicted membrane protein (DUF2319)	0.00991336	0.99491	0.298649	0.710073	0.706333	0.0678019
Rv1070c	EchA8	3-methylthioacryloyl-CoA hydratase 2 (DmdD2)	-0.041781	0.979716	-0.140813	0.412015	-0.173657	0.119909
Rv1071c	EchA9	3-hydroxyisobutyryl-CoA hydrolase (EC 3.1.2.4)	-0.0695752	0.910674	-0.0890296	0.659193	-0.106715	0.347694
Rv1074c	FadA3	3-ketoacyl-CoA thiolase (EC 2.3.1.16) @ Acetyl-CoA acetyltransferase (EC 2.3.1.9)	0.000638001	0.99491	-0.0777564	0.401947	-0.109531	0.064925
Rv1075c		CONSERVED EXPORTED PROTEIN	3.3708	0.31751	2.70414	0.335479	1.60387	0.454492
Rv1077	Cbs	Cystathionine beta-synthase (EC 4.2.1.22)	-0.0638839	0.59399	0.00942089	0.948993	-0.0838343	0.0715737
Rv1078	Pra	Proline-rich antigen homolog	0.00435358	0.99491	-0.102155	0.811728	0.239715	0.217528
Rv1079	MetB	Cystathionine gamma-lyase (EC 4.4.1.1)	-0.00673325	0.992775	-0.0654451	0.536418	-0.162948	0.0057059
Rv1080c	GreA	Transcription elongation factor GreA	-0.0545741	0.964208	0.0702495	0.757688	-0.0696131	0.587614
Rv1081c		Probable conserved membrane protein	2.01304	0.780671	1.42022	0.736477	0.570592	0.846755
Rv1082	Mca	Mycothiol S-conjugate amidase Mca	0.155293	0.743712	0.0905553	0.778994	-0.414631	0.00286891
Rv1084		Thymidylate kinase (EC 2.7.4.9)	0.0497816	0.992775	-0.142985	0.883667	0.478386	0.271757
Rv1085c		COG1272: Predicted membrane protein hemolysin III homolog	2.11939	0.769907	-3.33985	0.265911	-3.33674	0.114218
Rv1086		Undecaprenyl pyrophosphate synthetase (EC 2.5.1.31)	0.482692	0.836865	0.212094	0.871432	0.718539	0.189326
Rv1087	PE_PGRS21	PE-PGRS family protein PE_PGRS21	-0.318844	0.992775	0.237482	0.963927	0.464748	0.845144
Rv1088	PE9	PE family protein	2.98671	0.742941	-2.01756	0.731821	-0.68459	0.867825
Rv1091	PE_PGRS22	PE-PGRS FAMILY PROTEIN	-0.0469322	0.99491	1.14203	0.785429	1.81007	0.389697
Rv1092c	CoaA	Pantothenate kinase (EC 2.7.1.33)	2.09973	0.860402	1.64534	0.766815	4.5293	0.0715737
Rv1093	GlyA1	Serine hydroxymethyltransferase 1 (EC 2.1.2.1)	-0.0525646	0.930661	-0.0106506	0.967696	0.10354	0.259189
Rv1094	DesA2	Fatty acid desaturase occurring in virulence cluster	0.0596702	0.979716	-0.00910722	0.988482	-0.154985	0.389697
Rv1095	PhoH2	Predicted ATPase related to phosphate starvation-inducible protein PhoH	-0.255321	0.901442	-0.0192077	0.988482	-0.807229	0.0180367
Rv1096		Possible glycosyl hydrolase (EC 3.-.-.-)	-0.507481	6.4449e-06	-0.514538	4.31755e-06	-0.59045	3.42834e-08
Rv1097c		PROBABLE MEMBRANE GLYCINE AND PROLINE RICH PROTEIN	0.132085	0.680205	0.0778132	0.738576	0.00766579	0.962575
Rv1098c	Fum	Fumarate hydratase class II (EC 4.2.1.2)	-0.00196417	0.99491	-0.0178795	0.963927	0.192914	0.116698
Rv1099c	GlpX	Fructose-1,6-bisphosphatase, GlpX type (EC 3.1.3.11)	-0.0626953	0.901442	0.0265551	0.903074	0.0114224	0.928706
Rv1100		Conserved protein	0.199689	0.254784	0.256813	0.0377507	0.296124	0.00269937
Rv1106c		PROBABLE CHOLESTEROL DEHYDROGENASE	0.0597499	0.901442	0.0484452	0.797637	-0.021629	0.859416
Rv1108c	XseA	Exodeoxyribonuclease VII large subunit (EC 3.1.11.6)	0.193271	0.964208	0.376505	0.612189	0.191488	0.711695
Rv1109c		Conserved protein	0.0314684	0.992775	-0.144953	0.73176	0.0231963	0.943679
Rv1110	LytB	4-hydroxy-3-methylbut-2-enyl diphosphate reductase (EC 1.17.1.2)	0.192256	0.637687	0.228174	0.314288	0.240865	0.117834
Rv1111c		INTEGRAL MEMBRANE PROTEIN (Rhomboid family)	0.0586661	0.979716	0.0725184	0.845348	-0.212188	0.195309
Rv1112	YchF	GTP-binding and nucleic acid-binding protein YchF	-0.0842213	0.970382	-0.29958	0.31668	0.0559125	0.850831
Rv1117		Conserved protein	0.0233652	0.992775	0.0234605	0.963927	0.0308691	0.894806
Rv1118c		Conserved protein	-0.18519	0.952262	0.155833	0.837552	0.310169	0.394045
Rv1121	Zwf1	Glucose-6-phosphate 1-dehydrogenase (EC 1.1.1.49)	-0.0103216	0.99491	0.165107	0.669883	0.285161	0.158021
Rv1122	Gnd2	6-phosphogluconate dehydrogenase, decarboxylating (EC 1.1.1.44)	0.0437839	0.957822	0.0594537	0.717576	0.052698	0.582734
Rv1123c	BpoB	Possible peroxidase bpoB (Non-haem peroxidase) (EC 1.11.1.-)	0.637493	0.992775	-0.310999	0.982899	3.18895	0.460563
Rv1124	EphC	Probable epoxide hydrolase ephC (EC 3.3.2.9)	-0.0920856	0.792848	0.0172548	0.955779	0.0629965	0.578643
Rv1127c	PpdK	Pyruvate,phosphate dikinase (EC 2.7.9.1)	9.16631	0.0212632	-1.09834	0.887705	-1.08435	0.809232
Rv1129c		Transcriptional regulator, XRE family	3.09446	0.830183	-0.588841	0.957472	4.6877	0.175993
Rv1130	PrpD	2-methylcitrate dehydratase (EC 4.2.1.79)	0.0669942	0.987716	0.495457	0.119882	0.512181	0.0333604
Rv1131	PrpC	2-methylcitrate synthase (EC 2.3.3.5)	-1.70676	0.964208	-3.00389	0.63195	-0.367338	0.945275
Rv1132		CONSERVED MEMBRANE PROTEIN	-0.28131	0.992775	-0.304535	0.962565	0.915866	0.716852
Rv1133c	MetE	5-methyltetrahydropteroyltriglutamate--homocysteine methyltransferase (EC 2.1.1.14)	-0.362997	0.671767	-0.737499	0.0407645	-0.600814	0.0423451
Rv1136		Enoyl-CoA hydratase (EC 4.2.1.17)	-4.01062	0.593796	2.75963	0.605284	-1.1599	0.769248
Rv1138c		PUTATIVE OXIDOREDUCTASE	-3.54951	0.680205	-0.24356	0.982899	-3.00535	0.357846
Rv1141c	EchA11	Enoyl-CoA hydratase (EC 4.2.1.17)	0.843791	0.970382	-2.3021	0.484277	-4.42373	0.0226316
Rv1142c	EchA10	Enoyl-CoA hydratase (EC 4.2.1.17)	0.018415	0.992775	-0.807694	4.94344e-06	-1.25326	1.26513e-11
Rv1143	Mcr	Alpha-methylacyl-CoA racemase (EC 5.1.99.4)	0.0776907	0.890618	0.0494869	0.830268	-0.126473	0.226607
Rv1144		3-hydroxyacyl-CoA dehydrogenase [isoleucine degradation] (EC 1.1.1.35)	-0.116758	0.890618	-0.245649	0.246783	-0.129555	0.445017
Rv1148c		Partial REP13E12 repeat protein	0.328641	0.589347	0.513921	0.0767559	0.304134	0.216779
Rv1149		Possible transposase	-4.65986	0.59399	1.17017	0.887511	-4.46926	0.213026
Rv1151c		NAD-dependent protein deacetylase of SIR2 family	0.120914	0.731161	0.0721563	0.766815	-0.0805108	0.537487
Rv1153c	Omt	omt (omt)	-1.84966	0.970382	4.17066	0.605284	-1.80528	0.762733
Rv1154c		Hypothetical protein	4.15038	0.850286	0.744661	0.962502	-1.58215	0.813046
Rv1155		Pyridoxine 5'-phosphate oxidase, Rv1155	-1.23506	0.858516	0.748806	0.827772	-0.396806	0.857043
Rv1156		Conserved protein	-0.139747	0.979716	0.0645664	0.962502	-0.172649	0.748644
Rv1157c		Conserved ala-, pro-rich protein	0.66321	0.00439944	1.492	1.36041e-10	1.72027	2.41196e-13
Rv1159A	PhhB	Pterin-4-alpha-carbinolamine dehydratase (EC 4.2.1.96)	0.311123	0.992775	0.745004	0.929885	0.0855409	0.985417
Rv1160	MutT2	Mutator mutT protein (7,8-dihydro-8-oxoguanine-triphosphatase) (EC 3.6.1.-)	-0.309595	0.867471	-0.382632	0.562191	-0.139498	0.790019
Rv1161	NarG	Respiratory nitrate reductase alpha chain (EC 1.7.99.4)	-0.124661	0.979716	0.12706	0.87469	-0.0603534	0.899577
Rv1162	NarH	Respiratory nitrate reductase beta chain (EC 1.7.99.4)	-0.156495	0.849144	-0.0710023	0.871432	-0.33714	0.0518213
Rv1164	NarI	Respiratory nitrate reductase gamma chain (EC 1.7.99.4)	-2.47014	0.957822	-0.229157	0.989211	1.09994	0.865583
Rv1165	TypA	GTP-binding protein TypA/BipA	-0.228503	0.75965	-0.123973	0.809756	-0.181186	0.477015
Rv1166	LpqW	LpqW	0.105144	0.72383	-0.0215729	0.937123	-0.130323	0.189134
Rv1170	MshB	N-acetyl-1-D-myo-inosityl-2-amino-2-deoxy-alpha-D-glucopyranoside deacetylase MshB	-0.01346	0.992775	-0.0981228	0.387935	-0.173797	0.0147231
Rv1173	FbiC	7,8-didemethyl-8-hydroxy-5-deazariboflavin synthase subunit 1 / 7,8-didemethyl-8-hydroxy-5-deazariboflavin synthase subunit 2	0.00520551	0.99491	0.611613	0.318937	0.715714	0.0811422
Rv1175c	FadH	2,4-dienoyl-CoA reductase [NADPH] (EC 1.3.1.34)	-0.0595456	0.992775	-0.236524	0.605284	-0.176876	0.551036
Rv1177	FdxC	Ferredoxin	0.0562229	0.964208	-0.0153445	0.966509	-0.0214591	0.898598
Rv1178		N-succinyl-L,L-diaminopimelate aminotransferase alternative (EC 2.6.1.17)	-0.0145405	0.992775	0.13805	0.616459	0.0201439	0.928684
Rv1179c		DNA or RNA helicases of superfamily II	0.0659492	0.987744	0.207875	0.667121	0.43085	0.0764391
Rv1180	Pks3	Polyketide synthase	-0.547818	0.684607	-0.222108	0.836517	0.174509	0.783344
Rv1181	Pks4	Polyketide synthase	-0.473157	0.742715	-0.295161	0.757688	0.235572	0.675165
Rv1182	PapA3	POSSIBLE CONSERVED POLYKETIDE SYNTHASE ASSOCIATED PROTEIN PAPA2	-0.416368	0.000788397	-0.525354	9.34595e-06	-0.644801	1.8281e-08
Rv1184c		POSSIBLE EXPORTED PROTEIN	0.54516	0.000151032	1.19401	2.06084e-13	1.81623	5.70391e-21
Rv1185c	FadD21	Long-chain-fatty-acid--CoA ligase (EC 6.2.1.3)	-0.043102	0.964208	-0.22352	0.032226	-0.446339	3.25051e-07
Rv1187	RocA	Delta-1-pyrroline-5-carboxylate dehydrogenase (EC 1.5.1.12)	-0.593482	0.0749823	0.0977236	0.871432	0.39613	0.106462
Rv1188		Proline dehydrogenase (EC 1.5.99.8) (Proline oxidase)	-0.0278102	0.99491	0.467028	0.675816	-0.0993899	0.904425
Rv1190		hydrolase, alpha/beta hydrolase fold family	-1.23474	0.910674	0.18124	0.979285	2.339	0.230351
Rv1191		putative RNA polymerase sigma factor	0.0707416	0.910674	-0.0963829	0.60833	-0.282859	0.00373159
Rv1192		Unknown protein	-0.106359	0.964208	-0.0989462	0.845348	0.00531513	0.985494
Rv1193	FadD36	Long-chain-fatty-acid--CoA ligase (EC 6.2.1.3)	0.0432707	0.964208	0.0113136	0.966509	0.0722337	0.448758
Rv1194c		Regulator of polyketide synthase expression	-0.458632	0.956943	0.266833	0.900091	0.207769	0.864034
Rv1196	PPE18	PPE family protein	0.203085	0.992775	2.64742	0.362705	2.66662	0.179006
Rv1198	EsxL	ESAT-6-like protein EsxL	0.24302	0.691063	0.378715	0.177775	0.165359	0.490037
Rv1201c	DapD	2,3,4,5-tetrahydropyridine-2,6-dicarboxylate N-succinyltransferase (EC 2.3.1.117)	0.058268	0.910674	-0.048183	0.81151	-0.147114	0.0901074
Rv1202	DapE	N-succinyl-L,L-diaminopimelate desuccinylase (EC 3.5.1.18)	-0.111453	0.617797	-0.389021	1.60489e-05	-0.782215	2.27504e-14
Rv1204c		ATPase	1.00753	0.970382	-0.0915655	0.992778	-2.7783	0.297231
Rv1206	FadD6	Acetoacetyl-CoA synthetase (EC 6.2.1.16) / Long-chain-fatty-acid--CoA ligase (EC 6.2.1.3)	-0.0616871	0.901442	-0.138247	0.249595	-0.148612	0.0776384
Rv1207	FolP2	Non functional Dihydropteroate synthase 2	0.126163	0.99491	0.789567	0.866308	1.22621	0.594989
Rv1209		Conserved protein	3.20428	0.803366	4.60172	0.363428	-2.98882	0.430285
Rv1211		Conserved protein	1.50031	0.687954	-0.450206	0.883667	0.458225	0.793979
Rv1212c	GlgA	Predicted glycogen synthase, ADP-glucose transglucosylase (EC 2.4.1.21), Actinobacterial type	1.94227	0.714284	-0.0179331	0.995553	-0.479408	0.852836
Rv1213	GlgC	Glucose-1-phosphate adenylyltransferase (EC 2.7.7.27)	0.0161915	0.992775	-0.0753311	0.877481	-0.0667948	0.809232
Rv1215c		Cocaine esterase (EC 3.1.1.-)	0.114258	0.915397	0.0765275	0.86483	0.279117	0.125466
Rv1218c		ABC-type multidrug transport system, ATPase component	-0.469785	0.858516	-0.633551	0.492848	-0.849963	0.132932
Rv1220c		O-methyltransferase	-0.00556529	0.99491	-0.0747817	0.814278	0.0701884	0.685969
Rv1221	SigE	RNA polymerase sigma-70 factor, ECF subfamily	3.21524	0.59399	5.40054	0.0609261	4.51845	0.0515773
Rv1222	RseA	Anti-sigma factor RseA	1.14018	0.954814	-1.17847	0.799098	-1.04971	0.684809
Rv1223	HtrA	serine protease	0.0519019	0.933825	0.12792	0.321062	0.0463454	0.671859
Rv1225c		HAD-superfamily subfamily IIA hydrolase, hypothetical 2	0.729592	0.839934	-0.0605517	0.983181	-0.297394	0.788414
Rv1228	LpqX	PUTATIVE LIPOPROTEIN LPQX	0.0951289	0.987328	0.00164596	0.997027	-0.236745	0.530022
Rv1229c	Mrp	Mrp protein homolog	0.124579	0.901442	0.0347623	0.944794	0.0352155	0.890558
Rv1230c		POSSIBLE MEMBRANE PROTEIN	-2.8499	0.817022	2.5192	0.675816	6.40407	0.0302164
Rv1232c		Mg/Co/Ni transporter MgtE / CBS domain	-0.0384331	0.992775	-0.236154	0.809108	0.83361	0.0431745
Rv1234		Probable transmembrane protein	0.161914	0.958544	-0.217149	0.725947	0.253343	0.452185
Rv1235	LpqY	Maltose/maltodextrin ABC transporter, substrate binding periplasmic protein MalE	0.0691333	0.992775	-0.00412268	0.995553	0.03322	0.954725
Rv1238	SugC	Maltose/maltodextrin transport ATP-binding protein MalK (EC 3.6.3.19)	-0.112183	0.987328	-0.165974	0.871432	-0.390307	0.393387
Rv1239c	CorA	Magnesium and cobalt transport protein CorA	0.4984	0.30492	-0.113649	0.866308	0.436969	0.110815
Rv1240	Mdh	Malate dehydrogenase (EC 1.1.1.37)	-0.0228816	0.987328	-0.0877608	0.506105	-0.0972763	0.247338
Rv1245c		Short-chain type dehydrogenase/reductase	-0.0687998	0.959377	-0.00779123	0.988482	0.0376501	0.83763
Rv1246c	RelE	Toxin RelE	0.139743	0.908102	0.385892	0.1511	0.632036	0.000952002
Rv1248c	Kgd	Dihydrolipoamide succinyltransferase component (E2) of 2-oxoglutarate dehydrogenase complex (EC 2.3.1.61) / 2-oxoglutarate dehydrogenase E1 component (EC 1.2.4.2)	0.0971543	0.979716	0.265151	0.555597	0.468214	0.0686279
Rv1249c		Possible membrane protein	-0.65122	0.959377	-0.616536	0.825073	-1.36864	0.294055
Rv1251c		Superfamily I DNA and RNA helicases and helicase subunits	-1.18056	0.849583	-0.493999	0.878674	0.251212	0.899577
Rv1252c	LprE	Putative lipoprotein lprE precursor	-0.0293709	0.992775	-0.196527	0.501128	-0.610263	0.000259904
Rv1253	DeaD	Cold-shock DEAD-box protein A	-0.0301258	0.992775	0.0124584	0.980316	0.0463283	0.807619
Rv1256c	Cyp130	Cytochrome P450 130	-0.485889	0.979716	-1.06312	0.73176	-0.594079	0.763537
Rv1257c		Glycolate oxidase, subunit GlcD	0.212258	0.910674	0.113561	0.883667	0.251577	0.493348
Rv1259	UdgB	Uracil-DNA glycosylase, family 5	-1.50511	0.914535	-0.962374	0.868682	1.4257	0.622924
Rv1260		Oxidoreductase	0.0556607	0.890618	0.0190952	0.918487	-0.032295	0.728516
Rv1261c		Conserved protein	-0.0119311	0.99491	0.088049	0.837552	0.0374554	0.894806
Rv1263	AmiB2	Amidase (EC 3.5.1.4)	-0.0194537	0.99491	-0.349462	0.543277	0.122712	0.790692
Rv1264		Adenylate cyclase (EC 4.6.1.1)	0.0230346	0.992775	0.43302	0.168143	0.0533376	0.876323
Rv1265		Unknown protein	0.152321	0.418782	0.210665	0.0658054	0.229267	0.0102713
Rv1266c	PknH	Serine/threonine protein kinase (EC 2.7.11.1)	0.0560388	0.964208	0.00959945	0.982899	0.1559	0.185842
Rv1267c	EmbR	Transcriptional regulatory protein EmbR	-0.0619669	0.769907	-0.0228209	0.878674	-0.11837	0.0482394
Rv1269c		Possible membrane protein	-0.262193	0.901442	0.183543	0.821295	-0.291594	0.472908
Rv1270c	LprA	Lipoprotein LprA	-0.20156	0.510029	-0.309201	0.0578447	-0.67467	3.23939e-07
Rv1273c		ABC transporter ATP-binding protein	0.332072	0.992775	-1.22992	0.871432	0.917233	0.83763
Rv1274	LprB	Lipoprotein LprB	0.151206	0.666552	0.16465	0.388282	0.353456	0.00279942
Rv1275	LprC	Putative lipoprotein LprC precursor	0.167444	0.964208	0.23841	0.74482	0.209856	0.623885
Rv1276c		Phosphohistidine phosphatase SixA	0.0340438	0.992775	-0.13344	0.74482	-0.125905	0.592429
Rv1277		DNA double-strand break repair protein Mre11	-0.106529	0.99491	-3.19989	0.565113	-0.542292	0.906572
Rv1278		DNA double-strand break repair Rad50 ATPase	0.733749	0.401113	-0.14007	0.900239	-0.15608	0.79592
Rv1279		Choline dehydrogenase (EC 1.1.99.1)	0.0246274	0.988354	0.028194	0.903284	0.143516	0.122943
Rv1280c	OppA	Oligopeptide ABC transporter, periplasmic oligopeptide-binding protein OppA (TC 3.A.1.5.1)	0.217384	0.767388	0.380443	0.19564	0.509473	0.0123194
Rv1281c	OppD	Oligopeptide transport system permease protein OppD (TC 3.A.1.5.1)	-0.200161	0.896167	0.337227	0.406089	0.15269	0.636902
Rv1284	CanA	Carbonic anhydrase (EC 4.2.1.1)	-0.831223	0.600715	-0.852429	0.362705	-1.28945	0.0321149
Rv1285	CysD	Sulfate adenylyltransferase subunit 2 (EC 2.7.7.4)	0.15859	0.281405	0.200947	0.0508561	0.549525	8.23286e-10
Rv1286	CysN	Sulfate adenylyltransferase subunit 1 (EC 2.7.7.4) / Adenylylsulfate kinase (EC 2.7.1.25)	0.0686426	0.987328	-0.1294	0.821295	0.306157	0.24026
Rv1287		Predicted transcriptional regulator of sulfate adenylyltransferase, Rrf2 family	0.406828	0.992775	-1.38279	0.77721	1.35944	0.619397
Rv1288		Putative esterase	0.270098	0.589347	-0.0399778	0.94545	0.131731	0.567648
Rv1289		Unknown protein	0.574773	0.589347	0.0923803	0.937123	0.425694	0.347563
Rv1290c		Conserved protein	-0.913943	0.979716	1.71945	0.732148	-1.48549	0.62035
Rv1292	ArgS	Arginyl-tRNA synthetase (EC 6.1.1.19)	0.0833295	0.769907	0.099485	0.448651	0.157263	0.0515773
Rv1293	LysA	Diaminopimelate decarboxylase (EC 4.1.1.20)	0.124546	0.699905	0.155598	0.33562	0.097466	0.427726
Rv1294	ThrA	Homoserine dehydrogenase (EC 1.1.1.3)	0.115047	0.958544	0.15558	0.721254	0.0920712	0.738833
Rv1295	ThrC	Threonine synthase (EC 4.2.3.1)	0.0370201	0.965532	0.0618299	0.713088	0.041203	0.69235
Rv1296	ThrB	Homoserine kinase (EC 2.7.1.39)	0.181282	0.592608	-0.0710023	0.818312	-0.171076	0.216763
Rv1297	Rho	Transcription termination factor Rho	0.0510528	0.965532	-0.0991783	0.647713	-0.18036	0.111759
Rv1298	RpmE	LSU ribosomal protein L31p	0.0905899	0.915397	0.112626	0.699121	-0.0885332	0.614426
Rv1299	PrfA	Peptide chain release factor 1	-0.105061	0.901442	0.00291438	0.995553	-0.114777	0.494813
Rv1301		YrdC/Sua5 family protein, required for threonylcarbamoyladenosine (t(6)A) formation in tRNA	0.0980204	0.789294	-0.0348075	0.883667	-0.00689339	0.962575
Rv1304	AtpB	ATP synthase A chain (EC 3.6.3.14)	-0.0722185	0.990482	0.176746	0.776158	0.0617637	0.883586
Rv1306	AtpF	ATP synthase B chain (EC 3.6.3.14)	-0.0307575	0.99491	-0.42244	0.78802	0.706815	0.362132
Rv1307	AtpH	ATP synthase B' chain (EC 3.6.3.14) / ATP synthase delta chain (EC 3.6.3.14)	-0.0570124	0.987328	0.207262	0.510914	0.638064	0.000349081
Rv1308	AtpA	ATP synthase alpha chain (EC 3.6.3.14)	0.015288	0.988354	-0.0280787	0.833468	0.0106944	0.899577
Rv1309	AtpG	ATP synthase gamma chain (EC 3.6.3.14)	-0.101124	0.850286	-0.101191	0.648595	0.0903961	0.497167
Rv1310	AtpD	ATP synthase beta chain (EC 3.6.3.14)	0.0537837	0.898096	-0.0911235	0.407001	0.0484119	0.567648
Rv1311	AtpC	ATP synthase epsilon chain (EC 3.6.3.14)	0.133609	0.759757	-0.248133	0.15001	-0.386084	0.00160932
Rv1312		Possible membrane protein	0.0221789	0.992775	0.102048	0.764695	-0.299839	0.0503524
Rv1314c		Cob(I)alamin adenosyltransferase PduO (EC 2.5.1.17)	0.0847473	0.964735	0.175585	0.598271	-0.242283	0.205648
Rv1315	MurA	UDP-N-acetylglucosamine 1-carboxyvinyltransferase (EC 2.5.1.7)	-0.0753582	0.890618	-0.159017	0.249529	-0.22648	0.0148529
Rv1316c	Ogt	Methylated-DNA--protein-cysteine methyltransferase (EC 2.1.1.63)	0.0282288	0.99491	-0.0395149	0.992778	0.487339	0.703091
Rv1318c		Adenylate cyclase (EC 4.6.1.1)	-0.313348	0.992775	1.43504	0.821295	-2.03904	0.530022
Rv1319c		Adenylate cyclase (EC 4.6.1.1)	-1.02924	0.979716	0.379995	0.966509	4.88468	0.098575
Rv1320c		Adenylate cyclase (EC 4.6.1.1)	-0.33304	0.932116	-0.859031	0.280909	-0.56028	0.356562
Rv1321		Conserved hypothetical protein	-0.38182	0.966943	0.543281	0.77721	0.52691	0.62438
Rv1322		Conserved hypothetical protein	-0.767935	0.850286	-1.83329	0.106474	-1.94217	0.0243794
Rv1322A		Methylmalonyl-CoA epimerase (EC 5.1.99.1); Ethylmalonyl-CoA epimerase	-4.81293	0.589388	2.77733	0.691996	-0.408305	0.942082
Rv1323	FadA4	3-ketoacyl-CoA thiolase (EC 2.3.1.16) @ Acetyl-CoA acetyltransferase (EC 2.3.1.9)	0.0790671	0.850286	-0.0495674	0.814278	0.115879	0.22595
Rv1324		COG3118: Thioredoxin domain-containing protein EC-YbbN	0.0617526	0.965954	-0.0416294	0.905554	0.0195875	0.923652
Rv1325c	PE_PGRS24	PE-PGRS FAMILY PROTEIN	0.385116	0.964208	0.902093	0.449172	0.877003	0.27363
Rv1326c	GlgB	1,4-alpha-glucan (glycogen) branching enzyme, GH-13-type (EC 2.4.1.18)	-0.117977	0.890618	0.139227	0.615533	0.073354	0.703091
Rv1327c	GlgE	Putative glucanase glgE (EC 3.2.1.-)	-0.00739196	0.99491	0.0945594	0.91454	0.727832	0.0242801
Rv1328	GlgP	Glycogen phosphorylase (EC 2.4.1.1)	0.00927964	0.99491	0.168532	0.798979	0.541419	0.0564198
Rv1329c	DinG	DinG family ATP-dependent helicase YoaA	-0.139323	0.992775	-0.473735	0.918436	1.61927	0.406711
Rv1330c	PncB1	Nicotinate phosphoribosyltransferase (EC 2.4.2.11)	0.402945	0.680205	0.394232	0.473991	0.600478	0.0727832
Rv1332		Transcriptional regulatory protein	0.094849	0.992775	0.476448	0.847352	2.26878	0.0246641
Rv1333		possible hydrolase	0.0261992	0.991647	0.227099	0.0732438	0.25821	0.00846286
Rv1334	Mec	Mec+	-0.0862969	0.943816	-0.305364	0.106462	-0.789837	9.78688e-08
Rv1335	CysO	9.5 kDa culture filtrate antigen Cfp10A	-0.00944728	0.99491	-0.456864	0.622751	-0.691752	0.184128
Rv1336	CysM	Cysteine synthase B (EC 2.5.1.47)	0.0179141	0.99491	0.0528411	0.955779	0.701139	0.0112713
Rv1338	MurI	Glutamate racemase (EC 5.1.1.3)	1.0283	0.970382	1.19121	0.835358	0.888858	0.793979
Rv1339		Metal-dependent hydrolases of the beta-lactamase superfamily III	-0.0124429	0.992775	0.012668	0.979285	0.0466293	0.793165
Rv1340	Rph	Ribonuclease PH (EC 2.7.7.56)	-0.0021358	0.99491	-0.0189518	0.941234	0.00930966	0.947845
Rv1341		Nucleoside 5-triphosphatase RdgB (dHAPTP, dITP, XTP-specific) (EC 3.6.1.15)	-0.0169694	0.992775	-0.0969769	0.827772	-0.024225	0.935485
Rv1345	MbtM	Long-chain-fatty-acid--CoA ligase (EC 6.2.1.3)	-0.477128	0.73457	-0.0192684	0.991985	0.157101	0.796149
Rv1346	MbtN	Isovaleryl-CoA dehydrogenase (EC 1.3.99.10)	2.5963	0.637783	2.48282	0.450412	1.47026	0.545572
Rv1347c	MbtK	Lysine N-acyltransferase mbtK (EC 2.3.1.-) (N-acyltransferase mbtK) (Mycobactin synthetase protein K)	-0.274708	0.805822	-0.0967297	0.892486	-0.0195092	0.963267
Rv1348	IrtA	ABC transporter ATP-binding protein	-0.470361	0.992775	0.820225	0.86483	1.85211	0.389697
Rv1350	FabG2	3-oxoacyl-[acyl-carrier protein] reductase (EC 1.1.1.100)	0.0467695	0.992775	0.703395	0.0871645	0.190942	0.636902
Rv1352		Conserved protein	5.69718	0.665252	-1.35656	0.913074	-2.42669	0.683466
Rv1360		Oxidoreductase	-0.069617	0.992775	0.564775	0.246115	0.351668	0.347684
Rv1362c		Possible membrane protein	0.0262948	0.992775	0.164061	0.45418	0.160625	0.276579
Rv1363c		Possible membrane protein	0.156057	0.75055	0.188471	0.418452	0.150748	0.357846
Rv1364c		Serine phosphatase RsbU, regulator of sigma subunit	0.224143	0.912387	0.237881	0.738855	1.05401	0.00103987
Rv1366		GTP pyrophosphokinase (EC 2.7.6.5)	-3.43509	0.630173	2.81175	0.540945	-0.553396	0.89408
Rv1367c		Beta-lactamase class C and other penicillin binding proteins	0.193141	0.992775	-0.526232	0.913407	1.74562	0.393476
Rv1368	LprF	Lipoprotein LprF	0.00357736	0.99491	-0.151574	0.598271	-0.430212	0.00408145
Rv1373		Glycolipid sulfotransferase	0.00165017	0.99727	-0.0450668	0.97517	0.242639	0.64715
Rv1377c		Methyltransferase (EC 2.1.1.-)	0.127807	0.858516	0.173758	0.494517	0.302484	0.0446815
Rv1379	PyrR	Uracil phosphoribosyltransferase (EC 2.4.2.9) / Pyrimidine operon regulatory protein PyrR	0.115891	0.738641	-0.0391493	0.882751	-0.131295	0.253691
Rv1380	PyrB	Aspartate carbamoyltransferase (EC 2.1.3.2)	0.0562099	0.979716	-0.076723	0.8246	-0.15089	0.361859
Rv1381	PyrC	Dihydroorotase (EC 3.5.2.3)	-0.0700733	0.87065	-0.132657	0.291166	-0.0391984	0.726957
Rv1382		FIG00821137: secreted protein	-0.025758	0.992775	-0.15363	0.677314	-0.524092	0.00288451
Rv1383	CarA	Carbamoyl-phosphate synthase small chain (EC 6.3.5.5)	-0.202951	0.634643	-0.21212	0.387935	-0.323391	0.0394586
Rv1384	CarB	Carbamoyl-phosphate synthase large chain (EC 6.3.5.5)	-0.0784131	0.992775	0.0848342	0.929185	0.50039	0.15257
Rv1386	PE15	PE family protein	0.125363	0.979716	0.357297	0.598271	0.543983	0.154362
Rv1387	PPE20	PPE family protein	0.0692671	0.987328	0.0385708	0.958672	0.0776636	0.807619
Rv1388	MihF	integration host factor	-0.283879	0.930661	-0.37543	0.689223	-0.135892	0.84176
Rv1389	Gmk	Guanylate kinase (EC 2.7.4.8)	-2.49151	0.840718	-3.81094	0.361603	-4.85146	0.0754084
Rv1391	Dfp	Phosphopantothenoylcysteine decarboxylase (EC 4.1.1.36) / Phosphopantothenoylcysteine synthetase (EC 6.3.2.5)	0.0738897	0.769907	-0.0176382	0.929885	-0.151615	0.0337082
Rv1392	MetK	S-adenosylmethionine synthetase (EC 2.5.1.6)	-0.0662736	0.840718	-0.127535	0.216179	-0.229267	0.000968395
Rv1393c		Cyclohexanone monooxygenase (EC 1.14.13.22)	0.133812	0.910674	0.0421055	0.942351	-0.319898	0.109135
Rv1394c	Cyp132	Cytochrome P450 132	0.152925	0.99491	-1.05702	0.910637	-1.16748	0.817446
Rv1397c	VapC10	Possible toxin VapC10	-0.93203	0.979716	2.6743	0.528479	0.069045	0.985417
Rv1398c	VapB10	Transcriptional regulator, CopG family	0.789748	0.966833	-0.988501	0.813303	2.07808	0.281306
Rv1399c	LipH	Esterase/lipase	-0.0642262	0.992775	-0.0778948	0.957206	0.0794893	0.900101
Rv1400c	LipI	Esterase/lipase	-0.0432715	0.967822	-0.371492	0.000380537	-0.625196	1.67228e-09
Rv1402	PriA	Helicase PriA essential for oriC/DnaA-independent DNA replication	-0.871827	0.979716	-0.859087	0.883667	1.07097	0.739143
Rv1404		Transcriptional regulator, MarR family	2.29711	0.699905	0.611386	0.903284	-1.83433	0.409195
Rv1405c		Methyltransferase	0.982585	0.98498	-3.11379	0.565756	1.68565	0.664886
Rv1406	Fmt	Methionyl-tRNA formyltransferase (EC 2.1.2.9)	0.0412659	0.992775	-0.00483726	0.995111	0.352881	0.062477
Rv1407	Fmu	Ribosomal RNA small subunit methyltransferase B (EC 2.1.1.-)	0.153804	0.992775	-0.164159	0.921532	0.134375	0.890035
Rv1408	Rpe	Ribulose-phosphate 3-epimerase (EC 5.1.3.1)	0.0582201	0.98671	-0.130998	0.732148	-0.497169	0.004613
Rv1409	RibG	Diaminohydroxyphosphoribosylaminopyrimidine deaminase (EC 3.5.4.26) / 5-amino-6-(5-phosphoribosylamino)uracil reductase (EC 1.1.1.193)	-0.124514	0.757201	-0.296411	0.0377507	-0.569413	1.21547e-06
Rv1411c	LprG	Lipoprotein LprG	0.0711626	0.965954	0.302417	0.155681	0.244742	0.132062
Rv1412	RibC	Riboflavin synthase eubacterial/eukaryotic (EC 2.5.1.9)	0.113268	0.964735	0.188746	0.706513	0.181856	0.525189
Rv1415	RibA2	3,4-dihydroxy-2-butanone 4-phosphate synthase / GTP cyclohydrolase II (EC 3.5.4.25)	0.0351805	0.964208	0.103642	0.341539	0.0902264	0.24531
Rv1416	RibH	6,7-dimethyl-8-ribityllumazine synthase (EC 2.5.1.78)	0.86879	0.910674	1.56435	0.45046	1.22967	0.397921
Rv1417		Cell division protein DivIC (FtsB), stabilizes FtsL against RasP cleavage	0.243029	0.992775	-4.27335	0.321062	0.553867	0.898911
Rv1418	LprH	Lipoprotein LprH	0.190356	0.644296	0.111879	0.727984	0.0561186	0.790215
Rv1419		Unknown protein	-9.47191	0.000151032	-3.3531	0.333282	-3.65665	0.118014
Rv1420	UvrC	Excinuclease ABC subunit C	0.352751	0.915397	0.221031	0.871432	-0.08158	0.921026
Rv1421		Conserved protein	-0.0571842	0.965554	0.0311426	0.929885	0.0411196	0.818014
Rv1422		Conserved hypothetical protein	-0.0346062	0.987328	0.103079	0.659193	0.103846	0.447669
Rv1423	WhiA	Probable transcriptional regulatory protein WhiA	-0.0910856	0.992775	-0.00431906	0.995553	0.622143	0.228031
Rv1424c		Possible membrane protein	0.0621969	0.99491	-4.21817	0.362587	-1.52737	0.694987
Rv1425		Wax ester synthase/acyl-CoA:diacylglycerol acyltransferase	-3.21202	0.428225	3.01446	0.299234	0.0762946	0.980183
Rv1426c	LipO	Lipase (EC 3.1.1.3)	0.0354365	0.992775	-0.0533839	0.962502	-0.15902	0.711569
Rv1427c	FadD12	Long-chain-fatty-acid--CoA ligase (EC 6.2.1.3)	0.0564234	0.964208	0.060746	0.820419	0.0459817	0.764455
Rv1428c		acyltransferase family protein	0.831108	0.858516	-1.33239	0.372499	-1.11663	0.290363
Rv1429		Putative transcriptional regulator, PucR family	-0.0262381	0.99491	0.149702	0.9024	0.162718	0.805327
Rv1432		Phytoene dehydrogenase and related proteins	1.05932	0.910674	-0.359416	0.936925	2.51298	0.114941
Rv1433		Possible conserved exported protein	0.238765	0.631702	0.856336	1.4419e-05	1.0993	1.0636e-08
Rv1436	Gap	NAD-dependent glyceraldehyde-3-phosphate dehydrogenase (EC 1.2.1.12)	-0.0949534	0.702066	-0.107166	0.406089	-0.167743	0.0398432
Rv1437	Pgk	Phosphoglycerate kinase (EC 2.7.2.3)	0.00841973	0.992775	-0.130051	0.197551	-0.131319	0.0694978
Rv1438	TpiA	Triosephosphate isomerase (EC 5.3.1.1)	-0.0440326	0.932333	0.0122332	0.959974	-0.0899522	0.249724
Rv1439c		Unknown protein	-0.353749	0.992775	-2.15447	0.372499	-1.6912	0.329894
Rv1442	BisC	Biotin sulfoxide reductase (EC 1.-.-.-)	0.18511	0.914413	0.137159	0.836517	-0.32751	0.286472
Rv1443c		Unknown protein	0.0976598	0.964208	0.0318741	0.962502	0.263106	0.208691
Rv1445c	DevB	6-phosphogluconolactonase (EC 3.1.1.31), eukaryotic type	0.0160763	0.99491	-0.469852	0.406089	0.233804	0.599133
Rv1446c	OpcA	OpcA, an allosteric effector of glucose-6-phosphate dehydrogenase, actinobacterial	0.246131	0.943126	-0.0615364	0.963927	-0.854357	0.0385992
Rv1447c	Zwf2	Glucose-6-phosphate 1-dehydrogenase (EC 1.1.1.49)	-0.046	0.964208	-0.125345	0.399357	-0.486066	3.23939e-07
Rv1448c	Tal	Transaldolase (EC 2.2.1.2)	0.0300669	0.987328	-0.146394	0.363428	-0.1878	0.0754084
Rv1449c	Tkt	Transketolase (EC 2.2.1.1)	0.0318681	0.992775	0.0268122	0.952481	0.271563	0.0527204
Rv1454c	Qor	Quinone oxidoreductase (EC 1.6.5.5)	-0.044892	0.952262	-0.0125558	0.962502	0.0160566	0.894806
Rv1455		Conserved protein	-0.0257367	0.992775	-0.204256	0.450713	-0.0534321	0.827646
Rv1458c		ABC-type multidrug transport system, ATPase component	-0.377394	0.979716	0.114298	0.970604	1.53166	0.13124
Rv1461		Iron-sulfur cluster assembly protein SufB @ intein-containing	0.0868266	0.740297	0.00861725	0.97517	-0.048619	0.630049
Rv1462		Iron-sulfur cluster assembly protein SufD	0.0779577	0.948257	0.00213626	0.995553	0.021633	0.915198
Rv1463		Iron-sulfur cluster assembly ATPase protein SufC	0.0428139	0.964208	0.0546579	0.757688	-0.0369174	0.732414
Rv1464	Csd	Cysteine desulfurase (EC 2.8.1.7), SufS subfamily	0.193529	0.901442	-0.188729	0.732122	0.114222	0.745726
Rv1465		Putative iron-sulfur cluster assembly scaffold protein for SUF system, SufE2	-0.151287	0.914413	-0.141551	0.782398	-0.27455	0.26953
Rv1466		PaaD-like protein (DUF59) involved in Fe-S cluster assembly	0.356473	0.589347	-0.0817996	0.900239	-0.125216	0.698386
Rv1467c	FadE15	3-methylmercaptopropionyl-CoA dehydrogenase (DmdC)	0.0639508	0.986695	-0.0646135	0.90111	0.289676	0.1656
Rv1470	TrxA	Thioredoxin TrxA	1.30887	0.959377	-1.37295	0.810112	2.0536	0.464945
Rv1471	TrxB1	Thioredoxin TrxB1	-2.4068	0.589347	-0.6691	0.875691	-2.84015	0.0979176
Rv1473		ABC transporter ATP-binding protein	0.10516	0.992775	-0.786356	0.75385	-1.18331	0.357846
Rv1473A		POSSIBLE TRANSCRIPTIONAL REGULATORY PROTEIN	-0.227659	0.992775	-1.12448	0.699121	-0.982039	0.564755
Rv1474c		Transcriptional regulator, TetR family	-0.455502	0.992775	-0.106671	0.992778	-1.13766	0.767759
Rv1475c	Acn	Aconitate hydratase (EC 4.2.1.3) @ 2-methylisocitrate dehydratase (EC 4.2.1.99)	0.0239767	0.992775	0.00436253	0.992778	0.196228	0.0956436
Rv1476		Possible membrane protein	1.04321	0.757201	-1.72359	0.224496	-0.643851	0.599133
Rv1477	RipA	NLP/P60 family protein	-0.205112	0.703487	0.123579	0.74482	-0.153796	0.456144
Rv1478		Invasion protein	0.251861	0.837645	0.430933	0.279679	0.42436	0.128078
Rv1479	MoxR1	COG0714: MoxR-like ATPases	0.0263942	0.992775	-0.182264	0.530691	0.214572	0.235404
Rv1480		Possible membrane protein	-0.141824	0.858516	-0.0915322	0.81856	-0.000625806	0.998787
Rv1481		Possible membrane protein	1.32899	0.441782	-0.726582	0.654179	0.360451	0.746098
Rv1483	FabG1	3-oxoacyl-[acyl-carrier protein] reductase (EC 1.1.1.100)	0.0193496	0.992775	-0.0660309	0.814278	0.08489	0.555943
Rv1484	InhA	Enoyl-[acyl-carrier-protein] reductase [NADH] (EC 1.3.1.9)	0.108617	0.979716	0.459092	0.307404	-0.359684	0.269519
Rv1485	HemZ	Ferrochelatase, protoheme ferro-lyase (EC 4.99.1.1)	-0.848178	0.979716	-0.507788	0.937082	1.7791	0.492906
Rv1486c		Conserved hypothetical protein	1.20534	0.851644	1.65033	0.468378	1.077	0.509563
Rv1487		Putative activity regulator of membrane protease YbbK	2.09798	0.732704	2.84501	0.320793	0.311969	0.913114
Rv1488		Putative stomatin/prohibitin-family membrane protease subunit YbbK	0.0127011	0.994614	0.00325881	0.995553	0.524635	0.00176203
Rv1489		Conserved protein	1.13739	0.858516	0.916937	0.75385	1.92885	0.17095
Rv1492	MutA	Methylmalonyl-CoA mutase, small subunit (EC 5.4.99.2)	0.0708665	0.992775	0.0275555	0.991985	0.241404	0.783344
Rv1493	MutB	Methylmalonyl-CoA mutase (EC 5.4.99.2)	-0.116424	0.967822	0.226142	0.667121	0.285708	0.32649
Rv1494	MazE4	Possible antitoxin MazE4	2.32217	0.87065	0.30323	0.97517	-4.1712	0.154362
Rv1496		putative periplasmic protein kinase ArgK and related GTPases of G3E family	2.15128	0.922065	2.11893	0.781155	0.994962	0.844556
Rv1497	LipL	Esterase LipL	0.642323	0.966571	5.3265	0.000518708	3.00396	0.0346547
Rv1498A		Conserved protein	-0.126029	0.914848	0.0616773	0.90262	0.275362	0.176505
Rv1498c		Methyltransferase (EC 2.1.1.-)	0.0359535	0.965954	-0.0496566	0.77875	-0.222876	0.00340743
Rv1500		Glycosyl transferase, family 2	-0.74008	0.957822	-0.853416	0.774874	-1.20166	0.430841
Rv1501		Conserved hypothetical protein	1.63424	0.59399	0.31386	0.918972	-0.173877	0.921976
Rv1502		Hypothetical protein	0.387141	0.992775	-0.803259	0.870246	-6.4218	0.000580199
Rv1505c		Acyltransferase	-0.0288301	0.992775	0.466531	0.249148	0.115024	0.763363
Rv1507c		Conserved protein	0.0529379	0.992775	-0.098753	0.918436	-0.204278	0.650193
Rv1508c		Possible membrane protein	-0.181803	0.914413	0.0799316	0.913704	0.964086	0.000297362
Rv1509		Methyltransferase domain	0.708183	0.992775	1.0985	0.876377	3.21428	0.288851
Rv1511	GmdA	GDP-mannose 4,6-dehydratase (EC 4.2.1.47)	-0.152433	0.58209	-0.0789526	0.725947	-0.100156	0.40396
Rv1512	EpiA	GDP-fucose synthetase	-0.360124	0.952262	0.16794	0.918972	0.86182	0.192011
Rv1513		FkbM family methyltransferase	-0.0180249	0.992775	0.104253	0.546093	0.234915	0.0152111
Rv1514c		Putative glycosyl transferase	0.0340196	0.992775	0.202204	0.654179	-0.166415	0.544585
Rv1515c		Conserved hypothetical protein	-1.70123	0.507896	-1.84531	0.249595	-1.13662	0.359181
Rv1516c		Probable sugar transferase	-0.126007	0.832202	-0.138739	0.559336	-0.120421	0.440059
Rv1520		Uncharacterized protein Rv1520/MT1570	-0.902546	0.969149	1.41672	0.746429	-1.22303	0.632098
Rv1521	FadD25	Long-chain-fatty-acid--CoA ligase (EC 6.2.1.3)	0.142123	0.428225	-0.0142319	0.962068	-0.134233	0.133138
Rv1523		Probable methyltransferase (EC 2.1.1.-)	0.0214452	0.992775	-0.103132	0.585109	-0.400546	6.56106e-05
Rv1524		Uncharacterized glycosyltransferase Rv1524/MT1575 (EC 2.-.-.-)	0.114927	0.970382	0.209259	0.713088	-0.0355285	0.933768
Rv1525	WbbL2	POSSIBLE RHAMNOSYL TRANSFERASE WBBL2	0.668382	0.992775	-4.09817	0.295856	3.63549	0.193256
Rv1527c	Pks5	Polyketide synthase	-0.0386568	0.992775	0.00741559	0.995553	0.272606	0.55897
Rv1529	FadD24	Long-chain-fatty-acid--CoA ligase (EC 6.2.1.3)	-0.0956492	0.970382	0.316305	0.344979	0.0753731	0.809232
Rv1530	Adh	Alcohol dehydrogenase (EC 1.1.1.1)	-0.136966	0.965954	-0.183424	0.789554	-0.963185	0.000920762
Rv1531		Carboxymuconolactone decarboxylase	-0.933499	0.987328	2.96989	0.588235	0.634414	0.892492
Rv1532c		Putative uncharacterized protein BCG_1584c	-0.0263635	0.992775	0.136532	0.644437	-0.0749767	0.703091
Rv1533		Enoyl-[acyl-carrier-protein] reductase [FMN] (EC 1.3.1.9)	-0.171944	0.850286	-0.16082	0.690587	0.0436701	0.884954
Rv1534		Transcriptional regulator, TetR family	-1.01289	0.965114	1.46612	0.759178	-1.98301	0.431887
Rv1536	IleS	Isoleucyl-tRNA synthetase (EC 6.1.1.5)	-0.184287	0.970382	0.303983	0.746429	0.962501	0.0260894
Rv1537	DinX	DNA polymerase IV (EC 2.7.7.7)	0.00877189	0.99491	-0.186198	0.913407	0.55105	0.458743
Rv1538c	AnsA	L-asparaginase (EC 3.5.1.1)	-0.0237607	0.979716	-0.0180298	0.921707	-0.133338	0.0518006
Rv1539	LspA	Lipoprotein signal peptidase (EC 3.4.23.36)	1.33643	0.680205	-0.808	0.73176	0.649522	0.639395
Rv1540		Ribosomal large subunit pseudouridine synthase D (EC 4.2.1.70)	0.108019	0.905537	-0.0589313	0.87708	-0.0939569	0.619397
Rv1543		Oxidoreductase, short-chain dehydrogenase/reductase family	-0.0346177	0.979716	-0.196425	0.15001	-0.316122	0.00111419
Rv1544		Ketoacyl reductase	0.00130987	0.99491	0.0359438	0.903284	0.23151	0.0446815
Rv1546		Conserved protein	0.1556	0.598452	-0.0967282	0.669883	-0.25133	0.0244327
Rv1547	DnaE	DNA polymerase III alpha subunit (EC 2.7.7.7)	0.347419	0.912387	-0.195345	0.878674	-0.231932	0.738833
Rv1549	FadD11.1	Long-chain-fatty-acid--CoA ligase (EC 6.2.1.3)	0.747993	0.992775	-5.90734	0.246115	-1.52598	0.74665
Rv1558		AclJ	-0.0809841	0.901442	-0.124838	0.512364	-0.31109	0.00392866
Rv1559	IlvA	Threonine dehydratase (EC 4.3.1.19)	-0.103195	0.88259	-0.129024	0.570476	0.0996696	0.505902
Rv1562c	TreZ	Malto-oligosyltrehalose trehalohydrolase (EC 3.2.1.141)	0.543705	0.850286	0.506005	0.686671	-0.0977273	0.915766
Rv1563c	TreY	Malto-oligosyltrehalose synthase (EC 5.4.99.15)	0.556724	0.972733	-1.97841	0.335479	0.20997	0.916895
Rv1564c	TreX	Glycogen debranching enzyme (EC 3.2.1.-)	0.162424	0.612917	-0.00888089	0.985215	-0.178582	0.15996
Rv1566c		Invasion protein	0.346814	0.0733563	0.756116	6.45191e-07	1.35549	4.69976e-15
Rv1568	BioA	Adenosylmethionine-8-amino-7-oxononanoate aminotransferase (EC 2.6.1.62)	0.534686	0.964208	0.435565	0.86769	1.75175	0.0981533
Rv1569	BioF1	8-amino-7-oxononanoate synthase (EC 2.3.1.47)	0.117608	0.994614	-1.82214	0.501403	0.774692	0.711529
Rv1570	BioD	Dethiobiotin synthetase (EC 6.3.3.3)	0.202367	0.992775	0.291398	0.883667	-0.724432	0.447798
Rv1576c		Phage major capsid protein	-0.471642	0.589347	-0.324448	0.596543	-0.053403	0.91544
Rv1579c		Probable phiRv1 phage protein	-4.47373	0.563763	2.17903	0.738139	1.17557	0.783344
Rv1580c		Probable phiRv1 phage protein	-0.325095	0.987744	1.12387	0.610627	0.0229642	0.988749
Rv1585c		Putative phiRv1 phage protein	0.0404154	0.992775	0.119436	0.830321	0.148413	0.615946
Rv1586c		Probable phiRv1 integrase	0.126413	0.910674	0.0351123	0.953606	-0.243614	0.2207
Rv1589	BioB	Biotin synthase (EC 2.8.1.6)	-0.377537	0.610325	-0.6514	0.0638111	-0.834627	0.00211542
Rv1590		Conserved hypothetical protein	3.24176	0.266721	0.905227	0.820865	-1.17525	0.565177
Rv1592c		Lipase 1 (EC 3.1.1.3)	1.25303	0.72383	-0.217017	0.952142	-0.174404	0.916895
Rv1593c		Nudix-related transcriptional regulator NrtR	0.0940655	0.964208	-0.0278223	0.963464	0.407357	0.0194345
Rv1594	NadA	Quinolinate synthetase (EC 2.5.1.72)	0.145119	0.438448	0.0909542	0.571366	0.0230514	0.863813
Rv1595	NadB	L-aspartate oxidase (EC 1.4.3.16)	0.0694614	0.964208	-0.140471	0.553411	-0.262734	0.0518006
Rv1596	NadC	Quinolinate phosphoribosyltransferase [decarboxylating] (EC 2.4.2.19)	0.0862313	0.901442	0.0334337	0.915015	0.0174701	0.92224
Rv1597		Methyltransferase (EC 2.1.1.-)	1.04748	0.965954	7.23095	0.00487548	0.416866	0.903418
Rv1598c		Conserved protein	-0.0972033	0.965114	0.0887512	0.866374	0.535384	0.00863901
Rv1599	HisD	Histidinol dehydrogenase (EC 1.1.1.23)	0.0868248	0.964208	-0.087314	0.826796	0.242305	0.175024
Rv1600	HisC1	Histidinol-phosphate aminotransferase (EC 2.6.1.9)	-0.0517956	0.979716	0.00596902	0.991985	0.148824	0.341509
Rv1601	HisB	Imidazoleglycerol-phosphate dehydratase (EC 4.2.1.19)	-0.0653283	0.992775	0.225201	0.688268	0.762715	0.0038216
Rv1602	HisH	Imidazole glycerol phosphate synthase amidotransferase subunit (EC 2.4.2.-)	0.0977947	0.979716	0.0475589	0.953606	0.0181876	0.962203
Rv1603	HisA	Phosphoribosylformimino-5-aminoimidazole carboxamide ribotide isomerase (EC 5.3.1.16) / Acting phosphoribosylanthranilate isomerase (EC 5.3.1.24)	0.0130057	0.992775	0.0625229	0.821295	0.153544	0.221722
Rv1605	HisF	Imidazole glycerol phosphate synthase cyclase subunit (EC 4.1.3.-)	-0.389193	0.691063	-0.0450439	0.966509	0.520677	0.119102
Rv1606	HisI	Phosphoribosyl-AMP cyclohydrolase (EC 3.5.4.19)	0.112004	0.914535	0.0301957	0.957708	0.14036	0.486984
Rv1608c	BcpB	Alkyl hydroperoxide reductase subunit C-like protein	-0.00144306	0.995904	0.125863	0.70223	0.285882	0.0732685
Rv1609	TrpE	Anthranilate synthase, aminase component (EC 4.1.3.27)	0.0563518	0.789294	0.06862	0.45046	0.173273	0.00131999
Rv1610		Possible conserved membrane protein	-0.152812	0.979716	0.312203	0.732148	1.3504	0.00115438
Rv1611	TrpC	Indole-3-glycerol phosphate synthase (EC 4.1.1.48)	0.144565	0.617797	0.0200033	0.957206	0.0843691	0.517412
Rv1612	TrpB	Tryptophan synthase beta chain (EC 4.2.1.20)	0.0352324	0.964208	0.0717255	0.595956	-0.0220371	0.838353
Rv1613	TrpA	Tryptophan synthase alpha chain (EC 4.2.1.20)	0.0842848	0.854465	-0.11696	0.461372	0.0716116	0.537708
Rv1614	Lgt	Prolipoprotein diacylglyceryl transferase (EC 2.4.99.-)	0.189141	0.910674	-0.124118	0.854291	0.340336	0.253327
Rv1617	PykA	Pyruvate kinase (EC 2.7.1.40)	-0.0228069	0.965114	0.0186996	0.878674	0.0420614	0.460563
Rv1618	TesB1	Acyl-CoA thioesterase II (EC 3.1.2.-)	-0.410817	0.987328	-1.70446	0.449567	-2.09424	0.148026
Rv1620c	CydC	Transport ATP-binding protein CydC	2.60466	0.912387	6.91602	0.205353	-1.67839	0.74665
Rv1623c	CydA	Cytochrome d ubiquinol oxidase subunit I (EC 1.10.3.-)	0.263329	0.896167	0.143515	0.866201	-0.138928	0.762733
Rv1625c	Cya	Adenylate cyclase (EC 4.6.1.1)	0.409978	0.849144	-0.340983	0.721254	0.0863968	0.899577
Rv1626		response regulator	-0.176497	0.959377	-0.679727	0.111209	-0.0076371	0.986751
Rv1627c		Probable nonspecific lipid-transfer protein	-0.196554	0.699905	0.0736211	0.861957	0.000381637	0.998787
Rv1628c		Conserved protein	0.0968511	0.965954	0.0961178	0.855837	-0.214005	0.377254
Rv1629	PolA	DNA polymerase I (EC 2.7.7.7)	-0.0873782	0.967822	0.15946	0.696037	0.404941	0.0394586
Rv1630	RpsA	SSU ribosomal protein S1p	-0.122576	0.667628	-0.133561	0.391102	-0.223247	0.0230562
Rv1631	CoaE	Dephospho-CoA kinase (EC 2.7.1.24)	0.15136	0.366312	0.0211617	0.929885	0.0670009	0.511822
Rv1632c		Hypothetical protein	-1.03832	0.901442	1.89139	0.397015	0.74799	0.684028
Rv1633	UvrB	Excinuclease ABC subunit B	0.134173	0.910674	-0.0266648	0.966509	0.246101	0.24912
Rv1636	TB15.3	Universal stress protein UspA and related nucleotide-binding proteins	-0.0539117	0.979716	0.00132486	0.995553	0.0945857	0.604775
Rv1637c		metallo-beta-lactamase superfamily protein	-0.144274	0.777971	-0.09355	0.766815	-0.116295	0.485065
Rv1638	UvrA	Excinuclease ABC subunit A	-0.026939	0.992775	0.145458	0.644518	-0.083238	0.690866
Rv1638A		Conserved hypothetical protein	-0.168386	0.872114	-0.0499571	0.929885	-0.103915	0.695026
Rv1639c		Conserved hypothetical membrane protein	0.198757	0.99491	7.01194	0.185767	2.38528	0.617011
Rv1640c	LysX	Putative membrane protein found fused to lysyl-tRNA synthetase like protein / Lysyl-tRNA synthetase (class II) related protein found fused to membrane protein	-0.409227	0.836125	-0.516946	0.477774	-0.245961	0.658716
Rv1641	InfC	Translation initiation factor 3	0.0397247	0.965114	0.122425	0.344979	0.122516	0.170936
Rv1642	RpmI	LSU ribosomal protein L35p	0.153641	0.787642	0.10689	0.74482	-0.0938446	0.623861
Rv1643	RplT	LSU ribosomal protein L20p	0.102315	0.965507	-0.17116	0.711788	0.47587	0.0301542
Rv1647		Purine cyclase-related protein	0.459712	0.992775	0.678695	0.903284	0.87255	0.77124
Rv1649	PheS	Phenylalanyl-tRNA synthetase alpha chain (EC 6.1.1.20)	0.0543437	0.990482	0.0800871	0.87708	0.361332	0.0829442
Rv1650	PheT	Phenylalanyl-tRNA synthetase beta chain (EC 6.1.1.20)	-0.183783	0.964208	0.435736	0.434641	0.801239	0.0188316
Rv1652	ArgC	N-acetyl-gamma-glutamyl-phosphate reductase (EC 1.2.1.38)	-0.07074	0.850286	-0.00323553	0.992778	-0.0412089	0.694579
Rv1653	ArgJ	Glutamate N-acetyltransferase (EC 2.3.1.35) / N-acetylglutamate synthase (EC 2.3.1.1)	0.2009	0.769105	0.0381216	0.95141	0.0506164	0.862489
Rv1654	ArgB	Acetylglutamate kinase (EC 2.7.2.8)	0.258373	0.987328	-0.0517903	0.988482	1.501	0.111545
Rv1655	ArgD	Acetylornithine aminotransferase (EC 2.6.1.11)	0.0222068	0.99491	0.500397	0.352796	0.647897	0.0670442
Rv1656	ArgF	Ornithine carbamoyltransferase (EC 2.1.3.3)	0.0859753	0.956943	0.185816	0.45046	-0.0322014	0.892492
Rv1658	ArgG	Argininosuccinate synthase (EC 6.3.4.5)	-0.0441769	0.964208	0.00157528	0.995553	0.0462984	0.68462
Rv1659	ArgH	Argininosuccinate lyase (EC 4.3.2.1)	0.0577519	0.99491	1.01871	0.667121	4.32079	0.000160777
Rv1660	Pks10	Chalcone synthase (EC 2.3.1.74)	1.68603	0.873043	-2.96689	0.341539	-3.14302	0.140339
Rv1661	Pks7	Probable polyketide synthase pks7	0.948795	0.901442	-1.65067	0.409048	0.246491	0.898911
Rv1665	Pks11	Chalcone synthase (EC 2.3.1.74)	0.0140014	0.992775	-0.252562	0.131577	-0.227738	0.0727832
Rv1666c	Cyp139	Cytochrome P450 139	0.855842	0.976839	3.42962	0.273638	3.18455	0.15257
Rv1668c		Probable first part of macrolide-transport ATP-binding protein ABC transporter	-1.68404	0.521309	-0.192529	0.958441	1.10926	0.377254
Rv1676		Unknown protein	0.139804	0.914413	-0.176602	0.685686	0.234579	0.319439
Rv1677	DsbF	Lipoprotein DsbF	-0.440184	0.965954	-0.239863	0.929885	-0.264413	0.857287
Rv1679	FadE16	Isovaleryl-CoA dehydrogenase (EC 1.3.99.10)	-0.22255	0.140833	-0.16788	0.246115	-0.247515	0.0104746
Rv1680		Phosphonate ABC transporter phosphate-binding periplasmic component (TC 3.A.1.9.1)	0.0475045	0.979716	-0.150856	0.535481	-0.0725546	0.68946
Rv1683		Polyhydroxyalkanoic acid synthase	-0.144357	0.979716	0.0528975	0.966509	0.619573	0.126321
Rv1687c		ABC transporter ATP-binding protein	0.282529	0.992775	-1.4386	0.710073	2.07646	0.308355
Rv1688	Mpg	DNA-3-methyladenine glycosylase II (EC 3.2.2.21)	-0.0857499	0.964208	-0.145096	0.682849	-0.223089	0.23307
Rv1689	TyrS	Tyrosyl-tRNA synthetase (EC 6.1.1.1)	0.0233518	0.992775	-0.0226004	0.969935	-0.137885	0.537625
Rv1691		TPR-repeat-containing protein	0.0567646	0.992775	-0.0211617	0.982899	0.124595	0.699872
Rv1692		4-nitrophenylphosphatase (EC 3.1.3.41)	0.0295262	0.992775	0.092084	0.704513	-0.0763278	0.595232
Rv1695	PpnK	NAD kinase (EC 2.7.1.23)	-0.0659913	0.901442	0.00587382	0.987123	-0.21571	0.0126193
Rv1696	RecN	DNA repair protein RecN	0.124875	0.964208	-0.0428477	0.957472	0.480134	0.0458722
Rv1697		FIG005773: conserved membrane protein ML1361	0.103623	0.990482	0.927714	0.0546977	0.451322	0.29059
Rv1698	MctB	Outer membrane protein MctB	0.209195	0.366312	0.598699	3.31706e-06	0.836388	1.39619e-10
Rv1699	PyrG	CTP synthase (EC 6.3.4.2)	0.05266	0.959377	-0.0431814	0.855837	-0.178203	0.0663368
Rv1700		ADP-ribose pyrophosphatase (EC 3.6.1.13)	-0.407622	0.316374	-0.0935771	0.867235	-0.595279	0.00560706
Rv1703c		Probable catechol-o-methyltransferase (EC 2.1.1.6)	0.448365	0.660551	-0.63996	0.211245	-0.0148074	0.979873
Rv1704c	CycA	D-serine/D-alanine/glycine transporter	-3.43386	0.637687	-4.16234	0.29466	-0.337813	0.936442
Rv1707		Sulfate permease	0.0732914	0.992775	-0.873745	0.436048	-0.340884	0.707706
Rv1708		Chromosome (plasmid) partitioning protein ParA / Sporulation initiation inhibitor protein Soj	0.0280104	0.979716	-0.0798361	0.576193	-0.0663232	0.473837
Rv1709	ScpA	Segregation and condensation protein A	-0.0875461	0.992775	0.339653	0.877513	0.282482	0.826619
Rv1711		Ribosomal small subunit pseudouridine synthase A (EC 4.2.1.70)	-0.0886665	0.859501	-0.00324627	0.993952	0.131923	0.245917
Rv1712	Cmk	Cytidylate kinase (EC 2.7.4.14)	-0.0145476	0.992775	-0.156243	0.453167	-0.310078	0.0135839
Rv1713	EngA	GTP-binding protein EngA	0.435308	0.851759	0.076649	0.963927	0.564929	0.303152
Rv1716		Kynurenine formamidase, bacterial (EC 3.5.1.9)	1.32858	0.979716	-2.48851	0.757688	2.37717	0.603831
Rv1719		Transcriptional regulator, IclR family	-0.464821	0.823747	0.182616	0.881212	-0.011614	0.986744
Rv1722		Biotin carboxylase-like protein	-0.037926	0.987328	-0.140967	0.529668	-0.0269033	0.89408
Rv1723		6-aminohexanoate-dimer hydrolase (EC 3.5.1.46)	0.630378	0.711214	-0.131569	0.933048	-0.594805	0.333348
Rv1724c		Hypothetical protein	-0.375114	0.992775	1.72678	0.781588	5.10629	0.067854
Rv1728c		Possible membrane protein	-3.15992	0.901442	-1.79161	0.865079	-1.07008	0.863954
Rv1729c		Possible S-adenosylmethionine-dependent methyltransferase	1.81342	0.964208	0.0490687	0.995553	4.11611	0.319439
Rv1730c		Beta-lactamase (EC 3.5.2.6)	0.00459919	0.99491	0.126665	0.813303	-0.264714	0.284553
Rv1731	GabD2	Aldehyde dehydrogenase (EC 1.2.1.3)	0.0312971	0.990482	0.0686626	0.806774	0.12339	0.356363
Rv1732c		Alkyl hydroperoxide reductase and/or thiol-specific antioxidant family (AhpC/TSA) protein	0.0148645	0.994614	-0.0455295	0.937616	0.169159	0.472686
Rv1736c	NarX	Respiratory nitrate reductase NarX	-0.0719455	0.99491	-3.27952	0.333282	-2.8697	0.230543
Rv1737c	NarK2	Nitrate/nitrite transporter	1.19944	0.987328	2.5094	0.766815	3.37505	0.445017
Rv1738		Conserved protein	0.480755	0.592608	0.509925	0.328209	0.161078	0.720967
Rv1742		Unknown protein	-0.0275372	0.992775	0.0322212	0.915015	0.0517997	0.732247
Rv1743	PknE	Serine/threonine-protein kinase PknE (EC 2.7.11.1)	0.127517	0.647016	0.113308	0.508601	0.145004	0.17046
Rv1745c	Idi	Isopentenyl-diphosphate delta-isomerase (EC 5.3.3.2)	0.789968	0.965114	-2.57683	0.318937	-3.11104	0.0704111
Rv1746	PknF	Probable serine/threonine-protein kinase pknF (EC 2.7.11.1)	0.146127	0.817673	0.100642	0.76984	-0.0125498	0.958516
Rv1747		Probable conserved transmembrane ATP-binding protein ABC transporter	0.00164018	0.99727	0.0749773	0.918436	0.438495	0.114146
Rv1749c		Possible membrane protein	0.0606757	0.992775	0.0578185	0.945516	0.114835	0.762733
Rv1750c	FadD1	Long-chain-fatty-acid--CoA ligase (EC 6.2.1.3)	-0.013491	0.99491	0.181129	0.689223	0.164082	0.533867
Rv1751		2-polyprenyl-6-methoxyphenol hydroxylase and related FAD-dependent oxidoreductases	-0.0437597	0.979716	-0.0350695	0.913074	0.170472	0.172334
Rv1752		Conserved hypothetical protein	0.53333	0.901442	-0.00519201	0.995553	-0.359321	0.707706
Rv1754c		Conserved protein	-0.230537	0.803366	0.0933635	0.876377	-0.0789227	0.815483
Rv1760		Wax ester synthase/acyl-CoA:diacylglycerol acyltransferase	-4.37816	0.603923	-2.81982	0.661278	-5.78612	0.0761688
Rv1762c		Unknown protein	-0.173919	0.713935	0.0751718	0.835358	-0.144843	0.406401
Rv1765c		Transcriptional regulator, IclR family	0.140198	0.992775	0.527952	0.73176	-0.0794115	0.945275
Rv1768	PE_PGRS31	PE_PGRS	0.510673	0.992775	4.62074	0.434641	1.11301	0.838353
Rv1769		L-gulono-1,4-lactone oxidase (EC 1.1.3.8)	0.0110686	0.992775	0.0282376	0.887705	0.135856	0.102424
Rv1770		Putative aminopeptidase	-0.531919	0.541982	0.081739	0.937123	-0.202466	0.654665
Rv1771		oxidoreductase, FAD-binding	0.00898952	0.992775	0.0971874	0.175202	0.19454	0.000108659
Rv1772		Hypothetical protein	6.52134	0.00328678	7.54568	0.000232339	3.83299	0.0449244
Rv1773c		Transcriptional regulator, IclR family	1.5965	0.964208	-4.44494	0.363428	-2.1449	0.583142
Rv1774		oxidoreductase, FAD-binding	-0.0165833	0.992775	0.39925	0.00959697	0.454745	0.00053745
Rv1775		Conserved hypothetical protein	0.41736	0.699905	0.29737	0.683255	-0.29957	0.473134
Rv1778c		Unknown protein	0.916329	0.75055	1.48792	0.231621	0.437478	0.695496
Rv1779c		Possible integral membrane protein	0.00366201	0.99727	-0.250263	0.957472	1.80722	0.22609
Rv1780		Conserved protein	-0.136135	0.994084	-0.220578	0.967519	2.27273	0.222812
Rv1781c	MalQ	4-alpha-glucanotransferase (amylomaltase) (EC 2.4.1.25)	0.404616	0.702066	0.00801478	0.995553	0.321598	0.422037
Rv1782	EccB5	Possible membrane protein	0.193262	0.160506	0.318518	0.000867726	0.291135	0.00066248
Rv1783	EccC5	Type VII secretion protein EccCa, FtsK/SpoIIIE family	-0.0524524	0.992775	0.432846	0.465902	0.808109	0.0229816
Rv1784		Type VII secretion protein EccCa, FtsK/SpoIIIE family	-0.160943	0.979716	0.21618	0.828357	0.979283	0.0188316
Rv1793	EsxN	ESAT-6-like protein EsxL	0.32677	0.634395	0.220647	0.662707	-0.375674	0.155197
Rv1794		Conserved protein	-0.100896	0.602618	-0.0975034	0.399357	-0.27361	0.000129467
Rv1795	EccD5	Type VII secretion integral membrane protein EccD	2.57175	0.957822	-0.392111	0.982899	-0.899307	0.898598
Rv1796	MycP5	Type VII secretion-associated serine protease mycosin	-0.0179461	0.992775	-0.00590264	0.992778	0.255474	0.10607
Rv1797	EccE5	Type VII secretion protein EccE	0.0866319	0.804384	-0.0505853	0.81151	-0.0624011	0.565466
Rv1798	EccA5	Type VII secretion AAA-ATPase EccA	-0.0086997	0.99491	-0.0323718	0.966383	0.25307	0.310825
Rv1808	PPE32	PPE family protein	0.266739	0.639477	0.0960375	0.849622	0.0128373	0.968386
Rv1810		Conserved protein	1.45624	0.901442	1.32543	0.750396	-1.78703	0.419341
Rv1812c		NADH dehydrogenase (EC 1.6.99.3)	-0.12736	0.769907	-0.466478	0.000429897	-0.807047	1.11837e-09
Rv1813c		Possible membrane protein	4.84272	0.38294	8.19703	0.00984608	3.41669	0.260583
Rv1815		Conserved protein	-8.06902	1.04702e-05	-6.39168	0.000421222	-9.54016	4.11474e-08
Rv1816		Transcriptional regulator, TetR family	0.365287	0.992775	4.09008	0.54507	0.953557	0.868083
Rv1817		fumarate reductase/succinate dehydrogenase flavoprotein, N-terminal:FAD dependent oxidoreductase	0.738508	0.840718	0.433	0.820419	-0.813765	0.365193
Rv1819c	BacA	Drugs-transport transmembrane ATP-binding protein ABC transporter	0.00509208	0.99491	0.570052	0.428984	0.0935504	0.89408
Rv1820	IlvG	COG0028: Thiamine pyrophosphate-requiring enzymes	-0.126516	0.87065	0.0135814	0.982499	0.507275	0.000580199
Rv1821	SecA2	Protein export cytoplasm protein SecA ATPase RNA helicase (TC 3.A.5.1.1)	0.0762425	0.964208	0.0610358	0.877481	0.0861827	0.670936
Rv1823		Conserved protein	0.00800734	0.992775	-0.106338	0.363428	-0.332775	8.01292e-06
Rv1825		Division initiation protein	0.113209	0.890618	0.329847	0.0624561	0.0869853	0.626825
Rv1826	GcvH	Glycine cleavage system H protein	-0.0369994	0.992775	-0.313382	0.244172	-0.668143	0.000183384
Rv1827	Cfp17	Conserved protein with FHA domain, GarA	0.0827513	0.890618	0.108322	0.553411	0.174421	0.10052
Rv1829		Conserved protein	0.189768	0.72383	0.142563	0.677314	0.00324939	0.988749
Rv1830		Conserved hypothetical protein	0.000681023	0.99727	-0.139647	0.391102	-0.495038	1.71012e-06
Rv1832	GcvB	Glycine dehydrogenase [decarboxylating] (glycine cleavage system P protein) (EC 1.4.4.2)	0.027787	0.992775	0.228728	0.576193	0.245359	0.331852
Rv1833c		Haloalkane dehalogenase 2 (EC 3.8.1.5)	-0.0533137	0.987328	-0.0534372	0.913407	0.0151457	0.958491
Rv1835c		Glutaryl-7-ACA acylase	0.19217	0.965954	-0.152624	0.883667	-0.447762	0.341392
Rv1836c		Conserved protein	0.0927536	0.842389	0.142132	0.363613	0.356558	0.000288414
Rv1837c	GlcB	Malate synthase G (EC 2.3.3.9)	0.0174512	0.992775	0.0626537	0.820419	0.291222	0.00990267
Rv1839c	VapB13	Possible antitoxin VapB13	-1.55791	0.917614	2.53901	0.550715	1.36327	0.658716
Rv1842c		Magnesium and cobalt efflux protein CorC	0.0734411	0.99491	-0.513755	0.916371	1.25074	0.577316
Rv1843c	GuaB1	Inosine-5'-monophosphate dehydrogenase (EC 1.1.1.205)	0.0484677	0.858516	0.0555762	0.59933	0.153954	0.00523375
Rv1844c	Gnd1	6-phosphogluconate dehydrogenase, decarboxylating (EC 1.1.1.44)	-2.53759	0.311972	-1.13922	0.685654	-1.72871	0.244325
Rv1847		Putative esterase	0.105357	0.992775	-1.0911	0.406089	-0.0831	0.95108
Rv1850	UreC	Urease alpha subunit (EC 3.5.1.5)	-0.494318	0.410874	-0.148163	0.831687	0.269065	0.429536
Rv1852	UreG	Urease accessory protein UreG	0.0492287	0.981564	-0.0626797	0.866308	0.125575	0.462947
Rv1853	UreD	Urease accessory protein UreD	-0.989472	0.964735	-1.79061	0.667121	-6.94937	0.000536464
Rv1854c	Ndh	NADH dehydrogenase (EC 1.6.99.3)	0.442285	0.0566359	0.524172	0.00613254	1.07287	3.03877e-09
Rv1855c		Oxidoreductase	0.204102	0.921476	0.423424	0.399357	1.39628	8.80563e-06
Rv1856c		Oxidoreductase, short-chain dehydrogenase/reductase family	-0.137669	0.366312	-0.27127	0.00155083	-0.582371	3.21239e-11
Rv1859	ModC	Molybdenum transport ATP-binding protein ModC (TC 3.A.1.8.1)	0.0775101	0.99491	0.941805	0.883408	-0.801101	0.833049
Rv1860	Apa	Alanine and proline-rich secreted protein Apa, fibronectin attachment protein	-1.63919	4.26044e-14	-2.46325	1.40531e-20	-3.23859	2.02682e-26
Rv1862	AdhA	Alcohol dehydrogenase (EC 1.1.1.1)	-0.702932	0.453969	-0.396298	0.64464	-0.195652	0.741051
Rv1864c		Uncharacterized protein conserved in bacteria	0.0161248	0.992775	-0.085858	0.77721	-0.226238	0.100926
Rv1865c		Oxidoreductase, short-chain dehydrogenase/reductase family	-0.030277	0.992775	-0.548355	0.11163	-0.0162264	0.968386
Rv1866		Acyl-CoA transferases/carnitine dehydratase	-0.176131	0.987328	0.307234	0.814278	0.702941	0.240481
Rv1867		Acetyl-CoA acetyltransferase	0.167726	0.704025	-0.0190044	0.966509	-0.0861345	0.637727
Rv1868		Phosphoenolpyruvate synthase (EC 2.7.9.2)	1.58349	0.926664	0.955281	0.878674	3.56439	0.180205
Rv1869c		Ferredoxin reductase / At1g63940 homolog	-0.122928	0.0845946	-0.0860312	0.245083	-0.192	9.33367e-05
Rv1871c		Conserved protein	0.0414857	0.98498	-0.20067	0.280844	-0.490571	6.42477e-05
Rv1872c	LldD2	L-lactate dehydrogenase (EC 1.1.2.3)	0.0493079	0.987328	-0.0617552	0.882473	0.388303	0.017775
Rv1874		Unknown protein	0.0522453	0.992775	0.126574	0.821295	0.0985279	0.766279
Rv1875		Pyridoxine 5'-phosphate oxidase	-0.0183465	0.992775	0.0122701	0.985599	-0.132706	0.511305
Rv1876	BfrA	Bacterioferritin (BFR)	0.383627	0.100555	0.00511117	0.993731	0.178478	0.319381
Rv1878	GlnA3	Glutamine synthetase (EC 6.3.1.2), putative	-0.100776	0.973313	0.273134	0.516324	0.48379	0.0492288
Rv1879		Amidohydrolase	-1.46098	0.896167	1.50052	0.699121	4.25782	0.0209398
Rv1880c	Cyp140	Cytochrome P450 140	-0.17654	0.850286	-0.292375	0.332974	-0.348033	0.0829442
Rv1881c	LppE	Lipoprotein LppE	0.160819	0.965954	0.0078335	0.995553	-0.0342713	0.951844
Rv1882c		Probable short-chain type dehydrogenase/reductase (EC 1.1.-.-)	0.0227273	0.992775	-0.00909581	0.980316	-0.11573	0.277177
Rv1883c		Conserved hypothetical protein	0.249961	0.992775	-2.0367	0.440697	-4.00654	0.0120356
Rv1884c	RpfC	Resuscitation-promoting factor RpfC	0.612723	0.145464	0.904333	0.00289724	0.653522	0.0153683
Rv1886c	FbpB	Esterase, secreted fibronectin-binding protein antigen 85-B FbpB	-0.888447	4.24189e-09	-1.52412	1.24224e-16	-2.74901	1.15808e-27
Rv1887		Possible membrane protein	-0.278759	0.992775	-2.31	0.428403	-7.85165	1.06565e-05
Rv1890c		Hypothetical protein	-0.542338	0.660551	0.61724	0.356128	0.351573	0.493271
Rv1893		Conserved hypothetical protein	-0.244645	0.953535	-0.252389	0.798979	-0.0920093	0.890153
Rv1894c		2-nitropropane dioxygenase (EC 1.13.11.32)	0.0136048	0.992775	0.151634	0.516324	0.330594	0.0133238
Rv1896c		Putative S-adenosyl-L-methionine-dependent methyltransferase	-0.515445	0.851759	0.827716	0.363428	0.358295	0.630698
Rv1897c		D-tyrosyl-tRNA(Tyr) deacylase	0.445353	0.979716	0.584537	0.839198	-1.36401	0.308028
Rv1899c	LppD	Lipoprotein LppD	0.210645	0.858516	0.0763962	0.903284	0.0380847	0.917005
Rv1900c	LipJ	lignin peroxidase LipJ	-0.0567239	0.970382	0.0337466	0.929885	0.0277903	0.896462
Rv1901	CinA	N-terminal domain of CinA protein, COG1058 / C-terminal domain of CinA type S	-0.169428	0.660551	-0.0606519	0.855837	-0.052233	0.783079
Rv1904		Anti-sigma F factor antagonist (spoIIAA-2); Anti-sigma B factor antagonist RsbV	-0.280459	0.858516	-0.405461	0.44312	-1.3933	1.31461e-05
Rv1905c	Aao	D-amino-acid oxidase (EC 1.4.3.3)	-0.256457	0.163385	-0.0297676	0.929885	-0.0668081	0.657255
Rv1908c	KatG	Catalase (EC 1.11.1.6) / Peroxidase (EC 1.11.1.7)	0.13058	0.803366	-0.0799422	0.798979	0.13058	0.389697
Rv1909c	FurA	Transcriptional regulator, FUR family	0.00787898	0.99491	0.0965585	0.807099	0.0704305	0.760059
Rv1911c	LppC	Phosphatidylethanolamine-binding protein	-0.371726	0.453969	0.0899993	0.877481	-0.0359154	0.917005
Rv1912c	FadB5	Oxidoreductase FadB5	-0.120995	0.789294	-0.166412	0.372499	-0.359716	0.0019761
Rv1913		Fumarylacetoacetase (EC 3.7.1.2)	-1.31105	0.964208	-5.6781	0.1072	-5.39325	0.0466702
Rv1914c		Unknown protein	-1.1834	0.964208	1.97472	0.689511	-0.751211	0.832121
Rv1915	AceAa	Isocitrate lyase (EC 4.1.3.1), group III, Mycobacterial type ICL2	0.0176273	0.99491	-0.627766	0.147337	-1.03505	0.000769455
Rv1919c		Conserved protein	-0.000428643	0.99727	-0.00661165	0.988482	-0.0769759	0.562502
Rv1920		Acyltransferase family protein	-3.96395	0.409996	-0.310614	0.966509	-3.09193	0.221179
Rv1922		D-alanyl-D-alanine carboxypeptidase (EC 3.4.16.4)	-0.123478	0.913081	-0.214597	0.492848	-0.0677157	0.794896
Rv1923	LipD	Lipase LipD	0.0239806	0.980588	-0.142765	0.131577	-0.398234	4.89534e-08
Rv1925	FadD31	Long-chain-fatty-acid--CoA ligase (EC 6.2.1.3)	0.0729445	0.964208	0.0823974	0.804406	0.380568	0.00547206
Rv1926c	Mpt63	Immunogenic protein MPT63/MPB63 precursor	-2.40723	7.90434e-11	-3.21	7.82582e-15	-4.02496	2.85385e-19
Rv1927		Putative uncharacterized protein BCG_1966	0.531257	0.992775	2.15041	0.689511	-0.947556	0.796149
Rv1928c		Probable short-chain type dehydrogenase/reductase (EC 1.-.-.-)	-1.68053	0.749446	-0.190436	0.969935	-0.39493	0.865392
Rv1929c		Conserved hypothetical protein	3.57958	0.228007	-0.349531	0.95141	0.0960625	0.973149
Rv1932	Tpx	Thiol peroxidase, Tpx-type (EC 1.11.1.15)	-0.0271621	0.992775	0.00197825	0.995553	-0.103561	0.436888
Rv1936		Monooxygenase component A	-0.262471	0.854914	-0.00324752	0.995553	-0.336515	0.312988
Rv1938	EphB	Monooxygenase component C / Probable epoxide hydrolase EphB (EC 3.3.2.9)	0.0720336	0.992775	-0.0146227	0.99024	0.232393	0.501072
Rv1942c	MazF5	Death on curing protein, Doc toxin	-0.721115	0.992775	0.460454	0.963927	-0.484287	0.91579
Rv1944c		Conserved protein	-0.800048	0.914413	-0.28686	0.93471	1.81769	0.153332
Rv1945		Partial REP13E12 repeat protein	-1.3714	0.901442	0.807371	0.862101	1.59586	0.456548
Rv1956	HigA	Possible transcriptional regulatory protein	0.899654	0.970382	-3.08182	0.33562	1.23724	0.639395
Rv1957		Hypothetical protein	0.179958	0.901442	0.116083	0.837552	0.532457	0.0243794
Rv1959c	ParE1	plasmid stabilization protein ParE	4.64772	0.73457	-2.17112	0.827772	-6.09613	0.170936
Rv1976c		Conserved hypothetical protein	0.211007	0.92572	0.0290048	0.982899	-0.142102	0.756559
Rv1977		Zn-dependent protease with chaperone function	-0.180976	0.866761	-0.0393446	0.957206	-0.0255341	0.94338
Rv1978		Conserved protein	0.0688706	0.905537	0.0790401	0.688268	-0.125247	0.222812
Rv1980c	Mpt64	Immunogenic protein MPT64/MPB64 precursor	-2.65189	3.53076e-20	-3.08371	2.21394e-22	-3.75207	5.01369e-27
Rv1981c	NrdF1	Ribonucleotide reductase of class Ib (aerobic), beta subunit (EC 1.17.4.1)	-0.0921963	0.951972	-0.411293	0.030781	-0.693561	8.80563e-06
Rv1983	PE_PGRS35	PE family protein	-0.718115	0.979716	1.7077	0.697275	2.58193	0.260583
Rv1984c	Cfp21	Cutinase precursor Cfp21 (EC 3.1.1.74)	-0.989127	2.28044e-06	-1.2536	7.84031e-09	-1.81062	1.47589e-14
Rv1985c		HTH-type transcriptional regulator	-1.40694	0.936725	0.511331	0.940904	0.0643059	0.985417
Rv1987		Possible chitinase	0.16709	0.740297	0.749068	6.3127e-06	0.835775	9.78688e-08
Rv1989c		Hypothetical protein	-0.0841262	0.992775	-0.524532	0.50959	0.420606	0.437043
Rv1996		Universal stress protein family	0.428078	0.811063	0.359668	0.697275	0.454233	0.362132
Rv1997	CtpF	Probable cation-transporting ATPase F (EC 3.6.3.-)	-0.905531	0.987328	-1.60589	0.827772	2.30352	0.539522
Rv1998c		PEP phosphonomutase and related enzymes	-0.495014	0.357678	-0.701188	0.0377507	-1.47715	1.62341e-07
Rv2000		Unknown protein	0.34037	0.676701	-0.232427	0.683255	-0.452588	0.113242
Rv2001		Acyl-ACP thioesterase, FatA	-0.0086045	0.992775	0.00324717	0.993731	0.0648659	0.613535
Rv2002	FabG3	3-alpha-(or 20-beta)-hydroxysteroid dehydrogenase (EC 1.1.1.53)	-0.0154238	0.992775	-0.304515	0.0152518	-0.699989	1.54913e-09
Rv2003c		Conserved hypothetical protein	-1.59748	0.901442	-2.21152	0.572814	-1.65872	0.523772
Rv2004c		Conserved protein	-0.0532748	0.987328	0.163117	0.654179	0.301439	0.111225
Rv2005c		Universal stress protein family	0.119209	0.930661	0.282265	0.333282	-0.00491194	0.985482
Rv2006	OtsB1	Trehalose-6-phosphate phosphatase (EC 3.1.3.12)	0.380715	0.901442	0.521175	0.570417	0.361538	0.560245
Rv2007c	FdxA	4Fe-4S ferredoxin, iron-sulfur binding	-0.0435884	0.992775	0.333007	0.699121	-0.057896	0.927721
Rv2012		Conserved hypothetical protein	-2.35413	0.769907	-1.19872	0.821295	0.197963	0.956728
Rv2016		Hypothetical protein	0.339464	0.0806284	0.465104	0.00230605	0.445015	0.000865795
Rv2018		Conserved protein	0.485425	0.249399	0.114817	0.845348	0.219812	0.437311
Rv2019		Conserved protein	-0.111615	0.98498	0.139534	0.871432	0.882153	0.00846286
Rv2022c		Conserved protein	0.0299417	0.992775	0.0983961	0.774874	0.231928	0.142465
Rv2026c		Universal stress protein family	0.0830917	0.987328	-0.0374664	0.966509	-0.138708	0.716273
Rv2027c	DosT	Histidine kinase response regulator	-0.0273238	0.992775	0.193637	0.799098	0.654481	0.0464473
Rv2028c		Universal stress protein family	-0.107552	0.992775	0.408169	0.612189	0.0173033	0.980183
Rv2029c	PfkB	Tagatose-6-phosphate kinase (EC 2.7.1.144) / 1-phosphofructokinase (EC 2.7.1.56)	3.72699	0.0145879	0.862954	0.74482	0.243098	0.898598
Rv2030c		Erythromycin esterase homolog	0.196587	0.964735	0.602234	0.336274	0.403527	0.389012
Rv2031c	HspX	14 kDa antigen (16 kDa antigen) (HSP 16.3)	0.361121	0.803366	0.531142	0.341539	0.182635	0.702817
Rv2032	Acg	Dinucleotide-utilizing enzyme, Rv2032/acg (acr-coregulated gene)	0.232371	0.915956	0.446666	0.44312	0.0990415	0.854507
Rv2033c		Conserved hypothetical protein	-0.31799	0.992775	-3.16747	0.518807	-5.52116	0.0541838
Rv2035		Putative uncharacterized protein BCG_2054	-0.07408	0.901442	0.0448541	0.854291	-0.0871346	0.448758
Rv2037c		lysophospholipase-like family protein	0.300867	0.702066	0.137337	0.821295	0.430567	0.104301
Rv2038c		Glycerol-3-phosphate ABC transporter, ATP-binding protein UgpC (TC 3.A.1.1.3)	0.459232	0.988354	0.0836318	0.99024	-0.0479073	0.985417
Rv2041c		Probable sugar-binding lipoprotein	0.892932	0.850286	-0.382177	0.877513	-0.639722	0.604853
Rv2042c		Putative uncharacterized protein BCG_2061c	0.839758	0.917614	2.9067	0.0791029	0.778555	0.633657
Rv2043c	PncA	Nicotinamidase (EC 3.5.1.19)	0.214854	0.979716	0.521732	0.682194	0.773463	0.251796
Rv2045c	LipT	Probable carboxylesterase LipT (EC 3.1.1.-)	-0.00518317	0.99491	0.197069	0.614512	0.069688	0.815483
Rv2046	LppI	Probable lipoprotein lppI	-0.0565991	0.979716	-0.0654672	0.871019	-0.487062	0.00135858
Rv2047c		Phosphoenolpyruvate synthase (EC 2.7.9.2)	-0.311061	0.974989	0.012693	0.995553	0.263556	0.808736
Rv2048c	Pks12	Malonyl CoA-acyl carrier protein transacylase (EC 2.3.1.39)	-0.216747	0.55596	-0.153372	0.550715	-0.232297	0.122643
Rv2050		Conserved protein	0.228532	0.0614135	0.269908	0.00706105	0.22598	0.00939851
Rv2051c	Ppm1	Apolipoprotein N-acyltransferase (EC 2.3.1.-) in lipid-linked oligosaccharide synthesis cluster / Dolichol-phosphate mannosyltransferase (EC 2.4.1.83) in lipid-linked oligosaccharide synthesis cluster	0.0511906	0.964208	0.176238	0.213397	0.388258	5.82977e-05
Rv2052c		Exoenzymes regulatory protein AepA in lipid-linked oligosaccharide synthesis cluster	-0.250586	0.979716	0.766538	0.538683	0.241688	0.815012
Rv2054		Dienelactone hydrolase family protein	-0.0870242	0.850286	-0.00750464	0.983181	0.0234616	0.87155
Rv2055c	RpsR2	SSU ribosomal protein S18p @ SSU ribosomal protein S18p, zinc-independent	0.0675682	0.973313	-0.0510496	0.903284	0.176872	0.333593
Rv2056c	RpsN2	SSU ribosomal protein S14p (S29e) @ SSU ribosomal protein S14p (S29e), zinc-independent	0.19503	0.713935	0.100055	0.802162	0.0433685	0.865214
Rv2057c	RpmG1	LSU ribosomal protein L33p	0.07773	0.970382	0.100399	0.81151	-0.0934228	0.684477
Rv2058c	RpmB2	LSU ribosomal protein L28p	0.111437	0.840718	0.0405576	0.896404	-0.195685	0.116177
Rv2059		Zinc ABC transporter, periplasmic-binding protein ZnuA	0.378092	0.990482	-0.38013	0.918972	0.362718	0.864401
Rv2061c		Conserved protein	-0.0718489	0.977268	0.259694	0.341539	0.55327	0.00135858
Rv2062c	CobN	CobN component of cobalt chelatase involved in B12 biosynthesis	-0.217526	0.965954	0.27604	0.807099	0.226523	0.719161
Rv2064	CobG	Cobalamin biosynthesis protein CobG	0.320303	0.992775	0.485467	0.918972	-0.63977	0.802397
Rv2065	CobH	Cobalt-precorrin-8x methylmutase (EC 5.4.1.2)	0.0669563	0.99491	1.12671	0.776158	-2.29276	0.22276
Rv2066	CobI	Cobalt-precorrin-2 C20-methyltransferase (EC 2.1.1.130) / Cobalt-precorrin-3b C17-methyltransferase	-0.0859175	0.908102	-0.145007	0.473991	-0.143092	0.284154
Rv2067c		Methyltransferase type 12	0.250525	0.858516	-0.317425	0.531558	-0.0413135	0.926738
Rv2068c	BlaC	Beta-lactamase class A	-0.0831979	0.703487	-0.296391	0.000124493	-0.595618	1.00818e-12
Rv2070c	CobK	Cobalt-precorrin-6x reductase (EC 1.3.1.54)	-0.96747	0.964208	-1.5144	0.699589	-2.28344	0.269008
Rv2071c	CobM	Cobalt-precorrin-4 C11-methyltransferase (EC 2.1.1.133)	2.25283	0.901442	0.544746	0.957472	4.24937	0.182335
Rv2072c	CobL	Cobalt-precorrin-6y C5-methyltransferase (EC 2.1.1.-) / Cobalt-precorrin-6y C15-methyltransferase [decarboxylating] (EC 2.1.1.-)	-1.0393	0.731161	0.379616	0.871432	0.0654255	0.962575
Rv2074		Possible pyridoxamine 5'-phosphate oxidase (PNP/PMP oxidase) (pyridoxinephosphate oxidase) (PNPOX) (pyridoxine 5'-phosphate oxidase)	-0.0680614	0.992775	0.437725	0.818361	-0.787918	0.383096
Rv2075c		Possible hypothetical exported or envelope protein	3.1757	0.409996	4.06509	0.0935234	4.63143	0.011958
Rv2080	LppJ	Lipoprotein LppJ	-0.134618	0.992775	-0.164759	0.957472	0.983821	0.339621
Rv2082		Conserved hypothetical protein	-0.840665	0.901442	-0.326539	0.913074	1.32456	0.272083
Rv2084		Hypothetical protein	2.38324	0.250361	-0.629422	0.821366	-1.55902	0.22609
Rv2088	PknJ	Serine/threonine protein kinase PknJ (EC 2.7.11.1)	-0.117676	0.964208	0.0033523	0.995553	0.309806	0.213666
Rv2089c	PepE	Probable dipeptidase PepE (EC 3.4.13.-)	0.144122	0.704025	0.160496	0.422209	0.396453	0.00101194
Rv2090		DNA polymerase I (EC 2.7.7.7)	0.0317713	0.99491	-1.85634	0.582706	-1.927	0.354336
Rv2091c		Possible membrane protein	0.19043	0.383345	0.333118	0.00706105	0.521341	1.85343e-06
Rv2092c	HelY	FIG005666: putative helicase	-0.0565065	0.992775	0.602657	0.148537	0.812986	0.00637481
Rv2093c	TatC	Twin-arginine translocation protein TatC	1.48508	0.850286	0.655658	0.877481	3.50552	0.0375293
Rv2094c	TatA	Twin-arginine translocation protein TatA	0.750966	0.716272	1.22087	0.190321	1.69803	0.00861067
Rv2095c	PafC	FIG019733: possible DNA-binding protein	-1.2139	0.185931	0.546158	0.610641	0.326174	0.654665
Rv2096c	PafB	FIG005453: Putative DeoR-family transcriptional regulator	-0.371061	0.803366	0.405459	0.537457	-0.0722253	0.899577
Rv2097c	PafA	Pup ligase PafA, possible component of postulated heterodimer PafA-PafA'	0.0628739	0.907749	0.160558	0.199682	0.0193907	0.888138
Rv2101	HelZ	Helicase, SNF2/RAD54 family	-0.192661	0.964208	-0.55492	0.355542	-0.445719	0.29876
Rv2102		Conserved hypothetical protein	-0.815034	0.979716	-1.16834	0.828357	-2.17783	0.40396
Rv2109c	PrcA	Proteasome subunit alpha (EC 3.4.25.1), bacterial	0.0450995	0.979716	0.189249	0.261234	0.289298	0.0105097
Rv2110c	PrcB	Proteasome subunit beta (EC 3.4.25.1), bacterial	0.100653	0.699905	0.153903	0.206394	0.177757	0.0382752
Rv2111c	Pup	Prokaryotic ubiquitin-like protein Pup	0.172748	0.840718	0.150881	0.699121	-0.0462995	0.868083
Rv2112c	Dop	Pup ligase PafA' paralog, possible component of postulated heterodimer PafA-PafA'	0.0969921	0.667628	-0.0431247	0.818507	-0.040725	0.68946
Rv2114		Conserved protein	-0.268352	0.603923	-0.245409	0.445337	-0.510648	0.00809405
Rv2115c	Mpa	Bacterial proteasome-activating AAA-ATPase (PAN)	0.384996	2.39143e-07	0.583206	1.76495e-12	0.433624	2.0464e-09
Rv2116	LppK	Probable conserved lipoprotein lppK	-0.0463	0.992775	-0.140066	0.794341	-0.267638	0.293605
Rv2118c		RNA methyltransferase	0.0546894	0.987744	-0.0600781	0.909898	-0.275043	0.192011
Rv2119		RecB family exonuclease	-1.13491	0.901442	0.714133	0.847352	0.874698	0.653941
Rv2121c	HisG	ATP phosphoribosyltransferase (EC 2.4.2.17)	-0.1024	0.970382	-0.160372	0.75139	-0.193683	0.479256
Rv2124c	MetH	5-methyltetrahydrofolate--homocysteine methyltransferase (EC 2.1.1.13)	-0.181684	0.850286	0.043056	0.945516	0.0161954	0.959852
Rv2125		Conserved hypothetical protein	0.395082	0.98498	0.432755	0.883667	-0.239524	0.898598
Rv2129c		Oxidoreductase, short-chain dehydrogenase/reductase family	-0.0251191	0.992775	-0.225243	0.290191	-0.310489	0.0286552
Rv2130c	MshC	L-cysteine:1D-myo-inosityl 2-amino-2-deoxy-alpha-D-glucopyranoside ligase MshC	0.100927	0.914413	-0.144726	0.610627	-0.0442956	0.845144
Rv2131c	CysQ	Protein cysQ homolog	-0.0295781	0.992775	0.157892	0.675816	-0.0939889	0.698386
Rv2134c		Conserved protein	0.464373	0.331498	0.499898	0.15001	0.525089	0.0401496
Rv2135c		Phosphoglycerate mutase family	-0.00050944	0.99727	0.139176	0.37596	0.052685	0.687213
Rv2137c		Conserved hypothetical protein	-0.326449	0.683081	-0.478332	0.216179	-0.759516	0.00367278
Rv2138	LppL	Lipoprotein LppL	-0.0767426	0.964208	0.185302	0.47834	0.022618	0.923896
Rv2139	PyrD	Dihydroorotate dehydrogenase (EC 1.3.3.1)	-0.0592646	0.965954	0.111568	0.669883	0.131844	0.369181
Rv2140c	TB18.6	Phospholipid-binding protein	-0.0803783	0.940032	-0.0774374	0.806774	-0.268916	0.0449244
Rv2141c		FIG016551: Putative peptidase	-0.140127	0.713935	-0.2944	0.0534546	-0.747655	6.71178e-09
Rv2142c	ParE2	Possible toxin ParE2	0.394094	0.992775	-1.33223	0.874863	-2.5737	0.515058
Rv2145c	Wag31	FIG055075: Possibly a cell division protein, antigen 84 in Mycobacteria	0.162825	0.979202	-0.044307	0.97517	0.809505	0.0492288
Rv2147c		Conserved hypothetical protein	-0.295362	0.424839	-0.264507	0.329343	-0.734564	2.47765e-05
Rv2148c		Conserved protein	-0.0324252	0.992775	0.158265	0.776158	0.370161	0.15257
Rv2149c	YfiH	COG1496: Uncharacterized conserved protein	0.283374	0.357678	0.168083	0.549007	0.285622	0.0771128
Rv2150c	FtsZ	Cell division protein FtsZ (EC 3.4.24.-)	-0.0862843	0.626267	-0.207135	0.00525072	-0.446785	4.52597e-10
Rv2151c	FtsQ	Cell division protein FtsQ homolog	0.0443941	0.970382	0.276211	0.0216675	0.329329	0.000823816
Rv2152c	MurC	UDP-N-acetylmuramate--alanine ligase (EC 6.3.2.8)	-0.0111737	0.992775	0.158954	0.244172	0.365966	5.79483e-05
Rv2153c	MurG	UDP-N-acetylglucosamine--N-acetylmuramyl-(pentapeptide) pyrophosphoryl-undecaprenol N-acetylglucosamine transferase (EC 2.4.1.227)	0.0397199	0.987328	0.176219	0.422209	0.461085	0.000532149
Rv2154c	FtsW	Cell division protein FtsW	0.503766	0.987328	2.44562	0.328601	1.1101	0.584697
Rv2155c	MurD	UDP-N-acetylmuramoylalanine--D-glutamate ligase (EC 6.3.2.9)	-0.0490622	0.992775	0.0390756	0.95141	0.197141	0.372914
Rv2156c	MraY	Phospho-N-acetylmuramoyl-pentapeptide-transferase (EC 2.7.8.13)	-2.03571	0.832943	-1.32837	0.786946	-0.697554	0.82603
Rv2157c	MurF	UDP-N-acetylmuramoylalanyl-D-glutamyl-2,6-diaminopimelate--D-alanyl-D-alanine ligase (EC 6.3.2.10)	-0.0673158	0.914413	-0.182511	0.201783	-0.11623	0.294765
Rv2158c	MurE	UDP-N-acetylmuramoylalanyl-D-glutamate--2,6-diaminopimelate ligase (EC 6.3.2.13)	-0.041574	0.970382	-0.0558576	0.799098	-0.0178582	0.900101
Rv2159c		Conserved protein	-0.0996697	0.965954	-0.257396	0.483615	-0.0853915	0.781484
Rv2161c		Probable F420-dependent oxidoreductase family protein	-0.0931876	0.921476	-0.196402	0.390055	-0.246436	0.0991678
Rv2162c	PE_PGRS38	PE family protein	0.578448	0.987328	-0.700845	0.881212	0.376124	0.898598
Rv2163c	PbpB	Cell division protein FtsI [Peptidoglycan synthetase] (EC 2.4.1.129)	1.63434	0.749446	2.0151	0.400411	3.84158	0.00981116
Rv2164c		FIG034299: proline rich membrane protein	2.66744	0.660551	4.84439	0.0710539	5.14882	0.0137495
Rv2165c	MraW	rRNA small subunit methyltransferase H	0.0758066	0.992775	-0.0524928	0.957472	0.161077	0.670936
Rv2166c		Cell division protein MraZ	0.121072	0.850286	0.330523	0.0507392	0.635199	2.64983e-06
Rv2169c		Possible membrane protein	0.829642	0.140833	0.764762	0.114133	0.415515	0.308403
Rv2171	LppM	Lipoprotein LppM	0.0580438	0.979716	0.210515	0.384558	0.0244488	0.916608
Rv2172c		Conserved protein	0.0762414	0.979716	-0.185308	0.638358	-0.110426	0.671859
Rv2173	IdsA2	Geranylgeranyl pyrophosphate synthetase (EC 2.5.1.29)	-9.47324	0.0373035	-5.96318	0.241513	1.04265	0.84176
Rv2175c		Conserved regulatory protein	0.546816	0.970382	0.871382	0.757688	-0.477685	0.792558
Rv2176	PknL	Probable serine/threonine-protein kinase pknL (EC 2.7.11.1)	0.289812	0.98498	0.617132	0.747155	-0.287347	0.825301
Rv2178c	AroG	2-keto-3-deoxy-D-arabino-heptulosonate-7-phosphate synthase II (EC 2.5.1.54)	-0.000380463	0.99727	-0.00512909	0.983181	-0.0752549	0.280866
Rv2179c		Conserved hypothetical protein	0.0346027	0.992775	0.0150122	0.982899	0.0237459	0.933772
Rv2182c		1-acyl-sn-glycerol-3-phosphate acyltransferase (EC 2.3.1.51)	2.46692	0.478847	0.933463	0.798979	0.669339	0.756221
Rv2183c		Conserved protein	0.10266	0.987328	0.38231	0.554273	0.151813	0.763537
Rv2184c		Arsenical pump-driving ATPase (EC 3.6.3.16)	0.347958	0.992775	-0.807223	0.877513	1.25263	0.632098
Rv2185c	TB16.3	Conserved protein TB16.3	-0.0721107	0.965954	-0.0454289	0.915015	0.169208	0.342902
Rv2186c		Conserved hypothetical protein	-2.41845	0.910674	0.229614	0.988329	4.53809	0.238002
Rv2187	FadD15	Long-chain-fatty-acid--CoA ligase (EC 6.2.1.3)	-0.0799213	0.905537	-0.217369	0.148847	-0.516031	2.64983e-06
Rv2188c	PimB	Poly(glycerol-phosphate) alpha-glucosyltransferase (EC 2.4.1.52)	0.0912099	0.992775	-0.100992	0.932705	-0.150672	0.798562
Rv2190c		Probable endopeptidase	0.666711	0.0733563	1.00265	0.000492203	0.962161	0.000210815
Rv2191		DNA polymerase III epsilon subunit (EC 2.7.7.7)	-0.336196	0.992775	-1.95479	0.685686	0.392012	0.912099
Rv2192c	TrpD	Anthranilate phosphoribosyltransferase (EC 2.4.2.18)	-0.307016	0.75055	0.103486	0.883667	-0.0832458	0.846755
Rv2194	QcrC	ubiquinol cytochrome C oxidoreductase, cytochrome C1 subunit	0.0598547	0.964208	0.134898	0.518982	-0.0240032	0.898598
Rv2195	QcrA	Ubiquinol-cytochrome C reductase iron-sulfur subunit (EC 1.10.2.2)	-0.0492467	0.915397	0.0207858	0.918487	-0.104501	0.195098
Rv2196	QcrB	Ubiquinol--cytochrome c reductase, cytochrome B subunit (EC 1.10.2.2)	-0.136257	0.992775	0.0636556	0.988482	-0.246957	0.89408
Rv2197c		Possible membrane protein	1.82126	0.702066	1.12087	0.736477	2.93056	0.0622997
Rv2198c	MmpS3	Putative membrane protein MmpS3	0.216427	0.527238	0.229384	0.278887	0.261139	0.0715737
Rv2200c	CtaC	Cytochrome c oxidase polypeptide II (EC 1.9.3.1)	0.100248	0.603923	0.0903148	0.45046	0.0532319	0.5481
Rv2201	AsnB	Asparagine synthetase [glutamine-hydrolyzing] (EC 6.3.5.4)	0.160238	0.976513	0.125514	0.903284	-0.528929	0.214131
Rv2202c	CbhK	Adenosine kinase (EC 2.7.1.20)	0.0694149	0.792848	0.0686939	0.594375	0.150521	0.0293063
Rv2203		Possible membrane protein	0.22139	0.979716	0.519218	0.669883	-0.539432	0.445724
Rv2204c		probable iron binding protein from the HesB_IscA_SufA family	0.144235	0.571084	0.0658764	0.766402	0.0501512	0.6969
Rv2205c		Glycerate kinase (EC 2.7.1.31)	0.569167	0.979716	-0.903438	0.819966	-0.244245	0.922293
Rv2206		CblZ, a non-orthologous displasment for Alpha-ribazole-5'-phosphate phosphatase	0.220679	0.408979	0.169609	0.409048	0.12874	0.382089
Rv2207	CobT	Nicotinate-nucleotide--dimethylbenzimidazole phosphoribosyltransferase (EC 2.4.2.21)	-0.152926	0.892759	0.0471507	0.929885	0.22703	0.282375
Rv2210c	IlvE	Branched-chain amino acid aminotransferase (EC 2.6.1.42)	0.0456617	0.92815	0.126545	0.228541	0.286271	5.5422e-05
Rv2211c	GcvT	Aminomethyltransferase (glycine cleavage system T protein) (EC 2.1.2.10)	-0.13092	0.699905	-0.051948	0.845348	-0.126406	0.29876
Rv2212		Adenylate cyclase (EC 4.6.1.1)	0.975484	0.254784	0.04374	0.982899	0.0476276	0.951844
Rv2213	PepB	Cytosol aminopeptidase PepA (EC 3.4.11.1)	0.0144895	0.992775	0.0340678	0.820419	0.142157	0.0220555
Rv2214c	EphD	Oxidoreductase, short-chain dehydrogenase/reductase family (EC 1.1.1.-)	-0.13328	0.858516	-0.187118	0.468378	-0.315399	0.0434433
Rv2215	DlaT	Dihydrolipoamide acyltransferase component of branched-chain alpha-keto acid dehydrogenase complex (EC 2.3.1.168)	-0.0235225	0.981564	-0.0413224	0.799098	0.0712978	0.36539
Rv2216		Cell division inhibitor	0.0838347	0.858516	-0.183308	0.17634	-0.101576	0.356562
Rv2217	LipB	Octanoate-[acyl-carrier-protein]-protein-N-octanoyltransferase	-0.756175	0.979716	-2.54497	0.398333	-1.66324	0.456144
Rv2218	LipA	Lipoate synthase	-0.124498	0.979716	-0.435084	0.384558	-0.0943333	0.844556
Rv2219		Transmembrane protein MT2276, clustered with lipoate gene	0.0680361	0.970382	0.101798	0.772167	0.314266	0.043904
Rv2220	GlnA1	Glutamine synthetase type I (EC 6.3.1.2)	-0.0947845	0.72383	-0.0999958	0.475173	-0.125737	0.153332
Rv2221c	GlnE	Glutamate-ammonia-ligase adenylyltransferase (EC 2.7.7.42)	-0.181193	0.979716	-0.0613524	0.966509	0.675927	0.17898
Rv2222c	GlnA2	Glutamine synthetase type I (EC 6.3.1.2)	0.0286834	0.979716	0.0609028	0.732148	-0.014771	0.906572
Rv2223c		Putative hydrolase	0.924326	0.000746877	1.04632	6.08228e-05	1.07091	7.89893e-06
Rv2224c	CaeA	Probable exported protease [EC:3.4.-.-]	0.199439	0.22677	0.499703	2.7421e-06	0.850387	2.1082e-13
Rv2225	PanB	3-methyl-2-oxobutanoate hydroxymethyltransferase (EC 2.1.2.11)	-0.470832	0.858516	0.0597181	0.97517	0.852785	0.132528
Rv2226		Chaperonin GroEL (HSP60 family)	0.0630737	0.901442	0.0987836	0.498837	0.19387	0.0229196
Rv2228c		FIG006762: Phosphoglycerate mutase family	0.00934942	0.99491	0.100846	0.731821	0.0601049	0.747053
Rv2229c		Conserved protein	-0.352428	0.910674	-0.520424	0.578342	-0.312786	0.630698
Rv2230c		Conserved protein	0.28051	0.699905	-0.257179	0.537064	-0.23642	0.384447
Rv2231c	CobC	L-threonine 3-O-phosphate decarboxylase (EC 4.1.1.81)	-2.99465	0.703571	-2.03891	0.706513	0.703418	0.857185
Rv2232	PtkA	Phosphoglycolate phosphatase (EC 3.1.3.18)	-0.315343	0.769105	-0.454394	0.321062	-0.0223305	0.961905
Rv2234	PtpA	Low molecular weight protein tyrosine phosphatase (EC 3.1.3.48)	-0.502047	0.979716	0.0490324	0.99371	0.147437	0.95007
Rv2235		Cytochrome oxidase biogenesis protein Surf1, facilitates heme A insertion	-0.0164974	0.992775	-0.00863553	0.991985	-0.0121912	0.968729
Rv2238c	AhpE	Alkyl hydroperoxide reductase subunit C-like protein	-0.0610513	0.964208	0.077754	0.776158	-0.187765	0.134584
Rv2239c		Conserved hypothetical protein	-0.0218052	0.992775	0.0272052	0.972239	-0.12797	0.680576
Rv2240c		Unknown protein	-0.31239	0.907749	0.173352	0.876377	-0.660666	0.149923
Rv2241	AceE	Pyruvate dehydrogenase E1 component (EC 1.2.4.1)	0.0161616	0.994614	0.0856233	0.876377	0.0423215	0.898911
Rv2242		Regulator of polyketide synthase expression	0.38773	0.992775	-1.72829	0.73176	-2.09383	0.442168
Rv2243	FabD	Malonyl CoA-acyl carrier protein transacylase (EC 2.3.1.39)	-0.169369	0.901442	-0.695657	0.00759042	-0.634229	0.00468231
Rv2244	AcpP	Acyl carrier protein	0.186794	0.680205	0.085913	0.814177	-0.0592893	0.783344
Rv2245	KasA	3-oxoacyl-[acyl-carrier-protein] synthase, KASII (EC 2.3.1.41)	-0.159901	0.556342	-0.244106	0.0731676	-0.359214	0.000580199
Rv2246	KasB	3-oxoacyl-[acyl-carrier-protein] synthase, KASII (EC 2.3.1.41)	-0.120198	0.617797	-0.161994	0.2096	-0.280722	0.00130386
Rv2247	AccD6	Propionyl-CoA carboxylase beta chain (EC 6.4.1.3)	-0.194837	0.160506	-0.492251	4.79644e-07	-0.555496	3.79302e-09
Rv2248		Conserved hypothetical protein	1.16056	0.970382	-0.107655	0.992778	1.96094	0.544649
Rv2249c	GlpD1	Glycerol-3-phosphate dehydrogenase (EC 1.1.5.3)	0.212645	0.992775	1.19679	0.70223	2.97088	0.0482394
Rv2250A		Flavoprotein	0.0566448	0.964208	-0.00678671	0.988482	-0.00927481	0.95903
Rv2251		Flavoprotein	-0.00498832	0.99491	-0.0859621	0.586045	0.0647098	0.530022
Rv2252		Diacylglycerol kinase-related protein	-0.233907	0.428225	-0.0576049	0.871432	-0.0204615	0.923896
Rv2253		Possible secreted unknown protein	1.03667	0.979716	-3.17658	0.518982	-1.03812	0.796682
Rv2256c		Conserved hypothetical protein	-0.43524	0.803366	-0.99982	0.0754835	-0.369881	0.479256
Rv2257c		Beta-lactamase class C and other penicillin binding proteins	-0.145411	0.764842	0.0443453	0.90262	-0.208484	0.150769
Rv2258c		Possible transcriptional regulatory protein	-0.070532	0.958765	-0.26304	0.110924	-0.78777	3.72688e-09
Rv2259	AdhE2	Formaldehyde dehydrogenase MscR, NAD/mycothiol-dependent (EC 1.2.1.66) / S-nitrosomycothiol reductase MscR	-0.244625	0.59399	-0.0663228	0.878674	-0.162058	0.426817
Rv2260		Putative hydrolase in cluster with formaldehyde/S-nitrosomycothiol reductase MscR	-0.142594	0.849583	-0.162317	0.565615	-0.432428	0.0047276
Rv2263		Oxidoreductase, short-chain dehydrogenase/reductase family	0.272511	0.992775	-0.474211	0.90262	1.22921	0.480146
Rv2264c		Possible molecular chaperone DnaK	-0.105607	0.964208	0.181288	0.664163	-0.167136	0.495918
Rv2271		Conserved hypothetical protein	-1.55805	0.907749	2.909	0.397921	-2.85808	0.224255
Rv2280		Probable dehydrogenase	-0.121062	0.803366	-0.0169809	0.966509	-0.1278	0.356908
Rv2282c	CysB	Cys regulon transcriptional activator CysB	-0.476093	0.992775	-4.01288	0.540945	4.05114	0.335814
Rv2284	LipM	Membrane-bound esterase LipM	0.173965	0.850286	0.11689	0.798979	-0.00545947	0.985417
Rv2285		Diacyglycerol O-acyltransferase (EC 2.3.1.20)	0.503508	0.907718	-0.262139	0.881212	-0.122926	0.906572
Rv2286c		Conserved hypothetical protein	1.44527	0.935054	0.401587	0.959974	-2.05135	0.460563
Rv2289	Cdh	CDP-diacylglycerol pyrophosphatase (EC 3.6.1.26)	-0.0278344	0.987328	-0.0908626	0.639862	-0.429914	1.13271e-05
Rv2290	LppO	Probable conserved lipoprotein lppOb	0.133027	0.899431	-0.0300473	0.958441	-0.404493	0.0174034
Rv2291	SseB	Thiosulfate sulfurtransferase, rhodanese (EC 2.8.1.1)	-0.026595	0.992775	-0.172851	0.498837	-0.2009	0.214686
Rv2294		Putative cystathionine beta-lyase (EC 4.4.1.8)	-0.0202778	0.99491	-0.672211	0.175202	0.108609	0.838353
Rv2296		Haloalkane dehalogenase (EC 3.8.1.5)	-0.036985	0.992775	-0.107053	0.821295	-0.0891158	0.74665
Rv2297		Unknown protein	-0.121392	0.992775	0.546525	0.831828	1.84099	0.0978225
Rv2298		Aldo/keto reductase	-0.148291	0.617797	0.00430856	0.992778	0.178553	0.121627
Rv2299c	HtpG	Chaperone protein HtpG	-0.0325743	0.979716	-0.0172875	0.95141	-0.0181536	0.89408
Rv2300c		Conserved protein	-0.732376	0.627887	-0.168369	0.911424	-0.247457	0.745856
Rv2301	Cut2	Cutinase Cut2 (EC 3.1.1.74)	-0.72339	5.1007e-05	-0.709382	5.24319e-05	-0.999974	5.8213e-09
Rv2302		Conserved protein	-0.170229	0.901442	-0.24807	0.538683	-0.702123	0.00174794
Rv2305		Unknown protein	0.0623284	0.964735	-0.0419171	0.903074	-0.056813	0.750807
Rv2307c		Hydrolases of the alpha/beta superfamily	3.80901	0.667628	1.79806	0.804745	0.30824	0.95108
Rv2310		DNA binding domain, excisionase family	-3.0914	0.589347	-1.29618	0.798877	-2.36134	0.329192
Rv2314c		TldE/PmbA family protein, Actinobacterial subgroup	0.0517323	0.932059	0.0760367	0.639862	0.24958	0.00197573
Rv2315c		TldD family protein, Actinobacterial subgroup	0.00205066	0.99491	0.0454061	0.807099	0.0959144	0.262905
Rv2317	UspB	Inositol transport system permease protein	-5.31675	0.0373035	0.365155	0.955779	0.103373	0.974246
Rv2326c		Candidate substrate-specific domain of ECF transporters in Mycobacteria / Duplicated ATPase component of energizing module of predicted ECF transporter in Mycobacteria	0.548391	0.959377	0.65038	0.776158	2.18956	0.0285285
Rv2327		Transcriptional regulator, MarR family	-1.59252	0.858516	0.102893	0.988482	-0.233024	0.936442
Rv2330c	LppP	Lipoprotein LppP	0.244881	0.907749	0.173878	0.831268	-0.152024	0.745131
Rv2332	Mez	NAD-dependent malic enzyme (EC 1.1.1.38)	-0.131029	0.943816	-0.431296	0.15001	-0.474354	0.0308039
Rv2334	CysK1	Cysteine synthase (EC 2.5.1.47)	-0.087033	0.976513	-0.170819	0.706513	-0.368513	0.0956436
Rv2335	CysE	Serine acetyltransferase (EC 2.3.1.30)	0.51699	0.992775	-1.28398	0.903284	1.57488	0.783344
Rv2336		Hypothetical protein	-0.956441	0.72383	-0.942807	0.518771	-0.584951	0.573531
Rv2337c		Hypothetical protein	0.279759	0.979716	-0.0549385	0.983181	0.155999	0.888138
Rv2338c	MoeW	Molybdopterin biosynthesis protein MoeW	-0.0371999	0.970382	-0.301951	0.00155083	-0.830224	1.21712e-14
Rv2342		Conserved hypothetical protein	1.32696	0.959377	1.13746	0.849622	-0.0886743	0.980474
Rv2343c	DnaG	DNA primase (EC 2.7.7.-)	-0.164374	0.610738	0.00877911	0.985599	-0.138356	0.305889
Rv2344c	Dgt	dNTP triphosphohydrolase, broad substrate specificity, subgroup 2	-0.0456417	0.964208	-0.230552	0.0277654	-0.461989	2.0485e-07
Rv2345		Possible membrane protein	0.0541941	0.992775	0.0776679	0.937123	0.580605	0.0956436
Rv2346c	EsxO	ESAT-6-like protein EsxL	0.140753	0.94519	-0.0903033	0.878674	-0.964666	3.54713e-05
Rv2349c	PlcC	Phospholipase C 3 PlcC (EC 3.1.4.3)	-1.5145	0.896167	1.19412	0.783868	-3.64986	0.0599505
Rv2350c	PlcB	Phospholipase C 3 PlcC (EC 3.1.4.3)	-0.185176	0.986695	0.0748338	0.966509	-0.092416	0.915766
Rv2351c	PlcA	Phospholipase C 3 PlcC (EC 3.1.4.3)	-0.550372	0.745252	-0.731613	0.350926	0.0705454	0.927721
Rv2356c	PPE40	PPE family protein	0.255056	0.46351	0.0740711	0.849622	-0.0662673	0.763623
Rv2357c	GlyS	Glycyl-tRNA synthetase (EC 6.1.1.14)	-0.0366157	0.932333	0.0120824	0.950237	-0.0470001	0.505902
Rv2358	SmtB	Transcriptional regulator, ArsR family	0.338342	0.992775	0.941096	0.890787	5.10082	0.0637329
Rv2359	Zur	Zinc uptake regulation protein ZUR	0.276851	0.992775	-1.99658	0.600439	-3.45849	0.100028
Rv2361c		Undecaprenyl pyrophosphate synthetase (EC 2.5.1.31)	0.0909512	0.979716	0.209668	0.699121	-0.0618907	0.874344
Rv2363	AmiA2	Asp-tRNAAsn/Glu-tRNAGln amidotransferase A subunit and related amidases	-0.063841	0.992775	0.033852	0.982899	0.781381	0.0569924
Rv2364c	YqfH	GTP-binding protein Era	0.103773	0.912387	0.100858	0.772167	0.5027	0.000749126
Rv2366c		Magnesium and cobalt efflux protein CorC	0.461364	0.121863	0.108283	0.820419	0.392763	0.0500249
Rv2368c	PhoH1	Phosphate starvation-inducible protein PhoH, predicted ATPase	-0.0899257	0.992775	0.824794	0.516324	0.797904	0.335474
Rv2370c		Putative transcriptional activator protei	-1.88512	0.964735	-6.4307	0.260906	-6.53738	0.104476
Rv2372c		Ribosomal RNA small subunit methyltransferase E (EC 2.1.1.-)	-0.625193	0.72383	-0.0899661	0.962502	-0.478102	0.460563
Rv2373c	DnaJ2	Chaperone protein DnaJ	0.0788471	0.769907	0.137802	0.197318	0.0347447	0.731516
Rv2374c	HrcA	Heat-inducible transcription repressor HrcA	-0.403216	0.840718	0.499594	0.500979	0.220682	0.698386
Rv2375		Conserved hypothetical protein	0.663099	0.992775	3.79135	0.375435	-1.76529	0.607739
Rv2376c	Cfp2	Low molecular weight antigen MTB12 precursor	-2.51594	4.29502e-11	-2.46981	1.02698e-10	-2.62413	2.4406e-12
Rv2377c	MbtH	Protein MbtH	2.86806	0.621504	3.64147	0.249595	0.580476	0.861252
Rv2378c	MbtG	L-lysine 6-monooxygenase MbtG (EC 1.14.13.59)	0.545378	0.704025	0.542278	0.497616	1.39288	0.00229893
Rv2379c	MbtF	Long-chain-fatty-acid--CoA ligase (EC 6.2.1.3)	0.231799	0.992775	0.191661	0.970604	-2.15098	0.224575
Rv2380c	MbtE	Long-chain-fatty-acid--CoA ligase (EC 6.2.1.3)	0.231913	0.992775	-0.558699	0.871432	-0.539719	0.78062
Rv2381c	MbtD	Polyketide synthetase MbtD	-0.520463	0.699905	-0.520545	0.485885	0.418859	0.41099
Rv2382c	MbtC	Malonyl CoA-acyl carrier protein transacylase (EC 2.3.1.39)	0.0144968	0.99491	0.615046	0.241032	1.15669	0.000823816
Rv2383c	MbtB	Phenyloxazoline synthase MbtB (EC 6.3.2.-)	0.417766	0.959377	-0.273428	0.883667	0.436515	0.654665
Rv2384	MbtA	Bifunctional salicyl-AMP ligase/salicyl-S-arcp synthetase MbtA	0.0992247	0.992775	-0.401456	0.596377	-0.250029	0.626972
Rv2385	MbtJ	Acetyl hydrolase MbtJ	-0.0285138	0.99491	0.0780558	0.99371	-4.32662	0.0644023
Rv2386c	MbtI	isochorismate synthase MbtI	0.240703	0.964208	-0.259405	0.821295	0.321701	0.592429
Rv2388c	HemN	Hypothetical radical SAM family enzyme in heat shock gene cluster, similarity with CPO of BS HemN-type	-2.19971	0.592608	0.178459	0.972239	-0.118574	0.961204
Rv2391	NirA	Ferredoxin--sulfite reductase, actinobacterial type (EC 1.8.7.1)	0.069505	0.851644	0.0443922	0.814005	-0.132028	0.104225
Rv2392	CysH	Phosphoadenylyl-sulfate reductase [thioredoxin] (EC 1.8.4.8) / Adenylyl-sulfate reductase [thioredoxin] (EC 1.8.4.10)	0.0389975	0.979716	0.0536017	0.835053	-0.0941648	0.454079
Rv2394	GgtB	Gamma-glutamyltranspeptidase (EC 2.3.2.2)	0.0458813	0.964208	-0.00551252	0.988482	-0.0357255	0.788566
Rv2397c	CysA1	Sulfate and thiosulfate import ATP-binding protein CysA (EC 3.6.3.25)	-0.17134	0.992775	1.01117	0.494517	1.51445	0.0901074
Rv2400c	SubI	Sulfate and thiosulfate binding protein CysP	0.199659	0.957822	0.160087	0.854709	0.651683	0.0686279
Rv2402		Glucoamylase (EC 3.2.1.3)	0.141822	0.922182	0.14849	0.766815	0.395149	0.0822124
Rv2403c	LppR	Lipoprotein LppR	1.88476	0.617797	0.235418	0.962068	-0.13907	0.951844
Rv2404c	LepA	Translation elongation factor LepA	-0.0769483	0.979716	0.0523807	0.929885	0.0662829	0.833049
Rv2405		RNA 3'-terminal phosphate cyclase (EC 6.5.1.4)	0.165375	0.666552	0.191419	0.351352	0.242693	0.0725022
Rv2406c		Inosine-5'-monophosphate dehydrogenase (EC 1.1.1.205)	-0.0637011	0.979716	-0.341323	0.153734	-0.589082	0.000559435
Rv2407		metallo-beta-lactamase family protein	4.5643	0.468599	-2.0352	0.74482	-7.38041	0.00861067
Rv2409c		Protein containing transglutaminase-like domain, putative cysteine protease	0.124944	0.592608	0.199971	0.0732438	0.0715342	0.493348
Rv2410c		Protein containing domains DUF403	0.0751901	0.959377	0.16809	0.44426	0.221985	0.110417
Rv2411c		Protein containing domains DUF404, DUF407	0.140848	0.665252	0.443042	0.000274562	0.357967	0.00105274
Rv2412	RpsT	SSU ribosomal protein S20p	-0.0812961	0.992775	-0.36437	0.62042	0.316179	0.493348
Rv2413c		DNA polymerase III delta subunit (EC 2.7.7.7)	0.270346	0.52121	0.0141971	0.983181	0.209139	0.282375
Rv2416c	Eis	Enhanced intracellular survival protein	-0.0714317	0.890618	-0.0440024	0.835358	0.0253039	0.850831
Rv2417c		Conserved protein	0.0981563	0.979093	0.261704	0.544561	0.631701	0.00863901
Rv2418c		Unknown protein	0.215878	0.94519	0.11824	0.9024	0.194843	0.680582
Rv2419c	GpgP	Glucosyl-3-phosphoglycerate phosphatase GpgP	-0.0234421	0.992775	-0.0713766	0.794341	-0.264497	0.0234635
Rv2420c		Iojap protein	1.25146	0.851759	0.581762	0.871432	1.77119	0.254646
Rv2421c	NadD	Nicotinate-nucleotide adenylyltransferase (EC 2.7.7.18)	-0.0614612	0.992775	-0.24303	0.669883	0.0811362	0.8487
Rv2425c		VWA containing CoxE family protein	0.200446	0.987328	0.129018	0.952142	-0.998135	0.148026
Rv2426c		MoxR-like ATPases	-4.55354	0.598452	1.83008	0.814278	-5.74496	0.087866
Rv2427c	ProA	Gamma-glutamyl phosphate reductase (EC 1.2.1.41)	-0.0459627	0.869213	-0.0434615	0.706513	-0.0628647	0.300553
Rv2428	AhpC	Alkyl hydroperoxide reductase protein C (EC 1.6.4.-)	0.504757	0.254784	0.384298	0.328209	0.0864985	0.815483
Rv2430c	PPE41	PPE family protein	-0.0574408	0.99491	2.35893	0.618059	-0.698735	0.853573
Rv2436	RbsK	Ribokinase (EC 2.7.1.15)	1.61329	0.838175	-0.233451	0.966509	3.18509	0.0683519
Rv2438c	NadE	NAD synthetase (EC 6.3.1.5) / Glutamine amidotransferase chain of NAD synthetase	0.157169	0.898096	0.0842357	0.871019	0.477335	0.0169849
Rv2439c	ProB	Glutamate 5-kinase (EC 2.7.2.11) / RNA-binding C-terminal domain PUA	-1.10352	0.910674	-0.98138	0.785429	-1.37137	0.460563
Rv2440c	YhbZ	GTP-binding protein Obg	-0.276403	0.603923	-0.36833	0.197318	-0.811535	4.11506e-05
Rv2441c	RpmA	LSU ribosomal protein L27p	-0.041318	0.987328	0.0814332	0.794341	-0.240309	0.0793829
Rv2442c	RplU	LSU ribosomal protein L21p	-0.0539553	0.964208	-0.0294317	0.915015	-0.104065	0.377371
Rv2444c	Rne	Ribonuclease E (EC 3.1.26.12)	-0.133691	0.965114	0.319599	0.513246	-0.240791	0.472181
Rv2445c	Ndk	Nucleoside diphosphate kinase (EC 2.7.4.6)	0.868482	0.914413	0.255424	0.952142	-1.86595	0.17999
Rv2447c	FolC	Dihydrofolate synthase (EC 6.3.2.12) / Folylpolyglutamate synthase (EC 6.3.2.17)	0.056862	0.959377	-0.12029	0.500185	0.0825222	0.508594
Rv2448c	ValS	Valyl-tRNA synthetase (EC 6.1.1.9)	0.0547759	0.979716	0.23189	0.290191	0.276845	0.0619552
Rv2449c		Possible membrane protein	-0.0245516	0.979716	0.0204849	0.903284	0.0831259	0.241181
Rv2450c	RpfE	Putative saccharopine dehydrogenase	-1.94156	0.907718	1.6276	0.797637	1.85177	0.578643
Rv2453c	MobA	Molybdopterin-guanine dinucleotide biosynthesis protein MobA	3.07769	0.469114	1.05914	0.820419	2.45226	0.245917
Rv2454c		2-oxoglutarate oxidoreductase, beta subunit (EC 1.2.7.3)	0.154111	0.247201	0.108229	0.363428	0.0774476	0.372741
Rv2455c		2-oxoglutarate oxidoreductase, alpha subunit (EC 1.2.7.3)	0.226907	0.163639	0.172851	0.254489	0.353392	0.000493593
Rv2457c	ClpX	ATP-dependent Clp protease ATP-binding subunit ClpX	0.0867436	0.901442	-0.0459271	0.876455	-0.407011	0.000308885
Rv2458	MmuM	Homocysteine S-methyltransferase (EC 2.1.1.10)	-0.12257	0.99491	2.54955	0.599666	2.94975	0.306147
Rv2460c	ClpP2	ATP-dependent Clp protease proteolytic subunit (EC 3.4.21.92)	0.0505414	0.987328	0.285797	0.290191	0.269065	0.157128
Rv2461c	ClpP	ATP-dependent Clp protease proteolytic subunit (EC 3.4.21.92)	0.223012	0.417149	0.312752	0.0608667	0.510111	8.61394e-05
Rv2462c	Tig	Cell division trigger factor (EC 5.2.1.8)	-0.00481602	0.99491	-0.141343	0.152947	-0.378699	2.64099e-07
Rv2463	LipP	Esterase A	-0.142588	0.992775	0.55711	0.669883	0.153371	0.87512
Rv2464c		Formamidopyrimidine-DNA glycosylase (EC 3.2.2.23)	0.0092055	0.99491	-0.235181	0.471164	-0.62855	0.000929237
Rv2465c	RpiB	Ribose 5-phosphate isomerase B (EC 5.3.1.6) / Galactose 6-phosphate isomerase	0.0186772	0.992775	0.0464543	0.887705	0.213844	0.120271
Rv2466c		Conserved protein	0.148319	0.901442	-0.0684263	0.893737	-0.0360086	0.90545
Rv2467	PepN	Membrane alanine aminopeptidase N (EC 3.4.11.2)	0.0423115	0.992775	0.143221	0.776158	0.191795	0.460563
Rv2468c		Conserved protein	-0.0807951	0.964208	0.00121265	0.995553	-0.087723	0.670944
Rv2470	GlbO	Hemoglobin-like protein HbO	-2.2295	0.910674	-1.5436	0.845348	-1.88775	0.647807
Rv2471	AglA	Alpha-glucosidase (EC 3.2.1.20)	1.20072	0.970382	-0.0203119	0.995553	3.53425	0.24912
Rv2474c		Conserved hypothetical protein	-0.480162	0.91969	0.243231	0.90111	0.314297	0.760075
Rv2475c		Conserved protein	-1.75732	0.901442	-1.78651	0.711788	1.07436	0.725223
Rv2476c	Gdh	NAD-specific glutamate dehydrogenase (EC 1.4.1.2), large form	-0.269689	0.889207	-0.0812625	0.930639	0.553883	0.106247
Rv2477c		ABC transporter ATP-binding protein	0.00233503	0.99491	0.0323513	0.86769	-0.0265584	0.808736
Rv2482c	PlsB2	Glycerol-3-phosphate acyltransferase (EC 2.3.1.15)	-0.141681	0.979716	-0.0965516	0.929885	0.35125	0.441714
Rv2483c	PlsC	Phosphoserine phosphatase (EC 3.1.3.3) / 1-acyl-sn-glycerol-3-phosphate acyltransferase (EC 2.3.1.51)	-0.170654	0.60368	-0.2191	0.222546	-0.323938	0.0076743
Rv2484c		Acyltransferase, ws/dgat/mgat subfamily protein	0.0620355	0.992775	0.325277	0.776158	-0.0335556	0.965405
Rv2485c	LipQ	Carboxylesterase LipQ	0.857349	0.901442	0.873736	0.73176	0.712882	0.631379
Rv2486	EchA14	Enoyl-CoA hydratase (EC 4.2.1.17)	-0.0466153	0.992775	-0.194485	0.781588	-0.304411	0.389697
Rv2487c	PE_PGRS42	PE family protein	0.349148	0.992775	0.597101	0.952142	-0.0414213	0.992812
Rv2488c		Adenylyl cyclase class-3/4/guanylyl cyclase / Disease resistance domain-containing protein / Tetratricopeptide repeat-containing protein / Transcriptional regulator, LuxR family	0.123633	0.890618	0.0913643	0.798979	0.126707	0.485008
Rv2491		Rossmann-fold nucleotide-binding protein	-0.119119	0.99491	1.28095	0.789554	-0.981225	0.725223
Rv2495c	PdhC	Dihydrolipoamide acyltransferase component of branched-chain alpha-keto acid dehydrogenase complex (EC 2.3.1.168)	0.162181	0.069438	0.323251	3.6307e-06	0.661936	7.29525e-16
Rv2496c	PdhB	Branched-chain alpha-keto acid dehydrogenase, E1 component, beta subunit (EC 1.2.4.4)	0.0571851	0.965554	0.662514	1.04112e-06	0.91615	3.64524e-11
Rv2497c	PdhA	Branched-chain alpha-keto acid dehydrogenase, E1 component, alpha subunit (EC 1.2.4.4)	0.0222048	0.992775	0.366651	0.032802	0.725289	4.29242e-07
Rv2498c	CitE	Hydroxymethylglutaryl-CoA lyase (EC 4.1.3.4)	-0.0208019	0.992775	0.131502	0.600439	0.251103	0.0657338
Rv2499c		Oxidase regulatory-related protein	0.17829	0.592608	0.11032	0.664372	0.359129	0.00348955
Rv2500c	FadE19	Isovaleryl-CoA dehydrogenase (EC 1.3.99.10)	-0.0391551	0.970382	-0.22872	0.0467366	-0.269976	0.00275649
Rv2501c	AccA1	Methylcrotonyl-CoA carboxylase biotin-containing subunit (EC 6.4.1.4)	-0.216138	0.910674	-0.292836	0.615533	0.240663	0.514703
Rv2502c	AccD1	Methylcrotonyl-CoA carboxylase carboxyl transferase subunit (EC 6.4.1.4)	-0.0233	0.992775	0.0584942	0.923256	0.0832808	0.790416
Rv2503c	ScoB	Succinyl-CoA:3-ketoacid-coenzyme A transferase subunit B (EC 2.8.3.5)	-0.0239783	0.992775	0.026779	0.918972	-0.188487	0.0601323
Rv2504c	ScoA	Succinyl-CoA:3-ketoacid-coenzyme A transferase subunit A (EC 2.8.3.5)	0.022639	0.992775	-0.084191	0.695299	0.0255894	0.868083
Rv2505c	FadD35	Acetoacetyl-CoA synthetase (EC 6.2.1.16) / Long-chain-fatty-acid--CoA ligase (EC 6.2.1.3)	1.53627	0.75055	0.394831	0.918487	-0.375721	0.862791
Rv2506		Transcriptional regulator, TetR family	4.16726	0.742941	-4.03752	0.550715	1.18514	0.835485
Rv2507		POSSIBLE CONSERVED PROLINE RICH MEMBRANE PROTEIN	-0.149645	0.992775	0.732876	0.866308	-1.53495	0.44497
Rv2509		Short-chain dehydrogenase/reductase SDR	-0.0183433	0.992775	-0.0957188	0.569975	-0.140735	0.150381
Rv2510c		ATPase	-0.0373819	0.992775	0.296012	0.531558	0.279792	0.362132
Rv2511	Orn	3'-to-5' oligoribonuclease (orn)	0.0429189	0.992775	0.0486156	0.913074	-0.0506437	0.837289
Rv2513		Hypothetical protein	1.93494	0.932333	0.240712	0.983181	-0.486854	0.917005
Rv2514c		Conserved hypothetical protein	-1.32813	0.987328	-0.858068	0.952202	-3.26651	0.541206
Rv2516c		Hypothetical protein	0.0234611	0.992775	-0.131243	0.825278	-0.509886	0.0443639
Rv2517c		Unknown protein	-3.58601	0.560683	1.31993	0.820419	1.22034	0.699851
Rv2518c	LppS	Lipoprotein LppS	0.153089	0.638016	0.160133	0.392146	0.0960251	0.494813
Rv2520c		POSSIBLE CONSERVED MEMBRANE PROTEIN	-0.0209168	0.99491	0.141241	0.854705	0.478229	0.141977
Rv2521	Bcp	Thiol peroxidase, Bcp-type (EC 1.11.1.15)	-0.00352611	0.99491	0.0158835	0.959974	-0.0103166	0.945275
Rv2522c		Catalyzes the cleavage of p-aminobenzoyl-glutamate to p-aminobenzoate and glutamate, subunit A	-0.463742	0.410874	-0.919861	0.00247695	-1.14429	2.2567e-05
Rv2524c	Fas	[Acyl-carrier-protein] acetyl transferase of FASI (EC 2.3.1.38) / Enoyl-[acyl-carrier-protein] reductase of FASI (EC 1.3.1.9) / 3-hydroxypalmitoyl-[acyl-carrier-protein] dehydratase of FASI (EC 4.2.1.61) / [Acyl-carrier-protein] malonyl transferase of FASI (EC 2.3.1.39) / [Acyl-carrier-protein] palmitoyl transferase of FASI (EC 2.3.1.-) / Acyl carrier protein of FASI / 3-oxoacyl-[acyl-carrier-pro…	-0.311367	0.873043	-0.0725816	0.952481	0.298135	0.505367
Rv2525c		Putative secreted protein	-0.301759	0.789294	-0.0835399	0.918436	0.381037	0.240132
Rv2527	VapC17	Possible toxin VapC17	0.00984009	0.992775	0.182846	0.30741	0.36297	0.001563
Rv2528c	Mrr	Mrr restriction system protein	-0.0270121	0.992775	-0.0442013	0.871432	-0.0803151	0.537625
Rv2529		ERCC4 domain-containing protein	-0.260345	0.901442	0.162352	0.845348	-0.895606	0.0076743
Rv2531c		Arginine decarboxylase (EC 4.1.1.19)	-0.202633	0.970382	0.360412	0.726901	0.288214	0.632098
Rv2533c	NusB	Transcription termination protein NusB	-3.86803	0.804384	-5.17057	0.411986	0.378296	0.951844
Rv2534c	Efp	Translation elongation factor P	0.0181231	0.992775	0.154034	0.336274	0.0200639	0.899577
Rv2535c	PepQ	Aminopeptidase YpdF (MP-, MA-, MS-, AP-, NP- specific)	-0.00900747	0.992775	-0.056548	0.657393	-0.122631	0.0569992
Rv2536		Possible membrane protein	0.102953	0.73457	0.163686	0.223965	0.180254	0.0547575
Rv2538c	AroB	3-dehydroquinate synthase (EC 4.2.3.4)	0.121442	0.970382	0.149977	0.821295	0.48008	0.0993053
Rv2540c	AroF	Chorismate synthase (EC 4.2.3.5)	0.131207	0.803366	0.049224	0.882751	0.252343	0.0591259
Rv2549c	VapC20	Possible toxin VapC20	0.154447	0.987328	-0.486911	0.637296	0.0610102	0.945086
Rv2550c	VapB20	DNA-binding protein, CopG family	-0.35347	0.992775	-3.14583	0.196997	-3.32766	0.0548168
Rv2552c	AroE	Shikimate 5-dehydrogenase I alpha (EC 1.1.1.25)	-0.246458	0.992775	2.1573	0.709688	2.20652	0.498154
Rv2553c		FIG004453: protein YceG like	0.95032	0.589347	0.252815	0.878674	0.0687089	0.949315
Rv2554c		Putative Holliday junction resolvase (EC 3.1.-.-)	-0.277996	0.992775	-2.50935	0.434641	-0.0771869	0.980197
Rv2555c	AlaS	Alanyl-tRNA synthetase (EC 6.1.1.7)	0.0888232	0.965114	0.161229	0.677853	0.40824	0.0318267
Rv2556c		Conserved hypothetical protein	0.305884	0.21513	-0.00864569	0.988482	-0.139971	0.409798
Rv2557		Conserved protein	-0.963844	0.0600786	-1.43814	0.000358304	-2.16722	2.37895e-08
Rv2558		Conserved protein	-1.97968	0.408979	-3.96112	0.00191224	-1.60599	0.193676
Rv2559c		ATPase, AAA family	-0.369783	0.992775	2.19487	0.73176	2.64449	0.442792
Rv2560		PROBABLE PROLINE AND GLYCINE RICH TRANSMEMBRANE PROTEIN	3.09486	0.235582	0.185054	0.969935	0.862808	0.658716
Rv2564	GlnQ	Glutamine-transport ATP-binding protein ABC transporter GlnQ	-0.0344694	0.987328	-0.0225858	0.952142	-0.0528854	0.731918
Rv2565		Uncharacterized NTE family protein	-0.072109	0.964208	-0.06598	0.854291	-0.23371	0.119399
Rv2566		Large protein containing transglutaminase-like domain	-0.170926	0.970382	0.315479	0.699589	0.945797	0.0142993
Rv2567		Protein containing domains DUF404, DUF407, DUF403	-0.0269247	0.994614	0.340563	0.617698	0.475591	0.223236
Rv2568c		Conserved hypothetical protein	-0.0485878	0.99491	-1.40567	0.494517	-0.354502	0.845457
Rv2569c		Protein containing transglutaminase-like domain, putative cysteine protease	0.0184872	0.992775	0.00402571	0.994938	-0.05607	0.77923
Rv2571c		Possible membrane protein	-0.417475	0.990482	-0.541939	0.890891	-0.440364	0.852836
Rv2572c	AspS	Aspartyl-tRNA synthetase (EC 6.1.1.12) @ Aspartyl-tRNA(Asn) synthetase (EC 6.1.1.23)	0.083488	0.954814	0.0415495	0.915015	0.223258	0.142329
Rv2574		Conserved protein	0.101329	0.979716	0.0943697	0.896991	0.872592	0.00136343
Rv2575		YpfJ protein, zinc metalloprotease superfamily	0.0822934	0.915223	-0.0795826	0.778994	-0.27974	0.0249718
Rv2579	DhaA	Haloalkane dehalogenase (EC 3.8.1.5)	-0.0159509	0.99491	-0.213041	0.612189	-0.227757	0.366598
Rv2580c	HisS	Histidyl-tRNA synthetase (EC 6.1.1.21)	0.0519038	0.987328	-0.0586801	0.893423	-0.126165	0.544899
Rv2581c		Hydroxyacylglutathione hydrolase (EC 3.1.2.6)	-0.0714712	0.910674	-0.216543	0.104603	-0.415963	3.30597e-05
Rv2582	PpiB	Peptidyl-prolyl cis-trans isomerase (EC 5.2.1.8)	0.0582505	0.979716	-0.0252304	0.962502	-0.220919	0.185363
Rv2583c	RelA	GTP pyrophosphokinase (EC 2.7.6.5), (p)ppGpp synthetase I	0.0667896	0.992775	-0.605629	0.45046	-0.0182715	0.980197
Rv2584c	Apt	Adenine phosphoribosyltransferase (EC 2.4.2.7)	1.01862	0.617797	-0.33143	0.866308	0.380577	0.705893
Rv2585c		Oligopeptide ABC transporter, periplasmic oligopeptide-binding protein OppA (TC 3.A.1.5.1)	0.634764	0.829065	-0.726216	0.532187	0.0860589	0.935485
Rv2586c	SecF	Protein-export membrane protein SecF (TC 3.A.5.1.1)	0.063666	0.964735	0.131866	0.596101	0.140611	0.348849
Rv2587c	SecD	Protein-export membrane protein SecD (TC 3.A.5.1.1)	0.155612	0.286724	0.117145	0.352547	0.122717	0.151585
Rv2588c	YajC	Preprotein translocase subunit YajC (TC 3.A.5.1.1)	0.580859	0.932333	-0.646729	0.756638	0.681656	0.550573
Rv2589	GabT	Gamma-aminobutyrate:alpha-ketoglutarate aminotransferase (EC 2.6.1.19)	0.0339175	0.970382	0.0755966	0.619714	0.0313785	0.783079
Rv2590	FadD9	Long-chain-fatty-acid--CoA ligase (EC 6.2.1.3)	-0.186171	0.951972	-0.120226	0.87979	0.27728	0.458156
Rv2592c	RuvB	Holliday junction DNA helicase RuvB	3.48253	0.413448	0.523098	0.929885	-0.209816	0.95062
Rv2595	VapB40	Possible antitoxin VapB40	-0.620842	0.757538	-0.336479	0.80971	-0.00187658	0.998787
Rv2597		Possible membrane protein	-0.125304	0.890618	-0.268673	0.244172	-0.368689	0.0174062
Rv2598		Conserved hypothetical protein	-0.520042	0.910674	0.10696	0.966509	0.672066	0.446848
Rv2599		Possible membrane protein	2.68341	0.858516	-1.03825	0.900091	1.15625	0.79421
Rv2603c		Highly conserved protein	0.110405	0.699905	0.0643481	0.75139	-0.0149051	0.915766
Rv2604c	SnoP	Pyridoxine biosynthesis glutamine amidotransferase, glutaminase subunit (EC 2.4.2.-)	0.0797167	0.992775	0.440095	0.422167	0.0955893	0.852836
Rv2605c	TesB2	Acyl-CoA thioesterase II (EC 3.1.2.-)	0.0294568	0.979716	0.0180887	0.93471	-0.0200809	0.862791
Rv2606c	SnzP	Pyridoxine biosynthesis glutamine amidotransferase, synthase subunit (EC 2.4.2.-)	-0.114654	0.914413	0.0319776	0.957206	0.185509	0.341781
Rv2607	PdxH	Pyridoxamine 5'-phosphate oxidase (EC 1.4.3.5)	0.00890427	0.992775	-0.0134343	0.967696	-0.0849925	0.497167
Rv2609c		FIG019327: Probable conserved membrane protein	0.206428	0.992775	0.282994	0.959974	2.3868	0.179191
Rv2610c	PimA	Phosphatidylinositol alpha-mannosyltransferase (EC 2.4.1.57)	-0.127285	0.959377	-0.162556	0.74482	0.471547	0.043041
Rv2611c		Lauroyl/myristoyl acyltransferase involved in lipid A biosynthesis (Lauroyl/myristoyl acyltransferase)	-0.346203	0.699905	0.125256	0.866308	0.0326127	0.945275
Rv2613c		FIG049476: HIT family protein	0.0430538	0.987328	0.16134	0.537064	0.119491	0.500692
Rv2614c	ThrS	Threonyl-tRNA synthetase (EC 6.1.1.3)	0.00689265	0.99491	0.132619	0.494821	0.0140001	0.941224
Rv2616		Conserved protein	-0.234679	0.99491	1.19059	0.918679	0.15304	0.980739
Rv2619c		Conserved protein	-0.27293	0.992775	-2.98106	0.17798	-0.887609	0.664931
Rv2622		Possible methyltransferase (Methylase)	0.35138	0.704735	0.00802122	0.995111	0.102911	0.814898
Rv2623	TB31.7	Universal stress protein family	0.362726	0.757201	0.69816	0.124486	0.388478	0.30464
Rv2624c		Universal stress protein family	-0.00404032	0.99491	0.423261	0.455177	0.144062	0.763538
Rv2626c	Hrp1	CBS domain protein	0.87517	0.361538	0.875207	0.216179	0.383063	0.514654
Rv2627c		Conserved protein	0.204395	0.979716	0.886574	0.320459	0.386089	0.596564
Rv2629		Conserved protein	0.149003	0.914413	0.433252	0.157192	0.219115	0.390692
Rv2630		Archease	-4.61318	0.115326	-0.840645	0.866308	2.82504	0.175233
Rv2632c		Conserved protein	-0.154152	0.933825	-0.396227	0.29382	-0.858358	0.000482998
Rv2636		Conserved hypothetical protein	1.61424	0.959377	3.58068	0.471399	-1.81444	0.630726
Rv2637	DedA	DedA protein	0.33058	0.992775	0.633695	0.90262	6.94676	0.000274033
Rv2641	CadI	Lactoylglutathione lyase (EC 4.4.1.5)	-1.02787	0.409953	-0.83039	0.379519	-1.05404	0.0876758
Rv2643	ArsC	Arsenical-resistance protein ACR3 / Arsenate reductase (EC 1.20.4.1)	1.21357	0.898096	1.19843	0.716502	0.381342	0.870212
Rv2650c		Phage major capsid protein	0.315877	0.948257	-0.292695	0.820419	-0.0281172	0.974479
Rv2658c		Possible prophage protein	-0.170277	0.792848	0.184534	0.532306	0.0324242	0.899577
Rv2659c		Integrase	-0.0628224	0.992775	-0.400235	0.559336	-0.411874	0.341392
Rv2668		Putative alanine and valine rich exported protein	-0.928625	0.115551	-1.59946	0.000181827	-1.72869	9.96991e-06
Rv2670c		putative ATP/GTP-binding integral membrane protein	0.156485	0.94519	-0.200887	0.721254	0.0119565	0.978219
Rv2671	RibD	5-amino-6-(5-phosphoribosylamino)uracil reductase (EC 1.1.1.193) homolog	0.0724492	0.992775	0.299823	0.589366	0.0417532	0.927721
Rv2672		Possible secreted protease	0.157406	0.124059	0.0666103	0.60006	0.0667274	0.389697
Rv2674	MsrB	Peptide methionine sulfoxide reductase MsrB (EC 1.8.4.12)	0.0837133	0.983543	-0.241769	0.605284	-0.814232	0.000783939
Rv2675c		Methyltransferase (EC 2.1.1.-) colocalized with Q	0.0720067	0.964208	0.204747	0.333282	0.209964	0.146563
Rv2676c		Hemoprotein HemQ, essential component of heme biosynthetic pathway in Gram-positive bacteria	0.0908596	0.987328	0.57015	0.223965	0.667151	0.0402664
Rv2677c	HemY	Protoporphyrinogen IX oxidase, aerobic (EC 1.3.3.4)	0.132057	0.979716	-0.567018	0.282982	0.442615	0.254646
Rv2678c	HemE	Uroporphyrinogen III decarboxylase (EC 4.1.1.37)	-0.128105	0.99491	-2.80512	0.650673	-1.14519	0.79592
Rv2679	EchA15	Enoyl-CoA hydratase (EC 4.2.1.17)	0.0045528	0.99491	-0.0555622	0.883667	0.100653	0.595659
Rv2680		Uncharacterized protein Q1 colocalized with Q	-0.070738	0.850286	-0.118689	0.320793	-0.279064	0.000261555
Rv2681		Ribonuclease D (EC 3.1.26.3)	0.340736	0.910674	0.0263532	0.988482	0.358952	0.541582
Rv2682c	Dxs1	1-deoxy-D-xylulose 5-phosphate synthase (EC 2.2.1.7)	-0.0141903	0.992775	0.0416722	0.929885	0.0724852	0.752932
Rv2683		Conserved protein	0.276744	0.988354	0.147084	0.966031	1.31309	0.233893
Rv2688c		ABC transporter, ATP-binding protein	-0.707186	0.632832	0.290368	0.821295	0.551582	0.369181
Rv2689c		RNA methyltransferase, TrmA family	-0.118669	0.976513	-0.0993245	0.893423	-0.706831	0.0138851
Rv2691	CeoB	Trk system potassium uptake protein TrkA	-0.0825294	0.884541	-0.0813216	0.699589	-0.20107	0.0482394
Rv2692	CeoC	Trk system potassium uptake protein TrkA	0.0263894	0.992775	-0.114268	0.878674	0.512506	0.0967278
Rv2694c		Conserved protein	0.199502	0.269825	0.194999	0.173963	-0.00502194	0.976472
Rv2696c		Conserved alanine and glycine and valine rich protein	0.0706536	0.836865	0.0819154	0.531558	0.0575051	0.523995
Rv2697c	Dut	Deoxyuridine 5'-triphosphate nucleotidohydrolase (EC 3.6.1.23)	-0.0298353	0.970382	-0.0687782	0.605577	-0.287833	3.95991e-05
Rv2698		PROBABLE CONSERVED ALANINE RICH TRANSMEMBRANE PROTEIN	-0.70857	0.992775	1.56386	0.849622	1.54767	0.733535
Rv2699c		Conserved hypothetical protein	-0.0301668	0.992775	-0.163301	0.732122	-0.386257	0.0918217
Rv2700		POSSIBLE SECRETED ALANINE RICH PROTEIN	-0.0484211	0.988354	0.0647975	0.883667	0.0407649	0.881275
Rv2701c	SuhB	Inositol-1-monophosphatase (EC 3.1.3.25)	0.0704585	0.99491	0.191179	0.957708	2.25947	0.038554
Rv2702	PpgK	Polyphosphate glucokinase (EC 2.7.1.63)	0.169871	0.959377	-0.270088	0.66951	-0.875327	0.00399965
Rv2703	SigA	RNA polymerase sigma factor SigB	0.156337	0.638016	0.163163	0.394032	0.0581641	0.716273
Rv2704		Putative translation initiation inhibitor, YjgF family	4.19354	0.250828	6.05041	0.0128372	1.99385	0.41099
Rv2705c		Glutathione S-transferase domain protein	3.47356	0.140833	1.82913	0.475173	0.985944	0.609305
Rv2707		Ribonuclease BN (EC 3.1.-.-)	-4.14077	0.589347	0.375561	0.966509	3.40198	0.286119
Rv2708c		Conserved hypothetical protein	0.46409	0.987328	-0.862053	0.802162	0.990692	0.585928
Rv2709		Possible membrane protein	2.61121	0.901442	-3.24485	0.614812	-0.269345	0.959852
Rv2710	SigB	RNA polymerase sigma factor SigB	4.29116	0.249399	1.49079	0.747155	3.11874	0.168229
Rv2711	IdeR	Iron-dependent repressor IdeR/DtxR	0.223835	0.665252	0.196294	0.529975	0.294974	0.110815
Rv2713	SthA	Soluble pyridine nucleotide transhydrogenase (EC 1.6.1.1)	-0.0156125	0.992775	-0.185923	0.0698035	-0.377427	3.02459e-06
Rv2714		Conserved alanine and leucine rich protein	-0.0343225	0.992775	-0.00461578	0.995553	-0.516303	0.00475908
Rv2715		Hydrolase, alpha/beta fold family	-0.112708	0.830183	-0.488828	0.000138458	-0.693081	2.26181e-08
Rv2716		Phenazine biosynthesis protein PhzF like	-0.00710827	0.99491	0.0151794	0.966509	-0.103225	0.437502
Rv2717c		DUF1794	0.333309	0.886434	0.216922	0.821295	-0.296425	0.548865
Rv2718c	NrdR	Ribonucleotide reductase transcriptional regulator NrdR	-0.0368415	0.987328	0.0738997	0.781692	0.231365	0.051887
Rv2720	LexA	SOS-response repressor and protease LexA (EC 3.4.21.88)	0.0380521	0.98498	-0.0753081	0.774874	0.0302047	0.862791
Rv2721c		Possible conserved transmembrane alanine and glycine rich protein	0.0781892	0.901442	0.24272	0.0647173	0.520598	7.15493e-07
Rv2722		Conserved hypothetical protein	1.36437	0.738641	1.41249	0.504091	0.238716	0.899577
Rv2724c	FadE20	Acyl-CoA dehydrogenase, short-chain specific (EC 1.3.99.2)	0.0112964	0.992775	-0.0191075	0.963927	-0.224911	0.0701504
Rv2725c	HflX	GTP-binding protein HflX	-0.0838128	0.979716	-0.0753859	0.890891	-0.318522	0.167527
Rv2726c	DapF	Diaminopimelate epimerase (EC 5.1.1.7)	0.0679281	0.959377	0.16881	0.381246	0.150991	0.260583
Rv2727c	MiaA	tRNA delta(2)-isopentenylpyrophosphate transferase (EC 2.5.1.8)	0.0940647	0.964208	0.25793	0.385731	-0.205476	0.333609
Rv2728c		Conserved alanine rich protein	-0.0563921	0.992775	0.454656	0.73176	0.123863	0.898598
Rv2731		ATPase involved in DNA repair	-0.0582649	0.964208	-0.000513199	0.997164	-0.231038	0.051887
Rv2732c		Possible membrane protein	0.40735	0.437333	0.412603	0.253025	0.816083	0.00069987
Rv2733c		tRNA-i(6)A37 methylthiotransferase	-0.402227	0.858516	-0.0328883	0.986498	0.524615	0.316937
Rv2734		Phage Gp37Gp68 protein	-0.598999	0.941393	-2.1743	0.0907229	-2.27153	0.0213311
Rv2735c		Conserved hypothetical protein	-3.50865	0.564649	2.25065	0.616459	0.671348	0.852836
Rv2737c	RecA	RecA protein @ intein-containing	-0.5709	0.409996	-0.224311	0.766815	-0.0947383	0.852836
Rv2739c		Alanine rich transferase	1.53626	0.964208	-0.528913	0.959974	-1.92097	0.628749
Rv2740	EphG	Epoxide hydrolase	-0.231453	0.52121	-0.270347	0.213397	-0.491744	0.000800661
Rv2743c		Possible conserved membrane alanine rich protein	0.0698013	0.99491	-0.161959	0.979285	1.81171	0.319385
Rv2744c	35kd_ag	Phage shock protein A (IM30) , suppresses sigma54-dependent transcription	0.0829889	0.987328	-0.336856	0.415711	0.853564	0.000692554
Rv2747	ArgA	Acetyltransferase, GNAT family	0.829951	0.979716	0.634098	0.914724	-1.12487	0.694579
Rv2748c	FtsK	Cell division protein FtsK	0.357728	0.357678	0.953336	9.87085e-06	0.916697	3.84191e-06
Rv2749		Antibiotic biosynthesis monooxygenase	-0.0602582	0.979093	0.102491	0.757688	0.114132	0.528689
Rv2750		Dehydrogenase	-0.103667	0.910674	0.114971	0.716502	0.107024	0.554943
Rv2751		O-Methyltransferase involved in polyketide biosynthesis	-0.0235323	0.992775	-0.15999	0.646535	-0.178357	0.375076
Rv2752c		Ribonuclease J2 (endoribonuclease in RNA processing)	0.016238	0.992775	0.161957	0.664163	0.266436	0.174777
Rv2753c	DapA	Dihydrodipicolinate synthase (EC 4.2.1.52)	0.167992	0.682511	-0.10142	0.731821	-0.180319	0.226591
Rv2754c	ThyX	Thymidylate synthase thyX (EC 2.1.1.-)	0.126468	0.621504	-0.016999	0.957708	-0.0316055	0.821656
Rv2756c	HsdM	Type I restriction-modification system, DNA-methyltransferase subunit M (EC 2.1.1.72)	-0.412682	0.617797	-0.653051	0.111004	-1.21974	6.49074e-05
Rv2761c	HsdS	Type I restriction-modification system, specificity subunit S (EC 3.1.21.3)	0.524706	0.992775	4.33504	0.422209	6.48091	0.0560718
Rv2763c	DfrA	Dihydrofolate reductase (EC 1.5.1.3)	0.0887621	0.987328	-0.122481	0.861669	-0.192333	0.571025
Rv2764c	ThyA	Thymidylate synthase (EC 2.1.1.45)	-0.430075	0.992775	-1.31434	0.732122	-2.75321	0.142329
Rv2765		Dienelactone hydrolase family	0.0534866	0.978276	0.202582	0.318937	0.0983866	0.541287
Rv2766c	FabG5	3-oxoacyl-[acyl-carrier protein] reductase (EC 1.1.1.100)	0.113648	0.901442	0.00901514	0.988482	0.0447922	0.844556
Rv2771c		Multimeric flavodoxin WrbA	-1.91878	0.912387	-4.16082	0.336274	-1.15658	0.767759
Rv2773c	DapB	Dihydrodipicolinate reductase (EC 1.3.1.26)	-0.045402	0.98498	-0.0967442	0.74482	-0.096356	0.56536
Rv2775		Acetyltransferase, GNAT family	0.354505	0.713935	0.00352504	0.995553	-0.362485	0.288851
Rv2776c		Vanillate O-demethylase oxidoreductase (EC 1.14.13.-)	-6.20178	0.595393	4.79199	0.538014	0.866806	0.899519
Rv2778c		Conserved protein	-0.073178	0.699905	0.0475444	0.717576	-0.0427765	0.573592
Rv2779c		Transcriptional regulator, AsnC family	0.524754	0.978276	-1.28489	0.598271	-1.09673	0.477015
Rv2780	Ald	Alanine dehydrogenase (EC 1.4.1.1)	0.317497	0.160506	0.207304	0.350926	0.652708	4.75391e-06
Rv2781c		2-nitropropane dioxygenase (EC 1.13.11.32)	-1.3019	0.913081	-1.24763	0.776158	-0.171975	0.955887
Rv2782c	PepR	FIG007959: peptidase, M16 family	0.00902201	0.99491	0.164166	0.903284	0.269494	0.690872
Rv2783c	GpsI	Polyribonucleotide nucleotidyltransferase (EC 2.7.7.8)	0.0729194	0.964208	0.150858	0.531558	0.530553	8.79518e-05
Rv2784c	LppU	Lipoprotein LppU	0.139525	0.933825	0.0821191	0.883667	-0.346573	0.148768
Rv2785c	RpsO	SSU ribosomal protein S15p (S13e)	-0.199762	0.970382	-0.0525511	0.97517	0.288662	0.632098
Rv2786c	RibF	Riboflavin kinase (EC 2.7.1.26) / FMN adenylyltransferase (EC 2.7.7.2)	0.200385	0.589388	0.112426	0.702977	0.271057	0.0559992
Rv2788	SirR	Mn-dependent transcriptional regulator MntR	0.380198	0.976513	1.04413	0.516324	0.262246	0.852836
Rv2789c	FadE21	Butyryl-CoA dehydrogenase (EC 1.3.99.2)	0.235589	0.357678	0.131689	0.589366	0.514459	6.57341e-05
Rv2790c	Ltp1	3-ketoacyl-CoA thiolase (EC 2.3.1.16)	0.087579	0.890618	0.0831446	0.718894	0.162438	0.155256
Rv2793c	TruB	tRNA pseudouridine synthase B (EC 4.2.1.70)	0.431083	0.867471	-0.618138	0.468869	0.454996	0.448758
Rv2794c	PptT	4'-phosphopantetheinyl transferase EntD (EC 2.7.8.-)	0.0127775	0.99491	-0.677291	0.352796	-1.05271	0.0247053
Rv2795c		putative SimX4 homolog	-0.151993	0.59399	-0.269227	0.0455937	-0.524441	1.44037e-06
Rv2796c	LppV	PROBABLE CONSERVED LIPOPROTEIN LPPV	0.261917	0.789294	0.0953216	0.883408	-0.383566	0.160302
Rv2799		Possible membrane protein	-0.697605	5.1007e-05	-0.757786	7.88373e-06	-1.01852	1.47197e-09
Rv2801c	MazF9	Programmed cell death toxin YdcE	-0.634465	0.992775	4.50946	0.529668	0.454361	0.94544
Rv2802c		Hypothetical arginine and alanine rich protein	-0.0408901	0.992775	-0.0842743	0.878674	-0.000912654	0.998787
Rv2818c		CRISPR-associated protein Csm6	0.310142	0.564649	0.0391871	0.956724	0.656728	0.00128201
Rv2819c		CRISPR-associated protein, Csm5 family	-0.410533	0.873043	-0.418906	0.680868	-1.36246	0.0047554
Rv2821c		CRISPR-associated RAMP Csm3	0.0873731	0.992775	-0.863561	0.0529907	-0.133326	0.791391
Rv2823c		CRISPR-associated protein, Csm1 family	1.0139	0.979716	-1.7924	0.766815	0.25838	0.951844
Rv2824c		CRISPR repeat RNA endoribonuclease Cas6	-0.615964	0.970382	-0.845783	0.804745	-1.34519	0.422037
Rv2826c		Hypothetical protein	-0.00744872	0.99491	0.151983	0.73176	0.355827	0.0888017
Rv2827c		Hypothetical protein	0.318943	0.992775	3.14686	0.299376	3.34342	0.108715
Rv2831	EchA16	Enoyl-CoA hydratase (EC 4.2.1.17)	0.00687896	0.99491	0.237327	0.878674	-0.509024	0.493348
Rv2832c	UgpC	Glycerol-3-phosphate ABC transporter, ATP-binding protein UgpC (TC 3.A.1.1.3)	-1.95489	0.823747	-0.113825	0.988482	-2.49666	0.265028
Rv2833c	UgpB	Glycerol-3-phosphate ABC transporter, periplasmic glycerol-3-phosphate-binding protein (TC 3.A.1.1.3)	-0.364912	0.992775	0.33711	0.98012	0.967621	0.853537
Rv2837c		FIG146085: 3'-to-5' oligoribonuclease A, Bacillus type	0.0709866	0.954814	-0.167509	0.388282	-0.188281	0.146927
Rv2838c	RbfA	Ribosome-binding factor A	0.00339562	0.99491	0.250707	0.12389	0.422779	0.000390846
Rv2839c	InfB	Translation initiation factor 2	0.0827232	0.905537	0.168993	0.33562	0.373706	0.000781244
Rv2840c		COG2740: Predicted nucleic-acid-binding protein implicated in transcription termination	0.0545008	0.99491	0.439355	0.966509	3.80326	0.256551
Rv2841c	NusA	Transcription termination protein NusA	-0.0723173	0.910674	0.21771	0.110521	0.381988	0.000163814
Rv2842c		COG0779: clustered with transcription termination protein NusA	0.105802	0.992775	-0.0484244	0.982899	-0.94346	0.0996421
Rv2843		PROBABLE CONSERVED TRANSMEMBRANE ALANINE RICH PROTEIN	0.0825271	0.965114	0.244841	0.372499	0.147726	0.475965
Rv2844		Conserved alanine rich protein	0.14862	0.964208	0.0680984	0.937123	0.347708	0.288851
Rv2845c	ProS	Prolyl-tRNA synthetase (EC 6.1.1.15)	0.0588328	0.932333	-0.0262108	0.918679	0.114019	0.279091
Rv2847c	CysG	Siroheme synthase / Precorrin-2 oxidase (EC 1.3.1.76) / Sirohydrochlorin ferrochelatase (EC 4.99.1.4) / Uroporphyrinogen-III methyltransferase (EC 2.1.1.107)	-0.116703	0.975868	0.180239	0.78061	0.473591	0.108146
Rv2848c	CobB	Cobyrinic acid A,C-diamide synthase	-0.444776	0.850286	0.499095	0.578342	-0.101874	0.894806
Rv2849c	CobO	Cob(I)alamin adenosyltransferase (EC 2.5.1.17)	-1.34898	0.850286	0.0119622	0.995553	0.743124	0.706133
Rv2850c		ChlI component of cobalt chelatase involved in B12 biosynthesis / ChlD component of cobalt chelatase involved in B12 biosynthesis	0.0292072	0.992775	0.424476	0.0817876	0.489876	0.00872199
Rv2851c		ElaA protein	0.0428239	0.979716	0.10805	0.600439	0.0932405	0.475664
Rv2852c	Mqo	Malate:quinone oxidoreductase (EC 1.1.5.4)	-0.0439692	0.988354	0.220984	0.38355	0.277541	0.0941119
Rv2854		Lysophospholipase (EC 3.1.1.5)	-0.0211667	0.992775	0.00413423	0.994938	-0.258883	0.0875748
Rv2855	Mtr	NADPH-dependent mycothiol reductase Mtr	0.0340909	0.987328	0.0279027	0.928056	-0.00427957	0.980183
Rv2857c		Short-chain dehydrogenase/reductase in hypothetical Actinobacterial gene cluster	0.0768417	0.959377	-0.112703	0.699589	-2.66347e-05	1
Rv2858c	AldC	Aldehyde dehydrogenase in hypothetical Actinobacterial gene cluster	0.0348781	0.964208	-0.0295175	0.871432	-0.0693806	0.395068
Rv2859c		COG2071: predicted glutamine amidotransferases in hypothetical Actinobacterial gene cluster	-0.0366525	0.964735	-0.138766	0.205353	-0.43629	4.11474e-08
Rv2860c	GlnA4	Probable glutamine synthetase GlnA4 (glutamine synthase) (GS-II)	0.0766815	0.914413	0.0364374	0.903284	0.0717777	0.623652
Rv2861c	MapB	Methionine aminopeptidase (EC 3.4.11.18)	-0.0279904	0.981564	-0.146806	0.222217	-0.541237	1.4464e-09
Rv2862c		Conserved hypothetical protein	1.00329	0.45238	1.12309	0.205635	0.405133	0.602735
Rv2864c		Cell division protein FtsI [Peptidoglycan synthetase] (EC 2.4.1.129)	-1.31489	0.858516	0.181479	0.970604	1.47774	0.395068
Rv2867c		GCN5-related N-acetyltransferase, FIGfam019367	0.355423	0.992775	2.96231	0.649449	-0.711218	0.891328
Rv2868c	GcpE	1-hydroxy-2-methyl-2-(E)-butenyl 4-diphosphate synthase (EC 1.17.7.1)	0.0658335	0.660551	0.104703	0.136538	0.147593	0.00368429
Rv2869c	Rip	Membrane-associated zinc metalloprotease	0.128278	0.864196	0.033878	0.939962	0.188924	0.254738
Rv2870c	Dxr	1-deoxy-D-xylulose 5-phosphate reductoisomerase (EC 1.1.1.267)	0.15633	0.749446	0.357566	0.0468311	0.644128	7.30626e-06
Rv2873	Mpt83	Immunogenic protein Mpt70	0.0488103	0.992775	-0.0495264	0.928056	-0.0724504	0.790215
Rv2875	Mpt70	Immunogenic protein Mpt70	-3.80645	0.437333	-1.29345	0.814278	-4.54967	0.0518899
Rv2878c	Mpt53	Soluble secreted antigen MPT53 precursor	-9.6642	0.00115162	-6.62154	0.0377507	-5.5416	0.0338748
Rv2881c	CdsA	Phosphatidate cytidylyltransferase (EC 2.7.7.41)	0.273501	0.992775	0.189704	0.966509	1.89408	0.201456
Rv2882c	Frr	Ribosome recycling factor	-0.0329234	0.987328	0.0175621	0.963927	0.170367	0.157135
Rv2883c	PyrH	Uridylate kinase (EC 2.7.4.-)	-0.185109	0.966833	-0.0973663	0.93471	-0.299112	0.546569
Rv2888c	AmiC	Putative amidase amiC (EC 3.5.1.4)	0.0109694	0.992775	-0.00234283	0.995553	0.147903	0.325594
Rv2889c	Tsf	Translation elongation factor Ts	0.0137325	0.992775	-0.0732214	0.857304	0.160521	0.388531
Rv2890c	RpsB	SSU ribosomal protein S2p (SAe)	0.0229013	0.992775	-0.107141	0.74482	0.013246	0.956728
Rv2893		POSSIBLE OXIDOREDUCTASE (EC 1.-.-.-)	0.123175	0.987328	0.298763	0.745121	0.0629274	0.922509
Rv2895c	ViuB	Iron utilization protein	-0.0184692	0.992775	0.0649457	0.74482	-0.0909908	0.384185
Rv2899c	FdhD	Formate dehydrogenase chain D (EC 1.2.1.2)	0.13031	0.99491	-8.93409	0.0152518	-4.21614	0.216779
Rv2900c	FdhF	Putative formate dehydrogenase oxidoreductase protein	-1.1222	0.366312	-0.211316	0.899865	0.0164347	0.985482
Rv2901c		Protein often found in Actinomycetes clustered with signal peptidase and/or RNaseHII	0.795766	0.964735	1.48552	0.655637	2.84473	0.098575
Rv2902c	RnhB	Ribonuclease HII (EC 3.1.26.4)	-0.374362	0.959377	-0.468855	0.757688	-1.06135	0.139695
Rv2903c	LepB	Signal peptidase I (EC 3.4.21.89)	0.09223	0.88259	0.130401	0.494821	0.17893	0.125826
Rv2904c	RplS	LSU ribosomal protein L19p	0.0601771	0.858516	-0.0774484	0.525653	-0.163479	0.0188316
Rv2905	LppW	Putative lipoprotein lppW precursor	-2.35032	0.703487	-0.248979	0.969935	2.25843	0.31493
Rv2906c	TrmD	tRNA (Guanine37-N1) -methyltransferase (EC 2.1.1.31)	0.0901464	0.954814	0.013344	0.982899	0.103784	0.596564
Rv2907c	RimM	16S rRNA processing protein RimM	-0.190684	0.964208	0.104389	0.915015	0.194498	0.680576
Rv2908c		KH domain RNA binding protein YlqC	0.00172138	0.99491	-0.0382779	0.883667	-0.220865	0.0398432
Rv2909c	RpsP	SSU ribosomal protein S16p	-0.0736245	0.953911	-0.0353597	0.918487	0.0711752	0.665319
Rv2910c		Conserved hypothetical protein	0.537795	0.979716	0.24712	0.962502	2.07899	0.195188
Rv2911	DacB2	D-alanyl-D-alanine carboxypeptidase (EC 3.4.16.4)	-0.460881	0.541982	-0.450735	0.336274	-0.360275	0.286119
Rv2913c		N-acyl-D-glutamate amidohydrolase	0.642199	0.970382	-0.734442	0.837254	-0.65923	0.74665
Rv2914c	PknI	Transmembrane serine/threonine-protein kinase I PknI (EC 2.7.11.1)	0.0400631	0.992775	0.259996	0.598271	-0.484367	0.0710502
Rv2915c		Aminopeptidase YpdF (MP-, MA-, MS-, AP-, NP- specific)	-0.542493	0.410874	-0.101468	0.903284	-0.56647	0.0850739
Rv2916c	Ffh	Signal recognition particle, subunit Ffh SRP54 (TC 3.A.5.1.1)	0.0631715	0.812923	0.081939	0.441076	0.339268	3.00001e-07
Rv2918c	GlnD	[Protein-PII] uridylyltransferase (EC 2.7.7.59)	-0.165484	0.992775	0.201736	0.936765	-0.0835169	0.951844
Rv2919c	GlnB	Nitrogen regulatory protein P-II	-0.020164	0.992775	-0.1954	0.512364	-0.0678555	0.781484
Rv2921c	FtsY	Signal recognition particle receptor protein FtsY (=alpha subunit) (TC 3.A.5.1.1)	0.0371237	0.992775	-0.209996	0.397751	-0.0811222	0.692545
Rv2922A	AcyP	Acylphosphate phosphohydrolase (EC 3.6.1.7), putative	-0.0104146	0.99491	-0.00145584	0.995553	-0.0751287	0.703091
Rv2922c	Smc	Chromosome partition protein smc	-0.39401	0.850286	-0.28869	0.77229	-0.198656	0.738544
Rv2923c		Conserved protein	0.0594906	0.979716	0.175628	0.538683	-0.0320507	0.898911
Rv2924c	Fpg	Formamidopyrimidine-DNA glycosylase (EC 3.2.2.23)	0.99686	0.371688	0.11623	0.949842	-0.10424	0.903418
Rv2925c	Rnc	Ribonuclease III (EC 3.1.26.3)	0.220018	0.992775	-0.139619	0.966509	1.21515	0.290363
Rv2927c		Cell division initiation protein	-0.0345666	0.992775	0.233319	0.249529	0.500454	0.000212257
Rv2928	TesA	Thioesterase TesA	0.00100603	0.99491	0.10422	0.428984	-0.0646584	0.505902
Rv2930	FadD26	Long-chain-fatty-acid--CoA ligase (EC 6.2.1.3)	0.141723	0.732159	0.0100355	0.983181	0.0582531	0.732247
Rv2931	PpsA	Phenolpthiocerol synthesis polyketide synthase ppsA	-0.277589	0.858516	0.116603	0.883667	0.720478	0.0242892
Rv2932	PpsB	Malonyl CoA-acyl carrier protein transacylase (EC 2.3.1.39)	0.0520143	0.992775	0.280989	0.538014	0.457089	0.0876687
Rv2933	PpsC	Malonyl CoA-acyl carrier protein transacylase (EC 2.3.1.39)	-0.356664	0.817673	0.145777	0.87708	0.614426	0.108817
Rv2934	PpsD	Phenolpthiocerol synthesis type-I polyketide synthase PpsD	-0.299449	0.803366	0.251966	0.689511	0.906514	0.00216821
Rv2935	PpsE	Malonyl CoA-acyl carrier protein transacylase (EC 2.3.1.39)	-0.130547	0.979716	0.181046	0.821295	0.946819	0.00399779
Rv2936	DrrA	Daunorubicin-DIM-transport ATP-binding protein ABC transporter DrrA	-0.0234193	0.992775	-0.0748166	0.746429	-0.134544	0.24912
Rv2937	DrrB	Daunorubicin-DIM-transport integral membrane protein ABC transporter DrrB	1.51753	0.964208	-1.11896	0.883667	-4.0939	0.215448
Rv2939	PapA5	Putative conserved polyketide synthase-associated protein PapA5	0.551839	0.992775	0.34549	0.969935	-1.38851	0.711695
Rv2940c	Mas	Polyketide synthase	-0.305499	0.850286	-0.0467767	0.966509	0.528162	0.142329
Rv2941	FadD28	Long-chain-fatty-acid--CoA ligase (EC 6.2.1.3)	0.104037	0.699905	-0.0101501	0.972239	0.0430885	0.711378
Rv2942	MmpL7	Putative membrane protein MmpL7	-0.574063	0.943816	-0.712107	0.73176	-0.167175	0.90753
Rv2943		Mobile element protein	-1.56339	0.912387	3.49272	0.318937	-1.78029	0.516758
Rv2945c	LppX	Putative lipoprotein LppX precursor	-0.0680593	0.901442	-0.234889	0.032226	-0.622838	3.27402e-10
Rv2946c	Pks1	Malonyl CoA-acyl carrier protein transacylase (EC 2.3.1.39)	-4.71922	0.617797	-1.07267	0.911424	1.89364	0.683808
Rv2947c	Pks15	(MTCY24G1.02), len: 496 aa, Probable polyketide synthase, almost identical to G560508 PKS002B (495 aa), fasta scores, opt: 3270, E(): 0, (99.6% identity in 496 aa overlap); contains PS00606 Beta-ketoacyl synthases active site; similar to MTCY338.20 (49.9% identity in 465 aa overlap) and MTCY24G1.09 (50.2% identity in 454 aa overlap) and MTCY22H8.03 (47.6% identity in 437 aa overlap)	-0.424505	0.023947	-0.834361	3.00673e-07	-1.37151	2.43983e-14
Rv2948c	FadD22	Long-chain fatty-acid-CoA ligase (EC 6.2.1.3), Mycobacterial subgroup FadD22	-0.0653822	0.987328	-0.263362	0.508601	-0.213605	0.429536
Rv2949c		Chorismate--pyruvate lyase (EC 4.1.3.40)	-0.215155	0.65599	-0.524854	0.00613254	-0.672509	5.39431e-05
Rv2950c	FadD29	Long-chain fatty-acid-AMP ligase, Mycobacterial subgroup FadD29	-0.408543	0.0618431	-0.773904	7.3317e-06	-0.359627	0.0229816
Rv2951c		Phthiodiolone/phenolphthiodiolone dimycocerosates ketoreductase	-0.137414	0.907868	-0.224659	0.494517	0.255397	0.222427
Rv2952		Phthiotriol/phenolphthiotriol dimycocerosates methyltransferase	-0.118778	0.31751	-0.187469	0.0115693	-0.2747	1.54297e-05
Rv2953		Trans-acting enoyl reductase	-0.114783	0.603923	-0.145132	0.238404	-0.0734116	0.455928
Rv2954c		Hypothetical protein	-0.161885	0.78942	-0.435203	0.0219544	-0.839068	2.63457e-07
Rv2955c		methyltransferase, FkbM family domain protein	0.108656	0.738641	-0.0043047	0.991985	-0.018755	0.900101
Rv2956		gsc	-0.0122503	0.992775	0.0263277	0.914724	-0.074155	0.492322
Rv2958c		UDP-glucoronosyl and UDP-glucosyltransferases family protein	-0.876414	0.992775	0.202511	0.989354	1.14545	0.845144
Rv2959c		POSSIBLE METHYLTRANSFERASE (METHYLASE)	-0.808382	0.456234	-0.17766	0.88678	-0.61988	0.260583
Rv2962c		PGL/p-HBAD biosynthesis rhamnosyltransferase	0.187064	0.965114	0.35073	0.659193	0.0893149	0.884954
Rv2964	PurU	Formyltetrahydrofolate deformylase (EC 3.5.1.10)	-0.836301	0.987328	3.29806	0.441076	0.422262	0.915766
Rv2965c	CoaD	Phosphopantetheine adenylyltransferase (EC 2.7.7.3)	0.0860848	0.992775	0.0840525	0.940889	0.273565	0.553023
Rv2967c	Pca	Pyruvate carboxyl transferase (EC 6.4.1.1)	-0.259602	0.901442	0.293577	0.673797	0.653801	0.0597822
Rv2969c		POSSIBLE CONSERVED MEMBRANE OR SECRETED PROTEIN	0.0179489	0.992775	0.115001	0.515593	0.197764	0.0559992
Rv2970c	LipN	lipase-esterase (lipN)	-0.00465248	0.99491	-0.0934309	0.428403	-0.0488174	0.591651
Rv2971		2,5-diketo-D-gluconic acid reductase (EC 1.1.1.-)	-0.0212199	0.992775	-0.148994	0.299234	-0.310962	0.000785293
Rv2976c	Ung	Uracil-DNA glycosylase, family 1	-0.389768	0.747483	-0.16691	0.849622	-0.112676	0.833049
Rv2977c	ThiL	Thiamine-monophosphate kinase (EC 2.7.4.16)	0.0585774	0.987328	-0.304914	0.34	0.0436681	0.89408
Rv2978c		Mobile element protein	-0.625798	0.973313	0.48689	0.90262	0.848039	0.663322
Rv2981c	DdlA	D-alanine--D-alanine ligase (EC 6.3.2.4)	-0.00954083	0.992775	0.00844284	0.966509	-0.161796	0.00568809
Rv2982c	GpdA2	Glycerol-3-phosphate dehydrogenase [NAD(P)+] (EC 1.1.1.94)	0.0202361	0.992775	-0.0812439	0.876377	-0.0826857	0.769704
Rv2984	Ppk	Polyphosphate kinase (EC 2.7.4.1)	0.101287	0.970382	-0.0167294	0.986498	0.222058	0.417437
Rv2985	MutT1	Possible hydrolase mutT1 (EC 3.-.-.-)	0.0537178	0.970382	0.15914	0.449172	-0.00928127	0.962283
Rv2986c	HupB	DNA-binding protein HU / low-complexity, AKP-rich domain	-0.193256	0.850286	-0.342413	0.290191	0.201112	0.423686
Rv2987c	LeuD	3-isopropylmalate dehydratase small subunit (EC 4.2.1.33)	-0.164908	0.873043	-0.187	0.619458	-0.492411	0.01196
Rv2988c	LeuC	3-isopropylmalate dehydratase large subunit (EC 4.2.1.33)	-0.199856	0.25097	-0.191173	0.172118	-0.454552	5.33681e-06
Rv2989		Transcriptional regulator, IclR family	0.137436	0.979716	0.608284	0.311745	0.702231	0.0822093
Rv2990c		Putative uncharacterized protein BCG_3011c	-0.482931	0.992775	0.468549	0.930639	-0.0960815	0.975314
Rv2991		Conserved protein	1.41884	0.738641	-0.0511801	0.992778	0.284685	0.888138
Rv2992c	GltS	Glutamyl-tRNA synthetase (EC 6.1.1.17) @ Glutamyl-tRNA(Gln) synthetase (EC 6.1.1.24)	0.140996	0.521309	0.0279395	0.910637	0.0258011	0.853537
Rv2993c		2-hydroxyhepta-2,4-diene-1,7-dioate isomerase (EC 5.3.3.-) / 5-carboxymethyl-2-oxo-hex-3- ene-1,7-dioate decarboxylase (EC 4.1.1.68)	0.0998571	0.914413	-0.0333419	0.940904	0.0119461	0.959852
Rv2995c	LeuB	3-isopropylmalate dehydrogenase (EC 1.1.1.85)	-0.0293607	0.987328	-0.00259391	0.995111	0.10362	0.345637
Rv2996c	SerA1	D-3-phosphoglycerate dehydrogenase (EC 1.1.1.95)	-0.00401543	0.99491	-0.0119362	0.966509	0.135439	0.15257
Rv2997		Phytoene dehydrogenase and related proteins	2.32379	0.228007	-0.904537	0.706513	-2.07722	0.0725022
Rv2999	LppY	Putative lipoprotein LppY	0.131514	0.75055	0.12666	0.565113	0.0782848	0.612819
Rv3001c	IlvC	Ketol-acid reductoisomerase (EC 1.1.1.86)	-0.031764	0.979716	0.0084613	0.980316	-0.140587	0.136418
Rv3002c	IlvN	Acetolactate synthase small subunit (EC 2.2.1.6)	0.20992	0.603923	-0.243238	0.290916	-0.289615	0.0633474
Rv3003c	IlvB1	Acetolactate synthase large subunit (EC 2.2.1.6)	-0.0421559	0.98498	-0.253772	0.15001	-0.302223	0.0182469
Rv3005c		Membrane protein 2, distant similarity to thiosulphate:quinone oxidoreductase DoxD	0.368661	0.992775	-0.0318913	0.995553	-0.706521	0.808736
Rv3006	LppZ	Glucose/sorbosone dehydrogenase, lipoprotein LppZ	0.130821	0.691063	0.182956	0.249335	0.0769709	0.561315
Rv3007c		Oxidoreductase	0.209523	0.987328	0.841233	0.465741	0.419447	0.632098
Rv3009c	GatB	Aspartyl-tRNA(Asn) amidotransferase subunit B (EC 6.3.5.6) @ Glutamyl-tRNA(Gln) amidotransferase subunit B (EC 6.3.5.7)	-0.129664	0.60368	0.0235435	0.929885	0.11352	0.274403
Rv3010c	PfkA	6-phosphofructokinase (EC 2.7.1.11)	0.0397669	0.964208	0.135256	0.224496	0.17743	0.0199444
Rv3011c	GatA	Aspartyl-tRNA(Asn) amidotransferase subunit A (EC 6.3.5.6) @ Glutamyl-tRNA(Gln) amidotransferase subunit A (EC 6.3.5.7)	0.00440414	0.99491	-0.0468907	0.781155	0.0915606	0.261675
Rv3012c	GatC	Aspartyl-tRNA(Asn) amidotransferase subunit C (EC 6.3.5.6) @ Glutamyl-tRNA(Gln) amidotransferase subunit C (EC 6.3.5.7)	1.02032	0.910674	-0.0409008	0.994983	3.78643	0.00942504
Rv3014c	LigA	DNA ligase (EC 6.5.1.2)	-0.101968	0.970382	-0.012994	0.988482	0.038477	0.915766
Rv3015c		vitamin-B12 independent methionine synthase family protein	0.252734	0.979716	0.325357	0.837552	1.24879	0.0643792
Rv3016	LpqA	Lipoprotein LpqA	1.1919	0.964208	2.82444	0.468378	4.59063	0.0518473
Rv3024c	MnmA	tRNA-specific 2-thiouridylase MnmA	-0.204192	0.598452	-0.348607	0.0580874	-0.881822	1.14249e-08
Rv3025c	IscS	Cysteine desulfurase (EC 2.8.1.7)	-0.00157901	0.995038	-0.270162	0.216179	-0.285683	0.0635467
Rv3028c	FixB	Electron transfer flavoprotein, alpha subunit	-0.0661721	0.896167	-0.0544153	0.774874	-0.118403	0.182159
Rv3029c	FixA	Electron transfer flavoprotein, beta subunit	-0.0626301	0.979716	0.0289436	0.957472	0.130882	0.494649
Rv3030		Methyltransferase (EC 2.1.1.-)	-0.338325	0.992775	-5.26087	0.264871	2.08757	0.603831
Rv3031		Glycogen branching enzyme, GH-57-type, archaeal (EC 2.4.1.18)	0.0679948	0.964208	0.103259	0.73176	-0.0556067	0.776411
Rv3032		Glycosyl transferase, group 1	0.521363	0.910674	0.629465	0.68357	0.034424	0.978105
Rv3033		Unknown protein	-0.0426186	0.979716	-0.0909661	0.707813	-0.619805	1.45401e-07
Rv3034c		Galactoside O-acetyltransferase (EC 2.3.1.18)	0.0915552	0.990482	-0.240596	0.74482	-0.0310875	0.954897
Rv3035		Conserved protein	0.179339	0.666552	0.255739	0.217538	0.279315	0.0548244
Rv3036c	TB22.2	Possible membrane protein	-7.92159	0.00207064	-7.48969	0.00241289	-10.7022	1.58642e-06
Rv3037c		Methyltransferase (EC 2.1.1.-)	-6.30223	0.357678	-2.7375	0.711788	-5.00449	0.179813
Rv3038c		Methyltransferase domain	-0.0497003	0.979716	-0.282195	0.0916384	-0.47083	0.000191022
Rv3039c	EchA17	Enoyl-CoA hydratase (EC 4.2.1.17)	-0.30461	0.987328	-0.273538	0.918487	0.177192	0.90545
Rv3040c		Conserved protein	-0.0697315	0.965532	-0.149522	0.590389	-0.188975	0.247619
Rv3041c		ABC transporter ATP-binding protein	-0.00711935	0.99491	0.0719007	0.74482	-0.0596987	0.644108
Rv3042c	SerB2	Phosphoserine phosphatase (EC 3.1.3.3)	-0.0783436	0.992775	0.313691	0.821295	0.950116	0.120525
Rv3043c	CtaD	Cytochrome c oxidase polypeptide I (EC 1.9.3.1)	-0.139374	0.979716	0.138019	0.883667	0.927145	0.0134761
Rv3044	FecB	Iron(III) dicitrate transport system, periplasmic iron-binding protein FecB (TC 3.A.1.14.1)	0.108226	0.777971	0.079468	0.726817	0.129835	0.26055
Rv3045	AdhC	Alcohol dehydrogenase (EC 1.1.1.1)	-0.00548544	0.99491	-0.14876	0.258062	-0.261208	0.00286327
Rv3046c		Conserved protein	-0.220122	0.770499	-0.182668	0.67204	0.0207357	0.951844
Rv3048c	NrdF2	Ribonucleotide reductase of class Ib (aerobic), beta subunit (EC 1.17.4.1)	-0.118008	0.979716	-0.504708	0.325633	-0.637216	0.0604506
Rv3049c		Monooxygenase, flavin-binding family	0.132418	0.901442	0.0644143	0.883667	-0.0201545	0.945275
Rv3050c		Transcriptional regulator, TetR family	-0.262906	0.912387	-0.653767	0.249595	-0.311323	0.500692
Rv3051c	NrdE	Ribonucleotide reductase of class Ib (aerobic), alpha subunit (EC 1.17.4.1)	0.155156	0.428225	0.0837113	0.650673	0.193715	0.0394586
Rv3052c	NrdI	Ribonucleotide reduction protein NrdI	-0.570487	0.992775	-1.17881	0.838244	0.0473129	0.988749
Rv3054c		NADPH:quinone oxidoreductase	-0.772137	0.966943	1.55581	0.64464	1.22106	0.560529
Rv3057c		Short chain dehydrogenase	0.026186	0.994084	0.297936	0.647713	0.0905879	0.857043
Rv3058c		Transcriptional regulator, TetR family	-0.177265	0.964208	0.107225	0.903984	0.734215	0.0328751
Rv3059	Cyp136	Cytochrome P450 136	-0.455745	0.357678	-0.35401	0.372499	-0.363346	0.178218
Rv3060c		Transcriptional regulator, GntR family	-2.08619	0.913081	5.209	0.249595	3.577	0.297233
Rv3061c	FadE22	Butyryl-CoA dehydrogenase (EC 1.3.99.2)	0.127653	0.914413	0.268738	0.371366	0.690243	0.000232226
Rv3062	LigB	ATP-dependent DNA ligase (EC 6.5.1.1)	-0.403229	0.987328	1.24	0.669883	-0.527337	0.79597
Rv3068c	PgmA	Phosphoglucomutase (EC 5.4.2.2)	0.0179567	0.992775	0.0263593	0.949883	0.116168	0.441714
Rv3071		Conserved hypothetical protein	-0.0668654	0.979716	-0.0945117	0.835358	-0.0727637	0.78659
Rv3075c		Citrate lyase beta chain (EC 4.1.3.6)	-0.0871652	0.914413	-0.249119	0.17422	-0.253073	0.0568667
Rv3076		Conserved hypothetical protein	-0.135217	0.92137	-0.301848	0.352796	-0.621412	0.00235013
Rv3077		Choline-sulfatase (EC 3.1.6.6)	-0.400161	0.117012	-0.536023	0.00542132	-0.54068	0.00111461
Rv3079c		Probable F420-dependent oxidoreductase family protein	0.0495867	0.992775	0.150519	0.780791	-0.0166808	0.962889
Rv3080c	PknK	Transcriptional activator of maltose regulon, MalT	-1.26047	0.792848	-0.342581	0.918679	0.989714	0.508688
Rv3083		Monooxygenase, flavin-binding family	0.173701	0.979716	0.13638	0.913074	-0.636133	0.195807
Rv3084	LipR	Esterase/lipase	0.131194	0.992775	-1.70083	0.336274	-0.110725	0.951844
Rv3086	AdhD	Alcohol dehydrogenase (EC 1.1.1.1)	-0.137192	0.896167	-0.255827	0.338221	-0.923089	2.0485e-07
Rv3087		Wax ester synthase/acyl-CoA:diacylglycerol acyltransferase	-0.238294	0.506625	-0.167715	0.531558	-0.444197	0.00297027
Rv3088	Tgs4	Wax ester synthase/acyl-CoA:diacylglycerol acyltransferase	0.175564	0.987328	0.145547	0.93414	-0.390819	0.609972
Rv3089	FadD13	Long-chain-fatty-acid--CoA ligase (EC 6.2.1.3)	0.0257622	0.992775	0.0806682	0.861129	-0.23632	0.228053
Rv3090		Unknown alanine and valine rich protein	0.502112	0.73457	-0.0458927	0.979285	-0.183358	0.769704
Rv3091		Conserved protein	-0.167025	0.959377	0.0189464	0.988482	-0.207851	0.57571
Rv3093c		putative oxidoreductase	1.37642	0.901442	1.43923	0.718894	2.91641	0.138073
Rv3094c		Pigment protein	-0.0112221	0.992775	0.0600637	0.842137	0.106247	0.469902
Rv3095		Transcriptional regulator, HxlR family	-0.749566	0.964208	-1.29355	0.673735	-3.61351	0.015475
Rv3096		NADH:flavin oxidoreductases, Old Yellow Enzyme family	0.247847	0.964735	0.896902	0.225598	0.631813	0.258963
Rv3099c		Conserved protein	-0.188544	0.635821	0.0078983	0.988482	-0.0328915	0.883586
Rv3100c	SmpB	tmRNA-binding protein SmpB	0.164242	0.992775	0.843955	0.66416	1.75083	0.0738553
[truncated: 522 more rows]

## Sheet: S5B-Incr_protein_expression
Table S5B. Increased protein expression from samples treated with the kinase inhibitor to samples treated with the inactive control compound, expressed as Log2 fold change (Log2FC) at 12, 24 and 48h of exposure.
RV	Gene.Symbol	Product	Log2FC.12hr	adj.P.Val.12hr	Log2FC.24hr	adj.P.Val.24hr	Log2FC.48hr	adj.P.Val.48hr
Rv2927c		Cell division initiation protein	-0.0345666	0.992775	0.233319	0.249529	0.500454	0.000212257
Rv2364c	YqfH	GTP-binding protein Era	0.103773	0.912387	0.100858	0.772167	0.5027	0.000749126
Rv0873	FadE10	Acyl-CoA dehydrogenase, short-chain specific (EC 1.3.99.2)	0.08557	0.901442	0.184692	0.291166	0.50421	1.2462e-05
Rv1820	IlvG	COG0028: Thiamine pyrophosphate-requiring enzymes	-0.126516	0.87065	0.0135814	0.982499	0.507275	0.000580199
Rv2461c	ClpP	ATP-dependent Clp protease proteolytic subunit (EC 3.4.21.92)	0.223012	0.417149	0.312752	0.0608667	0.510111	8.61394e-05
Rv0249c		putative succinate dehydrogenase [membrane anchor subunit] (succinic dehydrogenase)	0.109406	0.901442	0.284553	0.1511	0.511342	0.000305953
Rv2789c	FadE21	Butyryl-CoA dehydrogenase (EC 1.3.99.2)	0.235589	0.357678	0.131689	0.589366	0.514459	6.57341e-05
Rv2721c		Possible conserved transmembrane alanine and glycine rich protein	0.0781892	0.901442	0.24272	0.0647173	0.520598	7.15493e-07
Rv2091c		Possible membrane protein	0.19043	0.383345	0.333118	0.00706105	0.521341	1.85343e-06
Rv2783c	GpsI	Polyribonucleotide nucleotidyltransferase (EC 2.7.7.8)	0.0729194	0.964208	0.150858	0.531558	0.530553	8.79518e-05
Rv3871	EccCb1	FtsK/SpoIIIE family protein Rv3871, component of ESX-1 secretion system	0.087064	0.964208	0.209849	0.423351	0.536482	0.000708354
Rv3240c	SecA1	Protein export cytoplasm protein SecA ATPase RNA helicase (TC 3.A.5.1.1)	0.145853	0.691155	0.229669	0.173963	0.545588	5.70863e-06
Rv1285	CysD	Sulfate adenylyltransferase subunit 2 (EC 2.7.7.4)	0.15859	0.281405	0.200947	0.0508561	0.549525	8.23286e-10
Rv0347		Probable conserved membrane protein	0.127286	0.890618	0.0368374	0.936289	0.574007	0.000182953
Rv3610c	FtsH	Cell division protein FtsH (EC 3.4.24.-)	0.164736	0.606742	0.340626	0.0161966	0.579142	1.80777e-06
Rv0050	PonA1	Multimodular transpeptidase-transglycosylase (EC 2.4.1.129) (EC 3.4.-.-)	0.184327	0.787642	0.240865	0.400411	0.601949	0.000628901
Rv0179c	LprO	Possible lipoprotein LprO	0.358667	0.0185352	0.580134	8.89961e-06	0.608121	5.79221e-07
Rv3767c		O-Methyltransferase involved in polyketide biosynthesis	0.0871567	0.964735	0.316494	0.241513	0.609232	0.000658553
Rv0046c	Ino1	Inositol-1-phosphate synthase (EC 5.5.1.4)	0.730115	2.91008e-09	0.77379	7.22863e-10	0.616856	4.19968e-08
Rv3230c		Flavodoxin reductases (ferredoxin-NADPH reductases) family 1	0.188794	0.437333	0.526034	2.2468e-05	0.631584	9.02893e-08
Rv1246c	RelE	Toxin RelE	0.139743	0.908102	0.385892	0.1511	0.632036	0.000952002
Rv2166c		Cell division protein MraZ	0.121072	0.850286	0.330523	0.0507392	0.635199	2.64983e-06
Rv1307	AtpH	ATP synthase B' chain (EC 3.6.3.14) / ATP synthase delta chain (EC 3.6.3.14)	-0.0570124	0.987328	0.207262	0.510914	0.638064	0.000349081
Rv0902c	PrrB	Sensor-type histidine kinase prrB (EC 2.7.13.3)	0.204326	0.445875	0.299958	0.0563181	0.640137	4.64173e-07
Rv2870c	Dxr	1-deoxy-D-xylulose 5-phosphate reductoisomerase (EC 1.1.1.267)	0.15633	0.749446	0.357566	0.0468311	0.644128	7.30626e-06
Rv2780	Ald	Alanine dehydrogenase (EC 1.4.1.1)	0.317497	0.160506	0.207304	0.350926	0.652708	4.75391e-06
Rv3873	PPE68	Putative ESX-1 secretion system gating protein PPE68	0.219182	0.639477	0.561904	0.00304776	0.653568	8.79518e-05
Rv2495c	PdhC	Dihydrolipoamide acyltransferase component of branched-chain alpha-keto acid dehydrogenase complex (EC 2.3.1.168)	0.162181	0.069438	0.323251	3.6307e-06	0.661936	7.29525e-16
Rv3802c		Probable conserved membrane protein	0.258989	0.286724	0.518336	0.000413815	0.666275	1.00946e-06
Rv3867	EspH	RD1 region associated protein Rv3867	0.156568	0.676701	0.470123	0.000663957	0.680385	1.62341e-07
Rv3061c	FadE22	Butyryl-CoA dehydrogenase (EC 1.3.99.2)	0.127653	0.914413	0.268738	0.371366	0.690243	0.000232226
Rv0309		Possible conserved exported protein	0.281195	0.160506	0.733987	2.40727e-07	0.719124	5.37324e-08
Rv2497c	PdhA	Branched-chain alpha-keto acid dehydrogenase, E1 component, alpha subunit (EC 1.2.4.4)	0.0222048	0.992775	0.366651	0.032802	0.725289	4.29242e-07
Rv3765c	TcrX	putative two-component system response regulator	0.204315	0.73457	0.74564	0.000181827	0.725877	6.00473e-05
Rv3290c	Lat	Probable L-lysine-epsilon aminotransferase (EC 2.6.1.36) (L-lysine aminotransferase) (Lysine 6-aminotransferase)	0.365974	0.215682	0.302983	0.244172	0.729495	2.65509e-05
Rv0897c		Beta-carotene ketolase (EC 1.14.-.-)	0.192351	0.839934	0.329776	0.279679	0.759027	0.000159609
Rv3273		Carbonic anhydrase (EC 4.2.1.1)	-0.113753	0.964208	0.0610626	0.924671	0.771019	0.00066248
Rv3876	EspI	RD1 region associated protein Rv3876	0.13925	0.910674	0.330212	0.249595	0.773807	6.23874e-05
Rv2732c		Possible membrane protein	0.40735	0.437333	0.412603	0.253025	0.816083	0.00069987
Rv3197		Ubiquinone biosynthesis monooxygenase UbiB	0.283114	0.691246	0.370815	0.292788	0.816594	0.000378396
Rv3140	FadE23	Probable acyl-CoA dehydrogenase (EC 1.3.99.3)	0.147107	0.612917	0.361904	0.00286078	0.82132	2.58419e-11
Rv0982	MprB	Osmosensitive K+ channel histidine kinase KdpD (EC 2.7.3.-)	0.463694	0.0733563	0.942415	3.15245e-06	0.828011	6.41589e-06
Rv1987		Possible chitinase	0.16709	0.740297	0.749068	6.3127e-06	0.835775	9.78688e-08
Rv1698	MctB	Outer membrane protein MctB	0.209195	0.366312	0.598699	3.31706e-06	0.836388	1.39619e-10
Rv2224c	CaeA	Probable exported protease [EC:3.4.-.-]	0.199439	0.22677	0.499703	2.7421e-06	0.850387	2.1082e-13
Rv2744c	35kd_ag	Phage shock protein A (IM30) , suppresses sigma54-dependent transcription	0.0829889	0.987328	-0.336856	0.415711	0.853564	0.000692554
Rv3879c	EspK	RD1 region associated protein Rv3879c	0.270948	0.472613	0.516201	0.0078065	0.894783	2.64099e-07
Rv3193c		INTEGRAL MEMBRANE PROTEIN (Rhomboid family)	-0.0768842	0.987328	0.258192	0.612189	0.907584	0.000559406
Rv3139	FadE24	Acyl-CoA dehydrogenase, short-chain specific (EC 1.3.99.2)	0.177704	0.312575	0.4539	1.0613e-05	0.910118	1.26599e-14
Rv2496c	PdhB	Branched-chain alpha-keto acid dehydrogenase, E1 component, beta subunit (EC 1.2.4.4)	0.0571851	0.965554	0.662514	1.04112e-06	0.91615	3.64524e-11
Rv2748c	FtsK	Cell division protein FtsK	0.357728	0.357678	0.953336	9.87085e-06	0.916697	3.84191e-06
Rv0983	PepD	Heat shock protein HtrA	0.476992	2.39143e-07	0.843365	8.73736e-15	0.938042	3.71828e-17
Rv0312		Proline and threonine rich protein	0.961793	0.00148422	1.17691	3.61085e-05	0.949512	0.00023054
Rv2190c		Probable endopeptidase	0.666711	0.0733563	1.00265	0.000492203	0.962161	0.000210815
Rv1508c		Possible membrane protein	-0.181803	0.914413	0.0799316	0.913704	0.964086	0.000297362
Rv0981	MprA	Two-component response regulator	0.334127	0.191237	0.644928	0.000155351	0.979786	4.66862e-09
Rv2223c		Putative hydrolase	0.924326	0.000746877	1.04632	6.08228e-05	1.07091	7.89893e-06
Rv1854c	Ndh	NADH dehydrogenase (EC 1.6.99.3)	0.442285	0.0566359	0.524172	0.00613254	1.07287	3.03877e-09
Rv1433		Possible conserved exported protein	0.238765	0.631702	0.856336	1.4419e-05	1.0993	1.0636e-08
Rv2382c	MbtC	Malonyl CoA-acyl carrier protein transacylase (EC 2.3.1.39)	0.0144968	0.99491	0.615046	0.241032	1.15669	0.000823816
Rv3267		Cell envelope-associated transcriptional attenuator LytR-CpsA-Psr, subfamily A1 (as in PMID19099556)	0.526726	0.000231486	0.928162	5.45269e-10	1.15685	8.81721e-14
Rv3484	CpsA	Cell envelope-associated transcriptional attenuator LytR-CpsA-Psr, subfamily A1 (as in PMID19099556)	0.478237	0.0158379	0.962151	6.00243e-08	1.17584	3.64524e-11
Rv3864	EspE	ESX-1 secretion-associated protein EspE	0.158761	0.840718	0.393959	0.0692007	1.19755	1.96881e-10
Rv3423c	Alr	Alanine racemase (EC 5.1.1.1)	0.20123	0.964208	0.490388	0.423351	1.23765	0.000803085
Rv3161c		Phenylpropionate dioxygenase and related ring-hydroxylating dioxygenases, large terminal subunit	0.62293	0.0326705	1.39219	3.25851e-08	1.32198	1.59512e-08
Rv3173c		Transcriptional regulator, TetR family	0.280249	0.634395	0.788788	0.00074158	1.33698	4.66862e-09
Rv1566c		Invasion protein	0.346814	0.0733563	0.756116	6.45191e-07	1.35549	4.69976e-15
Rv1855c		Oxidoreductase	0.204102	0.921476	0.423424	0.399357	1.39628	8.80563e-06
Rv0343	IniC	Isoniazid inductible protein IniC	0.357955	0.513313	0.888392	0.000411019	1.5014	1.70446e-09
Rv0342	IniA	Isoniazid inductible protein IniA	0.561527	0.0373035	1.03194	4.10758e-06	1.68211	1.87279e-12
Rv1157c		Conserved ala-, pro-rich protein	0.66321	0.00439944	1.492	1.36041e-10	1.72027	2.41196e-13
Rv1184c		POSSIBLE EXPORTED PROTEIN	0.54516	0.000151032	1.19401	2.06084e-13	1.81623	5.70391e-21
Rv0376c		CO dehydrogenases maturation factor, CoxF family	-0.249283	0.969742	0.417175	0.73176	2.05753	0.000172378
Rv3874	EsxB	10 kDa culture filtrate antigen CFP-10 (EsxB)	0.631483	0.030164	1.29172	2.27448e-07	2.05771	4.38228e-14
Rv0969	CtpV	Cu+ P-type ATPase	0.461597	0.250828	1.21142	1.78687e-06	2.40001	6.71132e-16
Rv0967	CsoR	Copper-sensitive operon repressor CsoR	0.210646	0.964208	1.79768	6.23924e-05	2.5893	4.6615e-09
Rv0341	IniB	Isoniazid inductible protein IniB	0.789918	1.6698e-06	1.60571	1.10803e-15	2.61078	6.13758e-25
Rv1659	ArgH	Argininosuccinate lyase (EC 4.3.2.1)	0.0577519	0.99491	1.01871	0.667121	4.32079	0.000160777
Rv0077c		Oxidoreductase	4.51251	1.87885e-39	4.48588	1.08902e-38	4.34068	1.15807e-38
Rv0251c	Hsp	Heat shock protein hsp	1.82909	2.6973e-06	3.38939	6.76318e-14	4.39727	8.66683e-19
Rv2637	DedA	DedA protein	0.33058	0.992775	0.633695	0.90262	6.94676	0.000274033
Rv0190		Conserved protein	-0.248646	0.992775	4.83726	0.0377507	7.6915	4.05853e-05

## Sheet: S3C-Decr_protein_expression
Table S5C. Decreased protein expression from samples treated with the kinase inhibitor to samples treated with the inactive control compound, expressed as Log2 fold change (Log2FC) at 12, 24 and 48h of exposure.
RV	Gene.Symbol	Product	Log2FC.12hr	adj.P.Val.12hr	Log2FC.24hr	adj.P.Val.24hr	Log2FC.48hr	adj.P.Val.48hr
Rv3036c	TB22.2	Possible membrane protein	-7.92159	0.00207064	-7.48969	0.00241289	-10.7022	1.58642e-06
Rv3668c		Protease	-7.58056	0.049553	-11.2501	0.000274562	-9.57495	0.000580199
Rv1815		Conserved protein	-8.06902	1.04702e-05	-6.39168	0.000421222	-9.54016	4.11474e-08
Rv3572		Unknown protein	-5.06472	0.316374	-5.68811	0.114411	-8.93427	0.000769455
Rv1887		Possible membrane protein	-0.278759	0.992775	-2.31	0.428403	-7.85165	1.06565e-05
Rv1853	UreD	Urease accessory protein UreD	-0.989472	0.964735	-1.79061	0.667121	-6.94937	0.000536464
Rv1502		Hypothetical protein	0.387141	0.992775	-0.803259	0.870246	-6.4218	0.000580199
Rv0696		Mycofactocin system glycosyltransferase	-0.049348	0.99491	-0.839452	0.731821	-4.3955	8.31898e-05
Rv1926c	Mpt63	Immunogenic protein MPT63/MPB63 precursor	-2.40723	7.90434e-11	-3.21	7.82582e-15	-4.02496	2.85385e-19
Rv1980c	Mpt64	Immunogenic protein MPT64/MPB64 precursor	-2.65189	3.53076e-20	-3.08371	2.21394e-22	-3.75207	5.01369e-27
Rv1860	Apa	Alanine and proline-rich secreted protein Apa, fibronectin attachment protein	-1.63919	4.26044e-14	-2.46325	1.40531e-20	-3.23859	2.02682e-26
Rv0125	PepA	Serine protease PepA	-1.51182	7.26293e-15	-2.03686	1.08391e-19	-2.75721	5.1571e-26
Rv1886c	FbpB	Esterase, secreted fibronectin-binding protein antigen 85-B FbpB	-0.888447	4.24189e-09	-1.52412	1.24224e-16	-2.74901	1.15808e-27
Rv2376c	Cfp2	Low molecular weight antigen MTB12 precursor	-2.51594	4.29502e-11	-2.46981	1.02698e-10	-2.62413	2.4406e-12
Rv0315		Possible beta-1,3-glucanase	-0.942803	6.25134e-13	-1.60243	3.03419e-21	-2.5212	2.22575e-30
Rv2557		Conserved protein	-0.963844	0.0600786	-1.43814	0.000358304	-2.16722	2.37895e-08
Rv3144c	PPE52	PPE family protein	-0.270465	0.964208	-1.32953	0.0534546	-2.12716	7.81692e-05
Rv3803c	FbpD	Antigen 85-C precursor (85C) (Antigen 85 complex C) (Ag85C) (Mycolyl transferase 85C) (EC 2.3.1.-)	-1.17057	6.71616e-13	-1.5708	2.89942e-17	-1.88666	3.3963e-21
Rv0838	LpqR	D-alanyl-D-alanine dipeptidase	-1.24413	0.0203719	-1.13042	0.0252159	-1.85449	9.39378e-06
Rv0436c	PssA	CDP-diacylglycerol--serine O-phosphatidyltransferase (EC 2.7.8.8)	-0.583979	0.366312	-1.42417	6.285e-05	-1.83501	6.9812e-08
Rv1984c	Cfp21	Cutinase precursor Cfp21 (EC 3.1.1.74)	-0.989127	2.28044e-06	-1.2536	7.84031e-09	-1.81062	1.47589e-14
Rv3804c	FbpA	Antigen 85-C precursor (85C) (Antigen 85 complex C) (Ag85C) (Mycolyl transferase 85C) (EC 2.3.1.-)	-0.709383	6.09721e-10	-1.27111	1.77638e-18	-1.75209	4.89185e-25
Rv2668		Putative alanine and valine rich exported protein	-0.928625	0.115551	-1.59946	0.000181827	-1.72869	9.96991e-06
Rv0166	FadD5	Long-chain-fatty-acid--CoA ligase (EC 6.2.1.3)	-0.64211	0.0246209	-1.3627	5.54431e-08	-1.62278	6.82027e-11
Rv0567		O-methyltransferase	-0.564853	0.0618431	-0.965122	4.64009e-05	-1.5372	1.96881e-10
Rv0097		Oxidoreductase	-0.295782	0.589347	-0.597493	0.0115693	-1.53121	3.41639e-11
Rv1998c		PEP phosphonomutase and related enzymes	-0.495014	0.357678	-0.701188	0.0377507	-1.47715	1.62341e-07
Rv3362c		Putative ATP/GTP-binding protein	-0.179662	0.849144	-0.62079	0.00525072	-1.42846	7.53695e-11
Rv1904		Anti-sigma F factor antagonist (spoIIAA-2); Anti-sigma B factor antagonist RsbV	-0.280459	0.858516	-0.405461	0.44312	-1.3933	1.31461e-05
Rv2947c	Pks15	(MTCY24G1.02), len: 496 aa, Probable polyketide synthase, almost identical to G560508 PKS002B (495 aa), fasta scores, opt: 3270, E(): 0, (99.6% identity in 496 aa overlap); contains PS00606 Beta-ketoacyl synthases active site; similar to MTCY338.20 (49.9% identity in 465 aa overlap) and MTCY24G1.09 (50.2% identity in 454 aa overlap) and MTCY22H8.03 (47.6% identity in 437 aa overlap)	-0.424505	0.023947	-0.834361	3.00673e-07	-1.37151	2.43983e-14
Rv3633		Protein involved in biosynthesis of mitomycin antibiotics/polyketide fumonisin	-0.494633	0.00592304	-0.768991	3.15245e-06	-1.33133	1.5906e-13
Rv0966c		Conserved protein	-0.334716	0.182099	-0.63486	0.000172639	-1.29323	1.33205e-12
Rv3119	MoaE1	Molybdenum cofactor biosynthesis protein MoaE; Molybdopterin converting factor subunit 2	-0.298051	0.319817	-0.961363	1.08956e-07	-1.26669	8.11832e-12
Rv1142c	EchA10	Enoyl-CoA hydratase (EC 4.2.1.17)	0.018415	0.992775	-0.807694	4.94344e-06	-1.25326	1.26513e-11
Rv2756c	HsdM	Type I restriction-modification system, DNA-methyltransferase subunit M (EC 2.1.1.72)	-0.412682	0.617797	-0.653051	0.111004	-1.21974	6.49074e-05
Rv3198A		POSSIBLE GLUTAREDOXIN PROTEIN	0.0945153	0.990482	-0.508468	0.352796	-1.18864	0.000567185
Rv0761c	AdhB	Alcohol dehydrogenase (EC 1.1.1.1)	-0.381491	0.250361	-0.588402	0.00615493	-1.18301	4.66862e-09
Rv2522c		Catalyzes the cleavage of p-aminobenzoyl-glutamate to p-aminobenzoate and glutamate, subunit A	-0.463742	0.410874	-0.919861	0.00247695	-1.14429	2.2567e-05
Rv3915		N-acetylmuramoyl-L-alanine amidase (EC 3.5.1.28)	-0.228501	0.825086	-0.517911	0.0956357	-1.054	8.68429e-06
Rv0120c	FusA2	Translation elongation factor G-related protein	-0.246924	0.437333	-0.681205	2.67458e-05	-1.04328	2.47835e-10
Rv1915	AceAa	Isocitrate lyase (EC 4.1.3.1), group III, Mycobacterial type ICL2	0.0176273	0.99491	-0.627766	0.147337	-1.03505	0.000769455
Rv2799		Possible membrane protein	-0.697605	5.1007e-05	-0.757786	7.88373e-06	-1.01852	1.47197e-09
Rv2301	Cut2	Cutinase Cut2 (EC 3.1.1.74)	-0.72339	5.1007e-05	-0.709382	5.24319e-05	-0.999974	5.8213e-09
Rv3480c		Wax ester synthase/acyl-CoA:diacylglycerol acyltransferase	-0.159663	0.910674	-0.318506	0.384558	-0.968316	2.44474e-05
Rv2346c	EsxO	ESAT-6-like protein EsxL	0.140753	0.94519	-0.0903033	0.878674	-0.964666	3.54713e-05
Rv1530	Adh	Alcohol dehydrogenase (EC 1.1.1.1)	-0.136966	0.965954	-0.183424	0.789554	-0.963185	0.000920762
Rv3086	AdhD	Alcohol dehydrogenase (EC 1.1.1.1)	-0.137192	0.896167	-0.255827	0.338221	-0.923089	2.0485e-07
Rv3024c	MnmA	tRNA-specific 2-thiouridylase MnmA	-0.204192	0.598452	-0.348607	0.0580874	-0.881822	1.14249e-08
Rv3703c		Serine/threonine kinase	-0.401922	0.506625	-0.327426	0.434641	-0.866504	0.000580199
Rv2632c		Conserved protein	-0.154152	0.933825	-0.396227	0.29382	-0.858358	0.000482998
Rv2954c		Hypothetical protein	-0.161885	0.78942	-0.435203	0.0219544	-0.839068	2.63457e-07
Rv2338c	MoeW	Molybdopterin biosynthesis protein MoeW	-0.0371999	0.970382	-0.301951	0.00155083	-0.830224	1.21712e-14
Rv0423c	ThiC	Hydroxymethylpyrimidine phosphate synthase ThiC	-0.0943731	0.952301	-0.734388	2.81044e-05	-0.816931	6.18201e-07
Rv2674	MsrB	Peptide methionine sulfoxide reductase MsrB (EC 1.8.4.12)	0.0837133	0.983543	-0.241769	0.605284	-0.814232	0.000783939
Rv2440c	YhbZ	GTP-binding protein Obg	-0.276403	0.603923	-0.36833	0.197318	-0.811535	4.11506e-05
Rv3213c		Chromosome (plasmid) partitioning protein ParA / Sporulation initiation inhibitor protein Soj	-0.174021	0.798956	-0.351271	0.135457	-0.807946	3.39685e-06
Rv1812c		NADH dehydrogenase (EC 1.6.99.3)	-0.12736	0.769907	-0.466478	0.000429897	-0.807047	1.11837e-09
Rv3763	LpqH	19 kDa lipoprotein antigen precursor LpqH	-0.2334	0.716272	-0.145657	0.743824	-0.804953	5.90462e-05
Rv3671c		putative serine protease	-0.102443	0.907749	-0.38512	0.0231311	-0.79795	6.00511e-08
Rv1334	Mec	Mec+	-0.0862969	0.943816	-0.305364	0.106462	-0.789837	9.78688e-08
Rv2258c		Possible transcriptional regulatory protein	-0.070532	0.958765	-0.26304	0.110924	-0.78777	3.72688e-09
Rv0491	RegX3	Phosphate regulon transcriptional regulatory protein PhoB (SphR); Sensory transduction protein regX3	0.118556	0.964208	-0.281391	0.449172	-0.783031	0.000409915
Rv1202	DapE	N-succinyl-L,L-diaminopimelate desuccinylase (EC 3.5.1.18)	-0.111453	0.617797	-0.389021	1.60489e-05	-0.782215	2.27504e-14
Rv1013	Pks16	Long-chain-fatty-acid--CoA ligase (EC 6.2.1.3)	-0.397259	0.0203719	-0.750455	4.79644e-07	-0.765281	4.33372e-08
Rv0069c	SdaA	L-serine dehydratase (EC 4.3.1.17)	-0.196214	0.589347	-0.280025	0.12389	-0.750084	9.02893e-08
Rv2141c		FIG016551: Putative peptidase	-0.140127	0.713935	-0.2944	0.0534546	-0.747655	6.71178e-09
Rv2147c		Conserved hypothetical protein	-0.295362	0.424839	-0.264507	0.329343	-0.734564	2.47765e-05
Rv0565c		Cyclohexanone monooxygenase (EC 1.14.13.22)	0.188417	0.850286	0.114039	0.820419	-0.725999	0.000347498
Rv3120		Possible methyltransferase (EC 2.1.1.-)	-0.0807072	0.872114	-0.34629	0.00108545	-0.715405	4.4197e-11
Rv3835		PROBABLE CONSERVED MEMBRANE PROTEIN	-0.461497	0.00223589	-0.400819	0.0065734	-0.702503	1.43528e-07
Rv2002	FabG3	3-alpha-(or 20-beta)-hydroxysteroid dehydrogenase (EC 1.1.1.53)	-0.0154238	0.992775	-0.304515	0.0152518	-0.699989	1.54913e-09
Rv1981c	NrdF1	Ribonucleotide reductase of class Ib (aerobic), beta subunit (EC 1.17.4.1)	-0.0921963	0.951972	-0.411293	0.030781	-0.693561	8.80563e-06
Rv2715		Hydrolase, alpha/beta fold family	-0.112708	0.830183	-0.488828	0.000138458	-0.693081	2.26181e-08
Rv1270c	LprA	Lipoprotein LprA	-0.20156	0.510029	-0.309201	0.0578447	-0.67467	3.23939e-07
Rv3614c	EspD	ESX-1 secretion system protein (Rv3614c)	-0.271194	0.140833	-0.288674	0.0540699	-0.673494	5.70186e-08
Rv2949c		Chorismate--pyruvate lyase (EC 4.1.3.40)	-0.215155	0.65599	-0.524854	0.00613254	-0.672509	5.39431e-05
Rv1826	GcvH	Glycine cleavage system H protein	-0.0369994	0.992775	-0.313382	0.244172	-0.668143	0.000183384
Rv0583c	LpqN	Lipoprotein LpqN	0.0775011	0.966943	-0.231705	0.394647	-0.666832	7.60342e-05
Rv0413	MutT3	Possible mutator protein MutT3 (7,8-dihydro-8-oxoguanine-triphosphatase)	-0.0953351	0.901442	-0.340646	0.0218215	-0.665809	1.87855e-07
Rv1182	PapA3	POSSIBLE CONSERVED POLYKETIDE SYNTHASE ASSOCIATED PROTEIN PAPA2	-0.416368	0.000788397	-0.525354	9.34595e-06	-0.644801	1.8281e-08
Rv2464c		Formamidopyrimidine-DNA glycosylase (EC 3.2.2.23)	0.0092055	0.99491	-0.235181	0.471164	-0.62855	0.000929237
Rv1400c	LipI	Esterase/lipase	-0.0432715	0.967822	-0.371492	0.000380537	-0.625196	1.67228e-09
Rv3545c	Cyp125	Putative cytochrome P450 125 (EC 1.14.-.-); Putative cytochrome P450 IgrA	-0.111905	0.731161	-0.244257	0.0496296	-0.622953	4.36252e-09
Rv2945c	LppX	Putative lipoprotein LppX precursor	-0.0680593	0.901442	-0.234889	0.032226	-0.622838	3.27402e-10
Rv3033		Unknown protein	-0.0426186	0.979716	-0.0909661	0.707813	-0.619805	1.45401e-07
Rv1252c	LprE	Putative lipoprotein lprE precursor	-0.0293709	0.992775	-0.196527	0.501128	-0.610263	0.000259904
Rv0734	MapA	Methionine aminopeptidase (EC 3.4.11.18)	-0.158006	0.45238	-0.36356	0.000605617	-0.606618	4.68434e-09
Rv2068c	BlaC	Beta-lactamase class A	-0.0831979	0.703487	-0.296391	0.000124493	-0.595618	1.00818e-12
Rv1096		Possible glycosyl hydrolase (EC 3.-.-.-)	-0.507481	6.4449e-06	-0.514538	4.31755e-06	-0.59045	3.42834e-08
Rv3168		Phosphotransferase	-0.0490593	0.964208	-0.294277	0.00537428	-0.589281	3.7001e-09
Rv2406c		Inosine-5'-monophosphate dehydrogenase (EC 1.1.1.205)	-0.0637011	0.979716	-0.341323	0.153734	-0.589082	0.000559435
Rv0923c		Conserved hypothetical protein	-0.184698	0.495928	-0.255819	0.0956357	-0.588043	7.62484e-07
Rv1856c		Oxidoreductase, short-chain dehydrogenase/reductase family	-0.137669	0.366312	-0.27127	0.00155083	-0.582371	3.21239e-11
Rv0214	FadD4	Long-chain-fatty-acid--CoA ligase (EC 6.2.1.3)	-0.0868425	0.959377	-0.294326	0.194631	-0.573781	0.00023054
Rv0013	TrpG	Anthranilate synthase, amidotransferase component (EC 4.1.3.27) @ Para-aminobenzoate synthase, amidotransferase component (EC 6.3.5.8)	-0.133719	0.757201	-0.252659	0.135457	-0.57356	4.37625e-06
Rv1409	RibG	Diaminohydroxyphosphoribosylaminopyrimidine deaminase (EC 3.5.4.26) / 5-amino-6-(5-phosphoribosylamino)uracil reductase (EC 1.1.1.193)	-0.124514	0.757201	-0.296411	0.0377507	-0.569413	1.21547e-06
Rv0074		Xaa-Pro dipeptidase (EC 3.4.13.9)	-0.0969332	0.858516	-0.216758	0.157506	-0.563278	6.15285e-07
Rv2247	AccD6	Propionyl-CoA carboxylase beta chain (EC 6.4.1.3)	-0.194837	0.160506	-0.492251	4.79644e-07	-0.555496	3.79302e-09
Rv0991c		Type I antifreeze protein	0.00420502	0.99491	-0.233379	0.363428	-0.554326	0.000580199
Rv2861c	MapB	Methionine aminopeptidase (EC 3.4.11.18)	-0.0279904	0.981564	-0.146806	0.222217	-0.541237	1.4464e-09
Rv3788		Nucleoside diphosphate kinase regulator	0.0279846	0.992775	-0.15352	0.605284	-0.539594	0.000485344
Rv3241c		Ribosomal subunit interface protein	-0.029288	0.992775	0.118145	0.699121	-0.53429	0.00017958
Rv3281	AccE5	Probable bifunctional protein acetyl-/propionyl-coenzyme A carboxylase (epsilon chain) AccE5	-0.0215342	0.992775	-0.230161	0.197145	-0.526268	2.12938e-05
Rv2795c		putative SimX4 homolog	-0.151993	0.59399	-0.269227	0.0455937	-0.524441	1.44037e-06
Rv0503c	CmaA2	Cyclopropane-fatty-acyl-phospholipid synthase 2, CmaA2 (EC 2.1.1.79)	-0.132654	0.361538	-0.23149	0.00591215	-0.524212	1.75711e-10
Rv0317c	GlpQ2	Glycerophosphoryl diester phosphodiesterase (EC 3.1.4.46)	-0.00407618	0.99491	-0.24314	0.0984985	-0.523162	3.28652e-06
Rv2187	FadD15	Long-chain-fatty-acid--CoA ligase (EC 6.2.1.3)	-0.0799213	0.905537	-0.217369	0.148847	-0.516031	2.64983e-06
Rv0999		Unknown protein	0.0232479	0.992775	-0.122312	0.418452	-0.509319	1.28787e-07
Rv3390	LpqD	Lipoprotein LpqD	-0.0315855	0.992775	-0.23835	0.259651	-0.509052	0.000302215
Rv3908	MutT4	MutT/nudix family protein	0.106777	0.840718	-0.0760023	0.772051	-0.501448	1.09339e-05
