# Supplementary material for: Multisystem Analysis of Mycobacterium tuberculosis Reveals Kinase-Dependent Remodeling of the Pathogen-Environment Interface
Source: mBio. 2018 Mar 6;9(2):e02333-17. doi: 10.1128/mBio.02333-17 (PMC5845002; doi:10.1128/mBio.02333-17)
Supplement: TABLE S6 [file mbo001183756st6.xlsx]

## Sheet: S6A-Named lipids
Table S6A. Normal-phase liquid chromatography mass spectrometry of named lipids
	Experiment	6	6	6	6	6	6	6	6	6	6	6	6	6	6	6	6	6	6	6	6	6	8	8	8	8	8	8	8	8	8	8	8	8	8	8	8	8	8	8	8	8	8	9	9	9	9	9	9
	Condition	DMSO	DMSO	DMSO	Inhibitor	Inhibitor	Inhibitor	Inhibitor	Inhibitor	Inhibitor	Inhibitor	Inhibitor	Inhibitor	Control	Control	Control	Control	Control	Control	Control	Control	Control	DMSO	DMSO	DMSO	Inhibitor	Inhibitor	Inhibitor	Inhibitor	Inhibitor	Inhibitor	Inhibitor	Inhibitor	Inhibitor	Control	Control	Control	Control	Control	Control	Control	Control	Control	DMSO	DMSO	DMSO	Inhibitor	Inhibitor	Inhibitor
	Time (hours)	0	0	0	12	12	12	24	24	24	48	48	48	12	12	12	24	24	24	48	48	48	0	0	0	12	12	12	24	24	24	48	48	48	12	12	12	24	24	24	48	48	48	0	0	0	12	12	12
	Replicate	1	2	3	1	2	3	1	2	3	1	2	3	1	2	3	1	2	3	1	2	3	1	2	3	1	2	3	1	2	3	1	2	3	1	2	3	1	2	3	1	2	3	1	2	3	1	2	3
compound name (mode of MS detection, identifying chemical characteristics)	m/z
phosphtidylethanolamine (positive mode)	690.507	1320683	520598	633429	893059	767933	101970	1178697	1039903	1556994	1010947	1055375	1013536	480680	677983	614211	1018751	632110	644152	886491	775924	1267974	4187015	2848800	2858127	2721387	2772061	2874858	2664096	2316093	2595623	2407447	3201214	2582422	1931201	1763642	2426727	1562398	1316418	1615246	1474947	1277701	1481682	1843016	3946501	4250045	4945231	3497938	4544133
phosphtidylethanolamine (positive mode)	692.522	22971367	10735627	12741317	11215295	10147116	12914361	18780028	16282290	23761133	19092733	18403497	17793329	8655497	12509702	11307488	22883286	14265298	14206611	22976085	18156406	32282593	26067567	20441707	19932868	25624353	24980944	24575491	30704841	26650169	27771436	32597171	37991647	32431840	27296790	23686336	29251487	29087645	24010445	28778936	35735838	30952012	35961061	13689166	23319507	26690267	35616823	28678455	32777871
phosphtidylethanolamine (positive mode, 2nd isotope)	718.538	25599473	12148692	14108797	19413212	17098257	22412903	17587567	16396440	22207417	13464778	13309579	13807200	10067538	13612705	12418217	19417044	15007490	15706331	19054905	17316158	19982689	49183216	43584709	42979147	48204533	43666891	43990047	40883203	33674206	34787451	29990203	31864169	29693724	38465274	34476199	41574343	31829084	27785285	28816870	25552655	23458581	25759486	31761895	43931511	45385151	57230557	45063688	50468638
phosphtidylethanolamine (positive mode)	720.554	60933930	33097084	36729645	36490918	33086974	41491781	36367561	34263305	44586393	36390659	37937757	38482619	22959064	30673717	28756759	45535816	43818357	44338776	48802347	47112952	51518407	57343550	53204712	53205479	66490324	52654313	57231748	75101193	64444019	64749084	71020689	74599556	65212211	71142600	60973872	74155721	75927138	62932980	70529512	68003919	71992505	74938446	38488790	43736020	46629162	56450507	50378722	51292741
phosphtidylethanolamine (positive mode)	732.554	5800488	3039416	3452706	4187662	3706303	4803582	3576587	3277033	4484426	2992787	2883638	2869006	2207219	3028707	2799904	4506187	3970754	4179127	4683528	4749672	5554672	8437765	7903868	7878534	7536237	6656023	6635789	6843989	5723383	5798314	5584259	5781473	5628831	7483804	5843787	7880566	6500540	5623723	6519014	5687890	5542580	5992796	6465531	8108021	7746972	6764830	6130091	6928309
phosphtidylethanolamine (positive mode)	734.569	57297687	31910324	35734334	34774213	30919866	39745616	32259072	28631153	39896435	27223403	25285358	24071523	22804059	31171725	29022450	49679614	43733701	44781147	56188019	56238158	69439187	91853477	77062021	71631689	64832447	61272564	56473490	56383287	49418456	50046543	44662918	45788048	42503217	74875781	66281473	98103905	76848419	62230177	75215380	73726160	72651723	77553158	58994002	60894434	66141382	59016541	52278104	55873284
phsophatidylinositol (negative mode)	851.566	6387131	2344739	3252839	2892681	2336652	3350535	2115362	2036931	2744930	1868398	1652669	1661205	2052931	2550974	2486901	4073246	3518991	3678189	4449237	4621717	7433678	34732175	5351876	5569070	13044824	4453448	2266363	11255670	10174865	6188252	10875569	13065667	3372115	25012018	16629324	8330149	18622638	17890215	9142517	20913558	19746073	18913383	12130415	18515606	17387331	11080273	13829682	13843200
phosphatidylinositol mannoside (negative mode)	1013.62	187996	79932	150799	169829	117454	183906	183646	197328	259538	169020	189306	173820	34103	41818	37224	66659	64629	64905	88646	56585	67275	140955	74296	25151	387684	147230	134880	409882	393771	250102	360260	506455	104187	131553	41349	49505	45518	49256	25010	89360	25712	32835	60071	59988	128098	447112	1292587	1270759
phosphatidylinositol dimannoside (negative mode)	1175.67																																											54255	25562	65716	45007	344691	308913
acyl phosphatidylinositol mannoside (negative mode, C16 acyl)	1251.85	13491	9312	11187	18916	15550	22068	71830	66905	85542	120109	131598	129583	7123	6962	5989	10641	11405	11585	10181	9920	13045	70116	192404	192404	286547	172250		833116	775989	412804	1117288	1299678	395416	141043	139817	109948	133536	184077	98057	188582	133680	115241	31733	24519	43623	249628	314248	363174
acyl phosphatidylinositol mannoside (negative mode, C18 acyl)	1279.88																																											17827	15996	26455	139523	188667	208594
acyl phosphatidylinositol dimannoside (negative mode, C16 acyl)	1413.9	1490957	605045	927001	766314	580448	850448	571387	557330	756607	567901	520840	543933	577598	659783	623553	932697	978413	967077	1136006	1237636	1654170	3259654	379968	369254	692950	245569		651913	639108	471743	436410	812746	215861	1604482	1198981	331896	872618	1652008	917443op	2323515	807462	1217131	2650252	1875979	3280049	436128	2369210	2179225
mycolic Acid (negative mode, methoxy C84)	1252.29	8692	13448	15654	28001	27131	27896	23577	25741	22183	29089	32302	45227	12385	13395	11812	7445	11258	12181	8560	8489	2976	27207	41743	23693	57689	39274	37887	70855	85307	60154	76532	81791	52057	36690	37992	36843	35201	44676	35249	20312	25326	21500	5438	7465	6595	16692	13105	14582
menaquinone (positive mode)	785.623																																											2433930	4626247	2845981	2250917	2605950	3906777
trehalose monomycolate (positive mode)	1595.43																																											234285	217689	203450	196512	197625	220466
diacyl trehalose1 (positive mode, C42 total acyl)	976.764																																											729507	876753	737619	849073	860022	978907
mycobactin (positive mode)	925.485																																											826832	492654	1411927	338056	599071	416884
phosphatidylglycerol (negative mode)	747.518	1469863	646867	886334	619194	531795	698189	599453	615616	808400	592028	71913	666115	518770	651714	700741	1316872	976532	858223	1044197	1085159	1650973		13963676	8215546	12980913	6023631		17818780	15096604	8987603	12983904	14136427	6217303	4725113	29241230	17295566	22810713	24970443	25068682	21167251	20903802	26438170	962643	4938247	4953323	5569281	3827636	6543624
mannosylphosphomycoketide (negative mode)	707.523	17785	7759	11537	9543	7435	9542	7202	7786	10309	14099	15887	17381	5391	6429	7250	11784	12064	11011	7583	6718	6670	157505	257745	180899	158856	122921		183801	190936	173279	196379	238151	118398	99125	227391	160175	221951	195352	242447	263443	275128	280566	71445	144293	166723	167137	133805	174282
cardiolipin (negative mode)	1401.98	846906	434075	530491	519873	488757	650926	551697	520346	725188	548377	501281	517943	335250	456339	439333	691193	555634	611838	740287	688663	972373	1174792	3862187	2283631	2828406	1306939		3667923	3954366	2451105	3391234	4038749	1120346	2889136	3713784	2241533	3397499	3497887	3639096	3462831	3870553	3835197	2328667	7820935	8756644	8665720	6968451	7988391
sulfoglycolipid,diacylated (negative mode)	1277.93	78571	32706	44533	46973	39760	54158	53083	53447	66944	72698	68840	71577	27652	32642	34296	59659	47370	47113	55480	51100	95648	661833	2398804	651350	1146293	615798		2390932	2378694	1745280	3001122	3673461	1569259	539982	1620798	1700684	1989219	1605973	1556332	1409795	1343768	1785256	253870	724565	679729	808562	570210	691015
sulfoglycolipid,triacylated (negative mode)	1868.53	4266	3219	3188	3230	3761	4889	2853	4337	3981	3537	3674	4442	2719	4152	3127	4838	3023	3846	3555	4488	6428	23810	49235	36754	27795	24803		47988	48058	37533	54834	57811	32633	28355	48006	39183	38384	34564	44069	43031	48388	47419	10892	27232	27819	29117	20389	27401
sulfoglycolipid,tetraacylated (negative mode)	2459.1	15427	9407	11114	8730	7842	9798	9521	9300	12239	13472	12282	10703	6888	8333	8910	14110	10789	11233	14507	13505	24918	42440	23344	25589	20178	12714		25632	24428	23233	27712	27862	17436	24779	26448	23537	25463	26323	25716	32210	28047	25796	18945	42360	46143	27790	30748	30629
phthiocerol dimycoserate A/A' (positive mode)	1413.46																																											435504	189424	193909	113294	166369	176428
phthiocerol dimycoserate B (positive mode)	1411.44																																											99908	45875	49907	22419	39928	46653
glycerides, diacylated (positive mode)	612.557																																											5495290	7335144	5819852	5626897	6129084	7677557
1-tuberculosinyl adenosine (positive mode)	540.355																																											45787231	87727191	97384538	102908141	76341398	102901990
acyl2 phosphatidylinositol dimannoside (negative mode)	1694.18	63960	25742	38772	38169	37990	42197	57145	56638	54732	67264	64807	66942	34727	40618	39061	43279	44491	36103	58202	49274	74784	15462	6538	6088	11536	7097	6610	15024	19694	18112	27588	55961	8024	21853	19408	9952	25406	28242	21429	57655	26874	33982	59184	51569	87466	37482	115018	95899
m/z referes to the calculated monoisotopic mass of the compound. The experimental masses measured varied but agreed with this mass, within experimental error.
[truncated: 15 more columns]

## Sheet: S6B-PIMS
Table S6B. Reversed-phase liquid chromatography mass spectrometry of acylated phosphatidylinositol mannosides
	Experiment	10	10	10	10	10	10	10	10	10	10	10	10	10	10	10
	Condition	DMSO	DMSO	DMSO	Inhibitor	Inhibitor	Inhibitor	Inhibitor	Inhibitor	Inhibitor	Control	Control	Control	Control	Control	Control
	Time (hours)	0	0	0	24	24	24	48	48	48	24	24	24	48	48	48
	Replicate	1	2	3	1	2	3	1	2	3	1	2	3	1	2	3
	m/z
phosphatidylinositol *	851.56	17448197	16803721	16679622	19151465	19891120	18604290	17911557	16605816	20072914	18448320	23025264	22779865	26154741	24148839	21984073
PIM1	1013.62	605515	648818	518267	5824776	6761965	5954384	8336491	5484959	8049120	727744	715792	782106	1302683	1258577	683953
PIM2	1175.67	243903	242084	193316	1933258	2706991	1801435	4474790	1632929	4282119	361170	331851	466883	961888	848805	394820
Ac1PIM1 (C16 acyl)	1251.85	143357	118572	108975	3713649	4507189	4375359	7169206	6097750	8176973	206586	236050	296605	422398	346177	260844
Ac1PIM2 (C16 acyl)	1413.9	8618253	10869512	9065299	7698634	8273938	7628039	9232627	6444499	9448914	10090657	9160341	11308445	13786050	13639752	10163502
Ac1PIM3 (C16 acyl)	1575.95	91472	97034	96831	87579	115533	39089	144369	33780	111917	109637	51498	103308	199145	144706	134948
Ac1PIM4 (C16 acyl)	1738.01	5311	4849	4466	34807	52749	11172	69913	7312	50473	5323	4021	5783	8163	14057	8952
Ac1PIM5 (C16 acyl)	1900.06	4526	5663	5659	47075	72560	16221	91593	12432	68359	7871	6890	9153	14241	13102	8687
Ac1PIM6 (C16 acyl)	2062.11	22906	50878	54203	244030	418110	77476	456510	43595	326035	78534	49166	105200	167719	336760	109307
Ac1PIM1 (C18 acyl)	1279.88	51045	46547	36083	1612277	2121665	2060921	3136666	2580455	3354305	55486	56282	72841	119414	99771	63966
Ac1PIM2 (C18 acyl)	1441.93	2275071	3849829	2827419	2791790	3330474	3083028	3930974	2340494	3824953	3457411	2681301	3923311	5367517	5600387	3279370
Ac1PIM3 (C18 acyl)	1603.98	19374	30049	23199	28624	39659	19187	51149	15534	33721	28333	17334	34487	50268	40273	33451
Ac1PIM4 (C18 acyl)	1766.04	3983	3504	4766	14842	21550	4880	27449	5032	16772	3714	5373	4138	3943	3446	3300
Ac1PIM5 (C18 acyl)	1928.09	3594	2722	2279	15392	27397	6297	36583	7929	26106	1254	2771	4903	4701	5595	3103
Ac1PIM6 (C18 acyl)	2090.14	9261	9879	14762	58022	107626	22076	126337	14074	93049	18587	11405	30169	36092	74979	21291
	integrated mass chromatographic peak areas
* second isotope peak used due to saturation of the monoisotopic peak
m/z referes to the calculated monoisotopic mass of the compound. The experimental masses measured varied but agreed with this mass, within experimental error.
C16 acyl and C18 acyl refer to the inferred mass of the acyl unit that is not present in the phosphatidyl core structure.

## Sheet: S6C-TDMs
Table S6C. Reversed-phase liquid chromatogrphy mass spectrometry of trehalose dimycolates
		Experiment	17	17	17	17	17	17	17	17	17	17	17	17	17	17	17	18	18	18	18	18	18	18	18	18	18	18	18	18	18	18
		Condition	DMSO	DMSO	DMSO	Inhibitor	Inhibitor	Inhibitor	Inhibitor	Inhibitor	Inhibitor	Control	Control	Control	Control	Control	Control	DMSO	DMSO	DMSO	Inhibitor	Inhibitor	Inhibitor	Inhibitor	Inhibitor	Inhibitor	Control	Control	Control	Control	Control	Control
		Time (hours)	0	0	0	24	24	24	48	48	48	24	24	24	48	48	48	0	0	0	24	24	24	48	48	48	24	24	24	48	48	48
		Sample number	1	2	3	1	2	3	1	2	3	1	2	3	1	2	3	1	2	3	1	2	3	1	2	3	1	2	3	1	2	3
Experiment 17 and 18 data sets (final method with 20 mL injection)	time (min)	m/z
Trehalose dimycolate (alpha and methoxy mycolates)	9.8	2742.63	96624	119860	121824	90817	76431	86140	73935	63706	54467	120796	102332	107904	114290	101220	123637	117520	124143	111961	105106	102873	112427	66427	52647	56277	102874	88855	97999	121779	109749	111476
Trehalose dimycolate (dialpha mycolates)	10	2626.51	52016	71021	70455	56915	41682	53173	38130	33841	28779	72995	60686	63056	70616	60429	77432	67395	73473	68336	61302	64943	69371	37948	32188	30710	63658	54220	54895	72534	72633	66804
Trehalose dimycolate (dimethoxy mycolates)	9.8	2858.75	48585	63254	56528	48565	40374	46223	37775	32199	29681	51726	50822	50767	55774	46327	59436	58538	60796	58387	51267	52179	54912	34513	30229	28929	45808	45758	44216	55768	51980	52733
Trehalose dimycolate (keto and methoxy mycolates)	9.4	2842.72	26869	39153	37678	24086	18651	23606	17511	15588	12558	30766	28482	26865	27297	23932	29922	35748	36771	32250	27406	30443	32914	16543	13984	12517	25885	22631	25484	26919	27380	24598
Trehalose dimycolate (alpha and keto mycolates)	9.4	2726.6	26899	36807	29871	26522	19114	22297	16473	14429	11545	30480	25960	26071	26680	24570	27271	34840	32952	32778	23341	27861	30347	15414	11920	13066	25407	23308	24984	28049	26988	26234
m/z referes to the calculated monoisotopic mass of the compound. The experimental masses measured varied but agreed with this mass, within experimental error.
2nd isotope peak used to generate all peak areas to improve sensitivity

## Sheet: S6D-TDM-2
Table S6D. Reversed-phase liquid chromatogrphy mass spectrometry of trehalose dimycolates
		Experiment	16	16	16	16	16	16	16	16	16	16	16	16	16	16	16
		Condition	DMSO	DMSO	DMSO	Inhibitor	Inhibitor	Inhibitor	Inhibitor	Inhibitor	Inhibitor	Control	Control	Control	Control	Control	Control
		Time (hours)	0	0	0	24	24	24	48	48	48	24	24	24	48	48	48
		Sample number	1	2	3	1	2	3	1	2	3	1	2	3	1	2	3
Experiment 16 data set (only 10-mL injection and earlier faster gradient)	time (min)	m/z
Trehalose dimycolate (alpha and methoxy mycolates)	8.5	2742.63	39821	29459	35301	27941	35200	31457	24354	18051	27920	40341	34825	39701	42977	41205	36698
Trehalose dimycolate (dimethoxy mycolates)	8.4	2858.75	18248	13882	16898	13338	19790	16606	13258	9381	15287	17241	18051	20858	18128	18113	13808
Trehalose dimycolate (dialpha mycolates)	8.6	2626.51	23680	15060	19372	15499	23139	18230	14588	10434	16210	22597	22564	25646	26275	26782	22777
Trehalose dimycolate (keto and methoxy mycolates)	7.8	2842.72	11695	6593	11095	5296	8229	7054	6734	4270	5748	7802	7846	9062	8348	7897	6417
Trehalose dimycolate (alpha and keto mycolates)	8	2726.6	11584	7812	10408	5993	8168	8931	5295	3619	6093	9177	8427	11156	10442	9523	7874
m/z referes to the calculated monoisotopic mass of the compound. The experimental masses measured varied but agreed with this mass, within experimental error.
2nd isotope peak used to generate all peak areas to improve sensitivity
