# Supplementary material for: Multisystem Analysis of Mycobacterium tuberculosis Reveals Kinase-Dependent Remodeling of the Pathogen-Environment Interface
Source: mBio. 2018 Mar 6;9(2):e02333-17. doi: 10.1128/mBio.02333-17 (PMC5845002; doi:10.1128/mBio.02333-17)
Supplement: TABLE S7 [file mbo001183756st7.xlsx]

## Sheet: S7A-Metabolite abundance
Table S7A. Metabolite abundance at each time point following exposure to kinase inhibitor (I) or control compound (C), relative to time zero (DMSO) .
Note: The color key is based on the range of values in each row, not across the whole table. They are shown to allow rapid visualization of changes of each individual metabolite over time.
Metabolite	Formula	MW		DMSO	I-12h	I-24h	I-48h	C-12h	C-24h	C-48h		DMSO SD	I-12h SD	I-24h SD	I-48h SD	C-12h SD	C-24h SD	C-48hSD		ratio	I/C-12h	I/C-24h	I/C-48h		ratio error	I/C-12h	I/C-24h	I/C-48h
glycine	C2 H5 N O2	75.033		1	2.34725	1.30934	3.77627	0.506354	7.48627	1.18151		0.542378	0.366113	0.690512	0.434572	0.184856	11.1377	0.236253		1	4.63559	0.174899	3.19612			0.412523	1.57845	0.230709
alanine	C3 H7 N O2	89.049		1	1.90595	1.53225	2.00898	1.26126	1.44079	1.59023		0.314961	0.141495	0.0874836	0.241352	0.0411825	0.0650131	0.100686		1	1.51115	1.06348	1.26332			0.592575	0.0727733	0.1358
aminobutanoate	C4 H9 N O2	103.064		1	0.239143	0.270602	0.410209	0.148021	0.184383	0.280169		0.16064	0.0151618	0.0447563	0.0816971	0.0300603	0.0531535	0.0127323		1	1.6156	1.46761	1.46415			0.203148	0.332355	0.204279
serine	C3 H7 N O3	105.043		1	2.90385	1.67155	3.6032	0.844288	0.976125	1.50995		0.789898	0.605135	0.364535	0.601834	0.373324	0.454434	0.229936		1	3.43941	1.71244	2.3863			0.527958	0.514097	0.226025
proline	C5 H9 N O2	115.065		1	2.09767	1.39327	2.65603	0.867126	0.867596	1.21677		0.448893	0.275391	0.250553	0.366849	0.108548	0.124838	0.179629		1	2.41911	1.60589	2.18286			0.186014	0.230311	0.202166
valine	C5 H11 N O2	117.079		1	2.00153	1.45516	2.46517	1.05936	1.02702	1.23277		0.313383	0.20864	0.191346	0.338585	0.0939787	0.0851056	0.11813		1	1.88938	1.41688	1.9997			0.384836	0.155427	0.167472
threonine	C4 H9 N O3	119.06		1	0.557159	0.433742	0.212279	1.15564	1.36591	1.33022		0.197439	0.0715498	0.0548745	0.0460578	0.141249	0.0652978	0.181544		1	0.482123	0.317547	0.159581			0.155681	0.135245	0.256323
pyrroline hydroxy carboxylate	C5 H7 N O3	129.044		1	0.742041	0.706185	0.506192	0.732756	0.895272	1.21137		0.169454	0.0174369	0.0593306	0.092914	0.07233	0.0383433	0.0215355		1	1.01267	0.788794	0.417867			0.0990459	0.0943023	0.184414
(iso)leucine	C6 H13 N O2	131.095		1	2.13828	1.38247	2.27838	0.897551	0.826046	0.962225		0.433135	0.226545	0.241713	0.285151	0.0463603	0.0515578	0.0946737		1	2.38235	1.67359	2.36783			0.446297	0.185649	0.159199
ornithine	C5 H12 N2 O2	132.088		1	0.511045	0.530415	0.850232	0.510789	0.690907	1.01247		0.136565	0.19458	0.110137	0.0411283	0.124998	0.193114	0.193475		1	1.0005	0.767708	0.83976			0.317007	0.348196	0.197119
aspartate	C4 H7 N O4	133.039		1	0.965592	0.662879	1.34173	0.442892	0.383596	0.516253		0.389604	0.413048	0.178637	0.227129	0.040913	0.0685634	0.0647663		1	2.1802	1.72807	2.59897			0.380574	0.323373	0.210701
adenine	C5 H5 N5	135.056		1	1.11879	1.43781	1.55422	1.51397	1.71499	1.78372		0.091232	0.226508	0.056479	0.145972	0.0125652	0.0602314	0.21942		1	0.738977	0.838374	0.871335			0.09601	0.0526923	0.154768
tyramine	C8 H11 N O	137.085		1	2.36808	1.46815	2.16783	0.970911	1.13561	1.25288		0.406399	1.00406	0.144282	0.311201	0.181196	0.253756	0.148851		1	2.43903	1.29283	1.73028			0.614619	0.24411	0.186341
lysine	C6 H14 N2 O2	146.105		1	1.71458	1.23647	2.40739	0.85292	1.17255	1.6891		0.18883	1.08782	0.102053	0.431393	0.151177	0.287722	0.147202		1	2.01024	1.05451	1.42524			0.555223	0.258889	0.199263
methionine	C5 H11 N O2 S	149.052		1	2.06742	1.24305	2.19993	0.960456	1.14445	1.30076		0.406802	0.24017	0.274004	0.311581	0.0890002	0.0572663	0.0934094		1	2.15254	1.08615	1.69127			0.157214	0.226037	0.158797
histidine	C6 H9 N3 O2	155.07		1	1.89107	1.39242	2.33115	0.846297	0.910232	1.32615		0.553678	0.496541	0.147165	0.342286	0.090273	0.103587	0.205687		1	2.23452	1.52974	1.75784			0.907885	0.155311	0.213578
hydroxyectoine	C6 H10 N2 O3	158.07		1	0.550735	0.494449	0.321153	0.646202	0.799337	1.09027		0.18081	0.0311009	0.0350406	0.0348779	0.0323922	0.0446034	0.0851066		1	0.852264	0.618574	0.294563			0.051071	0.0901996	0.133746
(ala)2	C6 H12 N2 O3	160.086		1	3.18215	3.59939	4.92181	2.06889	2.5637	3.26316		0.207539	0.104875	0.167286	0.713331	0.127847	0.333541	0.182451		1	1.5381	1.40398	1.5083			0.0657663	0.138153	0.155344
acetylhomoserine	C6 H11 N O4	161.073		1	4.65969	3.88938	3.3477	2.89543	4.80719	9.74393		0.190684	4.63289	0.920319	0.855364	0.386449	0.428181	0.278836		1	1.60933	0.809075	0.343568			4.60788	0.252833	0.257106
methionine sulfoxide	C5 H11 N O3 S	165.046		1	1.00585	0.955621	0.641817	1.58336	2.63537	2.92674		0.673837	0.328106	0.323782	0.292872	0.346205	0.173922	0.403774		1	0.635263	0.362613	0.219294			0.248213	0.345186	0.476716
phenylalanine	C9 H11 N O2	165.082		1	2.79293	1.74795	3.63912	0.881627	0.86408	1.10509		0.687421	0.324018	0.342544	0.388599	0.106306	0.0619036	0.12926		1	3.16792	2.0229	3.29306			0.417114	0.208654	0.15838
methylhistidine	C7 H11 N3 O2	169.087		1	0.811454	0.601887	0.328062	1.73697	2.5049	3.97571		0.495714	0.251197	0.180423	0.00984536	0.410609	0.18358	0.570925		1	0.467167	0.240284	0.0825165			0.281874	0.308591	0.146706
arginine	C6 H14 N4 O2	174.112		1	1.63616	1.2749	2.89322	0.617568	0.824052	1.21227		0.194909	1.06257	0.147155	0.467803	0.115183	0.257079	0.124357		1	2.64937	1.54711	2.38661			1.8621	0.332638	0.191485
citrulline	C6 H13 N3 O3	175.097		1	0.573515	0.499387	0.336914	0.651615	0.814102	1.08221		0.172277	0.0223236	0.0312398	0.0415215	0.0424072	0.0426849	0.0584379		1	0.880144	0.613421	0.311321			0.0698588	0.0816234	0.134552
tyrosine	C9 H11 N O3	181.076		1	0.879104	0.655707	1.24022	0.385622	0.472289	0.573468		0.237165	0.0359027	0.104061	0.124106	0.0314696	0.039477	0.0409174		1	2.27971	1.38836	2.16266			0.0870313	0.179368	0.1229
acetyllysine	C8 H16 N2 O3	188.113		1	1.18712	1.1286	1.09682	1.31123	1.85269	3.64291		0.0891001	0.0426561	0.0464157	0.109539	0.230303	0.150228	0.332147		1	0.905352	0.609168	0.301085			0.217113	0.09092	0.13523
diaminoheptanedioate	C7 H14 N2 O4	190.099		1	0.334219	0.362199	0.281752	0.361503	0.625749	0.89284		0.205118	0.0178186	0.0555489	0.0498476	0.0593593	0.0225397	0.0665748		1	0.924527	0.578825	0.315568			0.165405	0.157539	0.191991
tryptophan	C11 H12 N2 O2	204.092		1	0.894779	0.948316	1.47379	0.779846	0.911824	1.10641		0.354014	0.387778	0.160941	0.332044	0.033961	0.253728	0.251846		1	1.14738	1.04002	1.33205			0.199529	0.325935	0.320271
acetyl diaminopimelate	C9 H16 N2 O5	232.109		1	1.99148	1.60986	1.02639	1.55858	2.00128	2.31423		0.228427	0.0711563	0.166502	0.193735	0.0757097	0.154614	0.287313		1	1.27775	0.804415	0.443515			0.0578996	0.129096	0.225923
methylthioadenosine	C11 H15 N5 O3 S	297.091		1	2.25839	2.75306	3.98036	1.98625	2.15245	4.17365		0.505839	0.810546	0.582772	0.963318	0.424708	0.286188	1.42855		1	1.13701	1.27903	0.953688			0.51744	0.249975	0.419198
S-adenosylmethionine	C15 H22 N6 O5 S	398.139		1	1.7202	2.297	2.5891	1.64645	2.43837	3.16823		0.399569	1.30252	0.227033	0.414397	0.452083	0.249898	0.875309		1	1.04479	0.942022	0.817207			0.333998	0.142381	0.31929
pyruvate	C3 H4 O3	88.016		1	6.84963	6.34725	12.579	1.3472	2.54775	4.88074		0.855733	1.83556	2.03861	2.23469	0.132353	0.417612	0.965602		1	5.08434	2.49132	2.57728			0.846747	0.360589	0.265896
succinate semialdehyde	C4 H6 O3	102.032		1	2.18251	2.07598	1.7969	1.29567	2.27333	3.10873		0.641729	0.166389	0.0104042	0.193948	0.0525333	0.477633	0.401094		1	1.68446	0.91319	0.578018			0.167527	0.210162	0.168216
succinate	C4 H6 O4	118.026		1	1.02364	1.25797	1.27768	1.19249	1.23371	1.64864		0.0978468	0.217529	0.168945	0.0357928	0.0734568	0.17937	0.183312		1	0.8584	1.01967	0.774991			0.0989883	0.197926	0.114665
dioxopentanoate	C5 H6 O4	130.026		1	2.8073	1.94836	11.8862	1.26157	1.573	3.08777		0.313422	1.67564	0.569984	1.32368	0.407219	0.456852	0.408488		1	2.22524	1.23863	3.84943			3.64756	0.412231	0.172925
malate	C4 H6 O5	134.021		1	0.461194	0.791128	0.809656	0.39788	0.439857	0.900815		0.697738	0.364024	0.0660751	0.0825496	0.0459288	0.160238	0.177237		1	1.15913	1.7986	0.898804			0.209212	0.373748	0.2216
ketoglutarate	C5 H6 O5	146.021		1	2.08628	2.02037	1.2823	1.23182	2.10127	2.86441		0.437963	0.166517	0.219285	0.148073	0.329357	0.385862	0.612034		1	1.69366	0.961498	0.447664			0.336018	0.21331	0.242876
glutamine	C5 H10 N2 O3	146.069		1	0.818197	0.807917	0.66007	0.76944	0.965565	1.35737		0.134115	0.046346	0.0464771	0.0844755	0.0508812	0.0830834	0.0108341		1	1.06337	0.836729	0.486285			0.0738059	0.103505	0.128228
glutamate	C5 H9 N O4	147.053		1	1.4139	1.41183	1.34717	1.28717	1.58471	1.89321		0.13196	0.0175216	0.0230853	0.0725498	0.0818061	0.0374218	0.166694		1	1.09846	0.890908	0.711579			0.0645384	0.0287229	0.103212
methylmalate	C5 H8 O5	148.036		1	1.56122	1.60834	2.41041	0.946015	1.15773	2.53442		0.670708	0.74618	0.0228293	0.298397	0.377059	0.450998	0.954899		1	1.65031	1.38922	0.951067			0.421771	0.389813	0.396588
tetrahydrodipicolinate	C7H9NO4	171.053		ND	P	P	P	ND	ND	ND		NA	NA	NA	NA	NA	NA	NA		1	5	5	5			NA	NA	NA
aconitate	C6 H6 O6	174.016		1	5.40943	4.94783	17.6107	0.838659	2.26496	6.44262		1.12599	2.2854	0.137686	2.60413	0.136929	0.585571	0.612996		1	6.45009	2.18451	2.73346			0.896531	0.260028	0.175838
isopropylmalate	C7 H12 O5	176.067		1	2.59251	3.33781	3.71367	2.70692	4.81731	6.16606		0.776557	1.38635	0.257397	0.1763	0.557648	0.214236	0.573557		1	0.957735	0.692878	0.602277			0.476734	0.08902	0.104432
hexose	C6 H12 O6	180.063		1	3.22462	1.93991	5.21932	0.89822	0.91478	1.62333		0.783353	0.915614	0.496343	0.684907	0.0926244	0.158001	0.214516		1	3.59002	2.12063	3.21519			3.11246	0.3087	0.186232
diaminopimelate (neg mode)	C7 H14 N2 O4	190.096		1	0.294338	0.34184	0.265967	0.358899	0.743356	1.31975		0.297735	0.0138012	0.0624665	0.102399	0.055649	0.111787	0.0696379		1	0.820116	0.45986	0.201528			0.155303	0.236658	0.388606
citrate	C6 H8 O7	192.027		1	1.57407	2.502	6.19437	0.874122	1.10149	2.78252		0.483599	1.65567	0.352261	1.47359	0.0741622	0.591764	0.622806		1	1.80075	2.27148	2.22617			5.4792	0.555383	0.326637
galactonate	C6 H12 O7	196.057		1	0.30221	0.406291	0.332434	2.59184	4.69035	8.65715		0.864151	0.249291	0.245085	0.189995	0.289657	0.361494	1.12859		1	0.116601	0.0866227	0.0384			0.208266	0.60813	0.586207
methylcitrate	C7 H10 O7	206.043		1	1.41851	2.55215	6.65095	0.555895	1.00308	2.66695		0.420383	0.47292	0.337638	0.959626	0.141069	0.349975	0.238587		1	2.55176	2.54432	2.49384			0.600308	0.373141	0.169768
succinyl diaminopimelate	C11H18N2O7	247.057		1	1.26653	1.27356	1.65823	1.82771	2.80309	3.9339		0.283404	0.214487	0.38256	0.45218	0.224332	0.247539	0.40647		1	0.692959	0.45434	0.421523			ND	0.313098	0.291608
mannosylglycerate	C9 H16 O9	268.08		1	0.869286	0.467997	0.252614	1.12574	1.47285	1.85742		0.229637	0.0890155	0.0499854	0.0357148	0.143656	0.0567583	0.286169		1	0.77219	0.317748	0.136003			ND	0.113546	0.209106

## Sheet: S7B-Metabolite pathway enrich
Table S7B. Metabolite Pathway enrichment analysis
Statistically significant metabolites affected by the inhibitor vs. control were mapped to Mtb’s annotated metabolic network and analysed by Metaboanalyst 3.0, using a hypergeometric distribution function, to identify statistically enriched pathways.
Pathway Name	Match	p-value (corrected)
	Status
Arginine and proline metabolism	7 in 41	6.73e-05
Alanine, aspartate and glutamate metabolism	4 in 18	0.001106
Aminoacyl-tRNA biosynthesis	7 in 66	0.001452
Citrate cycle (TCA cycle)	5 in 20	0.000131
Glyoxylate and dicarboxylate metabolism	4 in 29	0.006946
Lysine biosynthesis	4 in 13	0.047795
Pantothenate and CoA biosynthesis	3 in 23	0.023254
Tyrosine metabolism	2 in 10	0.029025
Valine, leucine and isoleucine biosynthesis	3 in 26	0.03229

## Sheet: S7C-TCA & MCC antibiotic resp
Table S7C. TCA and methycitrate cycle metabolite abundance in antibiotic treated samples
	RIFAMPICIN (xMIC)
Dose (xMIC):	0	0	0	1	1	1	2	2	2	4	4	4	8	8	8	16	16	16	32	32	32	64	64	64
Methylcitrate	0	0	0	0	0	0	0	0	0	0	0	0	0	0	0	0	0	0	0	0	0	0	0	0
cis-2-Methylaconitate	0.135738	-0.157044	0.006455	0.243494	0.129837	0.215908	0.364007	-0.10046	0.117963	0.383975	-0.072979	0.04459	0.302388	0.087843	0.075617	-0.254005	0.050849	-0.059433	0.170644	0.187785	-0.086654	-0.309047	-0.032716	-0.12142
succinate	-0.098112	-0.335897	0.348746	-0.463811	0.137877	0.025699	0.431838	1.17408	0.359732	1.18143	1.07871	1.3259	1.24795	1.2294	1.16593	1.12484	0.877889	0.915851	0.838508	1.06651	0.784677	0.912373	0.99612	0.910963
Citrate	-0.068073	0.089614	-0.0262	-0.144245	-0.208293	-0.173645	-0.193994	0.190049	-0.127883	0.213235	0.147337	0.170739	0.41176	0.382988	0.253554	0.341228	0.213047	0.173437	0.176757	0.196652	0.181294	0.094511	0.116268	0.031353
Cis-aconitate	-0.155622	0.134449	0.006594	0.234869	0.404491	0.312464	0.341267	-0.15191	0.027772	0.250057	-0.08477	0.016778	0.062291	0.111765	0.012968	0.096722	-0.022766	0.030979	-0.013733	0.208789	-0.013733	-0.066647	0.012332	-0.009981
alpha-ketoglutarate	-0.221027	0.449461	-0.364914	1.61872	2.24778	1.86831	1.11074	0.96088	0.141101	0.309304	1.04174	0.934316	0.924633	0.95102	0.967532	0.818631	1.03342	0.962633	1.13396	0.498154	0.668133	0.770188	0.672425	0.854963		3
malate	-0.671153	-0.070736	0.505732	-0.634261	0.114968	0.15376	-0.001291	2.51786	2.0464	2.26932	2.37155	2.4343	2.44674	2.26107	2.367	2.28141	2.28097	2.23175	2.24875	2.30828	2.01813	1.94851	1.99039	1.96861		-3
	STREPTOMYCIN (xMIC)
Methylcitrate	-0.042979	-0.01435	0.055542	1.38512	1.34905	1.92898	1.11881	1.54553	1.69079	-0.041458	0.382294	0.365194	0.83066	1.46488	1.19111	0.381161	0.83149	0.364046	1.5938	1.24943	1.29649	0.056962	1.32625	1.3583
cis-2-Methylaconitate	-0.176815	0.020118	0.139213	-0.242061	0.115366	-0.273199	0.204713	0.245565	0.317	1.26014	0.267369	0.626328	0.57188	0.676081	0.542376	0.55425	0.252869	0.648652	-0.054559	0.158788	0.219703	-0.12856	-0.524738	-0.326639
succinate	-0.417212	0.233497	0.104938	-0.986881	-0.310047	-0.356118	-0.02712	-0.131575	-0.124174	-0.512547	-0.112228	-0.203454	-0.256474	-0.174883	-0.385788	0.12968	-0.192577	0.052838	0.127977	-0.031267	0.113572	0.233065	0.329196	0.188441
Citrate	-0.089851	0.190686	-0.121747	-0.50428	0.337345	0.147841	0.504419	0.364178	0.399659	0.194642	0.162639	0.28533	0.184053	0.646371	0.609379	0.208822	0.147428	0.313922	-0.269868	0.062742	0.040493	-0.255315	0.216328	0.234243
Cis-aconitate	-0.217169	0.141419	0.05208	-0.70839	0.123564	-0.056667	0.173409	0.159725	0.10017	0.383768	0.230538	0.352226	0.437849	0.172264	0.299472	0.394975	-0.067807	0.281749	0.104285	0.271088	0.311132	0.314797	0.17654	0.27227
alpha-ketoglutarate	-0.276	-0.657172	0.622675	0.484177	1.22611	0.495077	0.555193	1.04664	0.800153	1.27327	1.55083	0.429682	0.13469	0.114059	-0.095214	-1.45912	-1.3875	-0.808683	-1.76769	-0.472275	-0.411398	0.273589	0.317235	-0.307825		3
malate	-0.816439	0.422644	0.126678	-1.34844	-0.682537	-0.828058	-0.470194	-0.510924	-0.164556	-0.710174	0.499538	0.741237	0.012764	0.759362	0.502337	1.30232	1.21531	1.71397	1.73772	2.08747	2.1771	2.61257	2.69846	2.73402		-3
	ISONIAZID (xMIC)
Methylcitrate	0.230544	-0.175961	-0.086898	-0.16579	0.067662	-0.115979	-0.134044	0.330936	-0.337828	0.26479	-0.26183	-0.345461	-0.120884	-0.069411	-0.042795	-0.3725	-0.436276	-0.208654	0.297017	0.15411	0.463533	-0.392129	0.344046	0.38152
cis-2-Methylaconitate	0.396659	0.036069	-0.603341	0.30355	0.340075	0.188072	-0.237692	0.471006	-0.027656	0.490635	0.471006	0.204014	0.288676	0.235378	0.219781	0.122484	0.403578	0.071259	0.497119	-0.349584	0.332844	0.071259	-0.065376	-0.018379
succinate	-0.294513	-0.057017	0.2909	-0.300421	-0.416346	-0.356627	-0.281805	0.017068	-0.5165	-0.035026	0.124413	-0.566108	-0.250882	0.224925	-0.033897	-0.350091	-0.26168	-0.499505	-0.43173	-0.189044	-0.475699	-0.639367	-0.27208	-0.298413
Citrate	-0.097877	0.309014	-0.274508	0.301818	-0.043037	0.206738	0.466157	-0.160944	0.108771	0.169986	-0.418723	0.33531	-0.175648	-0.51643	-0.271821	-0.348592	-0.586616	0.006497	0.139372	0.469003	0.439824	-0.245095	0.089203	0.355478
Cis-aconitate	-0.094006	0.24582	-0.188832	0.128756	0.192037	0.265884	0.134526	-0.187261	-0.29161	-0.040034	-0.53993	0.159892	-0.339824	-0.237091	-0.54	-0.620508	-0.472691	-0.57533	-0.523371	-0.4075	-0.489409	-0.511261	-0.567701	-0.424177
alpha-ketoglutarate	0.315191	-0.460822	0.041595	-1.89839	-0.100789	-1.02307	-1.88615	-0.698371	-2.40221	-3.27792	-3.25424	-3.74227	-2.77094	-2.47661	-3.03118	-2.97014	-3.17328	-2.73288	-3.36516	-3.95046	-3.48385	-3.28648	-3.80203	-3.85004		3
malate	-0.186243	0.143462	0.023689	0.084696	-0.081439	0.018572	0.266621	-0.105538	-0.023821	-0.167169	-0.121265	0.196987	0.435659	0.484722	0.803381	0.020877	0.111137	0.075117	1.0048	0.576195	1.02777	0.84791	1.2486	1.13521		-3

## Sheet: S7D-Lysine antibiotic resp 
Table S7D. Lysine biosynthesis metabolite abundance in antibiotic treated samples
	RIFAMPICIN (xMIC)
Dose (xMIC):	0	0	0	1	1	1	2	2	2	4	4	4	8	8	8	16	16	16	32	32	32	64	64	64
aspartate	-0.073429	0.097196	-0.029247	0.598553	0.392074	0.45113	0.751766	0.0706	0.226172	0.026709	-0.139423	-0.152392	-0.097978	-0.334891	-0.2917	-0.119343	-0.156223	-0.288818	-0.334774	-0.140312	-0.232355	-0.237574	-0.284732	-0.539307
(s)-2,3,4,5-tetrahydrodipicolinate	0	0	0	0	0	0	0	0	0	0	0	0	0	0	0	0	0	0	0	0	0	0	0	0
Succinyl-LL-2,6-diaminopimelate	0.164405	-0.176258	-0.008246	-0.286447	-1.01866	-0.554371	-0.614952	-1.05821	-0.92369	-1.08787	-1.11133	-1.10617	-1.11541	-1.1217	-1.14712	-0.985641	-1.1385	-1.15915	-1.12334	-1.09323	-1.15691	-1.05769	-1.15943	-1.20223	3
meso-2,6-Diaminopimelate	0.122988	-0.40491	0.208803	-0.290577	-0.31034	-0.263355	0.196251	1.67566	0.570447	1.47033	2.04697	1.92718	2.008	1.84067	2.14927	1.98467	2.09321	2.07238	2.08907	2.00441	1.94854	2.08944	1.98548	2.14456	-3
	STREPTOMYCIN (xMIC)
aspartate	-0.320332	0.111457	0.161947	1.3816	-1.27172	-1.76122	-2.04952	-2.25257	-2.30046	-2.15853	-1.9702	0.721082	0.612932	-1.06404	0.386288	0.005738	-0.138277	-0.281126	-0.1148	0.0422	0.137803	-1.59149	-1.18716	-1.41892
(s)-2,3,4,5-tetrahydrodipicolinate	0	0	0	0	0	0	0	0	0	0	0	0	0	0	0	0	0	0	0	0	0	0	0	0
Succinyl-LL-2,6-diaminopimelate	0.117941	0.087168	-0.230174	-0.514686	-0.675369	-0.871302	-1.14356	-1.0714	-1.52251	-1.48259	-1.2168	-2.54818	-2.33187	-1.64878	-2.60206	-2.14731	-1.83705	-1.99944	-2.43282	-2.45516	-2.43811	-2.06903	-1.67922	-1.90512	3
meso-2,6-Diaminopimelate	-0.318627	-0.019774	0.277128	1.08648	1.00358	1.19489	1.1664	1.09075	1.03599	1.20229	1.17294	1.00528	0.770414	1.09765	0.896886	1.24211	1.30628	1.3104	1.47636	1.35139	1.26492	1.45379	1.41565	1.42749	-3
	ISONIAZID (xMIC)
aspartate	-0.035158	-0.108707	0.133111	-0.10722	-0.175502	0.072898	0.084353	-0.03418	-1.08978	0.174081	-0.112946	0.353256	0.010168	0.407942	0.275571	-0.073723	-0.198939	-0.603177	-1.28294	-0.845329	-1.02573	-0.985781	-0.966992	-1.27522
(s)-2,3,4,5-tetrahydrodipicolinate	0	0	0	0	0	0	0	0	0	0	0	0	0	0	0	0	0	0	0	0	0	0	0	0
Succinyl-LL-2,6-diaminopimelate	0.51899	-0.315702	-0.389134	-0.329769	-0.42968	-0.255001	-0.521722	-0.347242	-0.375729	0.117717	-0.223142	-0.404365	-0.341123	0.074118	0.050109	-0.161101	-0.236332	-0.306532	-0.229157	-0.364515	-0.208958	-0.349287	0.027271	-0.304943	3
meso-2,6-Diaminopimelate	-0.074547	0.0366	0.035154	0.155853	-0.371707	-0.148219	0.182228	0.836086	0.147845	1.22282	1.24112	0.273376	0.624451	1.22726	1.19005	0.83026	0.911332	0.232314	1.97382	0.765448	1.44711	1.7135	1.95252	1.90422	-3
